# Supplementary material for: Landscape of Immune Cells Heterogeneity in Liver Transplantation by Single-Cell RNA Sequencing Analysis
Source: Front Immunol. 2022 May 10;13:890019. doi: 10.3389/fimmu.2022.890019 (PMC9127089; doi:10.3389/fimmu.2022.890019)
Supplement: Supplementary file 8 [file Table_1.xlsx]

## Sheet: Sheet1
baseline patient data
Patient	Gender	Age(yr)	ABO	Etiology	Date of LT	HBV-positive	HCV-positive	Rejection	Test date	ALT（U/L）	AST(U/L)	TB(umol/L)	GGT	ALB(g/L)	Donor	Organ type	Donor Gender	Donor Age(yr)	Donor ABO
P1	female	1	O	biliary atresia	2020-11-10	NO	NO	NR	2020-12-07	31	24	12.25	20	42.5	D1	DCD	male	39	A
P2	male	45	O	liver cirrhosis	2020-11-12	NO	NO	NR	2020-12-23	13	20	17.39	25	38.6	D2	DCD	male	58	O
P3	male	47	A	hypohepetia after liver transplantation	2020-11-17	YES	NO	R	2020-11-26	48	50	43	134	36.6	D3	DCD	male	50	A
P4	male	51	O	hepatocellular carcinoma	2020-11-20	YES	NO	NR	2020-12-09	42	22	21.87	64	36.5	D4	DCD	male	45	A
P5	male	14	O	hepatolenticular degeneration	2020-11-24	NO	NO	R	2020-11-30	198	99	79.17	361	43.4	D5	DCD	male	47	O
P6	male	1	O	biliary atresia	2020-12-05	NO	NO	R	2020-12-28	180	101	11.12	69	42.9	D6	DCD	male	44	O
P7	male	59	AB	hepatocellular carcinoma	2021-01-10	YES	NO	R	2021-01-22	93	100	10	92	39	D7	DCD	male	68	AB
P8	male	15	O-	hypohepetia after liver transplantation	2021-01-12	NO	NO	NR	2021-02-24	8	13	22	25	44	D8	DCD	male	50	O
P9	female	4	B	argininemia	2021-01-12	NO	NO	NR	2021-02-07	19	25	4	27	36	D9	DCD	male	50	O
P10	male	9	AB	Najjar syndrome	2021-01-18	NO	NO	NR	2021-04-06	32	23	25	29	43	D10	living donor	male	6	B
P11	male	6	B	ornithine transcarboxylase deficiency	2021-01-18	NO	NO	NR	2021-02-13	6	15	18	12	48	D11	living donor	female	29	B
P12	male	29	B	Budd-Chiari syndrome	2021-01-26	NO	NO	NR	2021-04-16	14	14	12	15	36	D12	DCD	NA	NA	B
P13	male	58	O	hepatocellular carcinoma	2021-02-03	YES	NO	NR	2021-03-17	14	15	13	45	41	D13	DCD	female	57	O
P14	female	17	A	liver cirrhosis	2021-02-08	NO	NO	R	2021-02-26	192	110	80	165	33	D14	DCD	male	57	A
P15	male	60	O	hepatocellular carcinoma	2021-02-10	YES	NO	NR	2021-04-04	7	9	9	9	34	D15	DCD	female	56	O
P16	male	56	B	hepatocellular carcinoma	2021-02-25	YES	NO	NR	2021-03-03	12	17	11	42	39	D16	DCD	male	17	B
P17	female	3	AB	acute liver failure	2021-02-26	NO	NO	R	2021-03-25	215	177	19	275	35	D17	DCD	male	54	O
P18	male	36	A	hepatocellular carcinoma	2021-02-27	YES	NO	NR	2021-03-13	25	17	14	67	46	D18	DCD	female	46	A
P19	male	46	B	hepatocellular carcinoma	2021-03-04	YES	NO	NR	2021-05-15	12	15	11	19	40	D19	DCD	male	51	B
P20	female	51	A	polycystic liver	2021-03-13	NO	NO	NR	2021-04-09	7	8	28	50	38	D20	DCD	male	16	A
P21	male	45	B	hepatocellular carcinoma	2021-03-14	NO	NO	R	2021-03-29	121	74	18	91	40	D21	DCD	male	53	B
P22	male	48	O	liver cirrhosis	2021-03-23	NO	NO	NR	2021-04-17	21	17	15	16	41	D22	DCD	male	65	O
P23	male	28	A	Budd-Chiari syndrome	2021-03-29	NO	NO	R	2021-04-15	90	39	50	26	36	D23	DCD	male	20	A
P24	female	56	A	liver cirrhosis	2021-03-29	NO	NO	R	2021-04-27	134	124	23	213	35	D24	DCD	male	20	A
P25	male	49	A	hepatocellular carcinoma	2021-03-31	YES	NO	R	2021-04-24	255	250	26	322	39	D25	DCD	male	57	A
P26	male	13	B	Caroli’s Disease	2021-04-03	NO	NO	NR	2021-05-13	7	10	5.41	18	40.6	D26	DCD	male	6	B
P27	male	1	A	biliary atresia	2021-04-07	NO	NO	NR	2021-05-10	26	36	13.9	27	46	D27	DCD	female	4	A
P28	male	52	A	liver cirrhosis	2021-04-15	YES	NO	NR	2021-04-25	44	20	22.59	21	39.7	D28	DCD	NA	NA	A
P29	male	51	A	hepatocellular carcinoma	2021-04-19	YES	NO	NR	2021-05-18	12	14	30.14	45	43.4	D29	DCD	male	36	A
P30	male	46	AB	hepatocellular carcinoma	2021-04-22	YES	NO	NR	2021-05-17	51	17	10.8	43	40.4	D30	DCD	male	56	AB
P31	female	7	B	methylmalonicacidemia	2021-05-11	NO	NO	NR	2021-06-06	47	24	6.72	26	39.2	D31	living donor	female	32	O
P32	male	51	B	liver cirrhosis	2021-05-13	NO	NO	NR	2021-06-02	22	6	14.4	32	38.2	D32	DCD	NA	NA	B
P33	male	42	O	hepatocellular carcinoma	2021-06-03	YES	NO	NR	2021-06-29	23	20	36.8	45	41.9	D33	DCD	female	20	O
P34	male	8	O	biliary atresia	2021-06-03	NO	NO	NR	2021-07-04	24	21	16.69	35	40.7	D34	DCD	female	20	O
P35	female	32	O	acute liver failure	2021-06-07	YES	NO	R	2021-07-09	286	89	25.63	482	29.6	D35	living donor	male	55	O
P36	female	55	A	liver cirrhosis	2021-06-08	NO	NO	NR	2021-07-20	21	17	22.89	20	34.5	D36	DCD	male	41	A
P37	male	41	A	hypohepetia after liver transplantation	2021-06-09	NO	NO	R	2021-06-29	20	45	54.5	300	41.5	D37	DCD	female	64	A
P38	male	46	AB	hepatocellular carcinoma	2021-06-11	NO	NO	NR	2021-07-22	16	15	12.59	83	40.1	D38	DCD	male	48	AB
P39	female	57	A	liver cirrhosis	2021-06-22	YES	NO	NR	2021-07-21	5	9	18.98	66	36.8	D39	DCD	female	68	A
P40	male	43	B	liver cirrhosis	2021-06-23	NO	NO	NR	2021-06-29	23	20	36.8	45	41.9	D40	DCD	male	68	B
P41	male	1	B	biliary atresia	2021-06-24	NO	NO	NR	2021-09-06	40	53	13.3	50	35.7	D41	DCD	female	44	B
P42	female	41	B	liver cirrhosis	2021-06-29	NO	NO	R	2021-07-12	89	85	286.97	271	33.8	D42	living donor	male	43	O
P43	male	61	O	hepatocellular carcinoma	2021-07-05	YES	NO	R	2021-07-07	89	58	188.9	NA	37.7	D43	DCD	male	71	O
P44	female	33	O	hepatolenticular degeneration	2021-07-21	NO	NO	NR	2021-08-16	10	11	14.8	18	39.1	D44	living donor	male	36	O
P45	male	1	B	biliary atresia	2021-07-28	NO	NO	NR	2021-08-27	7	18	4.2	21	40.5	D45	DCD	male	1	B
P46	female	1	A	biliary atresia	2021-07-31	NO	NO	NR	2021-09-30	35	28	5.21	21	40.7	D46	DCD	female	1	A
P47	male	1	B	biliary atresia	2021-08-10	NO	NO	NR	2021-08-22	41	39	17.63	82	40.3	D47	living donor	female	37	AB
P48	male	11	A	Caroli’s Disease	2021-08-20	NO	NO	NR	2021-08-03	39	23	13.5	45	36.6	D48	living donor	male	36	O
P49	male	58	O	liver cirrhosis	2021-08-23	NO	NO	NR	2021-09-17	49	37	34.8	57	35	D49	DCD	NA	NA	O
P50	female	58	B	liver cirrhosis	2021-08-27	YES	NO	NR	2021-09-20	15	13	30.08	19	39.9	D50	DCD	male	67	B
P51	female	20	A	liver cirrhosis	2021-09-01	NO	NO	NR	2021-09-25	8	18	17.78	32	34.4	D51	living donor	male	53	A
P52	male	1	AB	biliary atresia	2021-09-02	NO	NO	R	2021-09-26	158	194	10.95	23	38.6	D52	DCD	female	1	AB
P53	male	59	A	hepatocellular carcinoma	2021-09-03	YES	NO	NR	2021-09-19	18	17	17.22	84	41.2	D53	DCD	female	50	A
P54	female	1	A	Alagille Syndrome	2021-09-22	NO	NO	R	2021-10-01	562	270	104.7	58	50.3	D54	living donor	male	26	O
P55	female	17	B	hyperhomocysteinemia	2021-09-23	NO	NO	NR	2021-10-29	37	19	8.59	20	33.9	D55	living donor	male	40	B
N1	male	6	B	health	NA	NO	NO	NA	2021-01-05	13	25	9.8	6	38.7
N2	female	29	B	health	NA	NO	NO	NA	2021-01-05	11	18	39.4	6	38.7
N3	female	32	O	health	NA	NO	NO	NA	2021-04-07	15	12	15.17	12	39.5
N4	male	55	O	health	NA	NO	NO	NA	2021-05-08	20	20	15.16	32	43.8
N5	male	43	O	health	NA	NO	NO	NA	2021-05-28	10	12	13.7	12	47.4
N6	male	36	O	health	NA	NO	NO	NA	2021-06-26	18	17	14.7	13	47.8
N7	female	37	AB	health	NA	NO	NO	NA	2021-07-28	24	21	14.07	90	41.2
N8	male	36	O	health	NA	NO	NO	NA	2021-08-19	12	17	15.58	11	39.9
N9	male	53	A	health	NA	NO	NO	NA	2021-08-31	17	15	22.8	NA	45.5
N10	male	26	O	health	NA	NO	NO	NA	2021-09-21	33	29	24.2	NA	48.9
N11	male	40	B	health	NA	NO	NO	NA	2021-09-22	15	22	14.5	NA	48.8

## Sheet: Sheet2
patients demographics
adj.data	patient	tissue	diagnosis
B1	patient1	blood	rejection
B2	patient2	blood	non_rejection
B3	patient3	blood	rejection
B4	patient4	blood	non_rejection
L1	patient1	liver	rejection
L2	patient4	liver	non_rejection
L3	patient5	liver	non_rejection
L4	patient6	liver	rejection
N1	patient7	liver	health
N2	patient8	liver	health
N3	patient9	liver	health
