# Supplementary material for: Landscape of Immune Cells Heterogeneity in Liver Transplantation by Single-Cell RNA Sequencing Analysis
Source: Front Immunol. 2022 May 10;13:890019. doi: 10.3389/fimmu.2022.890019 (PMC9127089; doi:10.3389/fimmu.2022.890019)
Supplement: Supplementary file 9 [file Table_2.xlsx]

## Sheet: Sheet1
known markers
cell type	marker
T cell	CD3D
T cell	CD3E
T cell	CD3G
T cell	IL7R
NK cell	CD7
NK cell	FGFBP2
NK cell	KLRF1
NK cell	GNLY
B cell	CD79A
B cell	CD79B
B cell	MS4A1
B cell	MZB1
Myeloid cell	CD68
Myeloid cell	CD14
Myeloid cell	CD163
Myeloid cell	CSF1R
Myeloid cell	S100A8
Endothelial cell	PECAM1
Endothelial cell	CDH5
Endothelial cell	ICAM2
Endothelial cell	KDR
Endothelial cell	ERG
Endothelial cell	VWF
Endothelial cell	ENG
Fibroblast	COL1A2
Fibroblast	FAP
Fibroblast	PDPN
Fibroblast	DCN
Fibroblast	COL3A1
Fibroblast	COL6A1
Fibroblast	ACTA2
