# Supplementary material for: Landscape of Immune Cells Heterogeneity in Liver Transplantation by Single-Cell RNA Sequencing Analysis
Source: Front Immunol. 2022 May 10;13:890019. doi: 10.3389/fimmu.2022.890019 (PMC9127089; doi:10.3389/fimmu.2022.890019)
Supplement: Supplementary file 10 [file Table_3.xlsx]

## Sheet: TableS3 total markers
total markers
	p_val	avg_logFC	pct.1	pct.2	p_val_adj	cluster	gene
IGKC	0	3.02693	0.806	0.34	0	B_cell	IGKC
IGHM	0	2.98476	0.773	0.063	0	B_cell	IGHM
IGHG1	0	2.67208	0.318	0.084	0	B_cell	IGHG1
CD79A	0	2.65939	0.941	0.031	0	B_cell	CD79A
IGLC2	0	2.60422	0.499	0.1	0	B_cell	IGLC2
IGLC3	0	2.39658	0.353	0.071	0	B_cell	IGLC3
IGHG3	0	2.34919	0.282	0.065	0	B_cell	IGHG3
MS4A1	0	2.11204	0.848	0.031	0	B_cell	MS4A1
IGLC1	0	2.10445	0.285	0.048	0	B_cell	IGLC1
IGHA1	0	1.9864	0.345	0.112	0	B_cell	IGHA1
IGHD	0	1.97283	0.632	0.007	0	B_cell	IGHD
JCHAIN	0	1.88231	0.368	0.043	0	B_cell	JCHAIN
TNFRSF13C	0	1.68197	0.792	0.029	0	B_cell	TNFRSF13C
BANK1	0	1.5902	0.771	0.027	0	B_cell	BANK1
CD79B	0	1.53574	0.697	0.093	0	B_cell	CD79B
CD37	0	1.52531	0.945	0.739	0	B_cell	CD37
TCL1A	0	1.49139	0.414	0.004	0	B_cell	TCL1A
CD74	0	1.39793	0.991	0.805	0	B_cell	CD74
RALGPS2	0	1.37996	0.736	0.041	0	B_cell	RALGPS2
HLA-DRA	0	1.32242	0.95	0.549	0	B_cell	HLA-DRA
HLA-DQB1	0	1.22006	0.896	0.338	0	B_cell	HLA-DQB1
LINC00926	0	1.18932	0.575	0.011	0	B_cell	LINC00926
HLA-DQA1	0	1.16201	0.901	0.301	0	B_cell	HLA-DQA1
BCL11A	0	1.12229	0.592	0.064	0	B_cell	BCL11A
AFF3	0	1.09227	0.599	0.041	0	B_cell	AFF3
VPREB3	0	1.09143	0.482	0.004	0	B_cell	VPREB3
HLA-DRB1	0	1.08444	0.949	0.623	0	B_cell	HLA-DRB1
HLA-DPB1	0	1.07065	0.923	0.598	0	B_cell	HLA-DPB1
CD22	0	0.956266	0.507	0.011	0	B_cell	CD22
HERPUD1	0	0.942853	0.815	0.552	0	B_cell	HERPUD1
MEF2C	0	0.942682	0.731	0.235	0	B_cell	MEF2C
HLA-DPA1	0	0.927947	0.937	0.569	0	B_cell	HLA-DPA1
SPIB	0	0.9106	0.461	0.015	0	B_cell	SPIB
FCER2	0	0.898046	0.409	0.012	0	B_cell	FCER2
CD52	0	0.882162	0.908	0.648	0	B_cell	CD52
PAX5	0	0.861075	0.473	0.004	0	B_cell	PAX5
MZB1	0	0.860063	0.335	0.036	0	B_cell	MZB1
LY9	0	0.82887	0.457	0.128	0	B_cell	LY9
HLA-DMB	0	0.827656	0.68	0.233	0	B_cell	HLA-DMB
NIBAN3	0	0.823152	0.434	0.006	0	B_cell	NIBAN3
LINC02397	0	0.804997	0.398	0.003	0	B_cell	LINC02397
LTB	0	0.800031	0.825	0.406	0	B_cell	LTB
PLPP5	0	0.798374	0.464	0.101	0	B_cell	PLPP5
GNG7	0	0.787572	0.524	0.035	0	B_cell	GNG7
TMEM156	0	0.765886	0.508	0.101	0	B_cell	TMEM156
HVCN1	0	0.764063	0.477	0.131	0	B_cell	HVCN1
SNX2	0	0.761099	0.717	0.343	0	B_cell	SNX2
BLK	0	0.746798	0.441	0.008	0	B_cell	BLK
P2RX5	0	0.746644	0.48	0.062	0	B_cell	P2RX5
SWAP70	0	0.744399	0.532	0.126	0	B_cell	SWAP70
HLA-DMA	0	0.741658	0.757	0.307	0	B_cell	HLA-DMA
FCMR	0	0.733989	0.647	0.248	0	B_cell	FCMR
TCF4	0	0.732664	0.574	0.137	0	B_cell	TCF4
RPS11	0	0.722491	0.993	0.981	0	B_cell	RPS11
CD83	0	0.720774	0.609	0.315	0	B_cell	CD83
PHACTR1	0	0.714994	0.474	0.127	0	B_cell	PHACTR1
EAF2	0	0.704261	0.446	0.076	0	B_cell	EAF2
FAM30A	0	0.692677	0.322	0.008	0	B_cell	FAM30A
ADAM28	0	0.692051	0.401	0.04	0	B_cell	ADAM28
RPS5	0	0.669135	0.988	0.956	0	B_cell	RPS5
RPL18A	0	0.664763	0.994	0.99	0	B_cell	RPL18A
CD55	0	0.663229	0.729	0.503	0	B_cell	CD55
COBLL1	0	0.658658	0.392	0.025	0	B_cell	COBLL1
RPS23	0	0.634236	0.996	0.992	0	B_cell	RPS23
FCRL1	0	0.625829	0.341	0.004	0	B_cell	FCRL1
CD40	0	0.623151	0.422	0.077	0	B_cell	CD40
HLA-DOB	0	0.618273	0.378	0.015	0	B_cell	HLA-DOB
FCRLA	0	0.611654	0.351	0.003	0	B_cell	FCRLA
BCL7A	0	0.610194	0.31	0.025	0	B_cell	BCL7A
RAB30	0	0.596116	0.403	0.058	0	B_cell	RAB30
TPD52	0	0.591822	0.488	0.111	0	B_cell	TPD52
FOXP1	0	0.590775	0.755	0.542	0	B_cell	FOXP1
STX7	0	0.589974	0.466	0.209	0	B_cell	STX7
CD72	0	0.585795	0.336	0.065	0	B_cell	CD72
ORAI2	0	0.584948	0.482	0.164	0	B_cell	ORAI2
CCR7	0	0.583343	0.41	0.128	0	B_cell	CCR7
FCRL2	0	0.577564	0.315	0.003	0	B_cell	FCRL2
FCRL5	0	0.568023	0.258	0.004	0	B_cell	FCRL5
LAPTM5	0	0.566383	0.9	0.725	0	B_cell	LAPTM5
AC025164.1	0	0.553409	0.449	0.16	0	B_cell	AC025164.1
CXXC5	0	0.551903	0.448	0.14	0	B_cell	CXXC5
RPL8	0	0.5501	0.995	0.986	0	B_cell	RPL8
CD24	0	0.545394	0.322	0.014	0	B_cell	CD24
RCSD1	0	0.543932	0.627	0.36	0	B_cell	RCSD1
STRBP	0	0.543915	0.407	0.076	0	B_cell	STRBP
RPS8	0	0.542019	0.997	0.993	0	B_cell	RPS8
EBF1	0	0.540412	0.33	0.021	0	B_cell	EBF1
SEL1L3	0	0.539631	0.403	0.093	0	B_cell	SEL1L3
2022-03-01	0	0.538452	0.479	0.174	0	B_cell	2022-03-01
RPS27	0	0.533717	0.998	0.997	0	B_cell	RPS27
CYB561A3	0	0.532642	0.388	0.117	0	B_cell	CYB561A3
IFT57	0	0.532571	0.426	0.143	0	B_cell	IFT57
PRDM2	0	0.514303	0.648	0.398	0	B_cell	PRDM2
PDLIM1	0	0.512916	0.498	0.129	0	B_cell	PDLIM1
RPL18	0	0.50862	0.996	0.988	0	B_cell	RPL18
ARHGAP24	0	0.507318	0.324	0.048	0	B_cell	ARHGAP24
RPSA	0	0.506817	0.987	0.957	0	B_cell	RPSA
EZR	0	0.506814	0.884	0.667	0	B_cell	EZR
SMIM14	0	0.506233	0.408	0.179	0	B_cell	SMIM14
RUBCNL	0	0.5054	0.284	0.021	0	B_cell	RUBCNL
POU2AF1	0	0.503584	0.327	0.009	0	B_cell	POU2AF1
RPL13A	0	0.501158	0.996	0.991	0	B_cell	RPL13A
ADK	0	0.500078	0.366	0.126	0	B_cell	ADK
CDCA7L	0	0.498728	0.296	0.028	0	B_cell	CDCA7L
PNOC	0	0.494376	0.307	0.007	0	B_cell	PNOC
PRKCB	0	0.487983	0.628	0.371	0	B_cell	PRKCB
TSPAN13	0	0.48524	0.266	0.019	0	B_cell	TSPAN13
MTSS1	0	0.484662	0.407	0.139	0	B_cell	MTSS1
GPR183	0	0.483852	0.53	0.269	0	B_cell	GPR183
C16orf74	0	0.478913	0.293	0.027	0	B_cell	C16orf74
ZCCHC7	0	0.477388	0.42	0.166	0	B_cell	ZCCHC7
BACH2	0	0.476712	0.29	0.054	0	B_cell	BACH2
RPL29	0	0.476218	0.992	0.987	0	B_cell	RPL29
RPS21	0	0.475835	0.996	0.986	0	B_cell	RPS21
TNFRSF13B	0	0.474131	0.268	0.006	0	B_cell	TNFRSF13B
CD19	0	0.473799	0.282	0.004	0	B_cell	CD19
RPL11	0	0.46872	0.998	0.995	0	B_cell	RPL11
EEF1B2	0	0.465362	0.984	0.927	0	B_cell	EEF1B2
TMEM243	0	0.464704	0.588	0.305	0	B_cell	TMEM243
RPS18	0	0.462304	0.997	0.994	0	B_cell	RPS18
DAPP1	0	0.461916	0.422	0.154	0	B_cell	DAPP1
PKIG	0	0.455606	0.312	0.047	0	B_cell	PKIG
RPL23A	0	0.453955	0.993	0.986	0	B_cell	RPL23A
RPL19	0	0.452125	0.997	0.993	0	B_cell	RPL19
RPS10	0	0.451897	0.987	0.973	0	B_cell	RPS10
SNHG7	0	0.446973	0.628	0.356	0	B_cell	SNHG7
NOP53	0	0.441642	0.901	0.75	0	B_cell	NOP53
RPS4X	0	0.440086	0.996	0.985	0	B_cell	RPS4X
GRASP	0	0.439488	0.466	0.217	0	B_cell	GRASP
RPL23	0	0.434529	0.979	0.944	0	B_cell	RPL23
RPL37A	0	0.434196	0.995	0.99	0	B_cell	RPL37A
RACK1	0	0.433238	0.989	0.971	0	B_cell	RACK1
RPL12	0	0.432302	0.992	0.989	0	B_cell	RPL12
IRF8	0	0.430907	0.503	0.234	0	B_cell	IRF8
FAU	0	0.430346	0.995	0.992	0	B_cell	FAU
ISG20	0	0.429446	0.865	0.609	0	B_cell	ISG20
OSBPL10	0	0.4281	0.273	0.018	0	B_cell	OSBPL10
RPL13	0	0.426169	0.998	0.997	0	B_cell	RPL13
RASGRP2	0	0.425993	0.475	0.244	0	B_cell	RASGRP2
RPL32	0	0.422249	0.996	0.994	0	B_cell	RPL32
CCDC50	0	0.419161	0.415	0.172	0	B_cell	CCDC50
RPL37	0	0.418466	0.996	0.995	0	B_cell	RPL37
RPL7A	0	0.417312	0.994	0.988	0	B_cell	RPL7A
SYNGR2	0	0.414639	0.504	0.266	0	B_cell	SYNGR2
EEF1G	0	0.409689	0.973	0.922	0	B_cell	EEF1G
ST6GAL1	0	0.409173	0.431	0.173	0	B_cell	ST6GAL1
RPLP0	0	0.408908	0.987	0.941	0	B_cell	RPLP0
BLNK	0	0.406819	0.262	0.013	0	B_cell	BLNK
GNB5	0	0.406558	0.297	0.084	0	B_cell	GNB5
KDM4B	0	0.402445	0.337	0.124	0	B_cell	KDM4B
RPL15	0	0.399792	0.994	0.988	0	B_cell	RPL15
BASP1	0	0.396121	0.444	0.151	0	B_cell	BASP1
RPL34	0	0.39452	0.996	0.995	0	B_cell	RPL34
RPL39	0	0.394066	0.996	0.994	0	B_cell	RPL39
SYPL1	0	0.392781	0.494	0.261	0	B_cell	SYPL1
RPL21	0	0.389107	0.996	0.993	0	B_cell	RPL21
RPS2	0	0.388601	0.998	0.992	0	B_cell	RPS2
RPL35	0	0.387067	0.991	0.98	0	B_cell	RPL35
LY86	0	0.384829	0.371	0.147	0	B_cell	LY86
RPL30	0	0.381887	0.998	0.995	0	B_cell	RPL30
SP140	0	0.380256	0.437	0.193	0	B_cell	SP140
RPL41	0	0.371295	0.998	0.998	0	B_cell	RPL41
RPS15	0	0.370956	0.995	0.991	0	B_cell	RPS15
RPL5	0	0.368314	0.993	0.976	0	B_cell	RPL5
RPL22	0	0.366716	0.988	0.97	0	B_cell	RPL22
TMEM154	0	0.363893	0.407	0.183	0	B_cell	TMEM154
RPL26	0	0.363772	0.994	0.992	0	B_cell	RPL26
RPS19	0	0.363269	0.996	0.994	0	B_cell	RPS19
PMEPA1	0	0.362556	0.265	0.078	0	B_cell	PMEPA1
POU2F2	0	0.360442	0.574	0.268	0	B_cell	POU2F2
BTK	0	0.359637	0.315	0.105	0	B_cell	BTK
RPLP2	0	0.35893	0.994	0.992	0	B_cell	RPLP2
RPS25	0	0.358253	0.995	0.987	0	B_cell	RPS25
RPL9	0	0.357884	0.993	0.99	0	B_cell	RPL9
RPS16	0	0.35575	0.994	0.986	0	B_cell	RPS16
RPS6	0	0.353072	0.996	0.991	0	B_cell	RPS6
RPS13	0	0.351571	0.992	0.988	0	B_cell	RPS13
RPL10A	0	0.349959	0.986	0.969	0	B_cell	RPL10A
P2RY10	0	0.349396	0.42	0.182	0	B_cell	P2RY10
TLE1	0	0.345505	0.394	0.164	0	B_cell	TLE1
RPS28	0	0.343192	0.994	0.995	0	B_cell	RPS28
RPL27	0	0.342776	0.985	0.973	0	B_cell	RPL27
CIITA	0	0.339761	0.299	0.112	0	B_cell	CIITA
RPS7	0	0.337538	0.994	0.989	0	B_cell	RPS7
RPL10	0	0.336406	0.999	0.997	0	B_cell	RPL10
RPL36	0	0.336262	0.991	0.985	0	B_cell	RPL36
RPS20	0	0.334982	0.983	0.969	0	B_cell	RPS20
RPL35A	0	0.333498	0.994	0.989	0	B_cell	RPL35A
RPL27A	0	0.332421	0.992	0.979	0	B_cell	RPL27A
TSPAN3	0	0.323581	0.329	0.131	0	B_cell	TSPAN3
BCAS4	0	0.316111	0.29	0.084	0	B_cell	BCAS4
RPS27A	0	0.312792	0.997	0.995	0	B_cell	RPS27A
RPL3	0	0.310532	0.997	0.987	0	B_cell	RPL3
RPS3A	0	0.302888	0.995	0.993	0	B_cell	RPS3A
RPS29	0	0.2988	0.997	0.994	0	B_cell	RPS29
RPS12	0	0.290838	0.996	0.995	0	B_cell	RPS12
RPS15A	0	0.282634	0.997	0.993	0	B_cell	RPS15A
RPS9	0	0.269335	0.994	0.99	0	B_cell	RPS9
RPL17	0	0.25592	0.995	0.992	0	B_cell	RPL17
RPLP1	0	0.251888	0.998	0.998	0	B_cell	RPLP1
CFL1	0	-0.430723	0.919	0.96	0	B_cell	CFL1
B2M	0	-0.465076	1	1	0	B_cell	B2M
H3F3B	0	-0.487106	0.974	0.987	0	B_cell	H3F3B
MSN	0	-0.502085	0.515	0.711	0	B_cell	MSN
AOAH	0	-0.519781	0.032	0.308	0	B_cell	AOAH
CALM1	0	-0.530152	0.921	0.958	0	B_cell	CALM1
CKLF	0	-0.536875	0.229	0.509	0	B_cell	CKLF
ACTG1	0	-0.538467	0.868	0.955	0	B_cell	ACTG1
TPI1	0	-0.54796	0.399	0.64	0	B_cell	TPI1
GIMAP1	0	-0.547983	0.036	0.338	0	B_cell	GIMAP1
MYL6	0	-0.548206	0.905	0.953	0	B_cell	MYL6
HLA-A	0	-0.555508	0.987	0.995	0	B_cell	HLA-A
ITGAL	0	-0.55653	0.125	0.42	0	B_cell	ITGAL
UPP1	0	-0.557372	0.066	0.364	0	B_cell	UPP1
EIF4A1	0	-0.560403	0.777	0.899	0	B_cell	EIF4A1
LCP2	0	-0.561214	0.058	0.368	0	B_cell	LCP2
PRKCH	0	-0.56467	0.057	0.345	0	B_cell	PRKCH
SPN	0	-0.570947	0.055	0.362	0	B_cell	SPN
IQGAP2	0	-0.57687	0.144	0.449	0	B_cell	IQGAP2
TMSB4X	0	-0.577356	0.991	0.998	0	B_cell	TMSB4X
CD99	0	-0.580737	0.418	0.665	0	B_cell	CD99
ABHD17A	0	-0.587691	0.321	0.589	0	B_cell	ABHD17A
SDCBP	0	-0.608565	0.399	0.647	0	B_cell	SDCBP
STX11	0	-0.616463	0.118	0.387	0	B_cell	STX11
PFN1	0	-0.623087	0.889	0.958	0	B_cell	PFN1
RNF213	0	-0.62481	0.446	0.708	0	B_cell	RNF213
SLFN5	0	-0.635767	0.064	0.373	0	B_cell	SLFN5
PTPRC	0	-0.638188	0.843	0.909	0	B_cell	PTPRC
LCK	0	-0.640133	0.099	0.4	0	B_cell	LCK
LDHA	0	-0.64742	0.439	0.674	0	B_cell	LDHA
STOM	0	-0.657665	0.063	0.365	0	B_cell	STOM
GBP2	0	-0.65962	0.11	0.428	0	B_cell	GBP2
APOL6	0	-0.66215	0.107	0.445	0	B_cell	APOL6
DOK2	0	-0.67707	0.076	0.428	0	B_cell	DOK2
ITM2B	0	-0.679417	0.776	0.919	0	B_cell	ITM2B
VMP1	0	-0.691157	0.243	0.527	0	B_cell	VMP1
MYO1F	0	-0.710898	0.116	0.396	0	B_cell	MYO1F
ACTB	0	-0.715234	0.976	0.991	0	B_cell	ACTB
SLA	0	-0.720225	0.189	0.487	0	B_cell	SLA
MCL1	0	-0.72443	0.549	0.806	0	B_cell	MCL1
FOSL2	0	-0.726533	0.148	0.492	0	B_cell	FOSL2
AAK1	0	-0.75921	0.124	0.559	0	B_cell	AAK1
LEPROTL1	0	-0.765038	0.243	0.598	0	B_cell	LEPROTL1
CTSC	0	-0.766084	0.182	0.534	0	B_cell	CTSC
SYTL3	0	-0.770944	0.108	0.393	0	B_cell	SYTL3
TNFRSF1B	0	-0.796654	0.242	0.59	0	B_cell	TNFRSF1B
ARL4C	0	-0.798859	0.338	0.619	0	B_cell	ARL4C
ADGRE5	0	-0.811226	0.323	0.656	0	B_cell	ADGRE5
LCP1	0	-0.815437	0.541	0.763	0	B_cell	LCP1
CD247	0	-0.826022	0.09	0.414	0	B_cell	CD247
KLRK1	0	-0.831601	0.099	0.398	0	B_cell	KLRK1
CD63	0	-0.844443	0.346	0.65	0	B_cell	CD63
ITGB2	0	-0.854191	0.375	0.678	0	B_cell	ITGB2
HSPA8	0	-0.858998	0.704	0.889	0	B_cell	HSPA8
IFITM2	0	-0.859036	0.603	0.836	0	B_cell	IFITM2
RORA	0	-0.862809	0.122	0.445	0	B_cell	RORA
GIMAP4	0	-0.865655	0.05	0.472	0	B_cell	GIMAP4
EFHD2	0	-0.873236	0.288	0.612	0	B_cell	EFHD2
PLAAT4	0	-0.877192	0.273	0.652	0	B_cell	PLAAT4
AC020916.1	0	-0.880595	0.28	0.568	0	B_cell	AC020916.1
FYN	0	-0.893717	0.185	0.63	0	B_cell	FYN
BCL11B	0	-0.897293	0.081	0.439	0	B_cell	BCL11B
GAPDH	0	-0.906996	0.724	0.915	0	B_cell	GAPDH
IFITM1	0	-0.910773	0.237	0.574	0	B_cell	IFITM1
METRNL	0	-0.933022	0.245	0.546	0	B_cell	METRNL
PIK3R1	0	-0.935934	0.316	0.6	0	B_cell	PIK3R1
PRF1	0	-0.943556	0.064	0.342	0	B_cell	PRF1
DUSP2	0	-0.958652	0.457	0.667	0	B_cell	DUSP2
SAMHD1	0	-0.964286	0.107	0.501	0	B_cell	SAMHD1
DNAJB1	0	-0.964821	0.397	0.649	0	B_cell	DNAJB1
CTSW	0	-0.967508	0.067	0.379	0	B_cell	CTSW
CD3G	0	-0.96813	0.077	0.43	0	B_cell	CD3G
CEBPB	0	-0.975528	0.223	0.535	0	B_cell	CEBPB
TRAC	0	-0.991784	0.13	0.431	0	B_cell	TRAC
GIMAP7	0	-1.06154	0.066	0.537	0	B_cell	GIMAP7
GZMM	0	-1.0617	0.102	0.533	0	B_cell	GZMM
CD2	0	-1.06556	0.081	0.476	0	B_cell	CD2
LGALS1	0	-1.0675	0.293	0.54	0	B_cell	LGALS1
TIMP1	0	-1.07891	0.113	0.386	0	B_cell	TIMP1
NEAT1	0	-1.0796	0.814	0.929	0	B_cell	NEAT1
S100A10	0	-1.08466	0.427	0.818	0	B_cell	S100A10
GZMK	0	-1.08724	0.075	0.342	0	B_cell	GZMK
CD3E	0	-1.09376	0.099	0.533	0	B_cell	CD3E
CTSD	0	-1.09964	0.16	0.519	0	B_cell	CTSD
HSPA1A	0	-1.10823	0.354	0.646	0	B_cell	HSPA1A
CD7	0	-1.11836	0.102	0.524	0	B_cell	CD7
TRBC1	0	-1.12244	0.094	0.413	0	B_cell	TRBC1
TNFAIP3	0	-1.17444	0.342	0.681	0	B_cell	TNFAIP3
CD3D	0	-1.18879	0.101	0.5	0	B_cell	CD3D
CEBPD	0	-1.18922	0.073	0.437	0	B_cell	CEBPD
FOS	0	-1.2012	0.517	0.717	0	B_cell	FOS
VIM	0	-1.23356	0.691	0.885	0	B_cell	VIM
KLRD1	0	-1.23912	0.087	0.4	0	B_cell	KLRD1
ID2	0	-1.27484	0.127	0.631	0	B_cell	ID2
HCST	0	-1.34336	0.262	0.814	0	B_cell	HCST
FYB1	0	-1.34343	0.121	0.738	0	B_cell	FYB1
CST7	0	-1.35906	0.117	0.542	0	B_cell	CST7
IFITM3	0	-1.37489	0.057	0.421	0	B_cell	IFITM3
MT2A	0	-1.39402	0.219	0.596	0	B_cell	MT2A
S100A11	0	-1.40781	0.291	0.697	0	B_cell	S100A11
GZMA	0	-1.41063	0.094	0.483	0	B_cell	GZMA
KLRB1	0	-1.42389	0.1	0.407	0	B_cell	KLRB1
FCER1G	0	-1.44131	0.073	0.425	0	B_cell	FCER1G
SRGN	0	-1.44349	0.537	0.934	0	B_cell	SRGN
AIF1	0	-1.44677	0.059	0.32	0	B_cell	AIF1
S100A6	0	-1.58878	0.503	0.807	0	B_cell	S100A6
CCL4	0	-1.66607	0.261	0.594	0	B_cell	CCL4
TYROBP	0	-1.68668	0.115	0.516	0	B_cell	TYROBP
S100A4	0	-1.733	0.409	0.783	0	B_cell	S100A4
IL32	0	-1.74099	0.158	0.665	0	B_cell	IL32
ANXA1	0	-1.85681	0.148	0.75	0	B_cell	ANXA1
CCL5	0	-1.91077	0.203	0.587	0	B_cell	CCL5
NKG7	0	-1.91313	0.187	0.592	0	B_cell	NKG7
CST3	0	-1.96156	0.104	0.387	0	B_cell	CST3
LYN	1.96e-307	0.347112	0.601	0.315	5.01e-303	B_cell	LYN
BIRC3	5.61e-306	0.444151	0.758	0.501	1.43e-301	B_cell	BIRC3
JAML	2.68e-305	-0.583234	0.026	0.282	6.84e-301	B_cell	JAML
TCF3	1.6e-304	0.266097	0.254	0.087	4.09e-300	B_cell	TCF3
CMC1	5e-304	-0.969071	0.153	0.417	1.28e-299	B_cell	CMC1
GSTP1	7.34e-304	-0.613311	0.491	0.682	1.88e-299	B_cell	GSTP1
RUNX3	2.27e-300	-0.710294	0.305	0.55	5.81e-296	B_cell	RUNX3
GABARAPL1	5.12e-298	-0.585335	0.159	0.441	1.31e-293	B_cell	GABARAPL1
NCOA3	5.62e-297	0.397227	0.498	0.265	1.44e-292	B_cell	NCOA3
TSPO	6.51e-296	-0.786272	0.345	0.563	1.66e-291	B_cell	TSPO
SPINT2	7.72e-296	0.292028	0.318	0.128	1.97e-291	B_cell	SPINT2
FGL2	3.25e-295	-1.08505	0.101	0.352	8.31e-291	B_cell	FGL2
PARP1	2.73e-292	0.386279	0.517	0.283	6.98e-288	B_cell	PARP1
MAF	2.17e-291	-0.790541	0.056	0.311	5.56e-287	B_cell	MAF
MYADM	1.31e-290	-0.645711	0.31	0.588	3.34e-286	B_cell	MYADM
ITM2A	1.08e-289	-0.704263	0.125	0.38	2.75e-285	B_cell	ITM2A
TNFSF10	2.23e-289	-0.679999	0.088	0.344	5.69e-285	B_cell	TNFSF10
GUK1	6.54e-289	-0.443651	0.566	0.746	1.67e-284	B_cell	GUK1
HLA-B	3e-288	-0.261249	0.998	0.995	7.67e-284	B_cell	HLA-B
SH3BGRL3	3.73e-288	-0.57404	0.896	0.919	9.54e-284	B_cell	SH3BGRL3
RNF125	3.85e-287	-0.568732	0.132	0.397	9.83e-283	B_cell	RNF125
RGS10	2.12e-286	-0.545129	0.182	0.438	5.41e-282	B_cell	RGS10
LIMD2	3.19e-285	0.435328	0.828	0.666	8.16e-281	B_cell	LIMD2
RPS17	9.95e-284	0.344621	0.956	0.894	2.54e-279	B_cell	RPS17
ACTN4	4.84e-283	-0.512855	0.233	0.489	1.24e-278	B_cell	ACTN4
GZMH	7.73e-282	-1.05001	0.049	0.294	1.98e-277	B_cell	GZMH
RBMS1	1.54e-281	-0.47041	0.149	0.418	3.93e-277	B_cell	RBMS1
ZFP36	8.14e-281	-0.763679	0.757	0.827	2.08e-276	B_cell	ZFP36
RNF149	9.36e-280	-0.558581	0.225	0.477	2.39e-275	B_cell	RNF149
IER3	7.85e-279	-1.0236	0.049	0.289	2.01e-274	B_cell	IER3
AC007384.1	2.16e-278	0.324336	0.297	0.116	5.52e-274	B_cell	AC007384.1
CD82	4.03e-278	0.315898	0.314	0.129	1.03e-273	B_cell	CD82
PSME2	8.5e-277	-0.5565	0.48	0.666	2.17e-272	B_cell	PSME2
IRF1	9.24e-275	-0.574942	0.668	0.806	2.36e-270	B_cell	IRF1
ANXA2	4.72e-274	-0.667112	0.292	0.513	1.21e-269	B_cell	ANXA2
NDUFS5	9.59e-274	-0.453184	0.445	0.659	2.45e-269	B_cell	NDUFS5
NINJ1	1.24e-273	-0.575444	0.115	0.368	3.16e-269	B_cell	NINJ1
PPP2R5C	3.81e-273	-0.591399	0.501	0.691	9.75e-269	B_cell	PPP2R5C
SMC6	2.84e-272	0.309492	0.281	0.109	7.27e-268	B_cell	SMC6
ZEB2	2.89e-272	-0.711471	0.411	0.599	7.38e-268	B_cell	ZEB2
GGA2	4.45e-272	0.34114	0.39	0.183	1.14e-267	B_cell	GGA2
ZYX	5.56e-272	-0.495245	0.068	0.312	1.42e-267	B_cell	ZYX
IL2RB	9.6e-272	-0.693984	0.052	0.294	2.45e-267	B_cell	IL2RB
MYL12A	2.11e-271	-0.411383	0.858	0.917	5.41e-267	B_cell	MYL12A
RGCC	3.48e-271	-0.980053	0.229	0.482	8.9e-267	B_cell	RGCC
GIMAP5	6.07e-271	-0.455527	0.032	0.268	1.55e-266	B_cell	GIMAP5
CHPT1	7.92e-271	0.366928	0.36	0.168	2.02e-266	B_cell	CHPT1
DNAJA1	9.36e-269	-0.675246	0.621	0.804	2.39e-264	B_cell	DNAJA1
GBP5	4.61e-267	-0.601917	0.087	0.333	1.18e-262	B_cell	GBP5
DGKZ	1.59e-266	-0.438933	0.105	0.355	4.06e-262	B_cell	DGKZ
CD8A	4.85e-266	-0.808923	0.055	0.294	1.24e-261	B_cell	CD8A
LAT	5.81e-266	-0.476896	0.048	0.282	1.48e-261	B_cell	LAT
DUSP6	2.26e-264	-0.840397	0.052	0.285	5.78e-260	B_cell	DUSP6
STAT4	1.05e-263	-0.570746	0.098	0.342	2.68e-259	B_cell	STAT4
GLIPR2	3.9e-262	-0.46427	0.076	0.315	9.98e-258	B_cell	GLIPR2
SH2D1A	7.31e-262	-0.555067	0.041	0.273	1.87e-257	B_cell	SH2D1A
LGALS3	1.92e-261	-0.706606	0.099	0.332	4.91e-257	B_cell	LGALS3
SMDT1	8.69e-261	0.379004	0.738	0.53	2.22e-256	B_cell	SMDT1
ITPR1	8.68e-260	0.411664	0.404	0.204	2.22e-255	B_cell	ITPR1
CCL3	1.37e-259	-1.49943	0.115	0.355	3.51e-255	B_cell	CCL3
RAB27A	1.72e-259	-0.483874	0.118	0.362	4.4e-255	B_cell	RAB27A
AGTRAP	1.88e-259	-0.453934	0.066	0.303	4.8e-255	B_cell	AGTRAP
NFKBID	9.51e-258	0.445565	0.423	0.215	2.43e-253	B_cell	NFKBID
TSTD1	1.47e-257	0.38795	0.565	0.322	3.75e-253	B_cell	TSTD1
PTPRE	1.67e-257	-0.580478	0.139	0.382	4.27e-253	B_cell	PTPRE
APMAP	3.34e-257	-0.485536	0.09	0.331	8.53e-253	B_cell	APMAP
RPL36A	1.04e-256	0.260752	0.986	0.963	2.65e-252	B_cell	RPL36A
TXN	4.65e-256	-0.476981	0.305	0.542	1.19e-251	B_cell	TXN
MS4A6A	1.54e-254	-0.905972	0.038	0.261	3.93e-250	B_cell	MS4A6A
ARHGAP26	2.28e-254	-0.418384	0.048	0.279	5.83e-250	B_cell	ARHGAP26
EBLN3P	7.13e-254	0.355098	0.411	0.208	1.82e-249	B_cell	EBLN3P
SELENOW	1.56e-252	-0.484957	0.328	0.558	3.98e-248	B_cell	SELENOW
SERPINA1	2.14e-251	-0.998775	0.036	0.256	5.46e-247	B_cell	SERPINA1
FLNA	2.24e-251	-0.565982	0.36	0.57	5.72e-247	B_cell	FLNA
MYL12B	4.07e-250	-0.362289	0.788	0.873	1.04e-245	B_cell	MYL12B
SMARCB1	8.33e-250	0.307544	0.358	0.169	2.13e-245	B_cell	SMARCB1
CD96	2.45e-249	-0.478214	0.055	0.282	6.26e-245	B_cell	CD96
MATK	4.52e-249	-0.51709	0.043	0.266	1.16e-244	B_cell	MATK
BHLHE40	1.83e-248	-0.562021	0.11	0.348	4.67e-244	B_cell	BHLHE40
SH2D2A	2.76e-248	-0.534312	0.057	0.283	7.05e-244	B_cell	SH2D2A
CMTM3	2.18e-247	-0.372518	0.048	0.277	5.57e-243	B_cell	CMTM3
CASP1	4.6e-247	-0.499477	0.106	0.338	1.18e-242	B_cell	CASP1
PTMS	6.35e-247	-0.616753	0.066	0.292	1.62e-242	B_cell	PTMS
FAM177A1	2.61e-246	-0.827016	0.329	0.547	6.67e-242	B_cell	FAM177A1
RAC1	9.6e-246	-0.537914	0.487	0.637	2.45e-241	B_cell	RAC1
UCP2	2.06e-245	0.433021	0.69	0.486	5.27e-241	B_cell	UCP2
RPL4	8.88e-245	0.28867	0.96	0.913	2.27e-240	B_cell	RPL4
LITAF	1.74e-244	-0.541171	0.481	0.678	4.44e-240	B_cell	LITAF
RPL31	2.04e-244	0.283099	0.966	0.928	5.22e-240	B_cell	RPL31
SAMD3	2.27e-242	-0.516976	0.043	0.262	5.8e-238	B_cell	SAMD3
VAMP5	2.48e-242	-0.551899	0.2	0.43	6.33e-238	B_cell	VAMP5
IL7R	2.82e-242	-1.29692	0.122	0.35	7.21e-238	B_cell	IL7R
VSIR	1.78e-240	-0.5815	0.17	0.397	4.55e-236	B_cell	VSIR
TGFB1	2.5e-240	-0.494152	0.475	0.666	6.39e-236	B_cell	TGFB1
ISG15	2.5e-240	-0.69167	0.339	0.555	6.39e-236	B_cell	ISG15
RTN4	1.06e-239	-0.460208	0.321	0.535	2.71e-235	B_cell	RTN4
ZFAND5	7.14e-238	-0.575349	0.347	0.562	1.83e-233	B_cell	ZFAND5
NAMPT	5.82e-237	-0.790147	0.326	0.529	1.49e-232	B_cell	NAMPT
STAT1	1.57e-236	-0.563135	0.225	0.458	4e-232	B_cell	STAT1
PHACTR2	1.19e-235	-0.429511	0.07	0.296	3.04e-231	B_cell	PHACTR2
PTGER4	3.37e-234	-0.549787	0.149	0.388	8.62e-230	B_cell	PTGER4
ANXA5	1e-233	-0.626143	0.275	0.467	2.56e-229	B_cell	ANXA5
CAMK1D	1.3e-233	0.286574	0.312	0.14	3.31e-229	B_cell	CAMK1D
SF1	4.95e-233	0.364997	0.842	0.706	1.26e-228	B_cell	SF1
SNX29	5.06e-232	0.303194	0.274	0.117	1.29e-227	B_cell	SNX29
CAP1	5.14e-232	-0.489588	0.449	0.628	1.31e-227	B_cell	CAP1
SELPLG	1.8e-231	-0.400968	0.056	0.274	4.59e-227	B_cell	SELPLG
CALHM6	2.59e-231	0.29676	0.422	0.21	6.62e-227	B_cell	CALHM6
HSP90AA1	3.23e-229	-0.765704	0.915	0.958	8.27e-225	B_cell	HSP90AA1
GPRIN3	1.3e-228	-0.424685	0.044	0.255	3.31e-224	B_cell	GPRIN3
CLEC2B	2.58e-226	-0.476278	0.389	0.627	6.6e-222	B_cell	CLEC2B
CCL4L2	1.68e-225	-1.16952	0.134	0.366	4.31e-221	B_cell	CCL4L2
SNX3	9.81e-225	0.327039	0.699	0.495	2.51e-220	B_cell	SNX3
GBP1	1.89e-224	-0.535253	0.067	0.281	4.84e-220	B_cell	GBP1
ARL6IP5	1.63e-220	-0.404892	0.526	0.707	4.18e-216	B_cell	ARL6IP5
TPM3	2.14e-220	-0.372031	0.746	0.84	5.48e-216	B_cell	TPM3
CTSB	2.75e-219	-0.718133	0.13	0.342	7.04e-215	B_cell	CTSB
KLF6	5.21e-219	-0.522263	0.648	0.805	1.33e-214	B_cell	KLF6
ATP1A1	2.38e-217	-0.449125	0.229	0.458	6.09e-213	B_cell	ATP1A1
CCND2	8e-217	-0.536729	0.156	0.374	2.05e-212	B_cell	CCND2
RAP1B	6e-216	-0.383588	0.65	0.787	1.53e-211	B_cell	RAP1B
EEF2	1.27e-215	0.287924	0.927	0.853	3.25e-211	B_cell	EEF2
CSTB	2.2e-215	-0.443458	0.385	0.577	5.63e-211	B_cell	CSTB
ENO1	1.33e-214	-0.424669	0.517	0.667	3.41e-210	B_cell	ENO1
FKBP5	1.49e-214	-0.439406	0.155	0.385	3.81e-210	B_cell	FKBP5
SH3BP5	3.73e-213	0.308461	0.482	0.275	9.52e-209	B_cell	SH3BP5
RHOC	5.4e-212	-0.472177	0.115	0.331	1.38e-207	B_cell	RHOC
PITPNC1	1.14e-211	-0.393182	0.079	0.287	2.93e-207	B_cell	PITPNC1
FOSB	1.68e-211	-0.755728	0.382	0.603	4.29e-207	B_cell	FOSB
CYTOR	2.13e-211	-0.375029	0.144	0.376	5.45e-207	B_cell	CYTOR
UBE2D3	4.83e-211	-0.343151	0.715	0.82	1.24e-206	B_cell	UBE2D3
LAMTOR5	4.85e-210	0.357775	0.642	0.454	1.24e-205	B_cell	LAMTOR5
NDFIP1	9.53e-210	-0.396943	0.233	0.452	2.44e-205	B_cell	NDFIP1
SLC9A3R1	1.09e-209	-0.426062	0.139	0.354	2.79e-205	B_cell	SLC9A3R1
GNG2	1.63e-209	-0.527791	0.265	0.484	4.16e-205	B_cell	GNG2
XCL2	2.3e-209	-1.09501	0.056	0.259	5.89e-205	B_cell	XCL2
MTPN	1.16e-208	0.367663	0.741	0.563	2.97e-204	B_cell	MTPN
HSPA5	9.83e-207	-0.504799	0.474	0.663	2.51e-202	B_cell	HSPA5
FAM3C	2.11e-206	0.314447	0.38	0.194	5.38e-202	B_cell	FAM3C
CDC42EP3	2.54e-206	-0.486073	0.156	0.367	6.49e-202	B_cell	CDC42EP3
PIP4K2A	6.39e-206	-0.446061	0.275	0.485	1.63e-201	B_cell	PIP4K2A
CAMK2D	6.3e-205	0.345504	0.349	0.179	1.61e-200	B_cell	CAMK2D
AHR	1.18e-204	-0.42507	0.066	0.268	3.01e-200	B_cell	AHR
ARID5B	6.44e-204	0.282049	0.534	0.308	1.65e-199	B_cell	ARID5B
DYNLT1	9.46e-204	-0.395457	0.279	0.497	2.42e-199	B_cell	DYNLT1
PTP4A2	1.03e-203	-0.419941	0.562	0.704	2.63e-199	B_cell	PTP4A2
BIN2	1.72e-203	-0.428159	0.298	0.512	4.39e-199	B_cell	BIN2
PARP8	3.3e-203	-0.456044	0.181	0.395	8.43e-199	B_cell	PARP8
RNF130	1.09e-202	-0.498864	0.075	0.274	2.79e-198	B_cell	RNF130
LST1	2.81e-202	-1.07413	0.127	0.319	7.19e-198	B_cell	LST1
DRAM2	8.77e-201	0.298586	0.366	0.192	2.24e-196	B_cell	DRAM2
HLA-C	1.47e-200	-0.2808	0.995	0.993	3.75e-196	B_cell	HLA-C
DYNLL1	1.6e-200	-0.423483	0.493	0.683	4.1e-196	B_cell	DYNLL1
GLRX	1.75e-200	-0.464093	0.206	0.415	4.47e-196	B_cell	GLRX
BST2	5.23e-200	-0.506564	0.409	0.581	1.34e-195	B_cell	BST2
FCHSD2	8.55e-200	0.278715	0.308	0.146	2.19e-195	B_cell	FCHSD2
NUCB2	8.73e-200	-0.436104	0.145	0.366	2.23e-195	B_cell	NUCB2
PLAAT3	9.06e-200	-0.375731	0.066	0.263	2.32e-195	B_cell	PLAAT3
POLR2L	1.02e-199	-0.398541	0.467	0.639	2.62e-195	B_cell	POLR2L
SERPINB6	1.31e-199	-0.391559	0.114	0.323	3.34e-195	B_cell	SERPINB6
PYHIN1	1.81e-199	-0.520996	0.075	0.271	4.62e-195	B_cell	PYHIN1
LIMS1	2.24e-198	-0.486408	0.172	0.38	5.72e-194	B_cell	LIMS1
LYZ	2.71e-198	-2.97287	0.143	0.327	6.94e-194	B_cell	LYZ
SNX9	5.04e-197	0.337225	0.324	0.16	1.29e-192	B_cell	SNX9
OTUD1	1.36e-196	0.343056	0.335	0.169	3.47e-192	B_cell	OTUD1
ATP5F1E	3.42e-196	-0.283862	0.962	0.97	8.73e-192	B_cell	ATP5F1E
PPM1K	4.52e-196	0.310704	0.426	0.234	1.16e-191	B_cell	PPM1K
GNAI2	5.1e-196	-0.426936	0.644	0.745	1.3e-191	B_cell	GNAI2
H2AFJ	9.18e-196	-0.418043	0.172	0.384	2.35e-191	B_cell	H2AFJ
HIPK1	7.2e-195	-0.405339	0.165	0.382	1.84e-190	B_cell	HIPK1
CIRBP	8.38e-195	0.300106	0.869	0.756	2.14e-190	B_cell	CIRBP
GSTK1	1.66e-194	-0.38984	0.397	0.587	4.25e-190	B_cell	GSTK1
GABPB1-AS1	1.72e-194	0.378839	0.426	0.243	4.39e-190	B_cell	GABPB1-AS1
ATP1B3	2.09e-194	-0.606222	0.367	0.587	5.34e-190	B_cell	ATP1B3
ARRB2	3.15e-194	-0.439796	0.158	0.365	8.05e-190	B_cell	ARRB2
PXK	4.52e-194	0.260045	0.267	0.12	1.16e-189	B_cell	PXK
PSMA7	7.25e-194	-0.344118	0.645	0.771	1.85e-189	B_cell	PSMA7
GAS5	3.22e-193	0.298697	0.84	0.7	8.23e-189	B_cell	GAS5
LSM7	5.29e-193	0.347738	0.658	0.471	1.35e-188	B_cell	LSM7
CALM2	9.52e-193	-0.353859	0.822	0.886	2.43e-188	B_cell	CALM2
SERPINB1	2e-192	-0.513289	0.346	0.528	5.12e-188	B_cell	SERPINB1
GUCD1	1.19e-191	0.25663	0.252	0.111	3.04e-187	B_cell	GUCD1
RNASET2	7.31e-190	0.280727	0.686	0.464	1.87e-185	B_cell	RNASET2
CARD16	1.55e-189	-0.465648	0.261	0.457	3.96e-185	B_cell	CARD16
MT1X	1.96e-188	-0.570276	0.083	0.276	5.02e-184	B_cell	MT1X
DSTN	3.8e-188	-0.603497	0.179	0.382	9.71e-184	B_cell	DSTN
CALM3	3.91e-188	-0.397589	0.324	0.522	9.99e-184	B_cell	CALM3
GSTO1	1.21e-187	-0.438835	0.233	0.429	3.1e-183	B_cell	GSTO1
CD44	1.41e-187	-0.464835	0.572	0.693	3.61e-183	B_cell	CD44
SIGIRR	3.41e-187	-0.366998	0.179	0.386	8.72e-183	B_cell	SIGIRR
SMAD7	1.01e-186	-0.437283	0.107	0.306	2.58e-182	B_cell	SMAD7
TMEM50A	1.39e-186	-0.359093	0.386	0.572	3.55e-182	B_cell	TMEM50A
ABRACL	1.66e-186	-0.369973	0.27	0.48	4.23e-182	B_cell	ABRACL
DNAJB6	2.45e-186	-0.502688	0.524	0.693	6.28e-182	B_cell	DNAJB6
PGK1	2.56e-186	-0.385953	0.486	0.64	6.55e-182	B_cell	PGK1
MYH9	4.42e-186	-0.380887	0.44	0.627	1.13e-181	B_cell	MYH9
BTG1	4.6e-186	0.283133	0.991	0.96	1.17e-181	B_cell	BTG1
SPATA13	4.71e-186	-0.329775	0.065	0.258	1.2e-181	B_cell	SPATA13
PRDM1	1.61e-185	-0.478612	0.136	0.339	4.13e-181	B_cell	PRDM1
IFI6	2.61e-185	-0.467521	0.125	0.322	6.67e-181	B_cell	IFI6
GLUL	9.51e-185	-0.537316	0.167	0.365	2.43e-180	B_cell	GLUL
MAFF	1.47e-183	-0.483754	0.096	0.285	3.77e-179	B_cell	MAFF
EGR1	2.01e-182	-0.932192	0.209	0.403	5.13e-178	B_cell	EGR1
RBM38	8.83e-182	0.323831	0.574	0.37	2.26e-177	B_cell	RBM38
IVNS1ABP	1.01e-181	-0.443343	0.197	0.401	2.58e-177	B_cell	IVNS1ABP
CFLAR	5.6e-181	-0.39155	0.449	0.635	1.43e-176	B_cell	CFLAR
LYAR	3.43e-180	-0.434178	0.106	0.301	8.76e-176	B_cell	LYAR
PAXX	1.56e-179	-0.390589	0.262	0.463	3.99e-175	B_cell	PAXX
PSTPIP1	2.43e-179	-0.353292	0.113	0.31	6.22e-175	B_cell	PSTPIP1
RAP1A	3.23e-178	-0.35076	0.337	0.529	8.25e-174	B_cell	RAP1A
LAP3	3.75e-177	-0.448659	0.154	0.345	9.6e-173	B_cell	LAP3
RAB5IF	1.25e-176	-0.40864	0.31	0.492	3.2e-172	B_cell	RAB5IF
CCSER2	3.89e-176	-0.389396	0.157	0.353	9.95e-172	B_cell	CCSER2
HHEX	3.97e-176	0.273678	0.255	0.117	1.01e-171	B_cell	HHEX
TIMP2	1.56e-175	-0.458342	0.071	0.251	3.98e-171	B_cell	TIMP2
CNOT6L	2.67e-175	-0.551011	0.413	0.582	6.82e-171	B_cell	CNOT6L
UBE2S	8e-175	-0.627173	0.357	0.532	2.04e-170	B_cell	UBE2S
PDIA3	8.81e-175	-0.382307	0.496	0.65	2.25e-170	B_cell	PDIA3
RTN3	1.52e-174	-0.393556	0.135	0.327	3.88e-170	B_cell	RTN3
HMGB2	2.22e-174	-0.569511	0.359	0.54	5.68e-170	B_cell	HMGB2
ARPC2	4.5e-174	-0.308321	0.878	0.912	1.15e-169	B_cell	ARPC2
SAMSN1	5.39e-174	-0.559028	0.287	0.476	1.38e-169	B_cell	SAMSN1
BLVRB	1.91e-173	-0.454348	0.103	0.286	4.89e-169	B_cell	BLVRB
TAF1D	1.19e-172	0.323139	0.717	0.541	3.05e-168	B_cell	TAF1D
POLD4	1.64e-172	0.363304	0.573	0.397	4.19e-168	B_cell	POLD4
SYNE2	4.31e-172	-0.570597	0.247	0.427	1.1e-167	B_cell	SYNE2
BZW1	5.15e-172	-0.396187	0.526	0.68	1.32e-167	B_cell	BZW1
TOB1	6.3e-172	-0.461896	0.148	0.341	1.61e-167	B_cell	TOB1
ITGB1	1.23e-171	-0.422187	0.316	0.519	3.15e-167	B_cell	ITGB1
SRSF2	1.37e-170	-0.447143	0.639	0.756	3.51e-166	B_cell	SRSF2
PECAM1	7.66e-170	-0.523172	0.107	0.289	1.96e-165	B_cell	PECAM1
MBNL1	9.05e-170	-0.331015	0.62	0.754	2.31e-165	B_cell	MBNL1
UVRAG	1.39e-169	0.278301	0.349	0.189	3.56e-165	B_cell	UVRAG
DIAPH1	1.25e-168	-0.365379	0.229	0.424	3.21e-164	B_cell	DIAPH1
EVI2A	5.65e-168	-0.417469	0.196	0.387	1.44e-163	B_cell	EVI2A
SORL1	1.63e-167	-0.356147	0.116	0.31	4.16e-163	B_cell	SORL1
NFKBIZ	3.19e-167	-0.593861	0.307	0.48	8.16e-163	B_cell	NFKBIZ
PLAC8	3.52e-167	0.309816	0.667	0.472	9e-163	B_cell	PLAC8
HSPA1B	7.93e-167	-0.815459	0.271	0.462	2.03e-162	B_cell	HSPA1B
C7orf50	1.32e-166	0.346243	0.388	0.228	3.38e-162	B_cell	C7orf50
ATF3	2.71e-166	-0.770258	0.143	0.331	6.93e-162	B_cell	ATF3
LIME1	5.57e-166	-0.51608	0.207	0.38	1.42e-161	B_cell	LIME1
PTPN1	5.95e-165	0.312034	0.528	0.346	1.52e-160	B_cell	PTPN1
PLIN2	3.82e-164	-0.648535	0.242	0.431	9.77e-160	B_cell	PLIN2
TMBIM6	4.31e-164	-0.303103	0.686	0.788	1.1e-159	B_cell	TMBIM6
SEMA4D	1.02e-163	-0.353978	0.142	0.329	2.6e-159	B_cell	SEMA4D
CAPN2	2.07e-163	-0.33874	0.134	0.318	5.29e-159	B_cell	CAPN2
AKAP13	3.92e-163	-0.388621	0.608	0.731	1e-158	B_cell	AKAP13
ATXN1	5.21e-163	-0.350666	0.098	0.277	1.33e-158	B_cell	ATXN1
PWP1	6.79e-163	0.254308	0.338	0.181	1.74e-158	B_cell	PWP1
SURF4	1.2e-162	-0.344173	0.132	0.316	3.06e-158	B_cell	SURF4
SKP1	1.98e-162	-0.320831	0.746	0.824	5.06e-158	B_cell	SKP1
ARHGAP25	1.25e-161	0.275475	0.35	0.19	3.2e-157	B_cell	ARHGAP25
DDIT4	2.66e-161	-0.575957	0.42	0.575	6.79e-157	B_cell	DDIT4
MGAT1	5.57e-161	-0.406159	0.171	0.349	1.42e-156	B_cell	MGAT1
TSPAN14	7.69e-161	-0.313963	0.103	0.286	1.96e-156	B_cell	TSPAN14
ARPC5	8.69e-161	-0.426313	0.521	0.644	2.22e-156	B_cell	ARPC5
DPYSL2	1.83e-160	-0.382615	0.084	0.259	4.67e-156	B_cell	DPYSL2
COX8A	3.76e-160	-0.342004	0.57	0.685	9.62e-156	B_cell	COX8A
TIPARP	2.27e-159	-0.485186	0.194	0.38	5.81e-155	B_cell	TIPARP
PPT1	4.92e-159	-0.36784	0.101	0.277	1.26e-154	B_cell	PPT1
PICALM	9.82e-159	-0.348951	0.124	0.306	2.51e-154	B_cell	PICALM
H2AFZ	3.14e-158	-0.444835	0.56	0.701	8.03e-154	B_cell	H2AFZ
MBD4	1.24e-157	0.313908	0.436	0.27	3.16e-153	B_cell	MBD4
SERTAD1	2.17e-157	-0.481574	0.186	0.367	5.54e-153	B_cell	SERTAD1
TLN1	4.16e-157	-0.3681	0.472	0.62	1.06e-152	B_cell	TLN1
DHRS7	7.06e-157	-0.362234	0.245	0.432	1.8e-152	B_cell	DHRS7
NT5C	1.15e-156	0.270923	0.398	0.234	2.94e-152	B_cell	NT5C
IFNGR1	1.73e-156	-0.420547	0.247	0.43	4.42e-152	B_cell	IFNGR1
TP53INP1	2.53e-156	0.272903	0.298	0.15	6.46e-152	B_cell	TP53INP1
SINHCAF	4.53e-156	0.257142	0.356	0.195	1.16e-151	B_cell	SINHCAF
GPR65	1.3e-155	-0.436113	0.222	0.409	3.33e-151	B_cell	GPR65
PLEKHF2	2.43e-155	0.275073	0.278	0.14	6.22e-151	B_cell	PLEKHF2
GADD45B	8.1e-155	-0.601835	0.374	0.554	2.07e-150	B_cell	GADD45B
RNF166	1.4e-154	-0.334442	0.148	0.33	3.59e-150	B_cell	RNF166
H2AFY	3.14e-154	-0.440969	0.305	0.466	8.02e-150	B_cell	H2AFY
S100A8	4.64e-154	-2.79359	0.096	0.255	1.19e-149	B_cell	S100A8
SKAP1	4.68e-154	-0.391713	0.175	0.358	1.2e-149	B_cell	SKAP1
LPIN2	2.23e-153	-0.330268	0.116	0.298	5.7e-149	B_cell	LPIN2
OPTN	2.61e-152	-0.390495	0.188	0.363	6.68e-148	B_cell	OPTN
METTL9	2.64e-152	-0.386379	0.295	0.467	6.75e-148	B_cell	METTL9
SELL	3.61e-152	0.271999	0.498	0.307	9.24e-148	B_cell	SELL
LUZP1	8.46e-152	-0.357843	0.083	0.252	2.16e-147	B_cell	LUZP1
TUBB4B	1.08e-151	-0.487172	0.41	0.579	2.75e-147	B_cell	TUBB4B
SRSF3	1.2e-150	-0.333621	0.698	0.791	3.06e-146	B_cell	SRSF3
PTTG1IP	5.01e-150	-0.319613	0.094	0.264	1.28e-145	B_cell	PTTG1IP
MGAT4A	5.17e-149	-0.352683	0.111	0.284	1.32e-144	B_cell	MGAT4A
AP2S1	5.18e-149	-0.408213	0.285	0.445	1.32e-144	B_cell	AP2S1
VAMP8	1.28e-148	-0.375674	0.449	0.581	3.27e-144	B_cell	VAMP8
LASP1	2.74e-148	-0.304171	0.126	0.303	7.01e-144	B_cell	LASP1
SLC16A3	1.47e-147	-0.337924	0.094	0.262	3.76e-143	B_cell	SLC16A3
LMBRD1	1.55e-147	0.251701	0.395	0.234	3.97e-143	B_cell	LMBRD1
PSMA6	9.07e-147	-0.321618	0.359	0.523	2.32e-142	B_cell	PSMA6
RAP2B	1.94e-146	-0.324786	0.161	0.341	4.96e-142	B_cell	RAP2B
PNISR	3.8e-146	0.292222	0.807	0.686	9.72e-142	B_cell	PNISR
IL4R	1.06e-145	0.449204	0.316	0.184	2.7e-141	B_cell	IL4R
ELOB	1.97e-145	-0.319062	0.65	0.738	5.03e-141	B_cell	ELOB
SOCS3	7.71e-145	-0.768742	0.196	0.365	1.97e-140	B_cell	SOCS3
BSG	5.77e-142	-0.321662	0.237	0.411	1.47e-137	B_cell	BSG
SMAP2	6.96e-142	0.301431	0.832	0.683	1.78e-137	B_cell	SMAP2
ERP29	7.28e-142	0.272231	0.779	0.63	1.86e-137	B_cell	ERP29
N4BP1	2.48e-141	-0.341164	0.145	0.316	6.35e-137	B_cell	N4BP1
SESN3	3.31e-141	0.259863	0.297	0.159	8.46e-137	B_cell	SESN3
FKBP1A	8.52e-141	-0.466614	0.381	0.51	2.18e-136	B_cell	FKBP1A
WIPF1	1.52e-140	-0.346565	0.429	0.59	3.87e-136	B_cell	WIPF1
ATP6V0C	6.98e-140	-0.308631	0.667	0.758	1.78e-135	B_cell	ATP6V0C
SP110	2.92e-139	0.322182	0.567	0.417	7.48e-135	B_cell	SP110
WNK1	1.02e-138	-0.332182	0.3	0.475	2.6e-134	B_cell	WNK1
PLSCR1	1.24e-138	-0.343346	0.113	0.279	3.17e-134	B_cell	PLSCR1
MYC	1.36e-138	0.310651	0.275	0.14	3.49e-134	B_cell	MYC
UBB	1.79e-138	-0.49386	0.922	0.922	4.56e-134	B_cell	UBB
DDX3X	2.07e-138	-0.405758	0.657	0.771	5.3e-134	B_cell	DDX3X
CTSA	3.28e-138	-0.314927	0.101	0.262	8.39e-134	B_cell	CTSA
TCIRG1	7.55e-138	-0.334821	0.139	0.304	1.93e-133	B_cell	TCIRG1
RHOA	3.88e-137	-0.304311	0.723	0.783	9.93e-133	B_cell	RHOA
ARHGAP9	7.92e-137	-0.35661	0.191	0.362	2.02e-132	B_cell	ARHGAP9
KLF10	1.28e-136	-0.433478	0.133	0.295	3.27e-132	B_cell	KLF10
ERN1	3.12e-136	-0.312251	0.1	0.263	7.99e-132	B_cell	ERN1
CAST	7.99e-136	-0.372335	0.571	0.669	2.04e-131	B_cell	CAST
HOPX	2.22e-135	-0.604503	0.116	0.274	5.67e-131	B_cell	HOPX
UBL5	3.2e-135	-0.28355	0.662	0.759	8.19e-131	B_cell	UBL5
DNAJC1	5.56e-135	-0.31401	0.167	0.339	1.42e-130	B_cell	DNAJC1
FCGRT	6.69e-135	-0.627334	0.186	0.334	1.71e-130	B_cell	FCGRT
SNHG8	1.33e-134	0.25681	0.75	0.583	3.39e-130	B_cell	SNHG8
TAP1	2.07e-134	-0.328157	0.234	0.405	5.3e-130	B_cell	TAP1
S100A9	2.84e-134	-3.16035	0.152	0.296	7.25e-130	B_cell	S100A9
H2AFV	4.35e-134	-0.336997	0.396	0.552	1.11e-129	B_cell	H2AFV
JPT1	1.12e-133	-0.350163	0.312	0.48	2.85e-129	B_cell	JPT1
FERMT3	2.6e-133	-0.333708	0.203	0.369	6.64e-129	B_cell	FERMT3
CHD3	8.36e-133	-0.296762	0.112	0.276	2.14e-128	B_cell	CHD3
PLEK	9.64e-133	-0.552713	0.288	0.434	2.46e-128	B_cell	PLEK
DNMT1	2.25e-132	-0.297882	0.13	0.297	5.76e-128	B_cell	DNMT1
PYCARD	5.92e-132	-0.443293	0.258	0.407	1.51e-127	B_cell	PYCARD
ARPC1B	1.6e-131	-0.375829	0.69	0.765	4.1e-127	B_cell	ARPC1B
FGR	1.33e-130	-0.459774	0.15	0.306	3.4e-126	B_cell	FGR
BID	1.38e-130	-0.33812	0.143	0.302	3.52e-126	B_cell	BID
PSAP	3.85e-130	-1.06516	0.427	0.508	9.83e-126	B_cell	PSAP
TPST2	3.99e-130	-0.303618	0.099	0.252	1.02e-125	B_cell	TPST2
APPL1	7.82e-130	0.283306	0.406	0.259	2e-125	B_cell	APPL1
DEK	1.04e-129	-0.317074	0.494	0.644	2.65e-125	B_cell	DEK
IL6ST	3.13e-129	-0.506979	0.131	0.29	8.01e-125	B_cell	IL6ST
MIDN	7.93e-129	-0.36055	0.346	0.509	2.03e-124	B_cell	MIDN
GOLGA7	7.97e-129	-0.271361	0.128	0.292	2.04e-124	B_cell	GOLGA7
SH3KBP1	8.14e-129	-0.318597	0.311	0.475	2.08e-124	B_cell	SH3KBP1
ATP6AP2	8.2e-129	-0.305409	0.312	0.474	2.1e-124	B_cell	ATP6AP2
NDUFB2	9.22e-129	-0.319614	0.499	0.626	2.36e-124	B_cell	NDUFB2
LEPROT	1.97e-128	-0.315735	0.12	0.279	5.02e-124	B_cell	LEPROT
ARRDC2	4.07e-128	0.273105	0.308	0.177	1.04e-123	B_cell	ARRDC2
SQSTM1	6.61e-128	-0.41066	0.513	0.651	1.69e-123	B_cell	SQSTM1
MGST3	9.7e-128	-0.328462	0.217	0.38	2.48e-123	B_cell	MGST3
MXD1	1.03e-127	-0.380683	0.119	0.276	2.64e-123	B_cell	MXD1
TCF7	1.15e-127	-0.390081	0.13	0.284	2.95e-123	B_cell	TCF7
IGF2R	1.05e-126	-0.293786	0.11	0.269	2.7e-122	B_cell	IGF2R
UBC	3.4e-126	-0.28923	0.96	0.978	8.69e-122	B_cell	UBC
NCOA4	5.64e-126	-0.350444	0.17	0.329	1.44e-121	B_cell	NCOA4
PRELID1	1.45e-125	-0.421157	0.459	0.566	3.69e-121	B_cell	PRELID1
CSNK1A1	1.65e-125	-0.308849	0.445	0.585	4.21e-121	B_cell	CSNK1A1
PKM	1.83e-125	-0.39675	0.318	0.461	4.67e-121	B_cell	PKM
JMJD6	2.45e-125	-0.379163	0.174	0.332	6.26e-121	B_cell	JMJD6
GCH1	2.91e-125	-0.291121	0.106	0.263	7.44e-121	B_cell	GCH1
CD46	3.49e-125	-0.324634	0.273	0.436	8.92e-121	B_cell	CD46
YWHAB	3.98e-125	-0.257029	0.749	0.818	1.02e-120	B_cell	YWHAB
GMFG	2.78e-124	-0.311372	0.654	0.737	7.1e-120	B_cell	GMFG
RIPOR2	4.64e-124	0.262364	0.662	0.499	1.19e-119	B_cell	RIPOR2
DUSP1	1.81e-123	-0.573774	0.771	0.789	4.64e-119	B_cell	DUSP1
TRIM38	3.04e-123	0.283885	0.53	0.373	7.76e-119	B_cell	TRIM38
PSME1	6.97e-123	-0.271297	0.748	0.814	1.78e-118	B_cell	PSME1
MAPK1	7.73e-123	-0.31711	0.22	0.386	1.98e-118	B_cell	MAPK1
PDCD4	2.12e-122	-0.411897	0.513	0.632	5.42e-118	B_cell	PDCD4
PTGES3	3.8e-122	-0.293013	0.613	0.731	9.71e-118	B_cell	PTGES3
SYNE1	4.41e-122	-0.396546	0.176	0.333	1.13e-117	B_cell	SYNE1
PLK3	2.74e-120	-0.318542	0.12	0.273	7.01e-116	B_cell	PLK3
HSPD1	1.93e-119	-0.512891	0.557	0.69	4.94e-115	B_cell	HSPD1
PSMA5	2.52e-119	-0.291104	0.271	0.429	6.44e-115	B_cell	PSMA5
UPF2	3.63e-119	0.255474	0.433	0.28	9.28e-115	B_cell	UPF2
EIF1B	4.31e-119	0.31565	0.633	0.491	1.1e-114	B_cell	EIF1B
PPP1R18	2.32e-118	-0.310896	0.251	0.412	5.93e-114	B_cell	PPP1R18
CANX	2.66e-118	-0.318427	0.318	0.467	6.81e-114	B_cell	CANX
CITED2	6.15e-118	-0.405289	0.178	0.335	1.57e-113	B_cell	CITED2
CCNH	7.52e-118	-0.440467	0.314	0.462	1.92e-113	B_cell	CCNH
HLA-F	1.47e-117	-0.293884	0.644	0.753	3.77e-113	B_cell	HLA-F
STK10	3.26e-117	-0.299286	0.231	0.39	8.34e-113	B_cell	STK10
RBL2	3.44e-117	-0.293481	0.188	0.348	8.79e-113	B_cell	RBL2
PGAM1	8.83e-117	-0.320143	0.275	0.424	2.26e-112	B_cell	PGAM1
CSRNP1	1.32e-116	-0.349453	0.203	0.357	3.37e-112	B_cell	CSRNP1
PTPN12	4.33e-116	-0.306852	0.133	0.286	1.11e-111	B_cell	PTPN12
GNG5	2.5e-115	-0.308397	0.511	0.614	6.4e-111	B_cell	GNG5
NEU1	3.48e-115	-0.45292	0.143	0.29	8.89e-111	B_cell	NEU1
SPTY2D1	1.45e-114	-0.343119	0.182	0.333	3.71e-110	B_cell	SPTY2D1
PABPC1	2.41e-114	-0.283127	0.935	0.927	6.16e-110	B_cell	PABPC1
HNRNPU	6.25e-114	-0.300075	0.761	0.828	1.6e-109	B_cell	HNRNPU
SUN2	1.35e-112	-0.294477	0.255	0.411	3.45e-108	B_cell	SUN2
PTPN7	1.77e-112	-0.372668	0.161	0.308	4.52e-108	B_cell	PTPN7
PCBP1	2.17e-112	-0.276787	0.651	0.724	5.56e-108	B_cell	PCBP1
LAMP2	6.49e-112	-0.302062	0.144	0.288	1.66e-107	B_cell	LAMP2
DYNC1H1	1.22e-111	-0.292814	0.301	0.459	3.12e-107	B_cell	DYNC1H1
PTPN4	1.59e-111	-0.310045	0.119	0.262	4.07e-107	B_cell	PTPN4
GBP4	2.78e-111	-0.300227	0.165	0.327	7.1e-107	B_cell	GBP4
RAB8B	1.57e-110	-0.370178	0.364	0.517	4.02e-106	B_cell	RAB8B
BRI3	2.32e-110	-0.592464	0.401	0.494	5.93e-106	B_cell	BRI3
YBX3	2.66e-110	0.551541	0.518	0.377	6.79e-106	B_cell	YBX3
CRYBG1	5.43e-110	-0.446123	0.227	0.374	1.39e-105	B_cell	CRYBG1
ACAA2	6.18e-110	-0.279868	0.118	0.261	1.58e-105	B_cell	ACAA2
CACYBP	1.97e-109	-0.387284	0.384	0.53	5.03e-105	B_cell	CACYBP
PIM1	2.12e-109	-0.318302	0.153	0.298	5.42e-105	B_cell	PIM1
FBXL5	3.08e-109	-0.316835	0.128	0.273	7.87e-105	B_cell	FBXL5
ARAP2	8.12e-108	-0.315248	0.194	0.345	2.07e-103	B_cell	ARAP2
XAF1	1.67e-107	-0.335775	0.2	0.355	4.27e-103	B_cell	XAF1
RPS6KA3	4.14e-107	-0.277301	0.205	0.362	1.06e-102	B_cell	RPS6KA3
GPCPD1	1.32e-106	-0.33962	0.242	0.389	3.39e-102	B_cell	GPCPD1
GNG10	3.49e-106	-0.266082	0.15	0.297	8.91e-102	B_cell	GNG10
STXBP2	6.51e-106	-0.382194	0.151	0.289	1.66e-101	B_cell	STXBP2
AKNA	7.51e-106	-0.339469	0.34	0.483	1.92e-101	B_cell	AKNA
HELZ	2.7e-105	-0.293025	0.22	0.371	6.91e-101	B_cell	HELZ
GRN	3.54e-104	-0.721796	0.208	0.322	9.04e-100	B_cell	GRN
TXNIP	4.62e-104	0.309056	0.9	0.842	1.18e-99	B_cell	TXNIP
RNASEK	4.84e-104	-0.271366	0.801	0.827	1.24e-99	B_cell	RNASEK
SH3GLB1	5.26e-104	-0.297511	0.305	0.444	1.34e-99	B_cell	SH3GLB1
NCOA1	6.27e-104	-0.254852	0.129	0.272	1.6e-99	B_cell	NCOA1
APOBEC3G	8.97e-104	-0.411384	0.267	0.398	2.29e-99	B_cell	APOBEC3G
BAZ1A	9.6e-104	-0.346552	0.346	0.488	2.45e-99	B_cell	BAZ1A
SLK	1.28e-103	-0.257157	0.126	0.268	3.27e-99	B_cell	SLK
MACF1	1.89e-103	-0.303875	0.359	0.51	4.84e-99	B_cell	MACF1
EIF5	6.64e-102	-0.333775	0.679	0.758	1.7e-97	B_cell	EIF5
RBPJ	7.44e-102	-0.282637	0.211	0.358	1.9e-97	B_cell	RBPJ
TRBC2	2.06e-101	-0.625468	0.504	0.551	5.27e-97	B_cell	TRBC2
SLC20A1	8.38e-101	-0.261836	0.141	0.285	2.14e-96	B_cell	SLC20A1
WDR1	2.02e-100	-0.266186	0.23	0.378	5.16e-96	B_cell	WDR1
MDM4	1.7e-99	0.253559	0.562	0.419	4.35e-95	B_cell	MDM4
NFE2L2	2.27e-99	-0.382045	0.459	0.582	5.79e-95	B_cell	NFE2L2
SP100	3.43e-99	0.254612	0.668	0.543	8.78e-95	B_cell	SP100
SLC3A2	6.08e-99	-0.27253	0.276	0.422	1.55e-94	B_cell	SLC3A2
ADAM10	1.43e-98	-0.267211	0.171	0.315	3.66e-94	B_cell	ADAM10
LAMP1	1.93e-98	-0.285794	0.255	0.397	4.93e-94	B_cell	LAMP1
VASP	3.86e-98	-0.352058	0.358	0.478	9.87e-94	B_cell	VASP
TAX1BP1	3.23e-97	-0.272334	0.461	0.586	8.27e-93	B_cell	TAX1BP1
SOD2	3.62e-97	-0.878358	0.411	0.508	9.25e-93	B_cell	SOD2
UQCR11	9.39e-97	-0.257819	0.647	0.716	2.4e-92	B_cell	UQCR11
AHNAK	1.89e-96	-0.387665	0.51	0.617	4.84e-92	B_cell	AHNAK
BRD2	2.8e-96	-0.351478	0.479	0.594	7.17e-92	B_cell	BRD2
MKNK2	5.81e-96	0.272241	0.535	0.399	1.49e-91	B_cell	MKNK2
ACTR3	6.67e-96	-0.273073	0.535	0.642	1.7e-91	B_cell	ACTR3
LINC00623	3.1e-95	-0.281862	0.164	0.298	7.92e-91	B_cell	LINC00623
ZBTB38	1.63e-94	-0.299929	0.171	0.303	4.16e-90	B_cell	ZBTB38
RAB10	1.78e-94	-0.26092	0.185	0.322	4.54e-90	B_cell	RAB10
BTN3A2	1.88e-94	-0.291786	0.277	0.414	4.82e-90	B_cell	BTN3A2
STAT3	6.81e-94	-0.299323	0.442	0.564	1.74e-89	B_cell	STAT3
ATP5PD	1.21e-93	-0.260384	0.385	0.51	3.1e-89	B_cell	ATP5PD
TLE5	1.45e-93	0.261402	0.805	0.722	3.72e-89	B_cell	TLE5
GADD45A	2.59e-93	-0.357101	0.131	0.26	6.61e-89	B_cell	GADD45A
P4HB	9.19e-93	-0.257392	0.283	0.42	2.35e-88	B_cell	P4HB
SEM1	1.91e-92	-0.261474	0.362	0.488	4.87e-88	B_cell	SEM1
CAPZA1	2.79e-91	-0.260804	0.476	0.596	7.13e-87	B_cell	CAPZA1
COTL1	2.92e-91	-0.663618	0.565	0.607	7.47e-87	B_cell	COTL1
SERINC1	3.27e-91	-0.259094	0.29	0.43	8.35e-87	B_cell	SERINC1
HSPH1	4.9e-91	-0.494834	0.423	0.557	1.25e-86	B_cell	HSPH1
PHF20L1	5.27e-91	-0.270664	0.253	0.396	1.35e-86	B_cell	PHF20L1
SPOCK2	5.64e-91	-0.371645	0.223	0.346	1.44e-86	B_cell	SPOCK2
CHST12	7.48e-91	-0.333606	0.152	0.277	1.91e-86	B_cell	CHST12
ETS1	8.49e-91	-0.375103	0.54	0.606	2.17e-86	B_cell	ETS1
C4orf48	3.32e-90	-0.283842	0.203	0.334	8.49e-86	B_cell	C4orf48
TALDO1	3.88e-90	-0.40336	0.321	0.432	9.92e-86	B_cell	TALDO1
RGS1	1.57e-89	-0.700199	0.278	0.402	4.02e-85	B_cell	RGS1
PCED1B-AS1	1.88e-89	-0.486366	0.431	0.503	4.8e-85	B_cell	PCED1B-AS1
RASAL3	2.22e-89	-0.252693	0.129	0.256	5.66e-85	B_cell	RASAL3
UBE2D1	5.38e-89	-0.273317	0.17	0.303	1.37e-84	B_cell	UBE2D1
COX7B	5.85e-89	-0.257142	0.546	0.638	1.5e-84	B_cell	COX7B
TYMP	6.64e-89	-1.05354	0.333	0.413	1.7e-84	B_cell	TYMP
ARHGDIA	5.77e-88	-0.262235	0.456	0.568	1.48e-83	B_cell	ARHGDIA
SOD1	6.44e-88	-0.316405	0.611	0.688	1.65e-83	B_cell	SOD1
MIER1	1.3e-87	-0.256711	0.297	0.436	3.32e-83	B_cell	MIER1
LMNA	2.15e-87	-0.553912	0.193	0.32	5.49e-83	B_cell	LMNA
UGP2	3.57e-87	-0.280189	0.235	0.37	9.13e-83	B_cell	UGP2
GSPT1	5.08e-87	-0.322671	0.311	0.44	1.3e-82	B_cell	GSPT1
PSMA4	6.97e-87	-0.273232	0.346	0.469	1.78e-82	B_cell	PSMA4
CTNNB1	1.15e-86	-0.294569	0.282	0.417	2.93e-82	B_cell	CTNNB1
IDS	2.16e-85	-0.318425	0.429	0.554	5.52e-81	B_cell	IDS
RAB9A	1.11e-84	-0.346192	0.198	0.323	2.85e-80	B_cell	RAB9A
PRMT2	3.38e-84	-0.276624	0.336	0.471	8.64e-80	B_cell	PRMT2
NAP1L4	3.57e-84	-0.270236	0.265	0.394	9.14e-80	B_cell	NAP1L4
TKT	2.17e-83	-0.546299	0.357	0.45	5.54e-79	B_cell	TKT
NUFIP2	2.22e-83	-0.277933	0.322	0.454	5.68e-79	B_cell	NUFIP2
NEDD9	2.78e-83	-0.315745	0.167	0.289	7.12e-79	B_cell	NEDD9
RHOG	5.88e-83	-0.267003	0.376	0.495	1.5e-78	B_cell	RHOG
EIF4A3	8.27e-83	-0.34649	0.331	0.459	2.11e-78	B_cell	EIF4A3
DDX3Y	1.76e-82	-0.319385	0.129	0.253	4.5e-78	B_cell	DDX3Y
MBP	3.3e-81	-0.299271	0.4	0.522	8.44e-77	B_cell	MBP
OSTF1	3.65e-81	-0.25063	0.363	0.489	9.34e-77	B_cell	OSTF1
ARF4	4.61e-81	-0.285484	0.345	0.478	1.18e-76	B_cell	ARF4
ADA2	4.9e-81	-0.322426	0.139	0.252	1.25e-76	B_cell	ADA2
PELI1	8.3e-81	0.266336	0.297	0.189	2.12e-76	B_cell	PELI1
SEC11A	1.53e-80	-0.254392	0.422	0.53	3.92e-76	B_cell	SEC11A
CAPNS1	1.68e-80	-0.265939	0.31	0.432	4.29e-76	B_cell	CAPNS1
CLTA	8.71e-80	-0.255348	0.389	0.498	2.23e-75	B_cell	CLTA
C12orf75	1.48e-79	-0.32864	0.155	0.271	3.79e-75	B_cell	C12orf75
SOCS1	4.69e-79	-0.461429	0.264	0.377	1.2e-74	B_cell	SOCS1
CLIC1	4.94e-79	-0.250293	0.736	0.774	1.26e-74	B_cell	CLIC1
CAPZA2	6.69e-78	-0.263033	0.304	0.424	1.71e-73	B_cell	CAPZA2
AP1S2	1.56e-77	-0.475789	0.275	0.375	3.99e-73	B_cell	AP1S2
TUBA1C	2.1e-77	-0.271813	0.156	0.273	5.37e-73	B_cell	TUBA1C
WAS	6.1e-77	-0.250118	0.299	0.418	1.56e-72	B_cell	WAS
RNF115	6.93e-77	-0.270225	0.229	0.351	1.77e-72	B_cell	RNF115
HSPE1	9.03e-77	-0.456058	0.695	0.746	2.31e-72	B_cell	HSPE1
RANBP2	1.18e-76	-0.305649	0.273	0.401	3.02e-72	B_cell	RANBP2
GLIPR1	3.5e-76	-0.327458	0.357	0.461	8.93e-72	B_cell	GLIPR1
SERPINB9	6.52e-76	-0.325997	0.283	0.406	1.67e-71	B_cell	SERPINB9
EHD1	1.44e-75	-0.286006	0.194	0.312	3.68e-71	B_cell	EHD1
PPP1R15B	2.54e-75	-0.277529	0.253	0.374	6.49e-71	B_cell	PPP1R15B
NFKB1	3.04e-75	-0.400243	0.35	0.467	7.77e-71	B_cell	NFKB1
STK17B	5.02e-75	-0.28952	0.681	0.736	1.28e-70	B_cell	STK17B
FGFR1OP2	5.76e-75	-0.263229	0.324	0.444	1.47e-70	B_cell	FGFR1OP2
TLE4	2.44e-74	-0.262749	0.289	0.418	6.24e-70	B_cell	TLE4
EHBP1L1	5.32e-74	-0.268448	0.168	0.284	1.36e-69	B_cell	EHBP1L1
SRSF7	6.69e-74	-0.480401	0.833	0.83	1.71e-69	B_cell	SRSF7
SPAG9	8.47e-74	-0.25277	0.218	0.34	2.17e-69	B_cell	SPAG9
HSP90AB1	1.47e-73	-0.433383	0.89	0.9	3.76e-69	B_cell	HSP90AB1
FABP5	3.51e-73	-0.398353	0.145	0.256	8.98e-69	B_cell	FABP5
NOSIP	5.2e-73	-0.31526	0.232	0.349	1.33e-68	B_cell	NOSIP
ITGA4	5.93e-73	-0.297108	0.444	0.537	1.52e-68	B_cell	ITGA4
PSMB9	8.59e-73	-0.256759	0.621	0.69	2.2e-68	B_cell	PSMB9
HSPB1	9.07e-73	-0.429206	0.26	0.376	2.32e-68	B_cell	HSPB1
LYST	2.41e-71	-0.343649	0.363	0.464	6.16e-67	B_cell	LYST
EVL	2.58e-71	-0.315712	0.488	0.57	6.6e-67	B_cell	EVL
SPTAN1	3.36e-71	-0.273535	0.26	0.374	8.58e-67	B_cell	SPTAN1
PTPN22	2.83e-70	-0.317619	0.249	0.355	7.22e-66	B_cell	PTPN22
GNB2	2.21e-69	-0.270764	0.342	0.447	5.64e-65	B_cell	GNB2
PNP	1.2e-68	-0.258077	0.141	0.252	3.06e-64	B_cell	PNP
TUBA1B	1.28e-68	-0.34762	0.607	0.674	3.27e-64	B_cell	TUBA1B
NFKBIA	2.66e-68	-0.636447	0.812	0.819	6.79e-64	B_cell	NFKBIA
LDHB	9.17e-68	-0.36524	0.466	0.544	2.34e-63	B_cell	LDHB
PARK7	6.74e-67	-0.257007	0.579	0.65	1.72e-62	B_cell	PARK7
ATP5MPL	1.28e-66	-0.257518	0.535	0.6	3.28e-62	B_cell	ATP5MPL
CCNL1	2.78e-66	-0.280359	0.697	0.741	7.11e-62	B_cell	CCNL1
MYO1G	7.79e-66	-0.261456	0.239	0.349	1.99e-61	B_cell	MYO1G
SAT1	2.38e-65	-0.604865	0.843	0.828	6.09e-61	B_cell	SAT1
UTRN	5.86e-65	-0.263524	0.415	0.527	1.5e-60	B_cell	UTRN
QKI	1.41e-64	-0.260199	0.288	0.395	3.59e-60	B_cell	QKI
TSPYL2	1.95e-64	-0.414479	0.252	0.354	4.98e-60	B_cell	TSPYL2
ARPC4	1.21e-63	-0.255347	0.452	0.541	3.09e-59	B_cell	ARPC4
WSB1	5.05e-63	-0.282681	0.513	0.585	1.29e-58	B_cell	WSB1
NR4A2	5.23e-63	-0.417734	0.416	0.525	1.34e-58	B_cell	NR4A2
CHORDC1	6.19e-62	-0.303017	0.35	0.457	1.58e-57	B_cell	CHORDC1
RHOB	3.64e-61	-0.566713	0.216	0.314	9.3e-57	B_cell	RHOB
SYAP1	1.01e-60	-0.407677	0.409	0.504	2.59e-56	B_cell	SYAP1
INSIG1	6.55e-59	-0.306939	0.16	0.259	1.67e-54	B_cell	INSIG1
EMB	3.41e-58	-0.263585	0.36	0.452	8.7e-54	B_cell	EMB
CEMIP2	5.12e-58	-0.371922	0.402	0.502	1.31e-53	B_cell	CEMIP2
SLC38A2	6.44e-55	-0.282628	0.354	0.446	1.65e-50	B_cell	SLC38A2
KPNA2	8.87e-54	-0.262772	0.187	0.283	2.27e-49	B_cell	KPNA2
ZC3HAV1	7.82e-53	-0.274493	0.443	0.53	2e-48	B_cell	ZC3HAV1
G3BP2	2.8e-52	-0.255262	0.495	0.582	7.16e-48	B_cell	G3BP2
IFRD1	2.9e-52	-0.307125	0.31	0.399	7.4e-48	B_cell	IFRD1
ARID4B	9e-52	-0.257103	0.555	0.629	2.3e-47	B_cell	ARID4B
DDX24	5.61e-51	-0.293642	0.689	0.728	1.43e-46	B_cell	DDX24
ODF2L	8.07e-51	-0.25775	0.219	0.311	2.06e-46	B_cell	ODF2L
FTH1	1.09e-50	-0.551043	0.991	0.989	2.79e-46	B_cell	FTH1
CREM	1.48e-50	-0.399007	0.476	0.553	3.78e-46	B_cell	CREM
ARRDC3	1.03e-48	-0.271846	0.204	0.297	2.62e-44	B_cell	ARRDC3
RNF19A	1.31e-48	-0.382859	0.382	0.456	3.35e-44	B_cell	RNF19A
ALOX5AP	1.19e-47	-0.304506	0.35	0.425	3.04e-43	B_cell	ALOX5AP
OTULIN	2.78e-47	-0.265235	0.206	0.294	7.09e-43	B_cell	OTULIN
APLP2	3.96e-47	-0.368824	0.341	0.412	1.01e-42	B_cell	APLP2
TUBA4A	4.97e-45	-0.580976	0.525	0.552	1.27e-40	B_cell	TUBA4A
TUBB	3.15e-43	-0.253635	0.303	0.39	8.06e-39	B_cell	TUBB
PPP1R15A	5.35e-39	-0.352867	0.582	0.619	1.37e-34	B_cell	PPP1R15A
IL2RG	7.88e-38	-0.257909	0.584	0.602	2.01e-33	B_cell	IL2RG
CYCS	8.24e-38	-0.276528	0.646	0.679	2.11e-33	B_cell	CYCS
GABARAP	1.48e-19	-0.358605	0.774	0.712	3.79e-15	B_cell	GABARAP
CTSS	5.56e-17	-1.08196	0.721	0.533	1.42e-12	B_cell	CTSS
ASAH1	1.54e-15	-0.281021	0.377	0.392	3.94e-11	B_cell	ASAH1
CYBB	1.08e-09	-0.567538	0.338	0.237	2.75e-05	B_cell	CYBB
SSR4	0.000779226	0.351547	0.74	0.764	1	B_cell	SSR4
IFI30	0.00729742	-0.843742	0.362	0.31	1	B_cell	IFI30
NPC2	0.0393328	-0.250705	0.472	0.421	1	B_cell	NPC2
FTL	0.089234	-0.808829	0.994	0.982	1	B_cell	FTL
JUN	0.259319	-0.296635	0.75	0.722	1	B_cell	JUN
CCL14	0	3.36224	0.686	0.039	0	Endothelial_cell	CCL14
FCN3	0	3.26569	0.562	0.033	0	Endothelial_cell	FCN3
DNASE1L3	0	3.1352	0.599	0.045	0	Endothelial_cell	DNASE1L3
CRHBP	0	2.89533	0.609	0.027	0	Endothelial_cell	CRHBP
IFI27	0	2.7989	0.92	0.052	0	Endothelial_cell	IFI27
TM4SF1	0	2.44894	0.859	0.028	0	Endothelial_cell	TM4SF1
MGP	0	2.44509	0.631	0.036	0	Endothelial_cell	MGP
SLC9A3R2	0	2.42631	0.791	0.035	0	Endothelial_cell	SLC9A3R2
PLPP3	0	2.40006	0.742	0.027	0	Endothelial_cell	PLPP3
HES1	0	2.3692	0.692	0.075	0	Endothelial_cell	HES1
TIMP3	0	2.36273	0.841	0.033	0	Endothelial_cell	TIMP3
CLDN5	0	2.3451	0.811	0.017	0	Endothelial_cell	CLDN5
AKAP12	0	2.31608	0.558	0.026	0	Endothelial_cell	AKAP12
A2M	0	2.30599	0.869	0.061	0	Endothelial_cell	A2M
GNG11	0	2.30436	0.887	0.042	0	Endothelial_cell	GNG11
CTSL	0	2.26183	0.699	0.098	0	Endothelial_cell	CTSL
FCN2	0	2.23339	0.422	0.011	0	Endothelial_cell	FCN2
CAV1	0	2.19856	0.732	0.033	0	Endothelial_cell	CAV1
SELENOP	0	2.15366	0.85	0.062	0	Endothelial_cell	SELENOP
SPARCL1	0	2.14592	0.531	0.032	0	Endothelial_cell	SPARCL1
CLEC4G	0	2.08853	0.394	0.018	0	Endothelial_cell	CLEC4G
CAVIN2	0	2.07972	0.843	0.028	0	Endothelial_cell	CAVIN2
SOCS31	0	2.07522	0.724	0.331	0	Endothelial_cell	SOCS31
CLEC1B	0	2.0511	0.377	0.011	0	Endothelial_cell	CLEC1B
RAMP2	0	2.04884	0.781	0.015	0	Endothelial_cell	RAMP2
IGFBP7	0	2.02859	0.79	0.134	0	Endothelial_cell	IGFBP7
IGFBP4	0	1.96626	0.842	0.047	0	Endothelial_cell	IGFBP4
RNASE1	0	1.95271	0.761	0.018	0	Endothelial_cell	RNASE1
ID1	0	1.93845	0.726	0.087	0	Endothelial_cell	ID1
PDK4	0	1.92725	0.753	0.109	0	Endothelial_cell	PDK4
HSPG2	0	1.90968	0.814	0.021	0	Endothelial_cell	HSPG2
PTPRB	0	1.90175	0.788	0.012	0	Endothelial_cell	PTPRB
EPAS1	0	1.89085	0.803	0.058	0	Endothelial_cell	EPAS1
OIT3	0	1.83814	0.409	0.006	0	Endothelial_cell	OIT3
LIFR	0	1.82953	0.701	0.011	0	Endothelial_cell	LIFR
CLEC14A	0	1.82703	0.641	0.01	0	Endothelial_cell	CLEC14A
IL6ST1	0	1.81455	0.862	0.243	0	Endothelial_cell	IL6ST1
EFNB2	0	1.80769	0.744	0.031	0	Endothelial_cell	EFNB2
TFPI	0	1.8043	0.651	0.016	0	Endothelial_cell	TFPI
EGFL7	0	1.80231	0.815	0.022	0	Endothelial_cell	EGFL7
IL33	0	1.80046	0.649	0.011	0	Endothelial_cell	IL33
APP	0	1.77806	0.859	0.129	0	Endothelial_cell	APP
RAMP3	0	1.73682	0.65	0.009	0	Endothelial_cell	RAMP3
ENG	0	1.71468	0.724	0.066	0	Endothelial_cell	ENG
IFITM31	0	1.68368	0.94	0.363	0	Endothelial_cell	IFITM31
STAB1	0	1.67425	0.501	0.08	0	Endothelial_cell	STAB1
MRC1	0	1.67062	0.527	0.027	0	Endothelial_cell	MRC1
HSPB11	0	1.66579	0.881	0.337	0	Endothelial_cell	HSPB11
DEPP1	0	1.6638	0.542	0.02	0	Endothelial_cell	DEPP1
LDB2	0	1.65644	0.755	0.029	0	Endothelial_cell	LDB2
CD59	0	1.65387	0.845	0.163	0	Endothelial_cell	CD59
KLF4	0	1.64659	0.687	0.204	0	Endothelial_cell	KLF4
F8	0	1.6384	0.662	0.019	0	Endothelial_cell	F8
CAVIN1	0	1.62628	0.69	0.024	0	Endothelial_cell	CAVIN1
TIMP11	0	1.61531	0.864	0.338	0	Endothelial_cell	TIMP11
TSPAN7	0	1.59947	0.726	0.008	0	Endothelial_cell	TSPAN7
RHOB1	0	1.59444	0.807	0.276	0	Endothelial_cell	RHOB1
ADAMTS1	0	1.5907	0.525	0.025	0	Endothelial_cell	ADAMTS1
ID3	0	1.58831	0.777	0.136	0	Endothelial_cell	ID3
GSN	0	1.57706	0.624	0.153	0	Endothelial_cell	GSN
FLT1	0	1.57499	0.719	0.025	0	Endothelial_cell	FLT1
CALCRL	0	1.55705	0.715	0.024	0	Endothelial_cell	CALCRL
AQP1	0	1.54566	0.476	0.011	0	Endothelial_cell	AQP1
HYAL2	0	1.54407	0.728	0.032	0	Endothelial_cell	HYAL2
ADGRF5	0	1.53831	0.726	0.008	0	Endothelial_cell	ADGRF5
NR2F2	0	1.52294	0.632	0.021	0	Endothelial_cell	NR2F2
CLU	0	1.51174	0.416	0.06	0	Endothelial_cell	CLU
CD36	0	1.50599	0.617	0.186	0	Endothelial_cell	CD36
CD9	0	1.50118	0.567	0.07	0	Endothelial_cell	CD9
TGM2	0	1.49747	0.685	0.031	0	Endothelial_cell	TGM2
CXCL12	0	1.49439	0.316	0.023	0	Endothelial_cell	CXCL12
ADGRL4	0	1.49394	0.701	0.007	0	Endothelial_cell	ADGRL4
EMP1	0	1.46281	0.505	0.03	0	Endothelial_cell	EMP1
PLPP1	0	1.44962	0.593	0.043	0	Endothelial_cell	PLPP1
SPARC	0	1.44342	0.615	0.027	0	Endothelial_cell	SPARC
CRIP2	0	1.43497	0.639	0.059	0	Endothelial_cell	CRIP2
LGMN	0	1.43089	0.502	0.057	0	Endothelial_cell	LGMN
EGR11	0	1.43085	0.719	0.37	0	Endothelial_cell	EGR11
NPDC1	0	1.41918	0.772	0.046	0	Endothelial_cell	NPDC1
DAB2	0	1.41455	0.665	0.053	0	Endothelial_cell	DAB2
FCGR2B	0	1.40443	0.372	0.064	0	Endothelial_cell	FCGR2B
ADIRF	0	1.40166	0.559	0.037	0	Endothelial_cell	ADIRF
THBD	0	1.38592	0.504	0.053	0	Endothelial_cell	THBD
EMCN	0	1.38257	0.642	0.006	0	Endothelial_cell	EMCN
TINAGL1	0	1.37172	0.72	0.02	0	Endothelial_cell	TINAGL1
TCF41	0	1.36762	0.729	0.131	0	Endothelial_cell	TCF41
RDX	0	1.36128	0.759	0.158	0	Endothelial_cell	RDX
SPTBN1	0	1.36041	0.755	0.224	0	Endothelial_cell	SPTBN1
TCIM	0	1.35497	0.531	0.014	0	Endothelial_cell	TCIM
KDR	0	1.34762	0.567	0.006	0	Endothelial_cell	KDR
PCAT19	0	1.34494	0.698	0.008	0	Endothelial_cell	PCAT19
TSC22D1	0	1.34327	0.66	0.105	0	Endothelial_cell	TSC22D1
CLEC4M	0	1.3386	0.306	0.006	0	Endothelial_cell	CLEC4M
CDH5	0	1.326	0.711	0.011	0	Endothelial_cell	CDH5
PECAM11	0	1.31549	0.74	0.249	0	Endothelial_cell	PECAM11
MMRN2	0	1.30881	0.667	0.007	0	Endothelial_cell	MMRN2
EDN1	0	1.29501	0.347	0.011	0	Endothelial_cell	EDN1
ACP5	0	1.29376	0.43	0.112	0	Endothelial_cell	ACP5
NRP1	0	1.29324	0.593	0.026	0	Endothelial_cell	NRP1
LYVE1	0	1.28105	0.347	0.011	0	Endothelial_cell	LYVE1
DLC1	0	1.27182	0.575	0.017	0	Endothelial_cell	DLC1
PALMD	0	1.26457	0.46	0.008	0	Endothelial_cell	PALMD
ADM	0	1.26289	0.403	0.063	0	Endothelial_cell	ADM
STOM1	0	1.26183	0.837	0.314	0	Endothelial_cell	STOM1
FN1	0	1.25886	0.316	0.017	0	Endothelial_cell	FN1
PODXL	0	1.25366	0.492	0.01	0	Endothelial_cell	PODXL
PPFIBP1	0	1.2508	0.628	0.022	0	Endothelial_cell	PPFIBP1
BST21	0	1.24495	0.888	0.55	0	Endothelial_cell	BST21
FCGRT1	0	1.24005	0.813	0.294	0	Endothelial_cell	FCGRT1
NFIB	0	1.2319	0.642	0.019	0	Endothelial_cell	NFIB
MEIS2	0	1.21667	0.553	0.008	0	Endothelial_cell	MEIS2
PRCP	0	1.21601	0.602	0.181	0	Endothelial_cell	PRCP
S100A16	0	1.21325	0.666	0.01	0	Endothelial_cell	S100A16
SOX18	0	1.20689	0.568	0.006	0	Endothelial_cell	SOX18
MAF1	0	1.20609	0.748	0.266	0	Endothelial_cell	MAF1
FBLN2	0	1.206	0.355	0.013	0	Endothelial_cell	FBLN2
TGFBR2	0	1.1988	0.815	0.34	0	Endothelial_cell	TGFBR2
INSR	0	1.19747	0.543	0.07	0	Endothelial_cell	INSR
FOSB1	0	1.19141	0.836	0.573	0	Endothelial_cell	FOSB1
F2R	0	1.19036	0.631	0.117	0	Endothelial_cell	F2R
ECSCR	0	1.18768	0.611	0.008	0	Endothelial_cell	ECSCR
SOX17	0	1.18531	0.468	0.007	0	Endothelial_cell	SOX17
CNN3	0	1.17606	0.663	0.025	0	Endothelial_cell	CNN3
FOS1	0	1.17604	0.871	0.693	0	Endothelial_cell	FOS1
ARHGAP29	0	1.17483	0.627	0.017	0	Endothelial_cell	ARHGAP29
KLF9	0	1.16723	0.713	0.225	0	Endothelial_cell	KLF9
ELK3	0	1.16182	0.712	0.162	0	Endothelial_cell	ELK3
NFIA	0	1.15729	0.677	0.099	0	Endothelial_cell	NFIA
C2CD4B	0	1.15611	0.331	0.008	0	Endothelial_cell	C2CD4B
MYCT1	0	1.14439	0.662	0.005	0	Endothelial_cell	MYCT1
FAM167B	0	1.14225	0.398	0.008	0	Endothelial_cell	FAM167B
PALM2-AKAP2	0	1.13966	0.649	0.105	0	Endothelial_cell	PALM2-AKAP2
CD320	0	1.13786	0.468	0.109	0	Endothelial_cell	CD320
CD4	0	1.13713	0.502	0.215	0	Endothelial_cell	CD4
RBP1	0	1.1199	0.532	0.01	0	Endothelial_cell	RBP1
JAG1	0	1.11802	0.431	0.029	0	Endothelial_cell	JAG1
GAS6	0	1.111	0.599	0.04	0	Endothelial_cell	GAS6
CDKN1A	0	1.10822	0.62	0.269	0	Endothelial_cell	CDKN1A
SOCS2	0	1.10675	0.612	0.058	0	Endothelial_cell	SOCS2
PRSS23	0	1.10094	0.524	0.057	0	Endothelial_cell	PRSS23
NTN4	0	1.10033	0.497	0.014	0	Endothelial_cell	NTN4
EMP2	0	1.1001	0.566	0.021	0	Endothelial_cell	EMP2
ESAM	0	1.09803	0.622	0.015	0	Endothelial_cell	ESAM
S100A13	0	1.0978	0.631	0.028	0	Endothelial_cell	S100A13
APOLD1	0	1.09534	0.444	0.058	0	Endothelial_cell	APOLD1
EDNRB	0	1.09344	0.354	0.008	0	Endothelial_cell	EDNRB
JAM2	0	1.09125	0.542	0.008	0	Endothelial_cell	JAM2
SGK1	0	1.09118	0.621	0.211	0	Endothelial_cell	SGK1
STAB2	0	1.08523	0.319	0.003	0	Endothelial_cell	STAB2
YBX31	0	1.07745	0.752	0.364	0	Endothelial_cell	YBX31
NR2F1	0	1.06803	0.365	0.005	0	Endothelial_cell	NR2F1
VWF	0	1.06633	0.323	0.006	0	Endothelial_cell	VWF
TIMP21	0	1.06568	0.759	0.207	0	Endothelial_cell	TIMP21
TACC1	0	1.06076	0.775	0.388	0	Endothelial_cell	TACC1
NRP2	0	1.05981	0.453	0.018	0	Endothelial_cell	NRP2
C7	0	1.05961	0.36	0.008	0	Endothelial_cell	C7
CETP	0	1.05912	0.284	0.015	0	Endothelial_cell	CETP
BCAM	0	1.05663	0.53	0.019	0	Endothelial_cell	BCAM
CD151	0	1.05627	0.701	0.154	0	Endothelial_cell	CD151
GJA4	0	1.04945	0.484	0.011	0	Endothelial_cell	GJA4
LIMCH1	0	1.04778	0.577	0.008	0	Endothelial_cell	LIMCH1
XIST	0	1.04452	0.732	0.293	0	Endothelial_cell	XIST
C11orf96	0	1.03991	0.548	0.046	0	Endothelial_cell	C11orf96
PLK2	0	1.0342	0.508	0.052	0	Endothelial_cell	PLK2
RAPGEF5	0	1.03246	0.576	0.016	0	Endothelial_cell	RAPGEF5
PLVAP	0	1.03118	0.309	0.007	0	Endothelial_cell	PLVAP
CD34	0	1.02579	0.461	0.01	0	Endothelial_cell	CD34
LMO2	0	1.02157	0.679	0.159	0	Endothelial_cell	LMO2
FXYD6	0	1.01107	0.605	0.037	0	Endothelial_cell	FXYD6
MECOM	0	1.00927	0.467	0.005	0	Endothelial_cell	MECOM
CXCL2	0	1.00399	0.345	0.075	0	Endothelial_cell	CXCL2
COL4A1	0	1.00383	0.509	0.011	0	Endothelial_cell	COL4A1
NOTCH4	0	1.00108	0.562	0.021	0	Endothelial_cell	NOTCH4
TJP1	0	1.00059	0.595	0.011	0	Endothelial_cell	TJP1
PDLIM11	0	1.00013	0.631	0.124	0	Endothelial_cell	PDLIM11
TFPI2	0	0.999303	0.306	0.003	0	Endothelial_cell	TFPI2
SPRY1	0	0.997424	0.484	0.082	0	Endothelial_cell	SPRY1
SEC14L1	0	0.992701	0.746	0.307	0	Endothelial_cell	SEC14L1
CYYR1	0	0.988394	0.541	0.006	0	Endothelial_cell	CYYR1
MMRN1	0	0.98587	0.396	0.005	0	Endothelial_cell	MMRN1
PLTP	0	0.984807	0.443	0.018	0	Endothelial_cell	PLTP
NUPR1	0	0.984483	0.515	0.02	0	Endothelial_cell	NUPR1
MGST2	0	0.983963	0.641	0.104	0	Endothelial_cell	MGST2
ETS2	0	0.97974	0.657	0.168	0	Endothelial_cell	ETS2
UACA	0	0.979268	0.51	0.03	0	Endothelial_cell	UACA
EFNB1	0	0.978319	0.478	0.024	0	Endothelial_cell	EFNB1
TM4SF18	0	0.97738	0.48	0.003	0	Endothelial_cell	TM4SF18
MTUS1	0	0.974912	0.398	0.019	0	Endothelial_cell	MTUS1
SEMA6A	0	0.974346	0.467	0.005	0	Endothelial_cell	SEMA6A
CD81	0	0.973886	0.938	0.669	0	Endothelial_cell	CD81
HEG1	0	0.965968	0.535	0.081	0	Endothelial_cell	HEG1
TIE1	0	0.960522	0.574	0.008	0	Endothelial_cell	TIE1
ICAM1	0	0.956694	0.473	0.206	0	Endothelial_cell	ICAM1
LTBP4	0	0.952349	0.453	0.065	0	Endothelial_cell	LTBP4
RELN	0	0.949419	0.268	0.003	0	Endothelial_cell	RELN
CNKSR3	0	0.936189	0.358	0.006	0	Endothelial_cell	CNKSR3
KCTD12	0	0.926279	0.458	0.197	0	Endothelial_cell	KCTD12
NOSTRIN	0	0.92329	0.455	0.004	0	Endothelial_cell	NOSTRIN
TCEAL9	0	0.920011	0.518	0.026	0	Endothelial_cell	TCEAL9
TEK	0	0.918946	0.543	0.004	0	Endothelial_cell	TEK
MARCKSL1	0	0.91789	0.687	0.325	0	Endothelial_cell	MARCKSL1
HECW2	0	0.912039	0.402	0.007	0	Endothelial_cell	HECW2
AFDN	0	0.911181	0.553	0.032	0	Endothelial_cell	AFDN
ITGB11	0	0.907612	0.856	0.484	0	Endothelial_cell	ITGB11
TGFBR3	0	0.906417	0.535	0.109	0	Endothelial_cell	TGFBR3
2022-06-01	0	0.902028	0.881	0.714	0	Endothelial_cell	2022-06-01
WWTR1	0	0.900266	0.508	0.012	0	Endothelial_cell	WWTR1
MT2A1	0	0.897941	0.796	0.557	0	Endothelial_cell	MT2A1
CRIM1	0	0.897301	0.596	0.074	0	Endothelial_cell	CRIM1
KLF2	0	0.894693	0.891	0.783	0	Endothelial_cell	KLF2
PLS3	0	0.886063	0.51	0.019	0	Endothelial_cell	PLS3
CCN2	0	0.883158	0.282	0.015	0	Endothelial_cell	CCN2
NUAK1	0	0.882247	0.463	0.008	0	Endothelial_cell	NUAK1
SOX4	0	0.880304	0.494	0.123	0	Endothelial_cell	SOX4
HSPA1A1	0	0.878724	0.884	0.61	0	Endothelial_cell	HSPA1A1
CCND1	0	0.875459	0.468	0.046	0	Endothelial_cell	CCND1
LTC4S	0	0.873565	0.439	0.033	0	Endothelial_cell	LTC4S
LEPROT1	0	0.872039	0.706	0.242	0	Endothelial_cell	LEPROT1
FILIP1	0	0.870796	0.472	0.014	0	Endothelial_cell	FILIP1
ATP13A3	0	0.8676	0.421	0.178	0	Endothelial_cell	ATP13A3
BAG3	0	0.867456	0.484	0.108	0	Endothelial_cell	BAG3
BMPR2	0	0.866346	0.56	0.096	0	Endothelial_cell	BMPR2
RHOC1	0	0.86461	0.737	0.291	0	Endothelial_cell	RHOC1
CAV2	0	0.864081	0.508	0.017	0	Endothelial_cell	CAV2
LIMA1	0	0.862218	0.578	0.092	0	Endothelial_cell	LIMA1
CXCL16	0	0.861351	0.409	0.126	0	Endothelial_cell	CXCL16
FAM107A	0	0.859059	0.409	0.005	0	Endothelial_cell	FAM107A
SLC40A1	0	0.856074	0.524	0.079	0	Endothelial_cell	SLC40A1
HSP90B1	0	0.85372	0.865	0.639	0	Endothelial_cell	HSP90B1
PTMS1	0	0.835797	0.696	0.252	0	Endothelial_cell	PTMS1
RAB13	0	0.830846	0.512	0.052	0	Endothelial_cell	RAB13
ST6GAL11	0	0.829978	0.558	0.167	0	Endothelial_cell	ST6GAL11
COL4A2	0	0.827216	0.441	0.014	0	Endothelial_cell	COL4A2
SERPINH1	0	0.820811	0.517	0.044	0	Endothelial_cell	SERPINH1
DST	0	0.819396	0.433	0.062	0	Endothelial_cell	DST
BTNL9	0	0.819203	0.355	0.006	0	Endothelial_cell	BTNL9
GPM6A	0	0.819058	0.396	0.005	0	Endothelial_cell	GPM6A
FOXC1	0	0.818686	0.403	0.012	0	Endothelial_cell	FOXC1
MIR99AHG	0	0.816543	0.457	0.009	0	Endothelial_cell	MIR99AHG
ICAM2	0	0.810584	0.621	0.271	0	Endothelial_cell	ICAM2
DSTN1	0	0.810481	0.728	0.347	0	Endothelial_cell	DSTN1
PLXND1	0	0.809728	0.564	0.092	0	Endothelial_cell	PLXND1
MEF2C1	0	0.808938	0.693	0.242	0	Endothelial_cell	MEF2C1
CLIC4	0	0.799444	0.519	0.07	0	Endothelial_cell	CLIC4
NRN1	0	0.797835	0.496	0.005	0	Endothelial_cell	NRN1
MDK	0	0.796164	0.417	0.015	0	Endothelial_cell	MDK
FLRT2	0	0.795117	0.285	0.003	0	Endothelial_cell	FLRT2
CALD1	0	0.792645	0.538	0.031	0	Endothelial_cell	CALD1
PCDH17	0	0.791133	0.418	0.004	0	Endothelial_cell	PCDH17
S1PR1	0	0.790825	0.563	0.107	0	Endothelial_cell	S1PR1
CD631	0	0.789378	0.896	0.613	0	Endothelial_cell	CD631
LAMB2	0	0.787636	0.501	0.017	0	Endothelial_cell	LAMB2
SERPING1	0	0.786263	0.552	0.059	0	Endothelial_cell	SERPING1
CEBPD1	0	0.784469	0.681	0.397	0	Endothelial_cell	CEBPD1
ROBO4	0	0.783767	0.456	0.004	0	Endothelial_cell	ROBO4
KIAA0355	0	0.781876	0.555	0.088	0	Endothelial_cell	KIAA0355
FERMT2	0	0.779715	0.514	0.017	0	Endothelial_cell	FERMT2
IL1R1	0	0.777478	0.374	0.023	0	Endothelial_cell	IL1R1
BMPER	0	0.776011	0.37	0.002	0	Endothelial_cell	BMPER
EFNA1	0	0.774419	0.445	0.009	0	Endothelial_cell	EFNA1
PLAT	0	0.770667	0.267	0.012	0	Endothelial_cell	PLAT
HSPA1B1	0	0.767125	0.783	0.429	0	Endothelial_cell	HSPA1B1
BEX3	0	0.766554	0.532	0.066	0	Endothelial_cell	BEX3
NPY1R	0	0.766302	0.327	0.003	0	Endothelial_cell	NPY1R
ATF31	0	0.766165	0.616	0.301	0	Endothelial_cell	ATF31
MAST4	0	0.763231	0.463	0.042	0	Endothelial_cell	MAST4
PRXL2A	0	0.762234	0.455	0.04	0	Endothelial_cell	PRXL2A
TNFRSF10D	0	0.757755	0.385	0.025	0	Endothelial_cell	TNFRSF10D
SAV1	0	0.756972	0.494	0.087	0	Endothelial_cell	SAV1
LPAR6	0	0.75163	0.546	0.157	0	Endothelial_cell	LPAR6
ITM2B1	0	0.750261	0.973	0.906	0	Endothelial_cell	ITM2B1
SNHG71	0	0.748235	0.684	0.355	0	Endothelial_cell	SNHG71
FLNB	0	0.747217	0.496	0.061	0	Endothelial_cell	FLNB
COL18A1	0	0.743919	0.502	0.047	0	Endothelial_cell	COL18A1
TMEM47	0	0.743631	0.396	0.011	0	Endothelial_cell	TMEM47
NID1	0	0.743059	0.373	0.028	0	Endothelial_cell	NID1
CTNNAL1	0	0.74192	0.405	0.041	0	Endothelial_cell	CTNNAL1
SHANK3	0	0.741733	0.451	0.004	0	Endothelial_cell	SHANK3
SELENOW1	0	0.741651	0.787	0.528	0	Endothelial_cell	SELENOW1
RRBP1	0	0.740304	0.614	0.264	0	Endothelial_cell	RRBP1
SERPINB61	0	0.737938	0.691	0.286	0	Endothelial_cell	SERPINB61
GIMAP8	0	0.73705	0.524	0.099	0	Endothelial_cell	GIMAP8
LIMS2	0	0.733638	0.472	0.022	0	Endothelial_cell	LIMS2
UGCG	0	0.732775	0.505	0.162	0	Endothelial_cell	UGCG
FKBP1A1	0	0.726332	0.797	0.484	0	Endothelial_cell	FKBP1A1
ADAM15	0	0.723881	0.421	0.091	0	Endothelial_cell	ADAM15
NCKAP1	0	0.717147	0.469	0.016	0	Endothelial_cell	NCKAP1
KANK3	0	0.715585	0.451	0.014	0	Endothelial_cell	KANK3
PREX2	0	0.714227	0.437	0.004	0	Endothelial_cell	PREX2
RUNX1T1	0	0.71366	0.409	0.006	0	Endothelial_cell	RUNX1T1
TMEM204	0	0.709751	0.467	0.057	0	Endothelial_cell	TMEM204
ERG	0	0.706259	0.463	0.004	0	Endothelial_cell	ERG
UTRN1	0	0.704666	0.712	0.508	0	Endothelial_cell	UTRN1
ITPRIP	0	0.699898	0.507	0.162	0	Endothelial_cell	ITPRIP
SNCG	0	0.699076	0.377	0.013	0	Endothelial_cell	SNCG
HEY1	0	0.697696	0.337	0.007	0	Endothelial_cell	HEY1
PTTG1IP1	0	0.697299	0.619	0.23	0	Endothelial_cell	PTTG1IP1
ECE1	0	0.696417	0.529	0.117	0	Endothelial_cell	ECE1
C1QTNF1	0	0.69375	0.341	0.011	0	Endothelial_cell	C1QTNF1
CCDC501	0	0.691579	0.574	0.164	0	Endothelial_cell	CCDC501
ARHGEF12	0	0.691493	0.47	0.046	0	Endothelial_cell	ARHGEF12
NEDD91	0	0.689297	0.577	0.262	0	Endothelial_cell	NEDD91
SRP14	0	0.68643	0.932	0.9	0	Endothelial_cell	SRP14
CYB5R3	0	0.685755	0.565	0.189	0	Endothelial_cell	CYB5R3
PDE2A	0	0.685119	0.387	0.009	0	Endothelial_cell	PDE2A
RASIP1	0	0.68502	0.461	0.005	0	Endothelial_cell	RASIP1
GLUL1	0	0.682969	0.616	0.336	0	Endothelial_cell	GLUL1
TCN2	0	0.682318	0.446	0.043	0	Endothelial_cell	TCN2
LRRC32	0	0.682109	0.406	0.013	0	Endothelial_cell	LRRC32
CALU	0	0.681927	0.533	0.152	0	Endothelial_cell	CALU
VAMP51	0	0.681784	0.718	0.397	0	Endothelial_cell	VAMP51
CCN1	0	0.68138	0.289	0.022	0	Endothelial_cell	CCN1
SH3BP51	0	0.678771	0.631	0.268	0	Endothelial_cell	SH3BP51
TNS2	0	0.675213	0.45	0.012	0	Endothelial_cell	TNS2
CTTNBP2NL	0	0.671948	0.432	0.033	0	Endothelial_cell	CTTNBP2NL
PPP1R14A	0	0.670596	0.419	0.041	0	Endothelial_cell	PPP1R14A
FZD4	0	0.668038	0.39	0.006	0	Endothelial_cell	FZD4
TSPAN18	0	0.665569	0.436	0.018	0	Endothelial_cell	TSPAN18
TNFSF101	0	0.663451	0.701	0.304	0	Endothelial_cell	TNFSF101
SHE	0	0.658437	0.427	0.006	0	Endothelial_cell	SHE
IFI44L	0	0.654881	0.477	0.143	0	Endothelial_cell	IFI44L
PXDN	0	0.654148	0.358	0.006	0	Endothelial_cell	PXDN
SASH1	0	0.651352	0.451	0.034	0	Endothelial_cell	SASH1
CTNNA1	0	0.650676	0.572	0.168	0	Endothelial_cell	CTNNA1
MYO10	0	0.650629	0.344	0.007	0	Endothelial_cell	MYO10
PIK3R3	0	0.65044	0.408	0.045	0	Endothelial_cell	PIK3R3
FKBP9	0	0.650036	0.433	0.014	0	Endothelial_cell	FKBP9
LAP31	0	0.64916	0.66	0.312	0	Endothelial_cell	LAP31
SELENOM	0	0.648877	0.559	0.138	0	Endothelial_cell	SELENOM
GASK1B	0	0.647259	0.463	0.104	0	Endothelial_cell	GASK1B
ZEB1	0	0.645757	0.506	0.119	0	Endothelial_cell	ZEB1
TCEAL4	0	0.645112	0.491	0.105	0	Endothelial_cell	TCEAL4
HLA-E	0	0.644562	0.995	0.981	0	Endothelial_cell	HLA-E
IGFBP2	0	0.641471	0.3	0.011	0	Endothelial_cell	IGFBP2
COX7A1	0	0.64137	0.424	0.015	0	Endothelial_cell	COX7A1
LMNA1	0	0.640945	0.716	0.287	0	Endothelial_cell	LMNA1
RAC11	0	0.640934	0.859	0.613	0	Endothelial_cell	RAC11
FSCN1	0	0.640495	0.386	0.038	0	Endothelial_cell	FSCN1
SYNPO	0	0.638891	0.356	0.012	0	Endothelial_cell	SYNPO
PTPRM	0	0.63852	0.412	0.017	0	Endothelial_cell	PTPRM
ARL15	0	0.636456	0.392	0.043	0	Endothelial_cell	ARL15
IFI61	0	0.635543	0.58	0.292	0	Endothelial_cell	IFI61
SERTAD11	0	0.634197	0.621	0.338	0	Endothelial_cell	SERTAD11
FRMD4B	0	0.63385	0.53	0.118	0	Endothelial_cell	FRMD4B
PTPRG	0	0.633067	0.378	0.01	0	Endothelial_cell	PTPRG
ZBTB16	0	0.632732	0.547	0.168	0	Endothelial_cell	ZBTB16
EHD3	0	0.629925	0.277	0.012	0	Endothelial_cell	EHD3
NPR1	0	0.625972	0.383	0.003	0	Endothelial_cell	NPR1
CDC42BPA	0	0.625018	0.38	0.012	0	Endothelial_cell	CDC42BPA
PDIA6	0	0.621637	0.696	0.4	0	Endothelial_cell	PDIA6
NECTIN2	0	0.619673	0.438	0.037	0	Endothelial_cell	NECTIN2
TSPAN4	0	0.61816	0.438	0.086	0	Endothelial_cell	TSPAN4
DNAJB4	0	0.614413	0.525	0.168	0	Endothelial_cell	DNAJB4
GNG12	0	0.613986	0.387	0.012	0	Endothelial_cell	GNG12
RAPH1	0	0.61227	0.39	0.024	0	Endothelial_cell	RAPH1
ADCY4	0	0.611174	0.381	0.012	0	Endothelial_cell	ADCY4
NCOA7	0	0.609105	0.546	0.247	0	Endothelial_cell	NCOA7
NFE2L1	0	0.608779	0.482	0.089	0	Endothelial_cell	NFE2L1
AFAP1L1	0	0.606734	0.397	0.003	0	Endothelial_cell	AFAP1L1
PROS1	0	0.60606	0.388	0.009	0	Endothelial_cell	PROS1
ITGA6	0	0.604972	0.345	0.07	0	Endothelial_cell	ITGA6
PHACTR21	0	0.604284	0.598	0.261	0	Endothelial_cell	PHACTR21
HBEGF	0	0.603784	0.356	0.077	0	Endothelial_cell	HBEGF
SYNE21	0	0.601963	0.704	0.397	0	Endothelial_cell	SYNE21
WSB11	0	0.601177	0.778	0.568	0	Endothelial_cell	WSB11
ARL2	0	0.600344	0.542	0.163	0	Endothelial_cell	ARL2
VCAM1	0	0.600246	0.288	0.054	0	Endothelial_cell	VCAM1
BMP2	0	0.59956	0.276	0.008	0	Endothelial_cell	BMP2
FAM241A	0	0.599461	0.414	0.103	0	Endothelial_cell	FAM241A
FSTL1	0	0.598887	0.377	0.009	0	Endothelial_cell	FSTL1
NT5E	0	0.598639	0.382	0.014	0	Endothelial_cell	NT5E
CD93	0	0.598011	0.533	0.174	0	Endothelial_cell	CD93
NES	0	0.59607	0.29	0.01	0	Endothelial_cell	NES
RBMS3	0	0.595658	0.379	0.013	0	Endothelial_cell	RBMS3
CLEC3B	0	0.593078	0.374	0.005	0	Endothelial_cell	CLEC3B
SMAD6	0	0.592656	0.311	0.005	0	Endothelial_cell	SMAD6
FEZ1	0	0.592561	0.407	0.078	0	Endothelial_cell	FEZ1
DOCK9	0	0.591685	0.404	0.044	0	Endothelial_cell	DOCK9
EPHB4	0	0.589734	0.369	0.006	0	Endothelial_cell	EPHB4
ANXA21	0	0.588724	0.748	0.483	0	Endothelial_cell	ANXA21
AIF1L	0	0.588528	0.295	0.003	0	Endothelial_cell	AIF1L
LAPTM4A	0	0.587981	0.731	0.417	0	Endothelial_cell	LAPTM4A
MYC1	0	0.586357	0.35	0.137	0	Endothelial_cell	MYC1
FHL1	0	0.584746	0.399	0.029	0	Endothelial_cell	FHL1
SLC14A1	0	0.583993	0.297	0.026	0	Endothelial_cell	SLC14A1
NDRG1	0	0.583635	0.523	0.206	0	Endothelial_cell	NDRG1
EPHX1	0	0.582521	0.391	0.023	0	Endothelial_cell	EPHX1
THSD7A	0	0.581813	0.33	0.003	0	Endothelial_cell	THSD7A
MCAM	0	0.581498	0.316	0.032	0	Endothelial_cell	MCAM
ST8SIA6	0	0.579381	0.304	0.021	0	Endothelial_cell	ST8SIA6
PLSCR4	0	0.577927	0.348	0.007	0	Endothelial_cell	PLSCR4
TP53I11	0	0.574389	0.417	0.05	0	Endothelial_cell	TP53I11
ARL4A	0	0.573952	0.681	0.358	0	Endothelial_cell	ARL4A
HIF1A	0	0.572892	0.619	0.367	0	Endothelial_cell	HIF1A
YWHAE	0	0.57153	0.775	0.497	0	Endothelial_cell	YWHAE
PRDX1	0	0.56966	0.786	0.517	0	Endothelial_cell	PRDX1
MYO1C	0	0.569166	0.423	0.043	0	Endothelial_cell	MYO1C
IFIT3	0	0.568967	0.408	0.101	0	Endothelial_cell	IFIT3
SMTN	0	0.567768	0.327	0.017	0	Endothelial_cell	SMTN
CANX1	0	0.563993	0.715	0.441	0	Endothelial_cell	CANX1
CAPZA21	0	0.56241	0.691	0.399	0	Endothelial_cell	CAPZA21
PIK3C2A	0	0.562354	0.479	0.142	0	Endothelial_cell	PIK3C2A
TLR4	0	0.55978	0.43	0.134	0	Endothelial_cell	TLR4
CTNND1	0	0.55875	0.445	0.07	0	Endothelial_cell	CTNND1
TPM4	0	0.558614	0.767	0.495	0	Endothelial_cell	TPM4
FGD5	0	0.556819	0.379	0.003	0	Endothelial_cell	FGD5
SYPL11	0	0.555668	0.602	0.257	0	Endothelial_cell	SYPL11
SOX7	0	0.555656	0.329	0.004	0	Endothelial_cell	SOX7
PGM5	0	0.554842	0.343	0.008	0	Endothelial_cell	PGM5
CCDC85B	0	0.553304	0.746	0.486	0	Endothelial_cell	CCDC85B
MARCKS	0	0.552968	0.616	0.244	0	Endothelial_cell	MARCKS
COL6A2	0	0.551328	0.405	0.051	0	Endothelial_cell	COL6A2
HIPK2	0	0.548494	0.449	0.196	0	Endothelial_cell	HIPK2
DLL4	0	0.548036	0.343	0.003	0	Endothelial_cell	DLL4
LAMP11	0	0.547988	0.672	0.37	0	Endothelial_cell	LAMP11
SELENON	0	0.547705	0.423	0.062	0	Endothelial_cell	SELENON
PCMTD1	0	0.547092	0.623	0.324	0	Endothelial_cell	PCMTD1
PLCB1	0	0.545255	0.456	0.111	0	Endothelial_cell	PLCB1
KTN1	0	0.545171	0.762	0.566	0	Endothelial_cell	KTN1
PDGFB	0	0.543962	0.266	0.02	0	Endothelial_cell	PDGFB
TMEM30A	0	0.541785	0.551	0.217	0	Endothelial_cell	TMEM30A
MAN1C1	0	0.541673	0.262	0.04	0	Endothelial_cell	MAN1C1
OLFM1	0	0.541369	0.257	0.014	0	Endothelial_cell	OLFM1
CPNE2	0	0.540418	0.406	0.055	0	Endothelial_cell	CPNE2
SEPTIN10	0	0.540279	0.383	0.023	0	Endothelial_cell	SEPTIN10
DPYSL21	0	0.537608	0.595	0.226	0	Endothelial_cell	DPYSL21
TCF7L1	0	0.537358	0.374	0.008	0	Endothelial_cell	TCF7L1
ZBTB20	0	0.536987	0.551	0.22	0	Endothelial_cell	ZBTB20
HDGFL3	0	0.532484	0.387	0.049	0	Endothelial_cell	HDGFL3
GNAQ	0	0.532303	0.524	0.217	0	Endothelial_cell	GNAQ
PTPN14	0	0.531864	0.331	0.008	0	Endothelial_cell	PTPN14
TMOD3	0	0.53146	0.636	0.347	0	Endothelial_cell	TMOD3
DYNLL11	0	0.531028	0.858	0.659	0	Endothelial_cell	DYNLL11
LEPR	0	0.530692	0.294	0.015	0	Endothelial_cell	LEPR
PALM	0	0.529644	0.327	0.004	0	Endothelial_cell	PALM
SCARF1	0	0.52863	0.356	0.027	0	Endothelial_cell	SCARF1
ACVRL1	0	0.528536	0.366	0.013	0	Endothelial_cell	ACVRL1
RASSF9	0	0.523226	0.296	0.002	0	Endothelial_cell	RASSF9
CFH	0	0.521481	0.253	0.02	0	Endothelial_cell	CFH
SEC62	0	0.520863	0.811	0.628	0	Endothelial_cell	SEC62
LAMA4	0	0.520223	0.304	0.005	0	Endothelial_cell	LAMA4
SWAP701	0	0.520158	0.443	0.135	0	Endothelial_cell	SWAP701
AFF1	0	0.52009	0.486	0.158	0	Endothelial_cell	AFF1
FCHO2	0	0.519422	0.405	0.059	0	Endothelial_cell	FCHO2
APBB2	0	0.518854	0.364	0.012	0	Endothelial_cell	APBB2
VEGFC	0	0.518676	0.265	0.004	0	Endothelial_cell	VEGFC
FLT4	0	0.51674	0.307	0.004	0	Endothelial_cell	FLT4
PKIG1	0	0.516334	0.386	0.045	0	Endothelial_cell	PKIG1
RRAS	0	0.515145	0.454	0.132	0	Endothelial_cell	RRAS
RALB	0	0.513856	0.494	0.151	0	Endothelial_cell	RALB
SCARB2	0	0.513474	0.512	0.164	0	Endothelial_cell	SCARB2
HEBP1	0	0.512849	0.451	0.127	0	Endothelial_cell	HEBP1
GIMAP6	0	0.512361	0.473	0.137	0	Endothelial_cell	GIMAP6
CDC42EP4	0	0.512047	0.356	0.03	0	Endothelial_cell	CDC42EP4
MAGI1	0	0.511681	0.341	0.004	0	Endothelial_cell	MAGI1
LRRC8A	0	0.511637	0.413	0.071	0	Endothelial_cell	LRRC8A
GIMAP11	0	0.5103	0.601	0.3	0	Endothelial_cell	GIMAP11
CSF1	0	0.510039	0.376	0.046	0	Endothelial_cell	CSF1
RHOJ	0	0.509889	0.348	0.003	0	Endothelial_cell	RHOJ
CCDC68	0	0.509628	0.3	0.004	0	Endothelial_cell	CCDC68
NUCB1	0	0.509048	0.592	0.265	0	Endothelial_cell	NUCB1
GNAS	0	0.508372	0.954	0.908	0	Endothelial_cell	GNAS
MGST31	0	0.506982	0.657	0.352	0	Endothelial_cell	MGST31
YES1	0	0.506902	0.504	0.146	0	Endothelial_cell	YES1
DYNC1I2	0	0.506337	0.576	0.262	0	Endothelial_cell	DYNC1I2
ATP8B1	0	0.505762	0.325	0.011	0	Endothelial_cell	ATP8B1
PXDC1	0	0.504796	0.341	0.022	0	Endothelial_cell	PXDC1
PDLIM5	0	0.504763	0.477	0.154	0	Endothelial_cell	PDLIM5
KLF7	0	0.502239	0.419	0.107	0	Endothelial_cell	KLF7
ITGA1	0	0.499817	0.329	0.044	0	Endothelial_cell	ITGA1
WARS	0	0.495888	0.571	0.221	0	Endothelial_cell	WARS
F11R	0	0.495192	0.406	0.104	0	Endothelial_cell	F11R
PPP2CB	0	0.495153	0.465	0.133	0	Endothelial_cell	PPP2CB
WASL	0	0.493335	0.415	0.078	0	Endothelial_cell	WASL
ITGA9	0	0.493109	0.309	0.007	0	Endothelial_cell	ITGA9
ITPRID2	0	0.49301	0.386	0.13	0	Endothelial_cell	ITPRID2
CASKIN2	0	0.492995	0.326	0.004	0	Endothelial_cell	CASKIN2
CTTN	0	0.492442	0.362	0.012	0	Endothelial_cell	CTTN
VAT1	0	0.492387	0.381	0.047	0	Endothelial_cell	VAT1
MPDZ	0	0.491851	0.332	0.007	0	Endothelial_cell	MPDZ
LAPTM4B	0	0.491333	0.315	0.017	0	Endothelial_cell	LAPTM4B
FAM43A	0	0.490409	0.314	0.074	0	Endothelial_cell	FAM43A
CPNE8	0	0.489929	0.393	0.059	0	Endothelial_cell	CPNE8
MSX1	0	0.48948	0.273	0.006	0	Endothelial_cell	MSX1
C1orf21	0	0.489473	0.45	0.12	0	Endothelial_cell	C1orf21
RAB11A	0	0.489382	0.597	0.305	0	Endothelial_cell	RAB11A
TRIOBP	0	0.489247	0.47	0.149	0	Endothelial_cell	TRIOBP
EPB41L2	0	0.488884	0.401	0.073	0	Endothelial_cell	EPB41L2
FBN1	0	0.488747	0.31	0.007	0	Endothelial_cell	FBN1
RCN1	0	0.488569	0.404	0.077	0	Endothelial_cell	RCN1
VGLL4	0	0.488223	0.468	0.131	0	Endothelial_cell	VGLL4
DAAM1	0	0.483759	0.384	0.105	0	Endothelial_cell	DAAM1
GINM1	0	0.481785	0.507	0.171	0	Endothelial_cell	GINM1
EGR3	0	0.481741	0.338	0.095	0	Endothelial_cell	EGR3
PLAAT31	0	0.481637	0.56	0.231	0	Endothelial_cell	PLAAT31
CDC42EP5	0	0.480119	0.316	0.005	0	Endothelial_cell	CDC42EP5
AKR1C3	0	0.48003	0.315	0.039	0	Endothelial_cell	AKR1C3
MAP4	0	0.478771	0.492	0.24	0	Endothelial_cell	MAP4
IGF1R	0	0.478694	0.374	0.051	0	Endothelial_cell	IGF1R
ZNF704	0	0.478618	0.313	0.012	0	Endothelial_cell	ZNF704
SNTB2	0	0.477863	0.46	0.144	0	Endothelial_cell	SNTB2
RASGRP3	0	0.477152	0.333	0.039	0	Endothelial_cell	RASGRP3
TNS1	0	0.473171	0.362	0.019	0	Endothelial_cell	TNS1
MAFF1	0	0.473087	0.522	0.257	0	Endothelial_cell	MAFF1
GNA11	0	0.471783	0.343	0.021	0	Endothelial_cell	GNA11
FGFR1	0	0.470928	0.339	0.038	0	Endothelial_cell	FGFR1
PLAC9	0	0.470167	0.274	0.018	0	Endothelial_cell	PLAC9
DGKE	0	0.468302	0.366	0.081	0	Endothelial_cell	DGKE
MID1	0	0.464698	0.284	0.002	0	Endothelial_cell	MID1
RFK	0	0.464677	0.381	0.116	0	Endothelial_cell	RFK
APOL1	0	0.464315	0.373	0.071	0	Endothelial_cell	APOL1
HTRA1	0	0.463633	0.324	0.011	0	Endothelial_cell	HTRA1
MYO6	0	0.46189	0.355	0.034	0	Endothelial_cell	MYO6
TSPAN9	0	0.461445	0.33	0.005	0	Endothelial_cell	TSPAN9
MYH10	0	0.460892	0.308	0.012	0	Endothelial_cell	MYH10
ALDH6A1	0	0.460589	0.314	0.045	0	Endothelial_cell	ALDH6A1
TMEM255B	0	0.460569	0.298	0.01	0	Endothelial_cell	TMEM255B
PLEKHG1	0	0.46046	0.353	0.031	0	Endothelial_cell	PLEKHG1
DIPK1B	0	0.45844	0.318	0.007	0	Endothelial_cell	DIPK1B
FNBP1L	0	0.458345	0.325	0.011	0	Endothelial_cell	FNBP1L
CLIC2	0	0.45822	0.329	0.031	0	Endothelial_cell	CLIC2
DOCK4	0	0.458156	0.325	0.02	0	Endothelial_cell	DOCK4
AP2A2	0	0.45629	0.42	0.127	0	Endothelial_cell	AP2A2
TMEM140	0	0.455801	0.368	0.072	0	Endothelial_cell	TMEM140
CAMSAP2	0	0.455436	0.328	0.015	0	Endothelial_cell	CAMSAP2
EVA1B	0	0.455435	0.415	0.098	0	Endothelial_cell	EVA1B
CFI	0	0.45287	0.325	0.004	0	Endothelial_cell	CFI
RALGAPA2	0	0.452147	0.381	0.095	0	Endothelial_cell	RALGAPA2
ITPKC	0	0.451976	0.259	0.021	0	Endothelial_cell	ITPKC
JUP	0	0.451193	0.331	0.032	0	Endothelial_cell	JUP
SUN1	0	0.451079	0.415	0.105	0	Endothelial_cell	SUN1
EPS8	0	0.450806	0.343	0.083	0	Endothelial_cell	EPS8
PTPN121	0	0.450501	0.573	0.257	0	Endothelial_cell	PTPN121
GIMAP51	0	0.450239	0.525	0.235	0	Endothelial_cell	GIMAP51
NORAD	0	0.449282	0.647	0.378	0	Endothelial_cell	NORAD
GAS2L1	0	0.449046	0.325	0.028	0	Endothelial_cell	GAS2L1
CYSTM1	0	0.448757	0.496	0.174	0	Endothelial_cell	CYSTM1
CCDC80	0	0.447429	0.285	0.009	0	Endothelial_cell	CCDC80
SEPTIN2	0	0.44688	0.659	0.389	0	Endothelial_cell	SEPTIN2
SHC2	0	0.445873	0.268	0.004	0	Endothelial_cell	SHC2
GADD45A1	0	0.445519	0.519	0.235	0	Endothelial_cell	GADD45A1
ST6GALNAC3	0	0.445412	0.298	0.008	0	Endothelial_cell	ST6GALNAC3
ASAP2	0	0.445007	0.333	0.016	0	Endothelial_cell	ASAP2
PCGF2	0	0.443891	0.329	0.005	0	Endothelial_cell	PCGF2
ABL2	0	0.443724	0.261	0.074	0	Endothelial_cell	ABL2
PMP22	0	0.443361	0.318	0.02	0	Endothelial_cell	PMP22
PTK2	0	0.443239	0.351	0.036	0	Endothelial_cell	PTK2
LUZP11	0	0.44299	0.522	0.223	0	Endothelial_cell	LUZP11
HSD17B12	0	0.442632	0.414	0.14	0	Endothelial_cell	HSD17B12
NFIC	0	0.442522	0.463	0.168	0	Endothelial_cell	NFIC
PEA15	0	0.442274	0.449	0.145	0	Endothelial_cell	PEA15
MXRA7	0	0.436398	0.458	0.119	0	Endothelial_cell	MXRA7
DYNC1LI2	0	0.436303	0.484	0.214	0	Endothelial_cell	DYNC1LI2
ROCK2	0	0.436098	0.443	0.154	0	Endothelial_cell	ROCK2
NOTCH1	0	0.434098	0.413	0.114	0	Endothelial_cell	NOTCH1
CRYBG3	0	0.433594	0.313	0.066	0	Endothelial_cell	CRYBG3
CDKN1C	0	0.433462	0.384	0.076	0	Endothelial_cell	CDKN1C
ZCCHC24	0	0.43252	0.309	0.036	0	Endothelial_cell	ZCCHC24
RIN2	0	0.432167	0.339	0.057	0	Endothelial_cell	RIN2
CHD9	0	0.432005	0.556	0.283	0	Endothelial_cell	CHD9
SLC44A2	0	0.431114	0.45	0.167	0	Endothelial_cell	SLC44A2
TMEM14C	0	0.429845	0.508	0.216	0	Endothelial_cell	TMEM14C
INPP1	0	0.428981	0.365	0.062	0	Endothelial_cell	INPP1
TSPAN141	0	0.428605	0.55	0.257	0	Endothelial_cell	TSPAN141
TTC28	0	0.428167	0.302	0.01	0	Endothelial_cell	TTC28
CCPG1	0	0.427364	0.548	0.272	0	Endothelial_cell	CCPG1
RAPGEF2	0	0.427347	0.382	0.102	0	Endothelial_cell	RAPGEF2
HIBCH	0	0.42679	0.37	0.094	0	Endothelial_cell	HIBCH
PHACTR4	0	0.426555	0.461	0.19	0	Endothelial_cell	PHACTR4
NDRG2	0	0.426027	0.311	0.042	0	Endothelial_cell	NDRG2
CMTM8	0	0.425252	0.316	0.041	0	Endothelial_cell	CMTM8
CD109	0	0.425185	0.257	0.017	0	Endothelial_cell	CD109
RASAL2	0	0.424978	0.275	0.015	0	Endothelial_cell	RASAL2
BCAP29	0	0.42493	0.458	0.165	0	Endothelial_cell	BCAP29
DPYSL3	0	0.424861	0.288	0.006	0	Endothelial_cell	DPYSL3
TNFAIP1	0	0.424063	0.327	0.034	0	Endothelial_cell	TNFAIP1
ARHGAP31	0	0.424025	0.344	0.049	0	Endothelial_cell	ARHGAP31
FNIP2	0	0.423373	0.373	0.127	0	Endothelial_cell	FNIP2
IPO11	0	0.423089	0.33	0.028	0	Endothelial_cell	IPO11
TBC1D15	0	0.422778	0.495	0.221	0	Endothelial_cell	TBC1D15
BAZ2B	0	0.422608	0.507	0.235	0	Endothelial_cell	BAZ2B
FLOT1	0	0.422272	0.528	0.239	0	Endothelial_cell	FLOT1
ATN1	0	0.420382	0.38	0.071	0	Endothelial_cell	ATN1
SNED1	0	0.418801	0.284	0.012	0	Endothelial_cell	SNED1
CHMP5	0	0.416725	0.555	0.278	0	Endothelial_cell	CHMP5
ARHGEF7	0	0.414092	0.36	0.112	0	Endothelial_cell	ARHGEF7
EPHA4	0	0.412915	0.278	0.027	0	Endothelial_cell	EPHA4
SLC25A25	0	0.412716	0.282	0.051	0	Endothelial_cell	SLC25A25
PPIC	0	0.412205	0.29	0.008	0	Endothelial_cell	PPIC
MBNL2	0	0.411418	0.455	0.157	0	Endothelial_cell	MBNL2
SHC1	0	0.411282	0.366	0.1	0	Endothelial_cell	SHC1
LHFPL6	0	0.410553	0.324	0.015	0	Endothelial_cell	LHFPL6
ABI2	0	0.410132	0.365	0.082	0	Endothelial_cell	ABI2
KDELR1	0	0.409325	0.573	0.291	0	Endothelial_cell	KDELR1
SPAG91	0	0.408708	0.594	0.315	0	Endothelial_cell	SPAG91
REEP3	0	0.408101	0.416	0.14	0	Endothelial_cell	REEP3
GRB10	0	0.406742	0.276	0.01	0	Endothelial_cell	GRB10
ARHGEF15	0	0.406152	0.29	0.002	0	Endothelial_cell	ARHGEF15
DOCK1	0	0.405867	0.286	0.011	0	Endothelial_cell	DOCK1
GPX3	0	0.405525	0.275	0.023	0	Endothelial_cell	GPX3
RBPMS	0	0.405438	0.309	0.013	0	Endothelial_cell	RBPMS
CDC42BPB	0	0.405426	0.314	0.038	0	Endothelial_cell	CDC42BPB
ZNF503	0	0.40459	0.268	0.039	0	Endothelial_cell	ZNF503
PIK3C2B	0	0.404512	0.309	0.029	0	Endothelial_cell	PIK3C2B
TMEM109	0	0.404471	0.478	0.191	0	Endothelial_cell	TMEM109
MAPK3	0	0.402394	0.404	0.116	0	Endothelial_cell	MAPK3
BACE2	0	0.402007	0.286	0.012	0	Endothelial_cell	BACE2
SGCE	0	0.401311	0.283	0.013	0	Endothelial_cell	SGCE
TMEM44	0	0.400846	0.276	0.007	0	Endothelial_cell	TMEM44
ITGA5	0	0.399995	0.377	0.109	0	Endothelial_cell	ITGA5
CFAP36	0	0.399681	0.347	0.104	0	Endothelial_cell	CFAP36
MAGI2-AS3	0	0.399447	0.288	0.009	0	Endothelial_cell	MAGI2-AS3
DUSP61	0	0.397731	0.563	0.252	0	Endothelial_cell	DUSP61
PAM	0	0.397698	0.344	0.052	0	Endothelial_cell	PAM
CD401	0	0.397612	0.367	0.084	0	Endothelial_cell	CD401
ANO6	0	0.396142	0.4	0.129	0	Endothelial_cell	ANO6
HDAC7	0	0.395673	0.449	0.159	0	Endothelial_cell	HDAC7
KIAA1217	0	0.395098	0.273	0.009	0	Endothelial_cell	KIAA1217
SPATS2L	0	0.395043	0.401	0.115	0	Endothelial_cell	SPATS2L
FRMD4A	0	0.393994	0.287	0.02	0	Endothelial_cell	FRMD4A
MANSC1	0	0.393028	0.289	0.007	0	Endothelial_cell	MANSC1
AMOTL1	0	0.392879	0.286	0.01	0	Endothelial_cell	AMOTL1
CCM2L	0	0.392197	0.271	0.002	0	Endothelial_cell	CCM2L
NOVA2	0	0.391943	0.276	0.002	0	Endothelial_cell	NOVA2
TUBB6	0	0.391816	0.334	0.051	0	Endothelial_cell	TUBB6
STMN1	0	0.391783	0.477	0.206	0	Endothelial_cell	STMN1
TMCC3	0	0.388652	0.287	0.053	0	Endothelial_cell	TMCC3
FAT4	0	0.388218	0.252	0.003	0	Endothelial_cell	FAT4
CRK	0	0.388094	0.451	0.178	0	Endothelial_cell	CRK
ASAP1	0	0.387784	0.522	0.246	0	Endothelial_cell	ASAP1
SULF2	0	0.38762	0.38	0.144	0	Endothelial_cell	SULF2
ARHGAP23	0	0.386568	0.276	0.005	0	Endothelial_cell	ARHGAP23
DPY19L4	0	0.385839	0.283	0.03	0	Endothelial_cell	DPY19L4
PARVA	0	0.385472	0.29	0.007	0	Endothelial_cell	PARVA
LRP6	0	0.384909	0.268	0.006	0	Endothelial_cell	LRP6
CCDC47	0	0.38474	0.513	0.243	0	Endothelial_cell	CCDC47
TMEM35B	0	0.384013	0.489	0.215	0	Endothelial_cell	TMEM35B
LTBR	0	0.38383	0.337	0.089	0	Endothelial_cell	LTBR
FEZ2	0	0.383632	0.424	0.158	0	Endothelial_cell	FEZ2
SORBS3	0	0.383274	0.348	0.062	0	Endothelial_cell	SORBS3
RGS3	0	0.383229	0.362	0.097	0	Endothelial_cell	RGS3
KIAA1671	0	0.383083	0.296	0.024	0	Endothelial_cell	KIAA1671
FOXO1	0	0.382559	0.44	0.164	0	Endothelial_cell	FOXO1
ABCG1	0	0.381014	0.331	0.065	0	Endothelial_cell	ABCG1
DOCK6	0	0.380161	0.271	0.005	0	Endothelial_cell	DOCK6
GOLIM4	0	0.377549	0.349	0.102	0	Endothelial_cell	GOLIM4
MALL	0	0.37733	0.253	0.002	0	Endothelial_cell	MALL
NENF	0	0.376268	0.476	0.216	0	Endothelial_cell	NENF
WLS	0	0.375973	0.276	0.025	0	Endothelial_cell	WLS
TMEM173	0	0.375305	0.484	0.218	0	Endothelial_cell	TMEM173
PGRMC1	0	0.374907	0.409	0.13	0	Endothelial_cell	PGRMC1
RALA	0	0.374689	0.452	0.201	0	Endothelial_cell	RALA
ICA1	0	0.374228	0.295	0.022	0	Endothelial_cell	ICA1
RGL2	0	0.374177	0.371	0.085	0	Endothelial_cell	RGL2
ZMIZ1	0	0.374171	0.385	0.133	0	Endothelial_cell	ZMIZ1
TMEM245	0	0.372806	0.355	0.108	0	Endothelial_cell	TMEM245
EVA1C	0	0.371158	0.296	0.024	0	Endothelial_cell	EVA1C
RPGR	0	0.370756	0.324	0.115	0	Endothelial_cell	RPGR
EXOC6	0	0.370756	0.343	0.114	0	Endothelial_cell	EXOC6
ASPH	0	0.370681	0.33	0.072	0	Endothelial_cell	ASPH
SH3BGRL2	0	0.370604	0.254	0.009	0	Endothelial_cell	SH3BGRL2
TBC1D4	0	0.36986	0.263	0.081	0	Endothelial_cell	TBC1D4
PLXDC2	0	0.369433	0.425	0.158	0	Endothelial_cell	PLXDC2
NOS3	0	0.369387	0.255	0.004	0	Endothelial_cell	NOS3
SMAD5	0	0.368649	0.363	0.103	0	Endothelial_cell	SMAD5
DCHS1	0	0.368191	0.264	0.007	0	Endothelial_cell	DCHS1
RPS6KA2	0	0.365843	0.266	0.012	0	Endothelial_cell	RPS6KA2
CD2AP	0	0.365795	0.434	0.173	0	Endothelial_cell	CD2AP
PINK1	0	0.364112	0.338	0.072	0	Endothelial_cell	PINK1
SGCB	0	0.364083	0.294	0.026	0	Endothelial_cell	SGCB
MAGED2	0	0.363891	0.425	0.155	0	Endothelial_cell	MAGED2
ZFYVE21	0	0.363233	0.33	0.067	0	Endothelial_cell	ZFYVE21
EHD2	0	0.362324	0.256	0.01	0	Endothelial_cell	EHD2
HOMER3	0	0.362102	0.264	0.059	0	Endothelial_cell	HOMER3
NRARP	0	0.361606	0.315	0.065	0	Endothelial_cell	NRARP
PEAK1	0	0.361307	0.301	0.052	0	Endothelial_cell	PEAK1
GRASP1	0	0.36079	0.538	0.215	0	Endothelial_cell	GRASP1
ARPC1A	0	0.360513	0.441	0.178	0	Endothelial_cell	ARPC1A
TSPAN31	0	0.360277	0.395	0.129	0	Endothelial_cell	TSPAN31
TNFRSF1A	0	0.360058	0.468	0.198	0	Endothelial_cell	TNFRSF1A
ABLIM1	0	0.358868	0.399	0.142	0	Endothelial_cell	ABLIM1
PHLDB2	0	0.357482	0.253	0.051	0	Endothelial_cell	PHLDB2
RIPOR1	0	0.356937	0.334	0.082	0	Endothelial_cell	RIPOR1
FAM114A1	0	0.353444	0.263	0.018	0	Endothelial_cell	FAM114A1
PCMTD2	0	0.353292	0.356	0.117	0	Endothelial_cell	PCMTD2
MCC	0	0.34955	0.258	0.015	0	Endothelial_cell	MCC
COL6A1	0	0.348394	0.277	0.017	0	Endothelial_cell	COL6A1
CHSY1	0	0.347972	0.351	0.117	0	Endothelial_cell	CHSY1
AKT3	0	0.346715	0.353	0.096	0	Endothelial_cell	AKT3
DENND4C	0	0.346394	0.32	0.103	0	Endothelial_cell	DENND4C
VANGL1	0	0.345644	0.259	0.018	0	Endothelial_cell	VANGL1
CTSF	0	0.344822	0.282	0.032	0	Endothelial_cell	CTSF
HSPA2	0	0.344319	0.279	0.047	0	Endothelial_cell	HSPA2
TAX1BP3	0	0.342028	0.349	0.104	0	Endothelial_cell	TAX1BP3
DDAH2	0	0.342013	0.407	0.162	0	Endothelial_cell	DDAH2
HIP1	0	0.341928	0.325	0.081	0	Endothelial_cell	HIP1
FNDC3B	0	0.33836	0.426	0.173	0	Endothelial_cell	FNDC3B
PGM2L1	0	0.338294	0.27	0.08	0	Endothelial_cell	PGM2L1
MSRB3	0	0.33829	0.251	0.015	0	Endothelial_cell	MSRB3
SLC44A1	0	0.337049	0.325	0.099	0	Endothelial_cell	SLC44A1
CEP68	0	0.335671	0.313	0.08	0	Endothelial_cell	CEP68
PPM1D	0	0.335445	0.307	0.075	0	Endothelial_cell	PPM1D
AOPEP	0	0.334351	0.271	0.03	0	Endothelial_cell	AOPEP
MRPL17	0	0.33379	0.332	0.109	0	Endothelial_cell	MRPL17
MTSS11	0	0.332601	0.406	0.142	0	Endothelial_cell	MTSS11
PCYOX1	0	0.332571	0.299	0.064	0	Endothelial_cell	PCYOX1
FCHSD21	0	0.332396	0.367	0.144	0	Endothelial_cell	FCHSD21
PON2	0	0.33205	0.295	0.043	0	Endothelial_cell	PON2
RBFOX2	0	0.331116	0.257	0.011	0	Endothelial_cell	RBFOX2
AAMDC	0	0.331085	0.308	0.062	0	Endothelial_cell	AAMDC
TM2D2	0	0.328554	0.31	0.095	0	Endothelial_cell	TM2D2
OSBPL1A	0	0.327164	0.251	0.039	0	Endothelial_cell	OSBPL1A
NFYB	0	0.325941	0.319	0.106	0	Endothelial_cell	NFYB
CSGALNACT1	0	0.323627	0.255	0.036	0	Endothelial_cell	CSGALNACT1
RTL8C	0	0.32159	0.334	0.092	0	Endothelial_cell	RTL8C
CYB5A	0	0.319306	0.431	0.161	0	Endothelial_cell	CYB5A
TCF7L2	0	0.315163	0.372	0.117	0	Endothelial_cell	TCF7L2
CYBRD1	0	0.311701	0.267	0.047	0	Endothelial_cell	CYBRD1
DHRS3	0	0.311321	0.374	0.128	0	Endothelial_cell	DHRS3
RBMS2	0	0.310902	0.258	0.027	0	Endothelial_cell	RBMS2
CSRP1	0	0.310726	0.37	0.142	0	Endothelial_cell	CSRP1
NBL1	0	0.309819	0.278	0.048	0	Endothelial_cell	NBL1
CTBP2	0	0.30676	0.395	0.157	0	Endothelial_cell	CTBP2
HACD3	0	0.306521	0.326	0.094	0	Endothelial_cell	HACD3
PSMB5	0	0.304964	0.415	0.173	0	Endothelial_cell	PSMB5
HHEX1	0	0.304504	0.323	0.115	0	Endothelial_cell	HHEX1
IFT43	0	0.303526	0.267	0.058	0	Endothelial_cell	IFT43
LRMDA	0	0.302074	0.258	0.05	0	Endothelial_cell	LRMDA
NHSL2	0	0.29821	0.293	0.076	0	Endothelial_cell	NHSL2
ENDOD1	0	0.294007	0.275	0.051	0	Endothelial_cell	ENDOD1
MLF1	0	0.29365	0.312	0.07	0	Endothelial_cell	MLF1
ZNF160	0	0.292948	0.286	0.086	0	Endothelial_cell	ZNF160
GFOD2	0	0.291541	0.263	0.042	0	Endothelial_cell	GFOD2
ARL3	0	0.290683	0.32	0.095	0	Endothelial_cell	ARL3
ACAT1	0	0.289586	0.333	0.115	0	Endothelial_cell	ACAT1
TAOK2	0	0.288238	0.275	0.057	0	Endothelial_cell	TAOK2
TCAF1	0	0.287515	0.255	0.049	0	Endothelial_cell	TCAF1
ZFHX3	0	0.279558	0.328	0.116	0	Endothelial_cell	ZFHX3
PARVB	0	0.276574	0.305	0.098	0	Endothelial_cell	PARVB
TBC1D9	0	0.275676	0.279	0.087	0	Endothelial_cell	TBC1D9
ALDH1A1	0	0.275199	0.301	0.095	0	Endothelial_cell	ALDH1A1
CTSO	0	0.275175	0.285	0.09	0	Endothelial_cell	CTSO
EPN2	0	0.274344	0.263	0.042	0	Endothelial_cell	EPN2
SMIM30	0	0.274277	0.304	0.105	0	Endothelial_cell	SMIM30
PELO	0	0.273569	0.256	0.076	0	Endothelial_cell	PELO
PMEPA11	0	0.268006	0.282	0.079	0	Endothelial_cell	PMEPA11
LATS2	0	0.266985	0.284	0.084	0	Endothelial_cell	LATS2
ITGAV	0	0.266567	0.258	0.063	0	Endothelial_cell	ITGAV
ARHGAP21	0	0.265491	0.281	0.093	0	Endothelial_cell	ARHGAP21
ATP11C	0	0.26185	0.273	0.083	0	Endothelial_cell	ATP11C
SH2D3C	0	0.259476	0.265	0.08	0	Endothelial_cell	SH2D3C
BDH2	0	0.25266	0.266	0.067	0	Endothelial_cell	BDH2
LTBP3	0	0.252115	0.296	0.098	0	Endothelial_cell	LTBP3
ATP5F1E1	0	-0.366001	0.929	0.972	0	Endothelial_cell	ATP5F1E1
NACA	0	-0.375467	0.943	0.98	0	Endothelial_cell	NACA
RPL7A1	0	-0.380501	0.969	0.989	0	Endothelial_cell	RPL7A1
RPS91	0	-0.388004	0.968	0.992	0	Endothelial_cell	RPS91
RPL351	0	-0.408571	0.954	0.982	0	Endothelial_cell	RPL351
RPL81	0	-0.408726	0.958	0.988	0	Endothelial_cell	RPL81
TMSB4X1	0	-0.413812	0.995	0.998	0	Endothelial_cell	TMSB4X1
PFDN5	0	-0.419508	0.89	0.946	0	Endothelial_cell	PFDN5
RPL261	0	-0.433827	0.973	0.994	0	Endothelial_cell	RPL261
RPS131	0	-0.434471	0.965	0.99	0	Endothelial_cell	RPS131
RPL6	0	-0.43875	0.965	0.991	0	Endothelial_cell	RPL6
RPL111	0	-0.446333	0.985	0.996	0	Endothelial_cell	RPL111
RPS191	0	-0.451212	0.981	0.994	0	Endothelial_cell	RPS191
RPL13A1	0	-0.455547	0.977	0.992	0	Endothelial_cell	RPL13A1
RPL171	0	-0.459742	0.972	0.993	0	Endothelial_cell	RPL171
RPS231	0	-0.465154	0.978	0.994	0	Endothelial_cell	RPS231
RPS71	0	-0.466403	0.969	0.991	0	Endothelial_cell	RPS71
RPS24	0	-0.469786	0.972	0.995	0	Endothelial_cell	RPS24
RPS151	0	-0.473817	0.969	0.992	0	Endothelial_cell	RPS151
FAU1	0	-0.475036	0.965	0.994	0	Endothelial_cell	FAU1
RPL291	0	-0.478846	0.966	0.989	0	Endothelial_cell	RPL291
RPS211	0	-0.480324	0.955	0.988	0	Endothelial_cell	RPS211
RPLP21	0	-0.48327	0.972	0.993	0	Endothelial_cell	RPLP21
RPL101	0	-0.486116	0.99	0.997	0	Endothelial_cell	RPL101
RPL42	0	-0.494273	0.83	0.921	0	Endothelial_cell	RPL42
RPL271	0	-0.497049	0.923	0.977	0	Endothelial_cell	RPL271
RPL371	0	-0.502299	0.98	0.996	0	Endothelial_cell	RPL371
ATP5MG	0	-0.517533	0.743	0.883	0	Endothelial_cell	ATP5MG
RPL411	0	-0.518176	0.989	0.998	0	Endothelial_cell	RPL411
RPL321	0	-0.518251	0.984	0.995	0	Endothelial_cell	RPL321
DOCK2	0	-0.518441	0.059	0.368	0	Endothelial_cell	DOCK2
NCKAP1L	0	-0.521829	0.052	0.346	0	Endothelial_cell	NCKAP1L
RPL181	0	-0.52329	0.967	0.99	0	Endothelial_cell	RPL181
RPS14	0	-0.527085	0.977	0.995	0	Endothelial_cell	RPS14
RPL121	0	-0.52815	0.963	0.991	0	Endothelial_cell	RPL121
RPL10A1	0	-0.529169	0.924	0.973	0	Endothelial_cell	RPL10A1
UBA52	0	-0.530705	0.942	0.986	0	Endothelial_cell	UBA52
CALM21	0	-0.531814	0.716	0.892	0	Endothelial_cell	CALM21
CNN2	0	-0.531948	0.148	0.45	0	Endothelial_cell	CNN2
RPL23A1	0	-0.537145	0.966	0.988	0	Endothelial_cell	RPL23A1
TBC1D10C	0	-0.538551	0.067	0.372	0	Endothelial_cell	TBC1D10C
RPS161	0	-0.55022	0.955	0.989	0	Endothelial_cell	RPS161
RPS3	0	-0.551458	0.973	0.99	0	Endothelial_cell	RPS3
ITGAL1	0	-0.55201	0.1	0.419	0	Endothelial_cell	ITGAL1
SPN1	0	-0.552884	0.062	0.359	0	Endothelial_cell	SPN1
RCSD11	0	-0.556166	0.086	0.396	0	Endothelial_cell	RCSD11
RPL14	0	-0.556521	0.953	0.986	0	Endothelial_cell	RPL14
RPS3A1	0	-0.559153	0.973	0.994	0	Endothelial_cell	RPS3A1
ARPC3	0	-0.56034	0.769	0.875	0	Endothelial_cell	ARPC3
WIPF11	0	-0.560515	0.309	0.596	0	Endothelial_cell	WIPF11
RPL191	0	-0.561662	0.974	0.994	0	Endothelial_cell	RPL191
CDC42SE2	0	-0.563431	0.352	0.637	0	Endothelial_cell	CDC42SE2
MYO1G1	0	-0.569275	0.053	0.359	0	Endothelial_cell	MYO1G1
RPL131	0	-0.571731	0.992	0.998	0	Endothelial_cell	RPL131
RPL301	0	-0.580575	0.975	0.996	0	Endothelial_cell	RPL301
RPLP11	0	-0.584936	0.989	0.998	0	Endothelial_cell	RPLP11
RPL391	0	-0.587702	0.979	0.995	0	Endothelial_cell	RPL391
PABPC11	0	-0.590253	0.838	0.933	0	Endothelial_cell	PABPC11
EMP3	0	-0.590916	0.517	0.735	0	Endothelial_cell	EMP3
RPS101	0	-0.594504	0.917	0.978	0	Endothelial_cell	RPS101
RPS27A1	0	-0.595153	0.976	0.996	0	Endothelial_cell	RPS27A1
RPS22	0	-0.595871	0.975	0.994	0	Endothelial_cell	RPS22
RPL211	0	-0.597529	0.971	0.995	0	Endothelial_cell	RPL211
AC004687.1	0	-0.606378	0.086	0.414	0	Endothelial_cell	AC004687.1
RPS291	0	-0.607752	0.979	0.995	0	Endothelial_cell	RPS291
WAS1	0	-0.60909	0.067	0.431	0	Endothelial_cell	WAS1
EVI2A1	0	-0.611234	0.075	0.392	0	Endothelial_cell	EVI2A1
ARPC21	0	-0.613711	0.788	0.917	0	Endothelial_cell	ARPC21
RPS121	0	-0.61482	0.981	0.995	0	Endothelial_cell	RPS121
IL10RA	0	-0.61985	0.062	0.408	0	Endothelial_cell	IL10RA
LCK1	0	-0.626194	0.094	0.397	0	Endothelial_cell	LCK1
PTPN6	0	-0.628561	0.079	0.384	0	Endothelial_cell	PTPN6
ARHGDIB	0	-0.631595	0.715	0.909	0	Endothelial_cell	ARHGDIB
PRKCB1	0	-0.632822	0.07	0.407	0	Endothelial_cell	PRKCB1
GPR651	0	-0.633935	0.097	0.415	0	Endothelial_cell	GPR651
ARHGAP30	0	-0.634822	0.06	0.425	0	Endothelial_cell	ARHGAP30
DOK21	0	-0.63911	0.083	0.424	0	Endothelial_cell	DOK21
ICAM3	0	-0.640653	0.192	0.569	0	Endothelial_cell	ICAM3
APBB1IP	0	-0.646979	0.097	0.492	0	Endothelial_cell	APBB1IP
OAZ1	0	-0.647877	0.88	0.959	0	Endothelial_cell	OAZ1
RPS26	0	-0.648372	0.894	0.947	0	Endothelial_cell	RPS26
ACAP1	0	-0.651044	0.109	0.47	0	Endothelial_cell	ACAP1
RPS15A1	0	-0.652459	0.975	0.995	0	Endothelial_cell	RPS15A1
PPP2R5C1	0	-0.653849	0.431	0.694	0	Endothelial_cell	PPP2R5C1
SLA1	0	-0.654155	0.154	0.486	0	Endothelial_cell	SLA1
GNG21	0	-0.654314	0.158	0.489	0	Endothelial_cell	GNG21
RGS101	0	-0.654488	0.104	0.44	0	Endothelial_cell	RGS101
PLAAT41	0	-0.655068	0.396	0.641	0	Endothelial_cell	PLAAT41
BTG11	0	-0.657877	0.892	0.966	0	Endothelial_cell	BTG11
RHOH	0	-0.657913	0.113	0.429	0	Endothelial_cell	RHOH
HCLS1	0	-0.66102	0.23	0.577	0	Endothelial_cell	HCLS1
RPL18A1	0	-0.664541	0.968	0.992	0	Endothelial_cell	RPL18A1
FAM49B	0	-0.66539	0.209	0.587	0	Endothelial_cell	FAM49B
ALOX5AP1	0	-0.672183	0.126	0.438	0	Endothelial_cell	ALOX5AP1
DOCK8	0	-0.67802	0.1	0.496	0	Endothelial_cell	DOCK8
TAGAP	0	-0.67813	0.127	0.461	0	Endothelial_cell	TAGAP
GLIPR11	0	-0.68321	0.119	0.475	0	Endothelial_cell	GLIPR11
EVL1	0	-0.685564	0.27	0.583	0	Endothelial_cell	EVL1
CTSC1	0	-0.686728	0.224	0.528	0	Endothelial_cell	CTSC1
RPS271	0	-0.696204	0.986	0.998	0	Endothelial_cell	RPS271
RPSA1	0	-0.702503	0.891	0.963	0	Endothelial_cell	RPSA1
TRAF3IP3	0	-0.714029	0.057	0.433	0	Endothelial_cell	TRAF3IP3
RNASET21	0	-0.715162	0.155	0.498	0	Endothelial_cell	RNASET21
ISG201	0	-0.719661	0.303	0.646	0	Endothelial_cell	ISG201
MBP1	0	-0.720361	0.139	0.537	0	Endothelial_cell	MBP1
RPL28	0	-0.720886	0.986	0.998	0	Endothelial_cell	RPL28
SAMSN11	0	-0.721912	0.161	0.482	0	Endothelial_cell	SAMSN11
ADGRE51	0	-0.72348	0.297	0.655	0	Endothelial_cell	ADGRE51
BIN21	0	-0.727071	0.096	0.522	0	Endothelial_cell	BIN21
SMAP21	0	-0.733209	0.334	0.715	0	Endothelial_cell	SMAP21
CD2471	0	-0.734494	0.106	0.41	0	Endothelial_cell	CD2471
FMNL1	0	-0.744008	0.124	0.539	0	Endothelial_cell	FMNL1
CYTIP	0	-0.748166	0.172	0.615	0	Endothelial_cell	CYTIP
EEF1B21	0	-0.748289	0.815	0.938	0	Endothelial_cell	EEF1B21
IKZF1	0	-0.750911	0.116	0.563	0	Endothelial_cell	IKZF1
CELF2	0	-0.771252	0.187	0.636	0	Endothelial_cell	CELF2
BCL11B1	0	-0.7729	0.112	0.434	0	Endothelial_cell	BCL11B1
UCP21	0	-0.783194	0.106	0.523	0	Endothelial_cell	UCP21
SELL1	0	-0.790097	0.038	0.337	0	Endothelial_cell	SELL1
MYO1F1	0	-0.795328	0.054	0.397	0	Endothelial_cell	MYO1F1
EFHD21	0	-0.799644	0.304	0.608	0	Endothelial_cell	EFHD21
RUNX31	0	-0.800451	0.171	0.556	0	Endothelial_cell	RUNX31
RIPOR21	0	-0.806592	0.188	0.529	0	Endothelial_cell	RIPOR21
PFN11	0	-0.815808	0.855	0.959	0	Endothelial_cell	PFN11
GZMM1	0	-0.825766	0.167	0.525	0	Endothelial_cell	GZMM1
ACTB1	0	-0.830044	0.962	0.991	0	Endothelial_cell	ACTB1
ITGA41	0	-0.837148	0.108	0.557	0	Endothelial_cell	ITGA41
STK4	0	-0.844286	0.317	0.776	0	Endothelial_cell	STK4
CD21	0	-0.850961	0.136	0.469	0	Endothelial_cell	CD21
STK17B1	0	-0.857972	0.286	0.76	0	Endothelial_cell	STK17B1
REL	0	-0.867859	0.41	0.662	0	Endothelial_cell	REL
CD3G1	0	-0.868623	0.108	0.425	0	Endothelial_cell	CD3G1
IL2RG1	0	-0.874114	0.154	0.628	0	Endothelial_cell	IL2RG1
GPSM3	0	-0.874285	0.182	0.661	0	Endothelial_cell	GPSM3
CD53	0	-0.880012	0.162	0.692	0	Endothelial_cell	CD53
EZR1	0	-0.88182	0.414	0.698	0	Endothelial_cell	EZR1
CD3E1	0	-0.900524	0.15	0.526	0	Endothelial_cell	CD3E1
LIMD21	0	-0.929494	0.245	0.703	0	Endothelial_cell	LIMD21
LAPTM51	0	-0.929688	0.412	0.756	0	Endothelial_cell	LAPTM51
CTSW1	0	-0.930178	0.08	0.376	0	Endothelial_cell	CTSW1
PCED1B-AS11	0	-0.930841	0.123	0.522	0	Endothelial_cell	PCED1B-AS11
CYBA	0	-0.93508	0.702	0.93	0	Endothelial_cell	CYBA
ARL4C1	0	-0.937145	0.255	0.621	0	Endothelial_cell	ARL4C1
CD71	0	-0.939875	0.162	0.517	0	Endothelial_cell	CD71
TRAC1	0	-0.940538	0.115	0.43	0	Endothelial_cell	TRAC1
PLEK1	0	-0.941356	0.077	0.446	0	Endothelial_cell	PLEK1
CD441	0	-0.953771	0.246	0.711	0	Endothelial_cell	CD441
SH3BGRL31	0	-0.954381	0.799	0.925	0	Endothelial_cell	SH3BGRL31
EVI2B	0	-0.978292	0.094	0.543	0	Endothelial_cell	EVI2B
LSP1	0	-0.978983	0.131	0.657	0	Endothelial_cell	LSP1
CD3D1	0	-0.995357	0.153	0.493	0	Endothelial_cell	CD3D1
CXCR4	0	-1.02005	0.394	0.763	0	Endothelial_cell	CXCR4
TRBC21	0	-1.03312	0.175	0.571	0	Endothelial_cell	TRBC21
RAC2	0	-1.03741	0.162	0.74	0	Endothelial_cell	RAC2
CST71	0	-1.08075	0.2	0.533	0	Endothelial_cell	CST71
GZMA1	0	-1.10103	0.181	0.474	0	Endothelial_cell	GZMA1
RPS4Y1	0	-1.10972	0.042	0.455	0	Endothelial_cell	RPS4Y1
DUSP21	0	-1.12808	0.358	0.671	0	Endothelial_cell	DUSP21
CD48	0	-1.14736	0.202	0.828	0	Endothelial_cell	CD48
NCF1	0	-1.1795	0.056	0.372	0	Endothelial_cell	NCF1
HCST1	0	-1.21865	0.216	0.812	0	Endothelial_cell	HCST1
ITGB21	0	-1.24057	0.136	0.69	0	Endothelial_cell	ITGB21
FYB11	0	-1.24136	0.154	0.73	0	Endothelial_cell	FYB11
CD69	0	-1.24532	0.271	0.623	0	Endothelial_cell	CD69
CD371	0	-1.25263	0.184	0.787	0	Endothelial_cell	CD371
CORO1A	0	-1.28254	0.195	0.838	0	Endothelial_cell	CORO1A
FCER1G1	0	-1.3	0.117	0.419	0	Endothelial_cell	FCER1G1
CCL51	0	-1.30109	0.324	0.576	0	Endothelial_cell	CCL51
LCP11	0	-1.31804	0.184	0.783	0	Endothelial_cell	LCP11
LTB1	0	-1.37555	0.101	0.454	0	Endothelial_cell	LTB1
NKG71	0	-1.43373	0.271	0.583	0	Endothelial_cell	NKG71
PTPRC1	0	-1.44559	0.258	0.944	0	Endothelial_cell	PTPRC1
TYROBP1	0	-1.48997	0.16	0.51	0	Endothelial_cell	TYROBP1
CD521	0	-1.56962	0.156	0.696	0	Endothelial_cell	CD521
S100A41	0	-1.69722	0.309	0.786	0	Endothelial_cell	S100A41
CHMP3	8.72e-308	0.444465	0.559	0.303	2.23e-303	Endothelial_cell	CHMP3
C1orf162	1.05e-307	-0.729709	0.068	0.357	2.69e-303	Endothelial_cell	C1orf162
NPTN	4.87e-307	0.358676	0.431	0.188	1.25e-302	Endothelial_cell	NPTN
PELI11	6.74e-307	0.386308	0.421	0.182	1.72e-302	Endothelial_cell	PELI11
KLF11	1.45e-306	0.289855	0.313	0.111	3.7e-302	Endothelial_cell	KLF11
RPS181	5.12e-305	-0.452361	0.986	0.995	1.31e-300	Endothelial_cell	RPS181
MAP1LC3A	9.2e-304	0.272016	0.379	0.144	2.35e-299	Endothelial_cell	MAP1LC3A
MINDY2	1.34e-303	0.280265	0.336	0.122	3.42e-299	Endothelial_cell	MINDY2
SLC38A1	2.72e-303	-0.585599	0.147	0.456	6.96e-299	Endothelial_cell	SLC38A1
QKI1	1.96e-302	0.409189	0.655	0.371	5.01e-298	Endothelial_cell	QKI1
SRGAP2B	3.51e-302	0.259145	0.283	0.095	8.96e-298	Endothelial_cell	SRGAP2B
RAB11FIP1	4.65e-302	-0.669982	0.156	0.455	1.19e-297	Endothelial_cell	RAB11FIP1
ARHGAP5	1.79e-301	0.312827	0.344	0.13	4.59e-297	Endothelial_cell	ARHGAP5
SLC25A37	3.92e-301	0.391366	0.477	0.22	1e-296	Endothelial_cell	SLC25A37
YWHAZ	8.23e-299	-0.473801	0.744	0.877	2.1e-294	Endothelial_cell	YWHAZ
DAD1	1.17e-298	0.453498	0.735	0.51	3e-294	Endothelial_cell	DAD1
GIMAP71	1.36e-298	0.476816	0.766	0.489	3.47e-294	Endothelial_cell	GIMAP71
RPL91	1.6e-297	-0.371545	0.973	0.992	4.08e-293	Endothelial_cell	RPL91
CD461	1.64e-297	0.476868	0.664	0.41	4.2e-293	Endothelial_cell	CD461
CLEC2D	2.66e-297	-0.681337	0.118	0.409	6.79e-293	Endothelial_cell	CLEC2D
CYFIP1	8.99e-297	0.269827	0.307	0.11	2.3e-292	Endothelial_cell	CYFIP1
ITPRIPL2	1.33e-296	0.266574	0.285	0.098	3.41e-292	Endothelial_cell	ITPRIPL2
RNF11	1.74e-296	0.290144	0.409	0.17	4.46e-292	Endothelial_cell	RNF11
LAMP21	4.12e-296	0.376847	0.533	0.263	1.05e-291	Endothelial_cell	LAMP21
SERINC3	5.69e-296	0.412202	0.627	0.359	1.45e-291	Endothelial_cell	SERINC3
FDPS	5.82e-296	0.389901	0.519	0.261	1.49e-291	Endothelial_cell	FDPS
GMFG1	6.09e-296	-0.451709	0.492	0.746	1.56e-291	Endothelial_cell	GMFG1
TNFAIP8	2.04e-295	-0.529836	0.143	0.436	5.21e-291	Endothelial_cell	TNFAIP8
STK17A	3.11e-295	-0.669332	0.322	0.575	7.96e-291	Endothelial_cell	STK17A
RPS51	5.16e-294	-0.507646	0.919	0.96	1.32e-289	Endothelial_cell	RPS51
EEF1D	9.54e-294	-0.371216	0.877	0.943	2.44e-289	Endothelial_cell	EEF1D
REXO2	9.85e-294	0.293749	0.394	0.161	2.52e-289	Endothelial_cell	REXO2
SERINC11	1.13e-293	0.440155	0.664	0.405	2.89e-289	Endothelial_cell	SERINC11
SLC38A21	1.32e-293	0.708125	0.657	0.427	3.38e-289	Endothelial_cell	SLC38A21
ATP2B4	2.15e-293	0.358523	0.475	0.217	5.5e-289	Endothelial_cell	ATP2B4
POU2F21	6.82e-293	-0.77434	0.032	0.304	1.74e-288	Endothelial_cell	POU2F21
ATOX1	7.62e-293	0.40838	0.541	0.273	1.95e-288	Endothelial_cell	ATOX1
EIF4G3	1.03e-292	0.364853	0.443	0.199	2.62e-288	Endothelial_cell	EIF4G3
GSTO11	1.55e-292	0.540737	0.668	0.401	3.95e-288	Endothelial_cell	GSTO11
XAF11	3.87e-292	0.534661	0.588	0.33	9.9e-288	Endothelial_cell	XAF11
TSTD11	5.16e-292	-0.525818	0.069	0.355	1.32e-287	Endothelial_cell	TSTD11
IKBIP	8.85e-291	0.311598	0.362	0.145	2.26e-286	Endothelial_cell	IKBIP
RPL341	1.28e-290	-0.408696	0.985	0.996	3.28e-286	Endothelial_cell	RPL341
CDK2AP1	2.89e-290	0.286126	0.344	0.133	7.38e-286	Endothelial_cell	CDK2AP1
TRIP11	2.84e-288	0.350187	0.42	0.183	7.27e-284	Endothelial_cell	TRIP11
AKNA1	7.91e-288	-0.54742	0.197	0.49	2.02e-283	Endothelial_cell	AKNA1
PLSCR11	1.12e-287	0.360333	0.521	0.253	2.87e-283	Endothelial_cell	PLSCR11
CLTA1	5.15e-287	0.478615	0.726	0.477	1.32e-282	Endothelial_cell	CLTA1
RASSF5	1.3e-285	-0.48802	0.102	0.388	3.32e-281	Endothelial_cell	RASSF5
SLC12A2	5.52e-285	0.327248	0.28	0.096	1.41e-280	Endothelial_cell	SLC12A2
LRRFIP2	1.56e-284	0.380182	0.412	0.181	4e-280	Endothelial_cell	LRRFIP2
CSNK1E	1.8e-284	0.254041	0.347	0.132	4.6e-280	Endothelial_cell	CSNK1E
METTL7A	4e-284	0.364377	0.384	0.161	1.02e-279	Endothelial_cell	METTL7A
SYNE11	7.76e-284	0.448568	0.584	0.307	1.98e-279	Endothelial_cell	SYNE11
RABGAP1	9.75e-283	0.262593	0.319	0.118	2.49e-278	Endothelial_cell	RABGAP1
YIPF3	1.67e-282	0.317981	0.453	0.207	4.27e-278	Endothelial_cell	YIPF3
SNX31	1.97e-282	0.437065	0.727	0.495	5.04e-278	Endothelial_cell	SNX31
RPLP01	5.13e-281	-0.443194	0.898	0.947	1.31e-276	Endothelial_cell	RPLP01
MT1E	1.49e-280	0.390632	0.338	0.13	3.8e-276	Endothelial_cell	MT1E
PRDX4	1.3e-279	0.276783	0.33	0.127	3.33e-275	Endothelial_cell	PRDX4
PARVG	9.52e-278	-0.446983	0.05	0.324	2.43e-273	Endothelial_cell	PARVG
NTAN1	6.16e-277	0.282921	0.357	0.144	1.58e-272	Endothelial_cell	NTAN1
COX4I1	1.86e-276	-0.346825	0.841	0.913	4.76e-272	Endothelial_cell	COX4I1
LIME11	3.42e-276	-0.642354	0.106	0.385	8.75e-272	Endothelial_cell	LIME11
GBP51	4.58e-275	-0.64802	0.063	0.332	1.17e-270	Endothelial_cell	GBP51
ERC1	4.75e-275	0.272525	0.282	0.1	1.22e-270	Endothelial_cell	ERC1
IFI44	1.05e-274	0.273783	0.365	0.147	2.68e-270	Endothelial_cell	IFI44
TNFRSF1B1	3.89e-274	-0.670174	0.363	0.579	9.94e-270	Endothelial_cell	TNFRSF1B1
MAP3K13	1.32e-272	0.305955	0.343	0.137	3.38e-268	Endothelial_cell	MAP3K13
CCDC71L	4.21e-272	0.295962	0.311	0.117	1.08e-267	Endothelial_cell	CCDC71L
KLRK11	5.88e-272	-0.732313	0.118	0.394	1.5e-267	Endothelial_cell	KLRK11
KDSR	6.52e-271	0.274676	0.345	0.137	1.67e-266	Endothelial_cell	KDSR
RPL51	1.59e-270	-0.411533	0.953	0.979	4.07e-266	Endothelial_cell	RPL51
PTP4A21	9.15e-267	-0.511029	0.537	0.704	2.34e-262	Endothelial_cell	PTP4A21
GBP41	1.46e-266	0.494195	0.554	0.302	3.73e-262	Endothelial_cell	GBP41
EID1	6.42e-266	0.42925	0.746	0.555	1.64e-261	Endothelial_cell	EID1
AFF4	8.84e-266	0.450419	0.538	0.299	2.26e-261	Endothelial_cell	AFF4
CRTAP	9.06e-266	0.296214	0.461	0.214	2.32e-261	Endothelial_cell	CRTAP
BTBD7	1.73e-265	0.365102	0.413	0.184	4.41e-261	Endothelial_cell	BTBD7
ARHGAP91	2.66e-263	-0.490081	0.091	0.366	6.79e-259	Endothelial_cell	ARHGAP91
TRBC11	3.33e-263	-0.953825	0.14	0.407	8.51e-259	Endothelial_cell	TRBC11
FNDC3A	3.71e-262	0.28533	0.399	0.173	9.48e-258	Endothelial_cell	FNDC3A
MAP3K11	3.42e-261	0.301453	0.41	0.183	8.75e-257	Endothelial_cell	MAP3K11
ATP1A11	1.34e-258	0.488859	0.649	0.43	3.43e-254	Endothelial_cell	ATP1A11
LDLR	4.88e-258	0.399528	0.375	0.164	1.25e-253	Endothelial_cell	LDLR
RACK11	5.55e-258	-0.34663	0.946	0.974	1.42e-253	Endothelial_cell	RACK11
MTRF1L	1.36e-257	0.307415	0.306	0.119	3.49e-253	Endothelial_cell	MTRF1L
BIRC31	8.79e-256	-0.762454	0.274	0.533	2.25e-251	Endothelial_cell	BIRC31
GTF3A	2.36e-255	-0.494732	0.287	0.527	6.04e-251	Endothelial_cell	GTF3A
SPART	4.09e-255	0.255895	0.376	0.158	1.05e-250	Endothelial_cell	SPART
RPL151	1.24e-254	-0.306555	0.972	0.989	3.17e-250	Endothelial_cell	RPL151
CYTH2	1.83e-254	0.251396	0.344	0.139	4.69e-250	Endothelial_cell	CYTH2
JAML1	2.91e-254	-0.573353	0.031	0.279	7.44e-250	Endothelial_cell	JAML1
RPS111	1.73e-253	-0.36132	0.957	0.983	4.42e-249	Endothelial_cell	RPS111
MAN1A1	1.2e-252	0.335546	0.395	0.177	3.06e-248	Endothelial_cell	MAN1A1
AHR1	1.28e-252	0.309925	0.492	0.24	3.28e-248	Endothelial_cell	AHR1
LMAN1	2.89e-252	0.35333	0.527	0.276	7.39e-248	Endothelial_cell	LMAN1
CDC27	3.37e-252	0.257566	0.327	0.131	8.61e-248	Endothelial_cell	CDC27
CYBB1	8.01e-252	-1.1302	0.02	0.258	2.05e-247	Endothelial_cell	CYBB1
FOXO3	1.76e-251	0.329929	0.463	0.224	4.49e-247	Endothelial_cell	FOXO3
SRSF5	6.08e-251	-0.42171	0.74	0.864	1.55e-246	Endothelial_cell	SRSF5
RPS81	6.51e-251	-0.383541	0.979	0.994	1.66e-246	Endothelial_cell	RPS81
APOL3	7.49e-251	0.29228	0.408	0.184	1.91e-246	Endothelial_cell	APOL3
TGFB11	9.28e-249	-0.515483	0.462	0.665	2.37e-244	Endothelial_cell	TGFB11
RPL35A1	2.74e-248	-0.34602	0.967	0.991	6.99e-244	Endothelial_cell	RPL35A1
APRT	2.86e-248	-0.445445	0.481	0.665	7.32e-244	Endothelial_cell	APRT
GLO1	1.21e-247	0.35897	0.439	0.214	3.1e-243	Endothelial_cell	GLO1
ANXA51	1.47e-247	0.315259	0.731	0.437	3.77e-243	Endothelial_cell	ANXA51
CSK	1.59e-247	-0.500751	0.173	0.427	4.05e-243	Endothelial_cell	CSK
SRGN1	1.69e-247	-0.585043	0.897	0.908	4.32e-243	Endothelial_cell	SRGN1
PTPN221	2.15e-247	-0.531617	0.098	0.364	5.49e-243	Endothelial_cell	PTPN221
LST11	2.47e-247	-1.13	0.076	0.32	6.32e-243	Endothelial_cell	LST11
CTSS1	2.82e-247	-1.69254	0.373	0.556	7.21e-243	Endothelial_cell	CTSS1
LRRC8C	6.65e-247	0.254057	0.323	0.129	1.7e-242	Endothelial_cell	LRRC8C
CSNK1A11	2.62e-246	0.427532	0.754	0.565	6.7e-242	Endothelial_cell	CSNK1A11
LYZ1	1.08e-245	-2.93002	0.088	0.328	2.75e-241	Endothelial_cell	LYZ1
SKAP11	1.14e-245	-0.52673	0.1	0.361	2.92e-241	Endothelial_cell	SKAP11
CTSD1	1.2e-245	0.896289	0.717	0.481	3.08e-241	Endothelial_cell	CTSD1
RPS251	2.11e-244	-0.379572	0.967	0.989	5.39e-240	Endothelial_cell	RPS251
ACTN1	7.38e-244	0.328511	0.371	0.164	1.89e-239	Endothelial_cell	ACTN1
RPL36A1	1.47e-241	-0.382489	0.93	0.967	3.76e-237	Endothelial_cell	RPL36A1
PIK3R11	3.51e-241	-0.770535	0.368	0.594	8.96e-237	Endothelial_cell	PIK3R11
PRR13	4.76e-241	-0.463681	0.369	0.579	1.22e-236	Endothelial_cell	PRR13
YPEL2	8.45e-241	0.426775	0.346	0.153	2.16e-236	Endothelial_cell	YPEL2
SELPLG1	1.57e-239	-0.429683	0.034	0.273	4.01e-235	Endothelial_cell	SELPLG1
SEPTIN11	2.12e-239	0.270446	0.379	0.165	5.41e-235	Endothelial_cell	SEPTIN11
GFOD1	3.48e-239	0.259259	0.335	0.135	8.89e-235	Endothelial_cell	GFOD1
PSTPIP11	5.54e-239	-0.42182	0.062	0.311	1.42e-234	Endothelial_cell	PSTPIP11
TMEM50B	5.81e-239	0.298021	0.4	0.181	1.49e-234	Endothelial_cell	TMEM50B
BCL2A1	6.01e-239	-0.744388	0.08	0.331	1.54e-234	Endothelial_cell	BCL2A1
TYMP1	2.06e-238	-1.31241	0.199	0.421	5.27e-234	Endothelial_cell	TYMP1
ATL3	1.56e-237	0.259293	0.347	0.147	4e-233	Endothelial_cell	ATL3
SLC35A1	2.53e-237	0.271332	0.253	0.091	6.47e-233	Endothelial_cell	SLC35A1
GIMAP41	5.85e-237	0.380032	0.691	0.429	1.49e-232	Endothelial_cell	GIMAP41
CERT1	1.07e-236	0.388576	0.522	0.288	2.73e-232	Endothelial_cell	CERT1
HMBOX1	1.5e-236	0.282118	0.318	0.13	3.83e-232	Endothelial_cell	HMBOX1
AOAH1	3e-234	-0.44904	0.058	0.304	7.67e-230	Endothelial_cell	AOAH1
IGFLR1	4.33e-234	-0.414134	0.054	0.296	1.11e-229	Endothelial_cell	IGFLR1
ARHGAP15	1.55e-233	-0.409974	0.067	0.315	3.96e-229	Endothelial_cell	ARHGAP15
ZFP361	2.25e-233	0.73018	0.847	0.821	5.76e-229	Endothelial_cell	ZFP361
SEPTIN1	7.97e-233	-0.446789	0.077	0.324	2.04e-228	Endothelial_cell	SEPTIN1
DDX3Y1	3.02e-231	-0.534303	0.026	0.258	7.73e-227	Endothelial_cell	DDX3Y1
CRIP1	3.99e-231	-0.40451	0.526	0.776	1.02e-226	Endothelial_cell	CRIP1
LPP	1.4e-230	0.351825	0.515	0.28	3.58e-226	Endothelial_cell	LPP
PDIA31	1.43e-230	0.441102	0.803	0.63	3.66e-226	Endothelial_cell	PDIA31
NDUFC1	8.39e-230	0.360602	0.554	0.321	2.15e-225	Endothelial_cell	NDUFC1
TSC22D2	1.44e-229	0.374021	0.433	0.216	3.69e-225	Endothelial_cell	TSC22D2
SLC9A9	3.78e-229	0.320387	0.258	0.098	9.66e-225	Endothelial_cell	SLC9A9
RPL36AL	5.88e-229	-0.332432	0.841	0.919	1.5e-224	Endothelial_cell	RPL36AL
WWP1	6.81e-229	0.331467	0.368	0.167	1.74e-224	Endothelial_cell	WWP1
ELOC	9.54e-228	0.486677	0.61	0.406	2.44e-223	Endothelial_cell	ELOC
RHOG1	1.11e-227	-0.498789	0.282	0.499	2.84e-223	Endothelial_cell	RHOG1
TCEAL8	7.38e-227	0.267871	0.333	0.141	1.89e-222	Endothelial_cell	TCEAL8
HDLBP	2.94e-226	0.293137	0.438	0.216	7.52e-222	Endothelial_cell	HDLBP
KBTBD2	3.63e-226	0.296206	0.417	0.201	9.27e-222	Endothelial_cell	KBTBD2
RGS2	2.37e-225	-0.743679	0.222	0.453	6.07e-221	Endothelial_cell	RGS2
PTPN71	3.94e-225	-0.513169	0.073	0.312	1.01e-220	Endothelial_cell	PTPN71
TMEM70	4.72e-225	0.472765	0.385	0.189	1.21e-220	Endothelial_cell	TMEM70
CTNNB11	2.83e-224	0.382672	0.634	0.394	7.23e-220	Endothelial_cell	CTNNB11
AC005261.1	2.89e-224	0.268613	0.295	0.118	7.39e-220	Endothelial_cell	AC005261.1
DNAJB11	5.42e-224	0.528535	0.789	0.623	1.39e-219	Endothelial_cell	DNAJB11
CALR	1.91e-223	0.431732	0.846	0.679	4.89e-219	Endothelial_cell	CALR
NUCKS1	8.67e-223	0.401983	0.742	0.565	2.22e-218	Endothelial_cell	NUCKS1
IKZF3	3.45e-222	-0.530422	0.098	0.344	8.82e-218	Endothelial_cell	IKZF3
ZFP36L2	4.54e-222	-0.561045	0.776	0.89	1.16e-217	Endothelial_cell	ZFP36L2
RPL33	9.17e-220	-0.357737	0.982	0.988	2.34e-215	Endothelial_cell	RPL33
NPC21	1.51e-219	0.324945	0.688	0.408	3.86e-215	Endothelial_cell	NPC21
AC245297.3	3.62e-219	-0.461442	0.167	0.412	9.26e-215	Endothelial_cell	AC245297.3
POLK	5.36e-219	0.284186	0.371	0.17	1.37e-214	Endothelial_cell	POLK
DSE	3.73e-218	0.326801	0.305	0.129	9.54e-214	Endothelial_cell	DSE
CFAP20	1.09e-217	0.265155	0.292	0.116	2.79e-213	Endothelial_cell	CFAP20
SDCBP1	4.62e-216	0.318487	0.829	0.619	1.18e-211	Endothelial_cell	SDCBP1
ARGLU1	6.69e-216	0.554945	0.808	0.681	1.71e-211	Endothelial_cell	ARGLU1
MEF2A	8.79e-216	0.322509	0.444	0.227	2.25e-211	Endothelial_cell	MEF2A
SYTL31	6.2e-215	-0.58743	0.138	0.388	1.58e-210	Endothelial_cell	SYTL31
ARRB21	3.68e-214	-0.497316	0.133	0.365	9.41e-210	Endothelial_cell	ARRB21
ARPC1B1	3.12e-213	-0.505324	0.665	0.766	7.97e-209	Endothelial_cell	ARPC1B1
MGAT11	6.88e-213	0.31431	0.573	0.323	1.76e-208	Endothelial_cell	MGAT11
STXBP21	1.25e-212	-0.50131	0.065	0.293	3.2e-208	Endothelial_cell	STXBP21
PNPLA2	1.31e-212	0.311833	0.442	0.226	3.34e-208	Endothelial_cell	PNPLA2
[truncated: 4,347 more rows]
