# Supplementary material for: Landscape of Immune Cells Heterogeneity in Liver Transplantation by Single-Cell RNA Sequencing Analysis
Source: Front Immunol. 2022 May 10;13:890019. doi: 10.3389/fimmu.2022.890019 (PMC9127089; doi:10.3389/fimmu.2022.890019)
Supplement: Supplementary file 11 [file Table_4.xlsx]

## Sheet: Sheet1
known markers of T cells
cell	marker
exhausted T cell	CTLA4
exhausted T cell	PDCD1
exhausted T cell	LAG3
exhausted T cell	CCL3
cytotoxic T cell	GZMA
cytotoxic T cell	GZMB
cytotoxic T cell	GZMH
Proliferating T cell	MKI67
Proliferating T cell	TOP2A
Proliferating T cell	PCNA
T helper cell	IL7R
T helper cell	CXCR4
naïve T cell	CCR7
naïve T cell	IL7R
memory T cell	CCR6
memory T cell	IL7R
memory T cell	S100A4
MAIT, Trm, and γδ T	CXCR6
circulating Tem cell	CXCR3
Treg	FOXP3
Treg	IL2RA

## Sheet: Sheet2
T_cluster_enrichment_result of GO and KEGG
	ONTOLOGY	ID	Description	GeneRatio	BgRatio	pvalue	p.adjust	qvalue	geneID	Count	data
GO:0006986	BP	GO:0006986	response to unfolded protein	19/179	176/18670	6.45e-15	1.98e-11	1.37e-11	HSPA1B/DNAJB4/PPP1R15A/DNAJB1/ATF3/HSPA1A/SERPINH1/HSP90AA1/HSPA8/HSPH1/HSPA6/DNAJA1/HSPE1/HSP90AB1/HSPD1/DDIT3/HSPA5/HSPB1/PPP1R15B	19	GO
GO:0035966	BP	GO:0035966	response to topologically incorrect protein	19/179	199/18670	6.21e-14	9.52e-11	6.58e-11	HSPA1B/DNAJB4/PPP1R15A/DNAJB1/ATF3/HSPA1A/SERPINH1/HSP90AA1/HSPA8/HSPH1/HSPA6/DNAJA1/HSPE1/HSP90AB1/HSPD1/DDIT3/HSPA5/HSPB1/PPP1R15B	19	GO
GO:0042110	BP	GO:0042110	T cell activation	26/179	464/18670	3.93e-13	4.02e-10	2.78e-10	EGR1/IFNG/ICAM1/NFKBIZ/HSPH1/TIGIT/NFKBID/EOMES/CD83/IRF1/TNFSF9/DUSP10/CCL5/FCER1G/TCIRG1/XCL1/ZC3H12A/CD7/CD160/RIPK2/HSPD1/PTPN6/CGAS/SOCS1/ZFP36L1/TNFSF14	26	GO
GO:0006458	BP	GO:0006458	'de novo' protein folding	10/179	41/18670	4.42e-12	3.39e-09	2.34e-09	HSPA1B/DNAJB4/DNAJB1/HSPA1A/HSPA8/HSPH1/HSPA6/HSPE1/HSPD1/HSPA5	10	GO
GO:0061077	BP	GO:0061077	chaperone-mediated protein folding	11/179	59/18670	8.67e-12	5.32e-09	3.68e-09	HSPA1B/DNAJB4/DNAJB1/HSPA1A/HSPA8/HSPH1/HSPA6/CHORDC1/HSPE1/HSPA5/HSPB1	11	GO
GO:0051085	BP	GO:0051085	chaperone cofactor-dependent protein refolding	9/179	32/18670	1.3e-11	6.64e-09	4.59e-09	HSPA1B/DNAJB4/DNAJB1/HSPA1A/HSPA8/HSPH1/HSPA6/HSPE1/HSPA5	9	GO
GO:0071346	BP	GO:0071346	cellular response to interferon-gamma	16/179	180/18670	1.93e-11	8.39e-09	5.8e-09	CCL3L1/CCL3/IFNG/ICAM1/IRF1/OASL/CCL5/XCL1/TXK/HSP90AB1/GBP5/XCL2/SOCS1/CCL4/HLA-DQA1/SOCS3	16	GO
GO:0009266	BP	GO:0009266	response to temperature stimulus	18/179	243/18670	2.19e-11	8.39e-09	5.8e-09	FOS/HSPA1B/DNAJB4/DNAJB1/HSPA1A/HSP90AA1/HSPA8/NFKBIA/HSPH1/HSPA6/IER5/DNAJA4/CHORDC1/DNAJA1/HSP90AB1/HSPD1/HSPA5/CDKN1A	18	GO
GO:1903708	BP	GO:1903708	positive regulation of hemopoiesis	16/179	185/18670	2.93e-11	1e-08	6.91e-09	JUN/FOS/HSPA1B/HSPA1A/IFNG/NFKBIZ/NFKBID/CD83/TYROBP/TNFSF9/DUSP10/ID2/RIPK2/ISG15/SOCS1/ZFP36L1	16	GO
GO:0051348	BP	GO:0051348	negative regulation of transferase activity	19/179	285/18670	3.7e-11	1.13e-08	7.84e-09	DUSP1/DUSP2/IFNG/GADD45B/EIF4A2/SPRY2/ZFP36/DUSP10/CHORDC1/DUSP5/DNAJA1/GSTP1/PTPN6/HSPB1/DUSP6/SOCS1/CDKN1A/HNRNPU/SOCS3	19	GO
GO:0051249	BP	GO:0051249	regulation of lymphocyte activation	24/179	485/18670	4.59e-11	1.28e-08	8.85e-09	IFNG/TRDC/NFKBIZ/HSPH1/TIGIT/NFKBID/CD83/IRF1/TYROBP/TNFSF9/DUSP10/CCL5/XCL1/ZC3H12A/CD160/ID2/RIPK2/HSPD1/PTPN6/CGAS/SOCS1/CDKN1A/ZFP36L1/TNFSF14	24	GO
GO:0051084	BP	GO:0051084	'de novo' posttranslational protein folding	9/179	37/18670	5.52e-11	1.41e-08	9.76e-09	HSPA1B/DNAJB4/DNAJB1/HSPA1A/HSPA8/HSPH1/HSPA6/HSPE1/HSPA5	9	GO
GO:0034341	BP	GO:0034341	response to interferon-gamma	16/179	199/18670	8.81e-11	2.08e-08	1.44e-08	CCL3L1/CCL3/IFNG/ICAM1/IRF1/OASL/CCL5/XCL1/TXK/HSP90AB1/GBP5/XCL2/SOCS1/CCL4/HLA-DQA1/SOCS3	16	GO
GO:0002696	BP	GO:0002696	positive regulation of leukocyte activation	21/179	380/18670	1.1e-10	2.29e-08	1.58e-08	CCL3/IFNG/TRDC/NFKBIZ/HSPH1/NFKBID/CD83/TYROBP/TNFSF9/DUSP10/CCL5/FCER1G/XCL1/CD160/RIPK2/HSPD1/PTPN6/CTSC/SOCS1/CDKN1A/TNFSF14	21	GO
GO:1903037	BP	GO:1903037	regulation of leukocyte cell-cell adhesion	19/179	304/18670	1.12e-10	2.29e-08	1.58e-08	IFNG/ICAM1/NFKBIZ/HSPH1/TIGIT/NFKBID/CD83/IRF1/TNFSF9/DUSP10/CCL5/XCL1/ZC3H12A/CD160/RIPK2/HSPD1/PTPN6/SOCS1/TNFSF14	19	GO
GO:0009408	BP	GO:0009408	response to heat	15/179	176/18670	1.54e-10	2.95e-08	2.04e-08	HSPA1B/DNAJB4/DNAJB1/HSPA1A/HSP90AA1/HSPA8/HSPH1/HSPA6/IER5/DNAJA4/CHORDC1/DNAJA1/HSP90AB1/HSPA5/CDKN1A	15	GO
GO:0050863	BP	GO:0050863	regulation of T cell activation	19/179	314/18670	1.94e-10	3.33e-08	2.3e-08	IFNG/NFKBIZ/HSPH1/TIGIT/NFKBID/CD83/IRF1/TNFSF9/DUSP10/CCL5/XCL1/ZC3H12A/CD160/RIPK2/HSPD1/PTPN6/CGAS/SOCS1/TNFSF14	19	GO
GO:0071347	BP	GO:0071347	cellular response to interleukin-1	15/179	179/18670	1.95e-10	3.33e-08	2.3e-08	EGR1/CCL3L1/CCL3/NFKBIA/UBB/UBC/KLF2/ICAM1/CCL5/XCL1/ZC3H12A/XCL2/RIPK2/CCL4/SQSTM1	15	GO
GO:0050867	BP	GO:0050867	positive regulation of cell activation	21/179	394/18670	2.13e-10	3.44e-08	2.38e-08	CCL3/IFNG/TRDC/NFKBIZ/HSPH1/NFKBID/CD83/TYROBP/TNFSF9/DUSP10/CCL5/FCER1G/XCL1/CD160/RIPK2/HSPD1/PTPN6/CTSC/SOCS1/CDKN1A/TNFSF14	21	GO
GO:0022407	BP	GO:0022407	regulation of cell-cell adhesion	21/179	402/18670	3.08e-10	4.72e-08	3.26e-08	IFNG/CITED2/ICAM1/NFKBIZ/HSPH1/TIGIT/NFKBID/CD83/IRF1/TNFSF9/DUSP10/CCL5/XCL1/ZC3H12A/CD160/RIPK2/HSPD1/PTPN6/MYADM/SOCS1/TNFSF14	21	GO
GO:1903039	BP	GO:1903039	positive regulation of leukocyte cell-cell adhesion	16/179	218/18670	3.42e-10	5e-08	3.45e-08	IFNG/ICAM1/NFKBIZ/HSPH1/NFKBID/CD83/TNFSF9/DUSP10/CCL5/XCL1/CD160/RIPK2/HSPD1/PTPN6/SOCS1/TNFSF14	16	GO
GO:0022409	BP	GO:0022409	positive regulation of cell-cell adhesion	17/179	255/18670	4.18e-10	5.83e-08	4.03e-08	IFNG/CITED2/ICAM1/NFKBIZ/HSPH1/NFKBID/CD83/TNFSF9/DUSP10/CCL5/XCL1/CD160/RIPK2/HSPD1/PTPN6/SOCS1/TNFSF14	17	GO
GO:0033673	BP	GO:0033673	negative regulation of kinase activity	17/179	257/18670	4.72e-10	6.29e-08	4.35e-08	DUSP1/DUSP2/IFNG/GADD45B/SPRY2/DUSP10/CHORDC1/DUSP5/DNAJA1/GSTP1/PTPN6/HSPB1/DUSP6/SOCS1/CDKN1A/HNRNPU/SOCS3	17	GO
GO:0006457	BP	GO:0006457	protein folding	16/179	227/18670	6.2e-10	7.86e-08	5.43e-08	HSPA1B/DNAJB4/DNAJB1/HSPA1A/HSP90AA1/HSPA8/HSPH1/HSPA6/DNAJA4/CHORDC1/DNAJA1/HSPE1/HSP90AB1/HSPD1/HSPA5/HSPB1	16	GO
GO:0007159	BP	GO:0007159	leukocyte cell-cell adhesion	19/179	337/18670	6.41e-10	7.86e-08	5.43e-08	IFNG/ICAM1/NFKBIZ/HSPH1/TIGIT/NFKBID/CD83/IRF1/TNFSF9/DUSP10/CCL5/XCL1/ZC3H12A/CD160/RIPK2/HSPD1/PTPN6/SOCS1/TNFSF14	19	GO
GO:0046631	BP	GO:0046631	alpha-beta T cell activation	13/179	138/18670	7.77e-10	9.17e-08	6.34e-08	IFNG/NFKBIZ/HSPH1/NFKBID/EOMES/CD83/IRF1/TCIRG1/XCL1/ZC3H12A/CD160/RIPK2/SOCS1	13	GO
GO:0042326	BP	GO:0042326	negative regulation of phosphorylation	22/179	468/18670	8.27e-10	9.39e-08	6.49e-08	JUN/DUSP1/ATF3/DUSP2/IFNG/GADD45B/SPRY2/DUSP10/CHORDC1/DUSP5/DNAJA1/ZC3H12A/GSTP1/PTPN6/HSPB1/DUSP6/MYADM/PPP1R15B/SOCS1/CDKN1A/HNRNPU/SOCS3	22	GO
GO:0001933	BP	GO:0001933	negative regulation of protein phosphorylation	21/179	429/18670	9.99e-10	1.08e-07	7.46e-08	JUN/DUSP1/ATF3/DUSP2/IFNG/GADD45B/SPRY2/DUSP10/CHORDC1/DUSP5/DNAJA1/ZC3H12A/GSTP1/PTPN6/HSPB1/DUSP6/MYADM/PPP1R15B/SOCS1/CDKN1A/SOCS3	21	GO
GO:0006469	BP	GO:0006469	negative regulation of protein kinase activity	16/179	235/18670	1.03e-09	1.08e-07	7.46e-08	DUSP1/DUSP2/IFNG/GADD45B/SPRY2/DUSP10/CHORDC1/DUSP5/DNAJA1/GSTP1/PTPN6/HSPB1/DUSP6/SOCS1/CDKN1A/SOCS3	16	GO
GO:0050870	BP	GO:0050870	positive regulation of T cell activation	15/179	202/18670	1.06e-09	1.08e-07	7.46e-08	IFNG/NFKBIZ/HSPH1/NFKBID/CD83/TNFSF9/DUSP10/CCL5/XCL1/CD160/RIPK2/HSPD1/PTPN6/SOCS1/TNFSF14	15	GO
GO:1903706	BP	GO:1903706	regulation of hemopoiesis	22/179	475/18670	1.09e-09	1.08e-07	7.46e-08	JUN/FOS/HSPA1B/HSPA1A/CCL3/IFNG/NFKBIA/NFKBIZ/ZFP36/NFKBID/CD83/IRF1/TYROBP/TNFSF9/DUSP10/ZC3H12A/ID2/RIPK2/PTPN6/ISG15/SOCS1/ZFP36L1	22	GO
GO:1902105	BP	GO:1902105	regulation of leukocyte differentiation	17/179	272/18670	1.13e-09	1.08e-07	7.46e-08	JUN/FOS/CCL3/IFNG/NFKBIZ/NFKBID/CD83/IRF1/TYROBP/TNFSF9/DUSP10/ZC3H12A/ID2/RIPK2/PTPN6/SOCS1/ZFP36L1	17	GO
GO:1902107	BP	GO:1902107	positive regulation of leukocyte differentiation	13/179	144/18670	1.32e-09	1.23e-07	8.47e-08	JUN/FOS/IFNG/NFKBIZ/NFKBID/CD83/TYROBP/TNFSF9/DUSP10/ID2/RIPK2/SOCS1/ZFP36L1	13	GO
GO:0046634	BP	GO:0046634	regulation of alpha-beta T cell activation	11/179	93/18670	1.43e-09	1.27e-07	8.76e-08	IFNG/NFKBIZ/HSPH1/NFKBID/CD83/IRF1/XCL1/ZC3H12A/CD160/RIPK2/SOCS1	11	GO
GO:2000516	BP	GO:2000516	positive regulation of CD4-positive, alpha-beta T cell activation	8/179	36/18670	1.47e-09	1.27e-07	8.76e-08	IFNG/NFKBIZ/NFKBID/CD83/XCL1/CD160/RIPK2/SOCS1	8	GO
GO:0070555	BP	GO:0070555	response to interleukin-1	15/179	207/18670	1.49e-09	1.27e-07	8.76e-08	EGR1/CCL3L1/CCL3/NFKBIA/UBB/UBC/KLF2/ICAM1/CCL5/XCL1/ZC3H12A/XCL2/RIPK2/CCL4/SQSTM1	15	GO
GO:0071356	BP	GO:0071356	cellular response to tumor necrosis factor	17/179	291/18670	3.14e-09	2.6e-07	1.8e-07	HSPA1B/HSPA1A/CCL3L1/CCL3/NFKBIA/KLF2/ICAM1/ZFP36/TNFSF9/CCL5/XCL1/ZC3H12A/GSTP1/XCL2/CCL4/ZFP36L1/TNFSF14	17	GO
GO:0042026	BP	GO:0042026	protein refolding	8/179	40/18670	3.61e-09	2.92e-07	2.02e-07	HSPA1B/HSPA1A/HSP90AA1/HSPA8/HSPA6/DNAJA4/HSPD1/HSPA5	8	GO
GO:0051251	BP	GO:0051251	positive regulation of lymphocyte activation	18/179	334/18670	3.78e-09	2.97e-07	2.05e-07	IFNG/TRDC/NFKBIZ/HSPH1/NFKBID/CD83/TYROBP/TNFSF9/DUSP10/CCL5/XCL1/CD160/RIPK2/HSPD1/PTPN6/SOCS1/CDKN1A/TNFSF14	18	GO
GO:0001819	BP	GO:0001819	positive regulation of cytokine production	21/179	464/18670	4.04e-09	3.1e-07	2.14e-07	HSPA1B/EGR1/HSPA1A/CCL3/IFNG/TIGIT/CD83/IRF1/TYROBP/FCER1G/XCL1/TXK/GBP5/CD160/PYHIN1/RIPK2/HSPD1/DDIT3/HSPB1/CGAS/DDX3X	21	GO
GO:2000514	BP	GO:2000514	regulation of CD4-positive, alpha-beta T cell activation	9/179	61/18670	6.32e-09	4.73e-07	3.27e-07	IFNG/NFKBIZ/NFKBID/CD83/XCL1/ZC3H12A/CD160/RIPK2/SOCS1	9	GO
GO:0046635	BP	GO:0046635	positive regulation of alpha-beta T cell activation	9/179	62/18670	7.33e-09	5.36e-07	3.7e-07	IFNG/NFKBIZ/HSPH1/NFKBID/CD83/XCL1/CD160/RIPK2/SOCS1	9	GO
GO:0034605	BP	GO:0034605	cellular response to heat	12/179	137/18670	8.19e-09	5.84e-07	4.04e-07	HSPA1B/DNAJB1/HSPA1A/HSP90AA1/HSPA8/HSPH1/HSPA6/IER5/CHORDC1/HSP90AB1/HSPA5/CDKN1A	12	GO
GO:0034612	BP	GO:0034612	response to tumor necrosis factor	17/179	312/18670	8.91e-09	6.12e-07	4.23e-07	HSPA1B/HSPA1A/CCL3L1/CCL3/NFKBIA/KLF2/ICAM1/ZFP36/TNFSF9/CCL5/XCL1/ZC3H12A/GSTP1/XCL2/CCL4/ZFP36L1/TNFSF14	17	GO
GO:0030098	BP	GO:0030098	lymphocyte differentiation	18/179	353/18670	8.97e-09	6.12e-07	4.23e-07	EGR1/IFNG/KLF6/NFKBIZ/NFKBID/EOMES/CD83/IRF1/TNFSF9/DUSP10/FCER1G/TCIRG1/ZC3H12A/ID2/RIPK2/PTPN6/SOCS1/ZFP36L1	18	GO
GO:0045619	BP	GO:0045619	regulation of lymphocyte differentiation	13/179	169/18670	9.35e-09	6.23e-07	4.31e-07	IFNG/NFKBIZ/NFKBID/CD83/IRF1/TNFSF9/DUSP10/ZC3H12A/ID2/RIPK2/PTPN6/SOCS1/ZFP36L1	13	GO
GO:0030217	BP	GO:0030217	T cell differentiation	15/179	240/18670	1.12e-08	7.21e-07	4.98e-07	EGR1/IFNG/NFKBIZ/NFKBID/EOMES/CD83/IRF1/TNFSF9/DUSP10/FCER1G/TCIRG1/ZC3H12A/RIPK2/SOCS1/ZFP36L1	15	GO
GO:0070371	BP	GO:0070371	ERK1 and ERK2 cascade	17/179	317/18670	1.13e-08	7.21e-07	4.98e-07	JUN/DUSP1/ATF3/CCL3L1/CCL3/SPRY2/ICAM1/DUSP10/CCL5/XCL1/GSTP1/XCL2/RIPK2/PTPN6/DUSP6/CCL4/ZFP36L1	17	GO
GO:0045785	BP	GO:0045785	positive regulation of cell adhesion	19/179	403/18670	1.21e-08	7.58e-07	5.24e-07	IFNG/CITED2/ICAM1/NFKBIZ/HSPH1/NFKBID/CD83/TNFSF9/DUSP10/CCL5/NEDD9/XCL1/CD160/RIPK2/HSPD1/PTPN6/MYADM/SOCS1/TNFSF14	19	GO
GO:0071901	BP	GO:0071901	negative regulation of protein serine/threonine kinase activity	12/179	145/18670	1.56e-08	9.55e-07	6.6e-07	DUSP1/DUSP2/SPRY2/DUSP10/CHORDC1/DUSP5/DNAJA1/GSTP1/PTPN6/HSPB1/DUSP6/CDKN1A	12	GO
GO:0035710	BP	GO:0035710	CD4-positive, alpha-beta T cell activation	10/179	92/18670	1.87e-08	1.12e-06	7.75e-07	IFNG/NFKBIZ/NFKBID/CD83/TCIRG1/XCL1/ZC3H12A/CD160/RIPK2/SOCS1	10	GO
GO:0043618	BP	GO:0043618	regulation of transcription from RNA polymerase II promoter in response to stress	11/179	121/18670	2.37e-08	1.4e-06	9.65e-07	JUN/EGR1/DNAJB1/ATF3/HSPA1A/UBB/UBC/CITED2/KLF2/DDIT3/HSPA5	11	GO
GO:0070372	BP	GO:0070372	regulation of ERK1 and ERK2 cascade	16/179	300/18670	3.35e-08	1.94e-06	1.34e-06	JUN/DUSP1/ATF3/CCL3L1/CCL3/SPRY2/ICAM1/DUSP10/CCL5/XCL1/GSTP1/XCL2/RIPK2/PTPN6/DUSP6/CCL4	16	GO
GO:0140131	BP	GO:0140131	positive regulation of lymphocyte chemotaxis	6/179	21/18670	3.44e-08	1.95e-06	1.35e-06	CCL3/CCL5/XCL1/XCL2/CCL4/TNFSF14	6	GO
GO:0043620	BP	GO:0043620	regulation of DNA-templated transcription in response to stress	11/179	127/18670	3.93e-08	2.19e-06	1.51e-06	JUN/EGR1/DNAJB1/ATF3/HSPA1A/UBB/UBC/CITED2/KLF2/DDIT3/HSPA5	11	GO
GO:0002683	BP	GO:0002683	negative regulation of immune system process	19/179	435/18670	4.1e-08	2.24e-06	1.55e-06	DUSP1/CCL3/NFKBIA/LDLR/TIGIT/ZFP36/NFKBID/IRF1/TYROBP/DUSP10/FCER1G/XCL1/GCSAM/ZC3H12A/CD160/ID2/PTPN6/SOCS1/ZFP36L1	19	GO
GO:0032611	BP	GO:0032611	interleukin-1 beta production	10/179	101/18670	4.61e-08	2.48e-06	1.72e-06	EGR1/CCL3/IFNG/TYROBP/ZC3H12A/GBP5/GSTP1/PYHIN1/RIPK2/HSPB1	10	GO
GO:0043407	BP	GO:0043407	negative regulation of MAP kinase activity	9/179	78/18670	5.78e-08	3.06e-06	2.11e-06	DUSP1/DUSP2/SPRY2/DUSP10/DUSP5/DNAJA1/GSTP1/PTPN6/DUSP6	9	GO
GO:1900034	BP	GO:1900034	regulation of cellular response to heat	9/179	79/18670	6.47e-08	3.36e-06	2.33e-06	HSPA1B/DNAJB1/HSPA1A/HSP90AA1/HSPA8/HSPH1/IER5/CHORDC1/HSP90AB1	9	GO
GO:1903311	BP	GO:1903311	regulation of mRNA metabolic process	16/179	324/18670	9.71e-08	4.96e-06	3.43e-06	BTG2/HSPA1A/HSPA8/UBB/HNRNPA2B1/UBC/TRA2B/ZFP36/TRA2A/SRSF7/SRSF3/ZC3H12A/HSPB1/ZC3HAV1/HNRNPU/ZFP36L1	16	GO
GO:0032612	BP	GO:0032612	interleukin-1 production	10/179	115/18670	1.6e-07	8.02e-06	5.54e-06	EGR1/CCL3/IFNG/TYROBP/ZC3H12A/GBP5/GSTP1/PYHIN1/RIPK2/HSPB1	10	GO
GO:1901623	BP	GO:1901623	regulation of lymphocyte chemotaxis	6/179	27/18670	1.79e-07	8.85e-06	6.12e-06	CCL3/CCL5/XCL1/XCL2/CCL4/TNFSF14	6	GO
GO:0032651	BP	GO:0032651	regulation of interleukin-1 beta production	9/179	90/18670	2.03e-07	9.88e-06	6.83e-06	EGR1/CCL3/IFNG/TYROBP/ZC3H12A/GSTP1/PYHIN1/RIPK2/HSPB1	9	GO
GO:0045639	BP	GO:0045639	positive regulation of myeloid cell differentiation	9/179	91/18670	2.23e-07	1.05e-05	7.28e-06	JUN/FOS/HSPA1B/HSPA1A/IFNG/TYROBP/ID2/ISG15/ZFP36L1	9	GO
GO:0060333	BP	GO:0060333	interferon-gamma-mediated signaling pathway	9/179	91/18670	2.23e-07	1.05e-05	7.28e-06	IFNG/ICAM1/IRF1/OASL/TXK/HSP90AB1/SOCS1/HLA-DQA1/SOCS3	9	GO
GO:0043370	BP	GO:0043370	regulation of CD4-positive, alpha-beta T cell differentiation	7/179	47/18670	3.01e-07	1.4e-05	9.68e-06	IFNG/NFKBIZ/NFKBID/CD83/ZC3H12A/RIPK2/SOCS1	7	GO
GO:0002831	BP	GO:0002831	regulation of response to biotic stimulus	17/179	400/18670	3.24e-07	1.48e-05	1.02e-05	IFNG/IRF1/DUSP10/CCL5/FCER1G/TXK/HSP90AB1/ZC3H12A/GBP5/CD160/PYHIN1/RIPK2/HSPD1/PTPN6/CGAS/SOCS1/SOCS3	17	GO
GO:0043372	BP	GO:0043372	positive regulation of CD4-positive, alpha-beta T cell differentiation	6/179	30/18670	3.5e-07	1.58e-05	1.09e-05	IFNG/NFKBIZ/NFKBID/CD83/RIPK2/SOCS1	6	GO
GO:0002819	BP	GO:0002819	regulation of adaptive immune response	11/179	160/18670	4.17e-07	1.85e-05	1.28e-05	NFKBIZ/NFKBID/IRF1/DUSP10/FCER1G/XCL1/ZC3H12A/CD160/RIPK2/HSPD1/PTPN6	11	GO
GO:0031331	BP	GO:0031331	positive regulation of cellular catabolic process	16/179	362/18670	4.35e-07	1.9e-05	1.32e-05	HSPA1B/BTG2/HSPA1A/IFNG/HSP90AA1/LDLR/ZFP36/ZFAND2A/ZC3H12A/PYHIN1/RIPK2/CTSC/ZC3HAV1/ABHD5/PLK3/ZFP36L1	16	GO
GO:0046685	BP	GO:0046685	response to arsenic-containing substance	6/179	32/18670	5.26e-07	2.27e-05	1.57e-05	ATF3/ZFAND2A/ZC3H12A/MKNK2/CDKN1A/DDX3X	6	GO
GO:0009615	BP	GO:0009615	response to virus	15/179	323/18670	5.43e-07	2.27e-05	1.57e-05	IFIT2/PMAIP1/IFNG/IRF1/OASL/CCL5/XCL1/ZC3H12A/HSPB1/ODC1/ISG15/CGAS/CCL4/ZC3HAV1/DDX3X	15	GO
GO:0046632	BP	GO:0046632	alpha-beta T cell differentiation	9/179	101/18670	5.48e-07	2.27e-05	1.57e-05	IFNG/NFKBIZ/NFKBID/EOMES/CD83/IRF1/ZC3H12A/RIPK2/SOCS1	9	GO
GO:0048525	BP	GO:0048525	negative regulation of viral process	9/179	101/18670	5.48e-07	2.27e-05	1.57e-05	JUN/CCL3/ZFP36/OASL/CCL5/ZC3H12A/ISG15/CCL4/ZC3HAV1	9	GO
GO:0030099	BP	GO:0030099	myeloid cell differentiation	17/179	416/18670	5.6e-07	2.29e-05	1.58e-05	JUN/FOS/HSPA1B/HSPA1A/CCL3/JUNB/IFNG/NFKBIA/KLF2/ZFP36/TYROBP/FCER1G/TCIRG1/ID2/PTPN6/ISG15/ZFP36L1	17	GO
GO:2000379	BP	GO:2000379	positive regulation of reactive oxygen species metabolic process	9/179	102/18670	5.96e-07	2.41e-05	1.66e-05	IFNG/HSP90AA1/KLF2/ICAM1/TYROBP/HSP90AB1/ZC3H12A/GSTP1/CDKN1A	9	GO
GO:0032731	BP	GO:0032731	positive regulation of interleukin-1 beta production	7/179	52/18670	6.16e-07	2.45e-05	1.7e-05	EGR1/CCL3/IFNG/TYROBP/PYHIN1/RIPK2/HSPB1	7	GO
GO:0032652	BP	GO:0032652	regulation of interleukin-1 production	9/179	103/18670	6.48e-07	2.55e-05	1.76e-05	EGR1/CCL3/IFNG/TYROBP/ZC3H12A/GSTP1/PYHIN1/RIPK2/HSPB1	9	GO
GO:0009896	BP	GO:0009896	positive regulation of catabolic process	17/179	425/18670	7.52e-07	2.92e-05	2.02e-05	HSPA1B/BTG2/HSPA1A/IFNG/HSP90AA1/LDLR/ZFP36/ZFAND2A/ZC3H12A/PYHIN1/RIPK2/MYLIP/CTSC/ZC3HAV1/ABHD5/PLK3/ZFP36L1	17	GO
GO:0071243	BP	GO:0071243	cellular response to arsenic-containing substance	5/179	19/18670	7.99e-07	3.06e-05	2.12e-05	ATF3/ZFAND2A/ZC3H12A/MKNK2/DDX3X	5	GO
GO:0032613	BP	GO:0032613	interleukin-10 production	7/179	55/18670	9.12e-07	3.44e-05	2.38e-05	TIGIT/CD83/TYROBP/FCER1G/XCL1/HSPD1/ISG15	7	GO
GO:0070423	BP	GO:0070423	nucleotide-binding oligomerization domain containing signaling pathway	6/179	35/18670	9.2e-07	3.44e-05	2.38e-05	HSPA1B/HSPA1A/NFKBIA/UBB/UBC/RIPK2	6	GO
GO:0045580	BP	GO:0045580	regulation of T cell differentiation	10/179	139/18670	9.35e-07	3.44e-05	2.38e-05	IFNG/NFKBIZ/NFKBID/CD83/IRF1/TNFSF9/DUSP10/ZC3H12A/RIPK2/SOCS1	10	GO
GO:0051090	BP	GO:0051090	regulation of DNA-binding transcription factor activity	17/179	432/18670	9.42e-07	3.44e-05	2.38e-05	JUN/FOS/HSPA1B/HSPA1A/ID3/NFKBIA/UBB/UBC/NFKBIE/ICAM1/NFKBID/EOMES/XCL1/ZC3H12A/ID2/RIPK2/DDIT3	17	GO
GO:0035872	BP	GO:0035872	nucleotide-binding domain, leucine rich repeat containing receptor signaling pathway	6/179	36/18670	1.1e-06	3.95e-05	2.73e-05	HSPA1B/HSPA1A/NFKBIA/UBB/UBC/RIPK2	6	GO
GO:0001959	BP	GO:0001959	regulation of cytokine-mediated signaling pathway	11/179	177/18670	1.14e-06	4.06e-05	2.8e-05	HSPA1B/HSPA1A/IFNG/CCL5/TXK/HSP90AB1/GSTP1/RIPK2/PTPN6/SOCS1/SOCS3	11	GO
GO:0072676	BP	GO:0072676	lymphocyte migration	9/179	111/18670	1.22e-06	4.31e-05	2.98e-05	CCL3L1/CCL3/ICAM1/CCL5/XCL1/GCSAM/XCL2/CCL4/TNFSF14	9	GO
GO:2000403	BP	GO:2000403	positive regulation of lymphocyte migration	6/179	37/18670	1.3e-06	4.5e-05	3.11e-05	CCL3/CCL5/XCL1/XCL2/CCL4/TNFSF14	6	GO
GO:0045582	BP	GO:0045582	positive regulation of T cell differentiation	8/179	83/18670	1.3e-06	4.5e-05	3.11e-05	IFNG/NFKBIZ/NFKBID/CD83/TNFSF9/DUSP10/RIPK2/SOCS1	8	GO
GO:0036499	BP	GO:0036499	PERK-mediated unfolded protein response	5/179	21/18670	1.38e-06	4.69e-05	3.24e-05	PPP1R15A/ATF3/DDIT3/HSPA5/PPP1R15B	5	GO
GO:0032609	BP	GO:0032609	interferon-gamma production	9/179	113/18670	1.42e-06	4.79e-05	3.31e-05	EOMES/TCIRG1/XCL1/TXK/ZC3H12A/CD160/RIPK2/HSPD1/ISG15	9	GO
GO:0032732	BP	GO:0032732	positive regulation of interleukin-1 production	7/179	59/18670	1.48e-06	4.95e-05	3.42e-05	EGR1/CCL3/IFNG/TYROBP/PYHIN1/RIPK2/HSPB1	7	GO
GO:0045088	BP	GO:0045088	regulation of innate immune response	14/179	305/18670	1.51e-06	4.98e-05	3.44e-05	IFNG/IRF1/DUSP10/CCL5/FCER1G/TXK/HSP90AB1/GBP5/CD160/PYHIN1/PTPN6/CGAS/SOCS1/SOCS3	14	GO
GO:0002753	BP	GO:0002753	cytoplasmic pattern recognition receptor signaling pathway	7/179	62/18670	2.09e-06	6.81e-05	4.71e-05	HSPA1B/HSPA1A/NFKBIA/UBB/UBC/TIFA/RIPK2	7	GO
GO:0060759	BP	GO:0060759	regulation of response to cytokine stimulus	11/179	190/18670	2.28e-06	7.36e-05	5.08e-05	HSPA1B/HSPA1A/IFNG/CCL5/TXK/HSP90AB1/GSTP1/RIPK2/PTPN6/SOCS1/SOCS3	11	GO
GO:0046637	BP	GO:0046637	regulation of alpha-beta T cell differentiation	7/179	63/18670	2.33e-06	7.37e-05	5.09e-05	IFNG/NFKBIZ/NFKBID/CD83/ZC3H12A/RIPK2/SOCS1	7	GO
GO:2000401	BP	GO:2000401	regulation of lymphocyte migration	7/179	63/18670	2.33e-06	7.37e-05	5.09e-05	CCL3/CCL5/XCL1/GCSAM/XCL2/CCL4/TNFSF14	7	GO
GO:1903320	BP	GO:1903320	regulation of protein modification by small protein conjugation or removal	12/179	231/18670	2.43e-06	7.62e-05	5.27e-05	HSPA1B/EGR1/HSPA1A/HSP90AA1/UBB/ARRDC3/DNAJA1/HSP90AB1/ZC3H12A/RIPK2/HSPA5/ISG15	12	GO
GO:0035747	BP	GO:0035747	natural killer cell chemotaxis	4/179	11/18670	2.56e-06	7.85e-05	5.42e-05	CCL3/CCL5/XCL1/CCL4	4	GO
GO:0090084	BP	GO:0090084	negative regulation of inclusion body assembly	4/179	11/18670	2.56e-06	7.85e-05	5.42e-05	HSPA1B/DNAJB1/HSPA1A/DNAJA4	4	GO
GO:0048247	BP	GO:0048247	lymphocyte chemotaxis	7/179	64/18670	2.6e-06	7.88e-05	5.45e-05	CCL3L1/CCL3/CCL5/XCL1/XCL2/CCL4/TNFSF14	7	GO
GO:0002548	BP	GO:0002548	monocyte chemotaxis	7/179	65/18670	2.89e-06	8.68e-05	6e-05	DUSP1/CCL3L1/CCL3/CCL5/XCL1/XCL2/CCL4	7	GO
GO:0050727	BP	GO:0050727	regulation of inflammatory response	15/179	374/18670	3.36e-06	9.84e-05	6.8e-05	CCL3L1/CCL3/NFKBIA/NEAT1/LDLR/NFKBIZ/DUSP10/CCL5/FCER1G/XCL1/ZC3H12A/GBP5/GSTP1/CTSC/SOCS3	15	GO
GO:0032680	BP	GO:0032680	regulation of tumor necrosis factor production	10/179	160/18670	3.36e-06	9.84e-05	6.8e-05	CCL3/IFNG/ZFP36/TYROBP/FCER1G/ZC3H12A/GSTP1/RIPK2/PTPN6/HSPB1	10	GO
GO:0045621	BP	GO:0045621	positive regulation of lymphocyte differentiation	8/179	94/18670	3.37e-06	9.84e-05	6.8e-05	IFNG/NFKBIZ/NFKBID/CD83/TNFSF9/DUSP10/RIPK2/SOCS1	8	GO
GO:0060330	BP	GO:0060330	regulation of response to interferon-gamma	5/179	25/18670	3.48e-06	9.99e-05	6.9e-05	IFNG/TXK/HSP90AB1/SOCS1/SOCS3	5	GO
GO:0060334	BP	GO:0060334	regulation of interferon-gamma-mediated signaling pathway	5/179	25/18670	3.48e-06	9.99e-05	6.9e-05	IFNG/TXK/HSP90AB1/SOCS1/SOCS3	5	GO
GO:0019058	BP	GO:0019058	viral life cycle	14/179	328/18670	3.53e-06	0.000100163	6.92e-05	HSPA1B/HSPA1A/UBB/LDLR/UBC/ICAM1/OASL/CCL5/HSP90AB1/ZC3H12A/STOM/ISG15/ZC3HAV1/DDX3X	14	GO
GO:0061013	BP	GO:0061013	regulation of mRNA catabolic process	11/179	199/18670	3.57e-06	0.000100371	6.94e-05	BTG2/HSPA1A/HSPA8/UBB/UBC/ZFP36/ZC3H12A/HSPB1/ZC3HAV1/HNRNPU/ZFP36L1	11	GO
GO:0042116	BP	GO:0042116	macrophage activation	8/179	95/18670	3.65e-06	0.000101724	7.03e-05	JUN/CCL3/IFNG/LDLR/TYROBP/ZC3H12A/HSPD1/CTSC	8	GO
GO:0097201	BP	GO:0097201	negative regulation of transcription from RNA polymerase II promoter in response to stress	4/179	12/18670	3.81e-06	0.000104029	7.19e-05	JUN/DNAJB1/HSPA1A/CITED2	4	GO
GO:0002292	BP	GO:0002292	T cell differentiation involved in immune response	7/179	68/18670	3.92e-06	0.000104029	7.19e-05	IFNG/NFKBIZ/NFKBID/EOMES/FCER1G/ZC3H12A/RIPK2	7	GO
GO:0035914	BP	GO:0035914	skeletal muscle cell differentiation	7/179	68/18670	3.92e-06	0.000104029	7.19e-05	FOS/EGR1/ATF3/BTG2/EOMES/MAFF/EGR2	7	GO
GO:1990823	BP	GO:1990823	response to leukemia inhibitory factor	8/179	96/18670	3.95e-06	0.000104029	7.19e-05	EIF4A2/SPRY2/ICAM1/SRSF7/SRSF3/CACYBP/HNRNPU/SOCS3	8	GO
GO:1990830	BP	GO:1990830	cellular response to leukemia inhibitory factor	8/179	96/18670	3.95e-06	0.000104029	7.19e-05	EIF4A2/SPRY2/ICAM1/SRSF7/SRSF3/CACYBP/HNRNPU/SOCS3	8	GO
GO:0032640	BP	GO:0032640	tumor necrosis factor production	10/179	163/18670	3.97e-06	0.000104029	7.19e-05	CCL3/IFNG/ZFP36/TYROBP/FCER1G/ZC3H12A/GSTP1/RIPK2/PTPN6/HSPB1	10	GO
GO:1903555	BP	GO:1903555	regulation of tumor necrosis factor superfamily cytokine production	10/179	163/18670	3.97e-06	0.000104029	7.19e-05	CCL3/IFNG/ZFP36/TYROBP/FCER1G/ZC3H12A/GSTP1/RIPK2/PTPN6/HSPB1	10	GO
GO:1990868	BP	GO:1990868	response to chemokine	8/179	97/18670	4.27e-06	0.000109415	7.56e-05	DUSP1/CCL3L1/CCL3/CCL5/XCL1/ZC3H12A/XCL2/CCL4	8	GO
GO:1990869	BP	GO:1990869	cellular response to chemokine	8/179	97/18670	4.27e-06	0.000109415	7.56e-05	DUSP1/CCL3L1/CCL3/CCL5/XCL1/ZC3H12A/XCL2/CCL4	8	GO
GO:0032897	BP	GO:0032897	negative regulation of viral transcription	5/179	26/18670	4.28e-06	0.000109415	7.56e-05	JUN/CCL3/ZFP36/CCL5/CCL4	5	GO
GO:0031349	BP	GO:0031349	positive regulation of defense response	15/179	384/18670	4.62e-06	0.000117147	8.09e-05	CCL3L1/CCL3/NFKBIA/NEAT1/LDLR/NFKBIZ/CCL5/FCER1G/TXK/GBP5/CD160/PYHIN1/RIPK2/CTSC/CGAS	15	GO
GO:0048872	BP	GO:0048872	homeostasis of number of cells	12/179	246/18670	4.66e-06	0.000117147	8.09e-05	HSPA1B/HSPA1A/PMAIP1/KLF2/ZFP36/FCER1G/TCIRG1/GPR174/ID2/ISG15/ZFP36L1/TNFSF14	12	GO
GO:0006984	BP	GO:0006984	ER-nucleus signaling pathway	6/179	46/18670	4.87e-06	0.000121377	8.39e-05	PPP1R15A/ATF3/INSIG1/DDIT3/HSPA5/PPP1R15B	6	GO
GO:0071706	BP	GO:0071706	tumor necrosis factor superfamily cytokine production	10/179	168/18670	5.19e-06	0.000127913	8.84e-05	CCL3/IFNG/ZFP36/TYROBP/FCER1G/ZC3H12A/GSTP1/RIPK2/PTPN6/HSPB1	10	GO
GO:0000188	BP	GO:0000188	inactivation of MAPK activity	5/179	27/18670	5.21e-06	0.000127913	8.84e-05	DUSP1/DUSP2/DUSP10/DUSP5/DUSP6	5	GO
GO:0050792	BP	GO:0050792	regulation of viral process	11/179	208/18670	5.45e-06	0.000130607	9.02e-05	JUN/CCL3/ZFP36/OASL/CCL5/ZC3H12A/STOM/ISG15/CCL4/ZC3HAV1/DDX3X	11	GO
GO:0070431	BP	GO:0070431	nucleotide-binding oligomerization domain containing 2 signaling pathway	4/179	13/18670	5.46e-06	0.000130607	9.02e-05	HSPA1B/HSPA1A/NFKBIA/RIPK2	4	GO
GO:1902947	BP	GO:1902947	regulation of tau-protein kinase activity	4/179	13/18670	5.46e-06	0.000130607	9.02e-05	EGR1/IFNG/HSP90AA1/HSP90AB1	4	GO
GO:0045646	BP	GO:0045646	regulation of erythrocyte differentiation	6/179	47/18670	5.53e-06	0.000130607	9.02e-05	HSPA1B/HSPA1A/ZFP36/ID2/ISG15/ZFP36L1	6	GO
GO:0046638	BP	GO:0046638	positive regulation of alpha-beta T cell differentiation	6/179	47/18670	5.53e-06	0.000130607	9.02e-05	IFNG/NFKBIZ/NFKBID/CD83/RIPK2/SOCS1	6	GO
GO:0045637	BP	GO:0045637	regulation of myeloid cell differentiation	12/179	251/18670	5.72e-06	0.000133997	9.26e-05	JUN/FOS/HSPA1B/HSPA1A/CCL3/IFNG/NFKBIA/ZFP36/TYROBP/ID2/ISG15/ZFP36L1	12	GO
GO:0043484	BP	GO:0043484	regulation of RNA splicing	9/179	135/18670	6.21e-06	0.00014307	9.89e-05	HSPA1A/HNRNPA2B1/TRA2B/TRA2A/SRSF7/CLK1/SRSF3/FUS/HNRNPU	9	GO
GO:0001774	BP	GO:0001774	microglial cell activation	6/179	48/18670	6.27e-06	0.00014307	9.89e-05	JUN/CCL3/IFNG/LDLR/TYROBP/CTSC	6	GO
GO:0002269	BP	GO:0002269	leukocyte activation involved in inflammatory response	6/179	48/18670	6.27e-06	0.00014307	9.89e-05	JUN/CCL3/IFNG/LDLR/TYROBP/CTSC	6	GO
GO:0010818	BP	GO:0010818	T cell chemotaxis	5/179	28/18670	6.3e-06	0.00014307	9.89e-05	CCL3/CCL5/XCL1/XCL2/TNFSF14	5	GO
GO:0042119	BP	GO:0042119	neutrophil activation	17/179	498/18670	6.37e-06	0.000143762	9.93e-05	HSPA1B/HSPA1A/HSP90AA1/HSPA8/NEU1/HSPA6/TYROBP/CCL5/FCER1G/TCIRG1/HSP90AB1/GSTP1/STOM/PTPN6/CTSC/DDX3X/YPEL5	17	GO
GO:0043367	BP	GO:0043367	CD4-positive, alpha-beta T cell differentiation	7/179	74/18670	6.94e-06	0.000155328	0.000107333	IFNG/NFKBIZ/NFKBID/CD83/ZC3H12A/RIPK2/SOCS1	7	GO
GO:0002695	BP	GO:0002695	negative regulation of leukocyte activation	10/179	175/18670	7.46e-06	0.000165812	0.000114577	LDLR/TIGIT/NFKBID/IRF1/TYROBP/XCL1/ZC3H12A/ID2/PTPN6/SOCS1	10	GO
GO:0043922	BP	GO:0043922	negative regulation by host of viral transcription	4/179	14/18670	7.59e-06	0.000167471	0.000115723	JUN/CCL3/CCL5/CCL4	4	GO
GO:0002286	BP	GO:0002286	T cell activation involved in immune response	8/179	106/18670	8.27e-06	0.000181337	0.000125304	IFNG/ICAM1/NFKBIZ/NFKBID/EOMES/FCER1G/ZC3H12A/RIPK2	8	GO
GO:0034620	BP	GO:0034620	cellular response to unfolded protein	9/179	140/18670	8.35e-06	0.000181688	0.000125547	HSPA1B/PPP1R15A/ATF3/HSPA1A/HSPA8/HSPA6/DDIT3/HSPA5/PPP1R15B	9	GO
GO:0051702	BP	GO:0051702	interaction with symbiont	7/179	77/18670	9.05e-06	0.000195482	0.000135079	JUN/CCL3/CCL5/ZC3H12A/STOM/HSPD1/CCL4	7	GO
GO:0045862	BP	GO:0045862	positive regulation of proteolysis	14/179	358/18670	9.58e-06	0.000205639	0.000142097	HSPA1B/HSPA1A/PMAIP1/IFNG/ZFAND2A/HSPE1/ZC3H12A/PYHIN1/RIPK2/HSPD1/CTSC/RPS27L/PLK3/DDX3X	14	GO
GO:1903313	BP	GO:1903313	positive regulation of mRNA metabolic process	7/179	78/18670	9.86e-06	0.000210075	0.000145163	BTG2/TRA2B/ZFP36/TRA2A/ZC3H12A/ZC3HAV1/ZFP36L1	7	GO
GO:0032653	BP	GO:0032653	regulation of interleukin-10 production	6/179	52/18670	1.01e-05	0.000212591	0.000146902	TIGIT/CD83/TYROBP/FCER1G/XCL1/HSPD1	6	GO
GO:0043903	BP	GO:0043903	regulation of interspecies interactions between organisms	11/179	222/18670	1.01e-05	0.000212591	0.000146902	JUN/CCL3/ZFP36/OASL/CCL5/ZC3H12A/STOM/ISG15/CCL4/ZC3HAV1/DDX3X	11	GO
GO:0045444	BP	GO:0045444	fat cell differentiation	11/179	223/18670	1.06e-05	0.000220275	0.000152211	NR4A1/ZFP36/DUSP10/EGR2/ZC3H12A/INSIG1/ID2/DDIT3/SOCS1/HNRNPU/ZFP36L1	11	GO
GO:0038066	BP	GO:0038066	p38MAPK cascade	6/179	53/18670	1.13e-05	0.000233881	0.000161613	DUSP1/GADD45B/ZFP36/DUSP10/ZC3H12A/ZFP36L1	6	GO
GO:0051235	BP	GO:0051235	maintenance of location	13/179	315/18670	1.14e-05	0.000234551	0.000162076	CCL3/NFKBIA/NFKBIE/XCL1/ZC3H12A/PLIN2/INSIG1/PTPN6/DDIT3/HSPA5/STARD4/ABHD5/HNRNPU	13	GO
GO:0043409	BP	GO:0043409	negative regulation of MAPK cascade	10/179	184/18670	1.16e-05	0.000236688	0.000163552	DUSP1/ATF3/DUSP2/SPRY2/DUSP10/DUSP5/DNAJA1/GSTP1/PTPN6/DUSP6	10	GO
GO:0051250	BP	GO:0051250	negative regulation of lymphocyte activation	9/179	146/18670	1.17e-05	0.000236688	0.000163552	TIGIT/NFKBID/IRF1/TYROBP/XCL1/ZC3H12A/ID2/PTPN6/SOCS1	9	GO
GO:0051384	BP	GO:0051384	response to glucocorticoid	9/179	146/18670	1.17e-05	0.000236688	0.000163552	FOS/DUSP1/FOSB/ICAM1/ZFP36/GSTP1/CDKN1A/HNRNPU/ZFP36L1	9	GO
GO:0002763	BP	GO:0002763	positive regulation of myeloid leukocyte differentiation	6/179	54/18670	1.26e-05	0.000250868	0.000173351	JUN/FOS/IFNG/TYROBP/ID2/ZFP36L1	6	GO
GO:0043392	BP	GO:0043392	negative regulation of DNA binding	6/179	54/18670	1.26e-05	0.000250868	0.000173351	JUN/ID3/NFKBIA/GZMA/ID2/DDIT3	6	GO
GO:0002429	BP	GO:0002429	immune response-activating cell surface receptor signaling pathway	16/179	473/18670	1.35e-05	0.000263885	0.000182346	HSP90AA1/TRDC/NFKBIZ/NFKBID/FCER1G/LAT2/GCSAM/TXK/HSP90AB1/ZC3H12A/CD247/CD160/RIPK2/PTPN6/FCGR3A/HLA-DQA1	16	GO
GO:0002757	BP	GO:0002757	immune response-activating signal transduction	16/179	473/18670	1.35e-05	0.000263885	0.000182346	HSP90AA1/TRDC/NFKBIZ/NFKBID/FCER1G/LAT2/GCSAM/TXK/HSP90AB1/ZC3H12A/CD247/CD160/RIPK2/PTPN6/FCGR3A/HLA-DQA1	16	GO
GO:0010820	BP	GO:0010820	positive regulation of T cell chemotaxis	4/179	16/18670	1.36e-05	0.000263885	0.000182346	CCL5/XCL1/XCL2/TNFSF14	4	GO
GO:0090083	BP	GO:0090083	regulation of inclusion body assembly	4/179	16/18670	1.36e-05	0.000263885	0.000182346	HSPA1B/DNAJB1/HSPA1A/DNAJA4	4	GO
GO:0071277	BP	GO:0071277	cellular response to calcium ion	7/179	83/18670	1.49e-05	0.000287214	0.000198466	JUN/FOS/FOSB/JUNB/FUS/HSPA5/CACYBP	7	GO
GO:0050729	BP	GO:0050729	positive regulation of inflammatory response	9/179	153/18670	1.71e-05	0.000327466	0.000226281	CCL3L1/CCL3/NFKBIA/NEAT1/LDLR/NFKBIZ/FCER1G/GBP5/CTSC	9	GO
GO:0010819	BP	GO:0010819	regulation of T cell chemotaxis	4/179	17/18670	1.76e-05	0.000336119	0.000232259	CCL5/XCL1/XCL2/TNFSF14	4	GO
GO:0071216	BP	GO:0071216	cellular response to biotic stimulus	11/179	236/18670	1.79e-05	0.000339566	0.000234641	CCL3/NFKBIA/ICAM1/ZFP36/CCL5/ZC3H12A/GSTP1/RIPK2/DDIT3/HSPA5/PPP1R15B	11	GO
GO:0043312	BP	GO:0043312	neutrophil degranulation	16/179	485/18670	1.84e-05	0.00034579	0.000238942	HSPA1B/HSPA1A/HSP90AA1/HSPA8/NEU1/HSPA6/TYROBP/FCER1G/TCIRG1/HSP90AB1/GSTP1/STOM/PTPN6/CTSC/DDX3X/YPEL5	16	GO
GO:1903707	BP	GO:1903707	negative regulation of hemopoiesis	9/179	155/18670	1.89e-05	0.00035438	0.000244878	CCL3/NFKBIA/ZFP36/NFKBID/IRF1/ZC3H12A/ID2/SOCS1/ZFP36L1	9	GO
GO:0061900	BP	GO:0061900	glial cell activation	6/179	58/18670	1.91e-05	0.000355489	0.000245644	JUN/CCL3/IFNG/LDLR/TYROBP/CTSC	6	GO
GO:0002283	BP	GO:0002283	neutrophil activation involved in immune response	16/179	488/18670	1.98e-05	0.000366089	0.000252969	HSPA1B/HSPA1A/HSP90AA1/HSPA8/NEU1/HSPA6/TYROBP/FCER1G/TCIRG1/HSP90AB1/GSTP1/STOM/PTPN6/CTSC/DDX3X/YPEL5	16	GO
GO:0032733	BP	GO:0032733	positive regulation of interleukin-10 production	5/179	36/18670	2.27e-05	0.000416936	0.000288104	TIGIT/CD83/FCER1G/XCL1/HSPD1	5	GO
GO:0050866	BP	GO:0050866	negative regulation of cell activation	10/179	199/18670	2.29e-05	0.0004174	0.000288425	LDLR/TIGIT/NFKBID/IRF1/TYROBP/XCL1/ZC3H12A/ID2/PTPN6/SOCS1	10	GO
GO:0043405	BP	GO:0043405	regulation of MAP kinase activity	13/179	337/18670	2.32e-05	0.000420061	0.000290264	DUSP1/DUSP2/UBB/GADD45B/UBC/SPRY2/DUSP10/DUSP5/DNAJA1/GSTP1/RIPK2/PTPN6/DUSP6	13	GO
GO:0051851	BP	GO:0051851	modulation by host of symbiont process	6/179	60/18670	2.33e-05	0.000420061	0.000290264	JUN/CCL3/CCL5/ZC3H12A/STOM/CCL4	6	GO
GO:0071674	BP	GO:0071674	mononuclear cell migration	7/179	90/18670	2.53e-05	0.000451649	0.000312091	DUSP1/CCL3L1/CCL3/CCL5/XCL1/XCL2/CCL4	7	GO
GO:0002287	BP	GO:0002287	alpha-beta T cell activation involved in immune response	6/179	61/18670	2.56e-05	0.000451649	0.000312091	IFNG/NFKBIZ/NFKBID/EOMES/ZC3H12A/RIPK2	6	GO
GO:0002293	BP	GO:0002293	alpha-beta T cell differentiation involved in immune response	6/179	61/18670	2.56e-05	0.000451649	0.000312091	IFNG/NFKBIZ/NFKBID/EOMES/ZC3H12A/RIPK2	6	GO
GO:0035967	BP	GO:0035967	cellular response to topologically incorrect protein	9/179	161/18670	2.56e-05	0.000451649	0.000312091	HSPA1B/PPP1R15A/ATF3/HSPA1A/HSPA8/HSPA6/DDIT3/HSPA5/PPP1R15B	9	GO
GO:0002446	BP	GO:0002446	neutrophil mediated immunity	16/179	499/18670	2.6e-05	0.000454933	0.00031436	HSPA1B/HSPA1A/HSP90AA1/HSPA8/NEU1/HSPA6/TYROBP/FCER1G/TCIRG1/HSP90AB1/GSTP1/STOM/PTPN6/CTSC/DDX3X/YPEL5	16	GO
GO:0051101	BP	GO:0051101	regulation of DNA binding	8/179	124/18670	2.61e-05	0.000454933	0.00031436	JUN/ID3/IFNG/NFKBIA/GZMA/PYHIN1/ID2/DDIT3	8	GO
GO:0031960	BP	GO:0031960	response to corticosteroid	9/179	162/18670	2.69e-05	0.000466283	0.000322203	FOS/DUSP1/FOSB/ICAM1/ZFP36/GSTP1/CDKN1A/HNRNPU/ZFP36L1	9	GO
GO:1903362	BP	GO:1903362	regulation of cellular protein catabolic process	11/179	247/18670	2.73e-05	0.000470839	0.000325351	HSPA1B/HSPA1A/HSP90AA1/UBB/LDLR/ZFAND2A/HSP90AB1/PYHIN1/MYLIP/CTSC/PLK3	11	GO
GO:0032623	BP	GO:0032623	interleukin-2 production	6/179	62/18670	2.81e-05	0.000474416	0.000327823	ZFP36/CD83/FCER1G/XCL1/CD247/RIPK2	6	GO
GO:0002573	BP	GO:0002573	myeloid leukocyte differentiation	10/179	204/18670	2.83e-05	0.000474416	0.000327823	JUN/FOS/CCL3/JUNB/IFNG/TYROBP/FCER1G/TCIRG1/ID2/ZFP36L1	10	GO
GO:0031396	BP	GO:0031396	regulation of protein ubiquitination	10/179	204/18670	2.83e-05	0.000474416	0.000327823	HSPA1B/HSPA1A/HSP90AA1/UBB/ARRDC3/DNAJA1/HSP90AB1/RIPK2/HSPA5/ISG15	10	GO
GO:0051131	BP	GO:0051131	chaperone-mediated protein complex assembly	4/179	19/18670	2.83e-05	0.000474416	0.000327823	HSPA1A/HSP90AA1/HSP90AB1/HSPD1	4	GO
GO:2000010	BP	GO:2000010	positive regulation of protein localization to cell surface	4/179	19/18670	2.83e-05	0.000474416	0.000327823	TYROBP/FCER1G/HSP90AB1/CD247	4	GO
GO:0001818	BP	GO:0001818	negative regulation of cytokine production	12/179	296/18670	2.97e-05	0.000495525	0.00034241	IFNG/KLF2/TIGIT/ZFP36/CD83/TYROBP/XCL1/HSP90AB1/ZC3H12A/GSTP1/PTPN6/ISG15	12	GO
GO:0006401	BP	GO:0006401	RNA catabolic process	14/179	397/18670	3.03e-05	0.000501724	0.000346693	HSPA1B/BTG2/HSPA1A/HSPA8/UBB/UBC/ZFP36/ZC3H12A/HSPB1/DEDD2/ZC3HAV1/HNRNPU/ZFP36L1/EIF4A3	14	GO
GO:0070661	BP	GO:0070661	leukocyte proliferation	12/179	298/18670	3.17e-05	0.000523536	0.000361765	IRF1/TYROBP/TNFSF9/CCL5/TCIRG1/XCL1/GSTP1/RIPK2/HSPD1/PTPN6/CDKN1A/TNFSF14	12	GO
GO:1901216	BP	GO:1901216	positive regulation of neuron death	7/179	94/18670	3.36e-05	0.000551113	0.000380821	JUN/FOS/EGR1/CCL3/IFNG/TYROBP/DDIT3	7	GO
GO:0062197	BP	GO:0062197	cellular response to chemical stress	13/179	350/18670	3.44e-05	0.000561193	0.000387787	JUN/FOS/HSPA1B/RHOB/HSPA1A/KLF2/DNAJA1/ZC3H12A/GSTP1/DDIT3/HSPB1/ZFP36L1/DDX3X	13	GO
GO:0045069	BP	GO:0045069	regulation of viral genome replication	7/179	95/18670	3.6e-05	0.000577831	0.000399284	OASL/CCL5/ZC3H12A/STOM/ISG15/ZC3HAV1/DDX3X	7	GO
GO:0060337	BP	GO:0060337	type I interferon signaling pathway	7/179	95/18670	3.6e-05	0.000577831	0.000399284	IFIT2/EGR1/IRF1/OASL/HSP90AB1/PTPN6/ISG15	7	GO
GO:0071357	BP	GO:0071357	cellular response to type I interferon	7/179	95/18670	3.6e-05	0.000577831	0.000399284	IFIT2/EGR1/IRF1/OASL/HSP90AB1/PTPN6/ISG15	7	GO
GO:0072678	BP	GO:0072678	T cell migration	6/179	65/18670	3.69e-05	0.000589812	0.000407563	CCL3/ICAM1/CCL5/XCL1/XCL2/TNFSF14	6	GO
GO:0051100	BP	GO:0051100	negative regulation of binding	9/179	169/18670	3.75e-05	0.000596621	0.000412268	IFIT2/JUN/ID3/NFKBIA/GZMA/ID2/DDIT3/HSPA5/EIF4A3	9	GO
GO:0060326	BP	GO:0060326	cell chemotaxis	12/179	304/18670	3.85e-05	0.000609448	0.000421131	DUSP1/NR4A1/CCL3L1/CCL3/CCL5/FCER1G/XCL1/GSTP1/XCL2/HSPB1/CCL4/TNFSF14	12	GO
GO:0043433	BP	GO:0043433	negative regulation of DNA-binding transcription factor activity	9/179	170/18670	3.93e-05	0.000618436	0.000427342	ID3/NFKBIA/NFKBIE/NFKBID/EOMES/XCL1/ZC3H12A/ID2/DDIT3	9	GO
GO:0045428	BP	GO:0045428	regulation of nitric oxide biosynthetic process	6/179	66/18670	4.03e-05	0.000630542	0.000435707	IFNG/HSP90AA1/KLF2/ICAM1/HSP90AB1/ZC3H12A	6	GO
GO:0045598	BP	GO:0045598	regulation of fat cell differentiation	8/179	132/18670	4.09e-05	0.000634477	0.000438426	ZFP36/DUSP10/ZC3H12A/INSIG1/ID2/DDIT3/HNRNPU/ZFP36L1	8	GO
GO:0030316	BP	GO:0030316	osteoclast differentiation	7/179	97/18670	4.12e-05	0.000634477	0.000438426	FOS/CCL3/JUNB/IFNG/TYROBP/FCER1G/TCIRG1	7	GO
GO:0051591	BP	GO:0051591	response to cAMP	7/179	97/18670	4.12e-05	0.000634477	0.000438426	JUN/FOS/DUSP1/FOSB/JUNB/HSPA5/ZFP36L1	7	GO
GO:0045732	BP	GO:0045732	positive regulation of protein catabolic process	10/179	214/18670	4.25e-05	0.000651634	0.000450282	HSPA1B/HSPA1A/IFNG/HSP90AA1/LDLR/ZFAND2A/PYHIN1/MYLIP/CTSC/PLK3	10	GO
GO:0070374	BP	GO:0070374	positive regulation of ERK1 and ERK2 cascade	10/179	215/18670	4.42e-05	0.000674458	0.000466053	JUN/CCL3L1/CCL3/SPRY2/ICAM1/CCL5/XCL1/XCL2/RIPK2/CCL4	10	GO
GO:0034340	BP	GO:0034340	response to type I interferon	7/179	99/18670	4.69e-05	0.000712813	0.000492556	IFIT2/EGR1/IRF1/OASL/HSP90AB1/PTPN6/ISG15	7	GO
GO:0006402	BP	GO:0006402	mRNA catabolic process	13/179	364/18670	5.14e-05	0.000777362	0.00053716	HSPA1B/BTG2/HSPA1A/HSPA8/UBB/UBC/ZFP36/ZC3H12A/HSPB1/ZC3HAV1/HNRNPU/ZFP36L1/EIF4A3	13	GO
GO:0072643	BP	GO:0072643	interferon-gamma secretion	4/179	22/18670	5.22e-05	0.000785317	0.000542657	TCIRG1/ZC3H12A/CD160/ISG15	4	GO
GO:0032649	BP	GO:0032649	regulation of interferon-gamma production	7/179	101/18670	5.34e-05	0.000798565	0.000551812	XCL1/TXK/ZC3H12A/CD160/RIPK2/HSPD1/ISG15	7	GO
GO:0043488	BP	GO:0043488	regulation of mRNA stability	9/179	177/18670	5.38e-05	0.000801866	0.000554092	HSPA1A/HSPA8/UBB/UBC/ZFP36/ZC3H12A/HSPB1/HNRNPU/ZFP36L1	9	GO
GO:0045429	BP	GO:0045429	positive regulation of nitric oxide biosynthetic process	5/179	43/18670	5.49e-05	0.00081352	0.000562146	IFNG/HSP90AA1/KLF2/ICAM1/HSP90AB1	5	GO
GO:0050851	BP	GO:0050851	antigen receptor-mediated signaling pathway	12/179	316/18670	5.6e-05	0.000826045	0.0005708	TRDC/NFKBIZ/NFKBID/LAT2/GCSAM/TXK/ZC3H12A/CD247/CD160/RIPK2/PTPN6/HLA-DQA1	12	GO
GO:0035335	BP	GO:0035335	peptidyl-tyrosine dephosphorylation	7/179	102/18670	5.68e-05	0.000834274	0.000576486	DUSP1/DUSP2/DUSP10/DUSP5/PTPN7/PTPN6/DUSP6	7	GO
GO:0007249	BP	GO:0007249	I-kappaB kinase/NF-kappaB signaling	11/179	269/18670	5.93e-05	0.00086697	0.00059908	NFKBIA/UBB/UBC/NFKBID/SLC20A1/TIFA/ZC3H12A/GSTP1/RIPK2/HSPB1/SQSTM1	11	GO
GO:1904407	BP	GO:1904407	positive regulation of nitric oxide metabolic process	5/179	44/18670	6.14e-05	0.000893472	0.000617393	IFNG/HSP90AA1/KLF2/ICAM1/HSP90AB1	5	GO
GO:1903364	BP	GO:1903364	positive regulation of cellular protein catabolic process	8/179	140/18670	6.22e-05	0.000895278	0.000618641	HSPA1B/HSPA1A/HSP90AA1/LDLR/ZFAND2A/PYHIN1/CTSC/PLK3	8	GO
GO:0097191	BP	GO:0097191	extrinsic apoptotic signaling pathway	10/179	224/18670	6.24e-05	0.000895278	0.000618641	HSPA1B/ATF3/HSPA1A/PMAIP1/IFNG/ICAM1/GSTP1/DEDD2/MKNK2/DDX3X	10	GO
GO:0036037	BP	GO:0036037	CD8-positive, alpha-beta T cell activation	4/179	23/18670	6.27e-05	0.000895278	0.000618641	EOMES/IRF1/XCL1/SOCS1	4	GO
GO:0070841	BP	GO:0070841	inclusion body assembly	4/179	23/18670	6.27e-05	0.000895278	0.000618641	HSPA1B/DNAJB1/HSPA1A/DNAJA4	4	GO
GO:0002285	BP	GO:0002285	lymphocyte activation involved in immune response	9/179	181/18670	6.4e-05	0.000909263	0.000628304	IFNG/ICAM1/NFKBIZ/NFKBID/EOMES/FCER1G/ZC3H12A/RIPK2/HSPD1	9	GO
GO:0030593	BP	GO:0030593	neutrophil chemotaxis	7/179	104/18670	6.43e-05	0.000909603	0.000628539	CCL3L1/CCL3/CCL5/FCER1G/XCL1/XCL2/CCL4	7	GO
GO:0051098	BP	GO:0051098	regulation of binding	13/179	373/18670	6.59e-05	0.000927823	0.000641129	IFIT2/JUN/ID3/IFNG/NFKBIA/GZMA/HSP90AB1/PYHIN1/ID2/RIPK2/DDIT3/HSPA5/EIF4A3	13	GO
GO:0043487	BP	GO:0043487	regulation of RNA stability	9/179	183/18670	6.97e-05	0.000976186	0.000674548	HSPA1A/HSPA8/UBB/UBC/ZFP36/ZC3H12A/HSPB1/HNRNPU/ZFP36L1	9	GO
GO:0070373	BP	GO:0070373	negative regulation of ERK1 and ERK2 cascade	6/179	74/18670	7.71e-05	0.00107511	0.000742908	DUSP1/ATF3/SPRY2/DUSP10/GSTP1/DUSP6	6	GO
GO:0046677	BP	GO:0046677	response to antibiotic	12/179	327/18670	7.77e-05	0.00107802	0.000744915	JUN/DUSP1/RHOB/EGR1/ID3/HSP90AA1/KLF2/ICAM1/ZC3H12A/GSTP1/HSPA5/PPP1R15B	12	GO
GO:0002822	BP	GO:0002822	regulation of adaptive immune response based on somatic recombination of immune receptors built from immunoglobulin superfamily domains	8/179	145/18670	7.96e-05	0.00110017	0.000760223	NFKBIZ/NFKBID/FCER1G/XCL1/ZC3H12A/RIPK2/HSPD1/PTPN6	8	GO
GO:0042176	BP	GO:0042176	regulation of protein catabolic process	13/179	381/18670	8.17e-05	0.00112354	0.000776369	HSPA1B/HSPA1A/IFNG/HSP90AA1/UBB/LDLR/ZFAND2A/HSP90AB1/PYHIN1/MYLIP/CTSC/ODC1/PLK3	13	GO
GO:0150076	BP	GO:0150076	neuroinflammatory response	6/179	75/18670	8.31e-05	0.0011387	0.000786844	JUN/CCL3/IFNG/LDLR/TYROBP/CTSC	6	GO
GO:0032496	BP	GO:0032496	response to lipopolysaccharide	12/179	330/18670	8.47e-05	0.00115471	0.000797912	JUN/FOS/CCL3/JUNB/NFKBIA/ICAM1/ZFP36/DUSP10/CCL5/ZC3H12A/GSTP1/RIPK2	12	GO
GO:0002262	BP	GO:0002262	myeloid cell homeostasis	8/179	147/18670	8.76e-05	0.00118972	0.000822097	HSPA1B/HSPA1A/KLF2/ZFP36/FCER1G/ID2/ISG15/ZFP36L1	8	GO
GO:0051592	BP	GO:0051592	response to calcium ion	8/179	148/18670	9.19e-05	0.00124205	0.000858263	JUN/FOS/DUSP1/FOSB/JUNB/FUS/HSPA5/CACYBP	8	GO
GO:0061014	BP	GO:0061014	positive regulation of mRNA catabolic process	5/179	48/18670	9.39e-05	0.00126395	0.000873397	BTG2/ZFP36/ZC3H12A/ZC3HAV1/ZFP36L1	5	GO
GO:0014074	BP	GO:0014074	response to purine-containing compound	8/179	149/18670	9.63e-05	0.00128508	0.000887994	JUN/FOS/DUSP1/FOSB/JUNB/HMGCS1/HSPA5/ZFP36L1	8	GO
GO:0006809	BP	GO:0006809	nitric oxide biosynthetic process	6/179	77/18670	9.64e-05	0.00128508	0.000887994	IFNG/HSP90AA1/KLF2/ICAM1/HSP90AB1/ZC3H12A	6	GO
GO:0042594	BP	GO:0042594	response to starvation	9/179	191/18670	9.68e-05	0.00128508	0.000887994	JUN/ATF3/PMAIP1/HSPA8/ZFP36/ZC3H12A/DDIT3/HSPA5/CDKN1A	9	GO
GO:0051409	BP	GO:0051409	response to nitrosative stress	3/179	10/18670	9.9e-05	0.00130322	0.000900532	DNAJA1/DDIT3/DUSP6	3	GO
GO:1903897	BP	GO:1903897	regulation of PERK-mediated unfolded protein response	3/179	10/18670	9.9e-05	0.00130322	0.000900532	PPP1R15A/HSPA5/PPP1R15B	3	GO
GO:0007050	BP	GO:0007050	cell cycle arrest	10/179	237/18670	9.97e-05	0.00130696	0.000903112	DUSP1/PPP1R15A/BTG2/IFNG/IRF1/HSP90AB1/ID2/DDIT3/PLK3/CDKN1A	10	GO
GO:0017038	BP	GO:0017038	protein import	9/179	192/18670	0.000100691	0.00131456	0.000908363	IFNG/HSP90AA1/HSPA8/NFKBIA/FAM53C/ZC3H12A/PPP1R10/HSPD1/CDKN1A	9	GO
GO:0051403	BP	GO:0051403	stress-activated MAPK cascade	11/179	286/18670	0.000102489	0.00133203	0.00092044	DUSP1/UBB/GADD45B/UBC/ZFP36/DUSP10/DNAJA1/ZC3H12A/GSTP1/RIPK2/ZFP36L1	11	GO
GO:0050868	BP	GO:0050868	negative regulation of T cell activation	7/179	112/18670	0.000102898	0.00133203	0.00092044	TIGIT/NFKBID/IRF1/XCL1/ZC3H12A/PTPN6/SOCS1	7	GO
GO:0071496	BP	GO:0071496	cellular response to external stimulus	12/179	339/18670	0.000109164	0.00140721	0.000972389	JUN/FOS/ATF3/PMAIP1/HSPA8/ICAM1/IRF1/ZC3H12A/GSTP1/HSPA5/CDKN1A/TNFSF14	12	GO
GO:0006446	BP	GO:0006446	regulation of translational initiation	6/179	79/18670	0.000111195	0.00142739	0.000986333	PPP1R15A/EIF4A2/CCL5/HSPB1/PPP1R15B/DDX3X	6	GO
GO:2000377	BP	GO:2000377	regulation of reactive oxygen species metabolic process	9/179	195/18670	0.000113305	0.00144842	0.00100086	IFNG/HSP90AA1/KLF2/ICAM1/TYROBP/HSP90AB1/ZC3H12A/GSTP1/CDKN1A	9	GO
GO:0002688	BP	GO:0002688	regulation of leukocyte chemotaxis	7/179	114/18670	0.000115011	0.00145807	0.00100753	DUSP1/CCL3/CCL5/XCL1/XCL2/CCL4/TNFSF14	7	GO
GO:0030218	BP	GO:0030218	erythrocyte differentiation	7/179	114/18670	0.000115011	0.00145807	0.00100753	HSPA1B/HSPA1A/KLF2/ZFP36/ID2/ISG15/ZFP36L1	7	GO
GO:0002685	BP	GO:0002685	regulation of leukocyte migration	9/179	196/18670	0.000117793	0.0014811	0.00102345	DUSP1/CCL3/ICAM1/CCL5/XCL1/GCSAM/XCL2/CCL4/TNFSF14	9	GO
GO:0071897	BP	GO:0071897	DNA biosynthetic process	9/179	196/18670	0.000117793	0.0014811	0.00102345	DUSP1/HSP90AA1/UBB/HNRNPA2B1/UBC/HSP90AB1/ISG15/CDKN1A/HNRNPU	9	GO
GO:0002237	BP	GO:0002237	response to molecule of bacterial origin	12/179	343/18670	0.000121861	0.001526	0.00105447	JUN/FOS/CCL3/JUNB/NFKBIA/ICAM1/ZFP36/DUSP10/CCL5/ZC3H12A/GSTP1/RIPK2	12	GO
GO:0002221	BP	GO:0002221	pattern recognition receptor signaling pathway	9/179	197/18670	0.000122429	0.00152688	0.00105508	HSPA1B/HSPA1A/NFKBIA/UBB/UBC/IRF1/TIFA/RIPK2/HSPD1	9	GO
GO:1900102	BP	GO:1900102	negative regulation of endoplasmic reticulum unfolded protein response	3/179	11/18670	0.000135129	0.00166744	0.00115221	PPP1R15A/HSPA5/PPP1R15B	3	GO
GO:1990440	BP	GO:1990440	positive regulation of transcription from RNA polymerase II promoter in response to endoplasmic reticulum stress	3/179	11/18670	0.000135129	0.00166744	0.00115221	ATF3/DDIT3/HSPA5	3	GO
GO:0002761	BP	GO:0002761	regulation of myeloid leukocyte differentiation	7/179	117/18670	0.00013533	0.00166744	0.00115221	JUN/FOS/CCL3/IFNG/TYROBP/ID2/ZFP36L1	7	GO
GO:0046209	BP	GO:0046209	nitric oxide metabolic process	6/179	82/18670	0.000136797	0.00167877	0.00116004	IFNG/HSP90AA1/KLF2/ICAM1/HSP90AB1/ZC3H12A	6	GO
GO:0070997	BP	GO:0070997	neuron death	12/179	348/18670	0.000139499	0.0017051	0.00117823	JUN/FOS/EGR1/BTG2/CCL3/IFNG/UBB/TYROBP/CCL5/HSP90AB1/DDIT3/HSPA5	12	GO
GO:1990266	BP	GO:1990266	neutrophil migration	7/179	118/18670	0.000142716	0.00173751	0.00120063	CCL3L1/CCL3/CCL5/FCER1G/XCL1/XCL2/CCL4	7	GO
GO:0050852	BP	GO:0050852	T cell receptor signaling pathway	9/179	202/18670	0.000147965	0.00179429	0.00123986	NFKBIZ/NFKBID/TXK/ZC3H12A/CD247/CD160/RIPK2/PTPN6/HLA-DQA1	9	GO
GO:0071560	BP	GO:0071560	cellular response to transforming growth factor beta stimulus	10/179	249/18670	0.000149435	0.00180499	0.00124725	JUN/FOS/HSPA1A/UBB/UBC/CITED2/XCL1/HSP90AB1/HSPA5/ZFP36L1	10	GO
GO:0002697	BP	GO:0002697	regulation of immune effector process	14/179	462/18670	0.000152313	0.00183254	0.00126629	IFNG/ICAM1/NFKBIZ/NFKBID/TYROBP/DUSP10/FCER1G/XCL1/ZC3H12A/CD160/RIPK2/HSPD1/PTPN6/CGAS	14	GO
GO:2001233	BP	GO:2001233	regulation of apoptotic signaling pathway	13/179	406/18670	0.00015364	0.00184128	0.00127233	HSPA1B/ATF3/HSPA1A/PMAIP1/UBB/ICAM1/DNAJA1/GSTP1/DDIT3/HSPB1/DEDD2/CTSC/DDX3X	13	GO
GO:1905897	BP	GO:1905897	regulation of response to endoplasmic reticulum stress	6/179	84/18670	0.000156311	0.001866	0.00128941	PPP1R15A/HSPA1A/PMAIP1/DDIT3/HSPA5/PPP1R15B	6	GO
GO:0032655	BP	GO:0032655	regulation of interleukin-12 production	5/179	54/18670	0.00016562	0.00196947	0.00136091	IFNG/TIGIT/IRF1/RIPK2/HSPD1	5	GO
GO:2001057	BP	GO:2001057	reactive nitrogen species metabolic process	6/179	85/18670	0.00016686	0.00197655	0.00136581	IFNG/HSP90AA1/KLF2/ICAM1/HSP90AB1/ZC3H12A	6	GO
GO:0019079	BP	GO:0019079	viral genome replication	7/179	122/18670	0.000175603	0.00206417	0.00142635	OASL/CCL5/ZC3H12A/STOM/ISG15/ZC3HAV1/DDX3X	7	GO
GO:0034101	BP	GO:0034101	erythrocyte homeostasis	7/179	122/18670	0.000175603	0.00206417	0.00142635	HSPA1B/HSPA1A/KLF2/ZFP36/ID2/ISG15/ZFP36L1	7	GO
GO:0032760	BP	GO:0032760	positive regulation of tumor necrosis factor production	6/179	86/18670	0.000177964	0.00208395	0.00144002	CCL3/IFNG/TYROBP/FCER1G/RIPK2/HSPB1	6	GO
GO:0006983	BP	GO:0006983	ER overload response	3/179	12/18670	0.000178903	0.00208697	0.0014421	DDIT3/HSPA5/PPP1R15B	3	GO
GO:0043030	BP	GO:0043030	regulation of macrophage activation	5/179	55/18670	0.00018078	0.00209102	0.0014449	CCL3/LDLR/ZC3H12A/HSPD1/CTSC	5	GO
GO:0045620	BP	GO:0045620	negative regulation of lymphocyte differentiation	5/179	55/18670	0.00018078	0.00209102	0.0014449	NFKBID/IRF1/ZC3H12A/ID2/SOCS1	5	GO
GO:0071559	BP	GO:0071559	response to transforming growth factor beta	10/179	255/18670	0.000181294	0.00209102	0.0014449	JUN/FOS/HSPA1A/UBB/UBC/CITED2/XCL1/HSP90AB1/HSPA5/ZFP36L1	10	GO
GO:0071621	BP	GO:0071621	granulocyte chemotaxis	7/179	123/18670	0.000184714	0.00212248	0.00146664	CCL3L1/CCL3/CCL5/FCER1G/XCL1/XCL2/CCL4	7	GO
GO:0002690	BP	GO:0002690	positive regulation of leukocyte chemotaxis	6/179	87/18670	0.000189644	0.002171	0.00150017	CCL3/CCL5/XCL1/XCL2/CCL4/TNFSF14	6	GO
GO:0002460	BP	GO:0002460	adaptive immune response based on somatic recombination of immune receptors built from immunoglobulin superfamily domains	12/179	361/18670	0.000195926	0.00223457	0.0015441	TRDC/ICAM1/NFKBIZ/NFKBID/FCER1G/TCIRG1/XCL1/ZC3H12A/RIPK2/HSPD1/PTPN6/CTSC	12	GO
GO:0032615	BP	GO:0032615	interleukin-12 production	5/179	56/18670	0.000196976	0.00223823	0.00154662	IFNG/TIGIT/IRF1/RIPK2/HSPD1	5	GO
GO:0070098	BP	GO:0070098	chemokine-mediated signaling pathway	6/179	88/18670	0.000201921	0.00227755	0.0015738	CCL3L1/CCL3/CCL5/XCL1/XCL2/CCL4	6	GO
GO:1903557	BP	GO:1903557	positive regulation of tumor necrosis factor superfamily cytokine production	6/179	88/18670	0.000201921	0.00227755	0.0015738	CCL3/IFNG/TYROBP/FCER1G/RIPK2/HSPB1	6	GO
GO:0034248	BP	GO:0034248	regulation of cellular amide metabolic process	14/179	476/18670	0.000207194	0.00232846	0.00160898	PPP1R15A/BTG2/IFNG/EIF4A2/ZFP36/CCL5/ZC3H12A/HSPB1/PPP1R15B/MKNK2/RPS27L/ZFP36L1/EIF4A3/DDX3X	14	GO
GO:0045648	BP	GO:0045648	positive regulation of erythrocyte differentiation	4/179	31/18670	0.000209984	0.00234266	0.00161879	HSPA1B/HSPA1A/ID2/ISG15	4	GO
GO:2000406	BP	GO:2000406	positive regulation of T cell migration	4/179	31/18670	0.000209984	0.00234266	0.00161879	CCL5/XCL1/XCL2/TNFSF14	4	GO
GO:1903428	BP	GO:1903428	positive regulation of reactive oxygen species biosynthetic process	5/179	57/18670	0.000214254	0.00238164	0.00164572	IFNG/HSP90AA1/KLF2/ICAM1/HSP90AB1	5	GO
GO:0001906	BP	GO:0001906	cell killing	8/179	168/18670	0.000220534	0.00244259	0.00168784	IFNG/ICAM1/TYROBP/XCL1/HSP90AB1/CD160/PTPN6/CTSC	8	GO
GO:1901214	BP	GO:1901214	regulation of neuron death	11/179	313/18670	0.000225129	0.00248452	0.00171681	JUN/FOS/EGR1/BTG2/CCL3/IFNG/UBB/TYROBP/CCL5/HSP90AB1/DDIT3	11	GO
GO:0050722	BP	GO:0050722	regulation of interleukin-1 beta biosynthetic process	3/179	13/18670	0.000230935	0.00253946	0.00175478	EGR1/IFNG/TYROBP	3	GO
GO:0071385	BP	GO:0071385	cellular response to glucocorticoid stimulus	5/179	58/18670	0.000232663	0.00254933	0.00176159	ICAM1/ZFP36/GSTP1/HNRNPU/ZFP36L1	5	GO
GO:0006417	BP	GO:0006417	regulation of translation	13/179	424/18670	0.000234588	0.00255519	0.00176565	PPP1R15A/BTG2/EIF4A2/ZFP36/CCL5/ZC3H12A/HSPB1/PPP1R15B/MKNK2/RPS27L/ZFP36L1/EIF4A3/DDX3X	13	GO
GO:0071241	BP	GO:0071241	cellular response to inorganic substance	9/179	215/18670	0.000235895	0.00255519	0.00176565	JUN/FOS/FOSB/JUNB/FUS/ID2/HSPA5/CACYBP/EIF4A3	9	GO
GO:0002687	BP	GO:0002687	positive regulation of leukocyte migration	7/179	128/18670	0.000236183	0.00255519	0.00176565	CCL3/ICAM1/CCL5/XCL1/XCL2/CCL4/TNFSF14	7	GO
GO:0031098	BP	GO:0031098	stress-activated protein kinase signaling cascade	11/179	315/18670	0.000237796	0.00255519	0.00176565	DUSP1/UBB/GADD45B/UBC/ZFP36/DUSP10/DNAJA1/ZC3H12A/GSTP1/RIPK2/ZFP36L1	11	GO
GO:0045589	BP	GO:0045589	regulation of regulatory T cell differentiation	4/179	32/18670	0.000238196	0.00255519	0.00176565	IFNG/IRF1/DUSP10/SOCS1	4	GO
GO:0071353	BP	GO:0071353	cellular response to interleukin-4	4/179	32/18670	0.000238196	0.00255519	0.00176565	XCL1/HSP90AB1/NFIL3/HSPA5	4	GO
GO:1903038	BP	GO:1903038	negative regulation of leukocyte cell-cell adhesion	7/179	129/18670	0.000247744	0.00264836	0.00183003	TIGIT/NFKBID/IRF1/XCL1/ZC3H12A/PTPN6/SOCS1	7	GO
GO:0045071	BP	GO:0045071	negative regulation of viral genome replication	5/179	59/18670	0.000252251	0.00268212	0.00185335	OASL/CCL5/ZC3H12A/ISG15/ZC3HAV1	5	GO
GO:0050920	BP	GO:0050920	regulation of chemotaxis	9/179	217/18670	0.000252651	0.00268212	0.00185335	DUSP1/CCL3/CCL5/XCL1/GSTP1/XCL2/HSPB1/CCL4/TNFSF14	9	GO
GO:0036003	BP	GO:0036003	positive regulation of transcription from RNA polymerase II promoter in response to stress	4/179	33/18670	0.000269033	0.00284086	0.00196305	ATF3/KLF2/DDIT3/HSPA5	4	GO
GO:0031668	BP	GO:0031668	cellular response to extracellular stimulus	10/179	268/18670	0.000270307	0.00284086	0.00196305	JUN/FOS/ATF3/PMAIP1/HSPA8/ICAM1/ZC3H12A/GSTP1/HSPA5/CDKN1A	10	GO
GO:0002699	BP	GO:0002699	positive regulation of immune effector process	9/179	219/18670	0.000270382	0.00284086	0.00196305	IFNG/NFKBIZ/NFKBID/TYROBP/FCER1G/XCL1/CD160/RIPK2/HSPD1	9	GO
GO:0002294	BP	GO:0002294	CD4-positive, alpha-beta T cell differentiation involved in immune response	5/179	60/18670	0.000273067	0.00285928	0.00197578	IFNG/NFKBIZ/NFKBID/ZC3H12A/RIPK2	5	GO
GO:0006470	BP	GO:0006470	protein dephosphorylation	11/179	321/18670	0.000279476	0.00291644	0.00201527	DUSP1/PPP1R15A/DUSP2/DUSP10/DUSP5/PTPN7/HSP90AB1/PPP1R10/PTPN6/DUSP6/PPP1R15B	11	GO
GO:0043374	BP	GO:0043374	CD8-positive, alpha-beta T cell differentiation	3/179	14/18670	0.000291848	0.00301478	0.00208323	EOMES/IRF1/SOCS1	3	GO
GO:0045591	BP	GO:0045591	positive regulation of regulatory T cell differentiation	3/179	14/18670	0.000291848	0.00301478	0.00208323	IFNG/DUSP10/SOCS1	3	GO
GO:0050720	BP	GO:0050720	interleukin-1 beta biosynthetic process	3/179	14/18670	0.000291848	0.00301478	0.00208323	EGR1/IFNG/TYROBP	3	GO
GO:0071384	BP	GO:0071384	cellular response to corticosteroid stimulus	5/179	61/18670	0.000295162	0.00303878	0.00209981	ICAM1/ZFP36/GSTP1/HNRNPU/ZFP36L1	5	GO
GO:0070663	BP	GO:0070663	regulation of leukocyte proliferation	9/179	222/18670	0.000298905	0.00306431	0.00211745	IRF1/TYROBP/TNFSF9/CCL5/XCL1/GSTP1/RIPK2/PTPN6/CDKN1A	9	GO
GO:1903829	BP	GO:1903829	positive regulation of cellular protein localization	11/179	324/18670	0.000302529	0.00306431	0.00211745	PMAIP1/IFNG/TYROBP/FCER1G/HSP90AB1/ZC3H12A/CD247/PYHIN1/STOM/PLK3/SQSTM1	11	GO
GO:0010922	BP	GO:0010922	positive regulation of phosphatase activity	4/179	34/18670	0.000302636	0.00306431	0.00211745	PPP1R15A/IFNG/HSP90AB1/PPP1R15B	4	GO
GO:0045066	BP	GO:0045066	regulatory T cell differentiation	4/179	34/18670	0.000302636	0.00306431	0.00211745	IFNG/IRF1/DUSP10/SOCS1	4	GO
GO:0070670	BP	GO:0070670	response to interleukin-4	4/179	34/18670	0.000302636	0.00306431	0.00211745	XCL1/HSP90AB1/NFIL3/HSPA5	4	GO
GO:0046651	BP	GO:0046651	lymphocyte proliferation	10/179	272/18670	0.000304132	0.00306934	0.00212092	IRF1/TYROBP/TNFSF9/CCL5/XCL1/RIPK2/HSPD1/PTPN6/CDKN1A/TNFSF14	10	GO
GO:0046683	BP	GO:0046683	response to organophosphorus	7/179	134/18670	0.000312582	0.00314427	0.0021727	JUN/FOS/DUSP1/FOSB/JUNB/HSPA5/ZFP36L1	7	GO
GO:0030595	BP	GO:0030595	leukocyte chemotaxis	9/179	224/18670	0.00031927	0.00320105	0.00221193	DUSP1/CCL3L1/CCL3/CCL5/FCER1G/XCL1/XCL2/CCL4/TNFSF14	9	GO
GO:0032943	BP	GO:0032943	mononuclear cell proliferation	10/179	274/18670	0.000322329	0.00322119	0.00222586	IRF1/TYROBP/TNFSF9/CCL5/XCL1/RIPK2/HSPD1/PTPN6/CDKN1A/TNFSF14	10	GO
GO:0050821	BP	GO:0050821	protein stabilization	8/179	178/18670	0.000326162	0.00324721	0.00224384	HSPA1B/HSPA1A/HSP90AA1/TYROBP/HSP90AB1/PYHIN1/HSPD1/CDKN1A	8	GO
GO:0050921	BP	GO:0050921	positive regulation of chemotaxis	7/179	135/18670	0.00032705	0.00324721	0.00224384	CCL3/CCL5/XCL1/XCL2/HSPB1/CCL4/TNFSF14	7	GO
GO:0032735	BP	GO:0032735	positive regulation of interleukin-12 production	4/179	35/18670	0.000339144	0.00334564	0.00231185	IFNG/IRF1/RIPK2/HSPD1	4	GO
GO:0045622	BP	GO:0045622	regulation of T-helper cell differentiation	4/179	35/18670	0.000339144	0.00334564	0.00231185	NFKBIZ/NFKBID/ZC3H12A/RIPK2	4	GO
GO:0022408	BP	GO:0022408	negative regulation of cell-cell adhesion	8/179	180/18670	0.000351572	0.00345713	0.00238889	TIGIT/NFKBID/IRF1/XCL1/ZC3H12A/PTPN6/MYADM/SOCS1	8	GO
GO:0050684	BP	GO:0050684	regulation of mRNA processing	7/179	137/18670	0.000357598	0.00348602	0.00240885	HNRNPA2B1/TRA2B/TRA2A/SRSF7/SRSF3/HNRNPU/ZFP36L1	7	GO
GO:0030522	BP	GO:0030522	intracellular receptor signaling pathway	10/179	278/18670	0.000361462	0.00348602	0.00240885	HSPA1B/NR4A1/HSPA1A/NFKBIA/UBB/UBC/CITED2/DNAJA1/TIFA/RIPK2	10	GO
GO:0043508	BP	GO:0043508	negative regulation of JUN kinase activity	3/179	15/18670	0.000362243	0.00348602	0.00240885	DUSP10/DNAJA1/GSTP1	3	GO
GO:0045360	BP	GO:0045360	regulation of interleukin-1 biosynthetic process	3/179	15/18670	0.000362243	0.00348602	0.00240885	EGR1/IFNG/TYROBP	3	GO
GO:2001185	BP	GO:2001185	regulation of CD8-positive, alpha-beta T cell activation	3/179	15/18670	0.000362243	0.00348602	0.00240885	IRF1/XCL1/SOCS1	3	GO
GO:0031341	BP	GO:0031341	regulation of cell killing	6/179	98/18670	0.000362464	0.00348602	0.00240885	IFNG/ICAM1/TYROBP/XCL1/HSP90AB1/CD160	6	GO
GO:0048024	BP	GO:0048024	regulation of mRNA splicing, via spliceosome	6/179	98/18670	0.000362464	0.00348602	0.00240885	HNRNPA2B1/TRA2B/TRA2A/SRSF7/SRSF3/HNRNPU	6	GO
GO:0045600	BP	GO:0045600	positive regulation of fat cell differentiation	5/179	64/18670	0.000369629	0.00353278	0.00244116	ZFP36/ZC3H12A/ID2/HNRNPU/ZFP36L1	5	GO
GO:0046782	BP	GO:0046782	regulation of viral transcription	5/179	64/18670	0.000369629	0.00353278	0.00244116	JUN/CCL3/ZFP36/CCL5/CCL4	5	GO
GO:0002755	BP	GO:0002755	MyD88-dependent toll-like receptor signaling pathway	4/179	36/18670	0.0003787	0.00360824	0.00249331	UBB/UBC/IRF1/HSPD1	4	GO
GO:0051817	BP	GO:0051817	modulation of process of other organism involved in symbiotic interaction	6/179	99/18670	0.000382821	0.00363621	0.00251263	JUN/CCL3/CCL5/ZC3H12A/STOM/CCL4	6	GO
GO:0071902	BP	GO:0071902	positive regulation of protein serine/threonine kinase activity	11/179	334/18670	0.000391297	0.00370524	0.00256034	IFNG/UBB/GADD45B/UBC/SPRY2/DUSP5/HSP90AB1/RIPK2/DUSP6/CKS2/DDX3X	11	GO
GO:0009314	BP	GO:0009314	response to radiation	13/179	448/18670	0.000397426	0.0037517	0.00259244	JUN/FOS/DUSP1/RHOB/EGR1/JUNB/ICAM1/HMGCS1/NABP1/ID2/HSPA5/PLK3/CDKN1A	13	GO
GO:0002824	BP	GO:0002824	positive regulation of adaptive immune response based on somatic recombination of immune receptors built from immunoglobulin superfamily domains	6/179	100/18670	0.000404061	0.00379101	0.0026196	NFKBIZ/NFKBID/FCER1G/XCL1/RIPK2/HSPD1	6	GO
GO:0070498	BP	GO:0070498	interleukin-1-mediated signaling pathway	6/179	100/18670	0.000404061	0.00379101	0.0026196	EGR1/NFKBIA/UBB/UBC/RIPK2/SQSTM1	6	GO
GO:0043029	BP	GO:0043029	T cell homeostasis	4/179	37/18670	0.000421447	0.00393902	0.00272188	PMAIP1/TCIRG1/GPR174/TNFSF14	4	GO
GO:0097530	BP	GO:0097530	granulocyte migration	7/179	141/18670	0.000425546	0.00393902	0.00272188	CCL3L1/CCL3/CCL5/FCER1G/XCL1/XCL2/CCL4	7	GO
GO:0097305	BP	GO:0097305	response to alcohol	9/179	233/18670	0.000425663	0.00393902	0.00272188	FOS/FOSB/CCL3/KLF2/ICAM1/HMGCS1/PTGDR/GSTP1/CDKN1A	9	GO
GO:1903426	BP	GO:1903426	regulation of reactive oxygen species biosynthetic process	6/179	101/18670	0.000426211	0.00393902	0.00272188	IFNG/HSP90AA1/KLF2/ICAM1/HSP90AB1/ZC3H12A	6	GO
GO:0031647	BP	GO:0031647	regulation of protein stability	10/179	284/18670	0.000427541	0.00393902	0.00272188	HSPA1B/HSPA1A/HSP90AA1/HSPA8/TYROBP/HSP90AB1/PYHIN1/HSPD1/MYLIP/CDKN1A	10	GO
GO:0072593	BP	GO:0072593	reactive oxygen species metabolic process	10/179	284/18670	0.000427541	0.00393902	0.00272188	PMAIP1/IFNG/HSP90AA1/KLF2/ICAM1/TYROBP/HSP90AB1/ZC3H12A/GSTP1/CDKN1A	10	GO
GO:0035970	BP	GO:0035970	peptidyl-threonine dephosphorylation	3/179	16/18670	0.000442701	0.00403029	0.00278495	DUSP1/DUSP10/DUSP5	3	GO
GO:0042222	BP	GO:0042222	interleukin-1 biosynthetic process	3/179	16/18670	0.000442701	0.00403029	0.00278495	EGR1/IFNG/TYROBP	3	GO
GO:0061158	BP	GO:0061158	3'-UTR-mediated mRNA destabilization	3/179	16/18670	0.000442701	0.00403029	0.00278495	ZFP36/ZC3H12A/ZFP36L1	3	GO
GO:0061684	BP	GO:0061684	chaperone-mediated autophagy	3/179	16/18670	0.000442701	0.00403029	0.00278495	HSP90AA1/HSPA8/PLK3	3	GO
GO:0042108	BP	GO:0042108	positive regulation of cytokine biosynthetic process	5/179	67/18670	0.000457489	0.00415259	0.00286946	EGR1/IFNG/IRF1/TYROBP/HSPB1	5	GO
GO:0071248	BP	GO:0071248	cellular response to metal ion	8/179	188/18670	0.00046988	0.00425248	0.00293848	JUN/FOS/FOSB/JUNB/FUS/ID2/HSPA5/CACYBP	8	GO
GO:1902106	BP	GO:1902106	negative regulation of leukocyte differentiation	6/179	103/18670	0.000473347	0.00427126	0.00295146	CCL3/NFKBID/IRF1/ZC3H12A/ID2/SOCS1	6	GO
GO:0006913	BP	GO:0006913	nucleocytoplasmic transport	11/179	343/18670	0.000488991	0.00438302	0.00302868	IFNG/NFKBIA/HNRNPA2B1/SRSF7/FAM53C/SRSF3/EGR2/ZC3H12A/PPP1R10/CDKN1A/EIF4A3	11	GO
GO:0019915	BP	GO:0019915	lipid storage	5/179	68/18670	0.000490007	0.00438302	0.00302868	NFKBIA/ZC3H12A/PLIN2/STARD4/ABHD5	5	GO
GO:0097193	BP	GO:0097193	intrinsic apoptotic signaling pathway	10/179	289/18670	0.000490018	0.00438302	0.00302868	PPP1R15A/HSPA1A/PMAIP1/UBB/DNAJA1/DDIT3/HSPB1/RPS27L/CDKN1A/DDX3X	10	GO
GO:0051607	BP	GO:0051607	defense response to virus	9/179	238/18670	0.000496394	0.00442714	0.00305917	IFIT2/PMAIP1/IFNG/IRF1/OASL/ZC3H12A/ISG15/CGAS/ZC3HAV1	9	GO
GO:0002821	BP	GO:0002821	positive regulation of adaptive immune response	6/179	105/18670	0.000524449	0.0046618	0.00322132	NFKBIZ/NFKBID/FCER1G/XCL1/RIPK2/HSPD1	6	GO
GO:0051169	BP	GO:0051169	nuclear transport	11/179	346/18670	0.000525782	0.0046618	0.00322132	IFNG/NFKBIA/HNRNPA2B1/SRSF7/FAM53C/SRSF3/EGR2/ZC3H12A/PPP1R10/CDKN1A/EIF4A3	11	GO
GO:0050663	BP	GO:0050663	cytokine secretion	9/179	240/18670	0.000527264	0.0046618	0.00322132	CCL3/IFNG/TCIRG1/ZC3H12A/GBP5/CD160/RIPK2/ISG15/SOCS1	9	GO
GO:0006978	BP	GO:0006978	DNA damage response, signal transduction by p53 class mediator resulting in transcription of p21 class mediator	3/179	17/18670	0.000533786	0.00470591	0.0032518	PYHIN1/RPS27L/CDKN1A	3	GO
GO:0042136	BP	GO:0042136	neurotransmitter biosynthetic process	6/179	106/18670	0.000551558	0.00484513	0.00334801	IFNG/HSP90AA1/KLF2/ICAM1/HSP90AB1/ZC3H12A	6	GO
GO:0043547	BP	GO:0043547	positive regulation of GTPase activity	12/179	405/18670	0.000552737	0.00484513	0.00334801	JUN/CCL3L1/CCL3/ICAM1/CCL5/NEDD9/XCL1/ACAP1/RGS1/XCL2/TAGAP/CCL4	12	GO
GO:0050657	BP	GO:0050657	nucleic acid transport	8/179	193/18670	0.000558949	0.00487175	0.0033664	HNRNPA2B1/ZFP36/SRSF7/SRSF3/MRPL18/HNRNPU/ZFP36L1/EIF4A3	8	GO
GO:0050658	BP	GO:0050658	RNA transport	8/179	193/18670	0.000558949	0.00487175	0.0033664	HNRNPA2B1/ZFP36/SRSF7/SRSF3/MRPL18/HNRNPU/ZFP36L1/EIF4A3	8	GO
GO:2000008	BP	GO:2000008	regulation of protein localization to cell surface	4/179	40/18670	0.000570278	0.00495641	0.0034249	TYROBP/FCER1G/HSP90AB1/CD247	4	GO
GO:0001909	BP	GO:0001909	leukocyte mediated cytotoxicity	6/179	107/18670	0.000579744	0.0050103	0.00346214	ICAM1/TYROBP/XCL1/CD160/PTPN6/CTSC	6	GO
GO:0030330	BP	GO:0030330	DNA damage response, signal transduction by p53 class mediator	6/179	107/18670	0.000579744	0.0050103	0.00346214	BTG2/PMAIP1/PYHIN1/RPS27L/PLK3/CDKN1A	6	GO
GO:0051052	BP	GO:0051052	regulation of DNA metabolic process	11/179	351/18670	0.000592242	0.00507592	0.00350748	DUSP1/HSP90AA1/HNRNPA2B1/GZMA/HSP90AB1/PPP1R10/FUS/HELB/CGAS/CDKN1A/HNRNPU	11	GO
GO:0009267	BP	GO:0009267	cellular response to starvation	7/179	149/18670	0.000592301	0.00507592	0.00350748	JUN/ATF3/PMAIP1/HSPA8/ZC3H12A/HSPA5/CDKN1A	7	GO
GO:1903900	BP	GO:1903900	regulation of viral life cycle	7/179	149/18670	0.000592301	0.00507592	0.00350748	OASL/CCL5/ZC3H12A/STOM/ISG15/ZC3HAV1/DDX3X	7	GO
GO:2000278	BP	GO:2000278	regulation of DNA biosynthetic process	6/179	108/18670	0.000609037	0.0052048	0.00359654	DUSP1/HSP90AA1/HNRNPA2B1/HSP90AB1/CDKN1A/HNRNPU	6	GO
GO:0051236	BP	GO:0051236	establishment of RNA localization	8/179	196/18670	0.000618639	0.00527218	0.0036431	HNRNPA2B1/ZFP36/SRSF7/SRSF3/MRPL18/HNRNPU/ZFP36L1/EIF4A3	8	GO
GO:0035994	BP	GO:0035994	response to muscle stretch	3/179	18/18670	0.000636042	0.00536092	0.00370442	JUN/FOS/NFKBIA	3	GO
GO:0042772	BP	GO:0042772	DNA damage response, signal transduction resulting in transcription	3/179	18/18670	0.000636042	0.00536092	0.00370442	PYHIN1/RPS27L/CDKN1A	3	GO
GO:1900153	BP	GO:1900153	positive regulation of nuclear-transcribed mRNA catabolic process, deadenylation-dependent decay	3/179	18/18670	0.000636042	0.00536092	0.00370442	BTG2/ZFP36/ZFP36L1	3	GO
GO:2000319	BP	GO:2000319	regulation of T-helper 17 cell differentiation	3/179	18/18670	0.000636042	0.00536092	0.00370442	NFKBIZ/NFKBID/ZC3H12A	3	GO
GO:0032675	BP	GO:0032675	regulation of interleukin-6 production	7/179	152/18670	0.000666786	0.00560465	0.00387284	KLF2/TYROBP/FCER1G/ZC3H12A/RIPK2/HSPD1/PTPN6	7	GO
GO:0007179	BP	GO:0007179	transforming growth factor beta receptor signaling pathway	8/179	199/18670	0.000683378	0.00572843	0.00395837	JUN/FOS/HSPA1A/UBB/UBC/CITED2/HSP90AB1/HSPA5	8	GO
GO:0002833	BP	GO:0002833	positive regulation of response to biotic stimulus	9/179	249/18670	0.00068634	0.00573757	0.00396469	CCL5/FCER1G/TXK/GBP5/CD160/PYHIN1/RIPK2/HSPD1/CGAS	9	GO
GO:0043087	BP	GO:0043087	regulation of GTPase activity	13/179	479/18670	0.000742375	0.00618915	0.00427673	JUN/CCL3L1/CCL3/SPRY2/ICAM1/CCL5/NEDD9/XCL1/ACAP1/RGS1/XCL2/TAGAP/CCL4	13	GO
GO:2001236	BP	GO:2001236	regulation of extrinsic apoptotic signaling pathway	7/179	155/18670	0.000748515	0.00622342	0.00430041	HSPA1B/ATF3/HSPA1A/PMAIP1/ICAM1/GSTP1/DEDD2	7	GO
GO:0010038	BP	GO:0010038	response to metal ion	11/179	362/18670	0.000763422	0.00633021	0.0043742	JUN/FOS/DUSP1/FOSB/JUNB/ICAM1/TCIRG1/FUS/ID2/HSPA5/CACYBP	11	GO
GO:0035821	BP	GO:0035821	modulation of process of other organism	6/179	113/18670	0.000773137	0.00639349	0.00441792	JUN/CCL3/CCL5/ZC3H12A/STOM/CCL4	6	GO
GO:0042035	BP	GO:0042035	regulation of cytokine biosynthetic process	6/179	114/18670	0.000809699	0.00667784	0.00461442	EGR1/IFNG/ZFP36/IRF1/TYROBP/HSPB1	6	GO
GO:1903573	BP	GO:1903573	negative regulation of response to endoplasmic reticulum stress	4/179	44/18670	0.000822226	0.00674489	0.00466074	PPP1R15A/HSPA1A/HSPA5/PPP1R15B	4	GO
GO:2000404	BP	GO:2000404	regulation of T cell migration	4/179	44/18670	0.000822226	0.00674489	0.00466074	CCL5/XCL1/XCL2/TNFSF14	4	GO
GO:0071222	BP	GO:0071222	cellular response to lipopolysaccharide	8/179	205/18670	0.000829251	0.00678438	0.00468803	CCL3/NFKBIA/ICAM1/ZFP36/CCL5/ZC3H12A/GSTP1/RIPK2	8	GO
GO:0042113	BP	GO:0042113	B cell activation	10/179	310/18670	0.000841233	0.0068641	0.00474312	TRDC/KLF6/TYROBP/TCIRG1/LAT2/ID2/HSPD1/PTPN6/CDKN1A/ZFP36L1	10	GO
GO:0032481	BP	GO:0032481	positive regulation of type I interferon production	5/179	77/18670	0.000866584	0.00703672	0.0048624	IRF1/RIPK2/HSPD1/CGAS/DDX3X	5	GO
GO:0042535	BP	GO:0042535	positive regulation of tumor necrosis factor biosynthetic process	3/179	20/18670	0.00087615	0.00703672	0.0048624	IFNG/TYROBP/HSPB1	3	GO
GO:0070262	BP	GO:0070262	peptidyl-serine dephosphorylation	3/179	20/18670	0.00087615	0.00703672	0.0048624	DUSP1/PPP1R15A/PPP1R15B	3	GO
GO:1900151	BP	GO:1900151	regulation of nuclear-transcribed mRNA catabolic process, deadenylation-dependent decay	3/179	20/18670	0.00087615	0.00703672	0.0048624	BTG2/ZFP36/ZFP36L1	3	GO
GO:1901673	BP	GO:1901673	regulation of mitotic spindle assembly	3/179	20/18670	0.00087615	0.00703672	0.0048624	HSPA1B/HSPA1A/HNRNPU	3	GO
GO:1903978	BP	GO:1903978	regulation of microglial cell activation	3/179	20/18670	0.00087615	0.00703672	0.0048624	CCL3/LDLR/CTSC	3	GO
GO:0071456	BP	GO:0071456	cellular response to hypoxia	8/179	207/18670	0.000883085	0.00707391	0.0048881	EGR1/PMAIP1/UBB/UBC/CITED2/ICAM1/PLK3/ZFP36L1	8	GO
GO:0048568	BP	GO:0048568	embryonic organ development	12/179	428/18670	0.000895128	0.00711959	0.00491967	ID3/JUNB/CITED2/TRA2B/SPRY2/EOMES/INSIG1/ID2/RBBP6/ZFP36L1/EIF4A3/SOCS3	12	GO
GO:0002820	BP	GO:0002820	negative regulation of adaptive immune response	4/179	45/18670	0.000895751	0.00711959	0.00491967	XCL1/ZC3H12A/CD160/PTPN6	4	GO
GO:0045581	BP	GO:0045581	negative regulation of T cell differentiation	4/179	45/18670	0.000895751	0.00711959	0.00491967	NFKBID/IRF1/ZC3H12A/SOCS1	4	GO
GO:0007519	BP	GO:0007519	skeletal muscle tissue development	7/179	160/18670	0.000902169	0.00715208	0.00494211	FOS/EGR1/ATF3/BTG2/EOMES/MAFF/EGR2	7	GO
GO:0050670	BP	GO:0050670	regulation of lymphocyte proliferation	8/179	208/18670	0.000911035	0.00720375	0.00497782	IRF1/TYROBP/TNFSF9/CCL5/XCL1/RIPK2/PTPN6/CDKN1A	8	GO
GO:0032635	BP	GO:0032635	interleukin-6 production	7/179	161/18670	0.000935685	0.00737965	0.00509936	KLF2/TYROBP/FCER1G/ZC3H12A/RIPK2/HSPD1/PTPN6	7	GO
GO:0032944	BP	GO:0032944	regulation of mononuclear cell proliferation	8/179	209/18670	0.000939691	0.00739223	0.00510806	IRF1/TYROBP/TNFSF9/CCL5/XCL1/RIPK2/PTPN6/CDKN1A	8	GO
GO:0009612	BP	GO:0009612	response to mechanical stimulus	8/179	210/18670	0.000969065	0.00758441	0.00524086	JUN/FOS/BTG2/FOSB/JUNB/NFKBIA/IRF1/TNFSF14	8	GO
GO:0097529	BP	GO:0097529	myeloid leukocyte migration	8/179	210/18670	0.000969065	0.00758441	0.00524086	DUSP1/CCL3L1/CCL3/CCL5/FCER1G/XCL1/XCL2/CCL4	8	GO
GO:0032516	BP	GO:0032516	positive regulation of phosphoprotein phosphatase activity	3/179	21/18670	0.001015	0.0078637	0.00543384	PPP1R15A/HSP90AB1/PPP1R15B	3	GO
GO:0048245	BP	GO:0048245	eosinophil chemotaxis	3/179	21/18670	0.001015	0.0078637	0.00543384	CCL3/CCL5/CCL4	3	GO
GO:0051412	BP	GO:0051412	response to corticosterone	3/179	21/18670	0.001015	0.0078637	0.00543384	FOS/FOSB/CDKN1A	3	GO
GO:2000316	BP	GO:2000316	regulation of T-helper 17 type immune response	3/179	21/18670	0.001015	0.0078637	0.00543384	NFKBIZ/NFKBID/ZC3H12A	3	GO
GO:0071219	BP	GO:0071219	cellular response to molecule of bacterial origin	8/179	212/18670	0.00103002	0.00795995	0.00550036	CCL3/NFKBIA/ICAM1/ZFP36/CCL5/ZC3H12A/GSTP1/RIPK2	8	GO
GO:1900744	BP	GO:1900744	regulation of p38MAPK cascade	4/179	47/18670	0.00105648	0.00811441	0.00560709	DUSP1/GADD45B/DUSP10/ZC3H12A	4	GO
GO:0017015	BP	GO:0017015	regulation of transforming growth factor beta receptor signaling pathway	6/179	120/18670	0.00105794	0.00811441	0.00560709	HSPA1A/UBB/UBC/CITED2/HSP90AB1/HSPA5	6	GO
GO:1903052	BP	GO:1903052	positive regulation of proteolysis involved in cellular protein catabolic process	6/179	120/18670	0.00105794	0.00811441	0.00560709	HSPA1B/HSPA1A/ZFAND2A/PYHIN1/CTSC/PLK3	6	GO
GO:0031667	BP	GO:0031667	response to nutrient levels	13/179	499/18670	0.00107808	0.00819923	0.0056657	JUN/ATF3/PMAIP1/HSPA8/LDLR/ICAM1/ZFP36/HMGCS1/ZC3H12A/GSTP1/DDIT3/HSPA5/CDKN1A	13	GO
GO:0050900	BP	GO:0050900	leukocyte migration	13/179	499/18670	0.00107808	0.00819923	0.0056657	DUSP1/CCL3L1/CCL3/ICAM1/CCL5/FCER1G/XCL1/GCSAM/DOK2/XCL2/PTPN6/CCL4/TNFSF14	13	GO
GO:0007093	BP	GO:0007093	mitotic cell cycle checkpoint	7/179	165/18670	0.00107969	0.00819923	0.0056657	DUSP1/BTG2/NABP1/PPP1R10/RPS27L/PLK3/CDKN1A	7	GO
GO:2001242	BP	GO:2001242	regulation of intrinsic apoptotic signaling pathway	7/179	165/18670	0.00107969	0.00819923	0.0056657	HSPA1A/PMAIP1/UBB/DNAJA1/DDIT3/HSPB1/DDX3X	7	GO
GO:1903050	BP	GO:1903050	regulation of proteolysis involved in cellular protein catabolic process	8/179	214/18670	0.00109401	0.00828744	0.00572665	HSPA1B/HSPA1A/UBB/ZFAND2A/HSP90AB1/PYHIN1/CTSC/PLK3	8	GO
GO:0032642	BP	GO:0032642	regulation of chemokine production	5/179	82/18670	0.00115162	0.00866616	0.00598835	EGR1/IFNG/GSTP1/RIPK2/DDX3X	5	GO
GO:1903409	BP	GO:1903409	reactive oxygen species biosynthetic process	6/179	122/18670	0.00115248	0.00866616	0.00598835	IFNG/HSP90AA1/KLF2/ICAM1/HSP90AB1/ZC3H12A	6	GO
GO:1903844	BP	GO:1903844	regulation of cellular response to transforming growth factor beta stimulus	6/179	122/18670	0.00115248	0.00866616	0.00598835	HSPA1A/UBB/UBC/CITED2/HSP90AB1/HSPA5	6	GO
GO:0032069	BP	GO:0032069	regulation of nuclease activity	3/179	22/18670	0.00116702	0.00869033	0.00600505	HSPA1A/OASL/GZMA	3	GO
GO:0045624	BP	GO:0045624	positive regulation of T-helper cell differentiation	3/179	22/18670	0.00116702	0.00869033	0.00600505	NFKBIZ/NFKBID/RIPK2	3	GO
GO:0071404	BP	GO:0071404	cellular response to low-density lipoprotein particle stimulus	3/179	22/18670	0.00116702	0.00869033	0.00600505	LDLR/HMGCS1/FCER1G	3	GO
GO:1901798	BP	GO:1901798	positive regulation of signal transduction by p53 class mediator	3/179	22/18670	0.00116702	0.00869033	0.00600505	PMAIP1/UBB/PYHIN1	3	GO
GO:0036294	BP	GO:0036294	cellular response to decreased oxygen levels	8/179	217/18670	0.00119591	0.00888388	0.00613879	EGR1/PMAIP1/UBB/UBC/CITED2/ICAM1/PLK3/ZFP36L1	8	GO
GO:0042089	BP	GO:0042089	cytokine biosynthetic process	6/179	123/18670	0.0012021	0.00890746	0.00615509	EGR1/IFNG/ZFP36/IRF1/TYROBP/HSPB1	6	GO
GO:0048545	BP	GO:0048545	response to steroid hormone	11/179	383/18670	0.00120489	0.00890746	0.00615509	FOS/DUSP1/NR4A1/FOSB/ICAM1/ZFP36/DNAJA1/GSTP1/CDKN1A/HNRNPU/ZFP36L1	11	GO
GO:0060538	BP	GO:0060538	skeletal muscle organ development	7/179	169/18670	0.00124057	0.00914919	0.00632212	FOS/EGR1/ATF3/BTG2/EOMES/MAFF/EGR2	7	GO
GO:0019218	BP	GO:0019218	regulation of steroid metabolic process	6/179	124/18670	0.00125335	0.00919925	0.00635672	EGR1/IFNG/LDLR/HMGCS1/INSIG1/STARD4	6	GO
GO:0042107	BP	GO:0042107	cytokine metabolic process	6/179	124/18670	0.00125335	0.00919925	0.00635672	EGR1/IFNG/ZFP36/IRF1/TYROBP/HSPB1	6	GO
GO:0045445	BP	GO:0045445	myoblast differentiation	5/179	84/18670	0.00128314	0.00939537	0.00649224	ID3/DDIT3/IFRD1/ZFP36L1/TNFSF14	5	GO
GO:0001961	BP	GO:0001961	positive regulation of cytokine-mediated signaling pathway	4/179	50/18670	0.00133402	0.00967555	0.00668585	HSPA1B/HSPA1A/TXK/RIPK2	4	GO
GO:0009409	BP	GO:0009409	response to cold	4/179	50/18670	0.00133402	0.00967555	0.00668585	FOS/HSP90AA1/NFKBIA/HSPD1	4	GO
GO:0032873	BP	GO:0032873	negative regulation of stress-activated MAPK cascade	4/179	50/18670	0.00133402	0.00967555	0.00668585	DUSP1/DUSP10/DNAJA1/GSTP1	4	GO
GO:0070303	BP	GO:0070303	negative regulation of stress-activated protein kinase signaling cascade	4/179	50/18670	0.00133402	0.00967555	0.00668585	DUSP1/DUSP10/DNAJA1/GSTP1	4	GO
GO:1903901	BP	GO:1903901	negative regulation of viral life cycle	5/179	85/18670	0.0013529	0.0097894	0.00676452	OASL/CCL5/ZC3H12A/ISG15/ZC3HAV1	5	GO
GO:0032479	BP	GO:0032479	regulation of type I interferon production	6/179	126/18670	0.00136085	0.00982375	0.00678825	IRF1/RIPK2/HSPD1/ISG15/CGAS/DDX3X	6	GO
GO:0036464	CC	GO:0036464	cytoplasmic ribonucleoprotein granule	12/187	212/19717	8.96e-07	0.000208446	0.000184221	DDX3Y/EIF4A2/NFKBIZ/ZFP36/ZC3H12A/SOCS1/NUFIP2/SQSTM1/HNRNPU/ZFP36L1/DDX3X/TUBA1A	12	GO
GO:0035770	CC	GO:0035770	ribonucleoprotein granule	12/187	223/19717	1.53e-06	0.000208446	0.000184221	DDX3Y/EIF4A2/NFKBIZ/ZFP36/ZC3H12A/SOCS1/NUFIP2/SQSTM1/HNRNPU/ZFP36L1/DDX3X/TUBA1A	12	GO
GO:0101002	CC	GO:0101002	ficolin-1-rich granule	9/187	124/19717	2.85e-06	0.000208446	0.000184221	HSPA1B/HSPA1A/HSP90AA1/HSPA8/HSPA6/HSP90AB1/GSTP1/DDX3X/YPEL5	9	GO
GO:1904813	CC	GO:1904813	ficolin-1-rich granule lumen	9/187	124/19717	2.85e-06	0.000208446	0.000184221	HSPA1B/HSPA1A/HSP90AA1/HSPA8/HSPA6/HSP90AB1/GSTP1/DDX3X/YPEL5	9	GO
GO:0008180	CC	GO:0008180	COP9 signalosome	5/187	36/19717	2.16e-05	0.00126572	0.00111862	HSPA1B/HSPA1A/HSPA6/HSP90AB1/HSPA5	5	GO
GO:0016607	CC	GO:0016607	nuclear speck	14/187	397/19717	2.72e-05	0.00133057	0.00117593	HSPA1B/HSPA1A/NFKBIZ/DUSP10/CCNL1/SRSF7/SRSF3/PYHIN1/CBX4/PNISR/RBBP6/HNRNPU/EIF4A3/DDX3X	14	GO
GO:0051082	MF	GO:0051082	unfolded protein binding	14/182	131/17696	7.69e-11	3.04e-08	2.44e-08	HSPA1B/DNAJB4/DNAJB1/HSPA1A/SERPINH1/HSP90AA1/HSPA8/HSPA6/DNAJA4/DNAJA1/HSPE1/HSP90AB1/HSPD1/HSPA5	14	GO
GO:0031625	MF	GO:0031625	ubiquitin protein ligase binding	18/182	290/17696	1.21e-09	2.39e-07	1.91e-07	JUN/HSPA1B/HSPA1A/HSP90AA1/HSPA8/NFKBIA/UBB/UBC/DNAJA1/EGR2/HSP90AB1/PYHIN1/HSPD1/HSPA5/CACYBP/SQSTM1/TPI1/CDKN1A	18	GO
GO:0044389	MF	GO:0044389	ubiquitin-like protein ligase binding	18/182	308/17696	3.14e-09	4.14e-07	3.32e-07	JUN/HSPA1B/HSPA1A/HSP90AA1/HSPA8/NFKBIA/UBB/UBC/DNAJA1/EGR2/HSP90AB1/PYHIN1/HSPD1/HSPA5/CACYBP/SQSTM1/TPI1/CDKN1A	18	GO
GO:0031072	MF	GO:0031072	heat shock protein binding	11/182	119/17696	4.05e-08	4e-06	3.21e-06	HSPA1B/DNAJB1/HSPA1A/HSPA8/ZFP36/HSPA6/DNAJA4/CHORDC1/DNAJA1/HSP90AB1/HSPA5	11	GO
GO:0044183	MF	GO:0044183	protein folding chaperone	6/182	23/17696	9.51e-08	7.52e-06	6.03e-06	HSPA1B/HSPA1A/HSPA8/HSPA6/HSPA5/HSPB1	6	GO
GO:0017017	MF	GO:0017017	MAP kinase tyrosine/serine/threonine phosphatase activity	5/182	13/17696	1.31e-07	8.63e-06	6.92e-06	DUSP1/DUSP2/DUSP10/DUSP5/DUSP6	5	GO
GO:0033549	MF	GO:0033549	MAP kinase phosphatase activity	5/182	15/17696	3.01e-07	1.7e-05	1.36e-05	DUSP1/DUSP2/DUSP10/DUSP5/DUSP6	5	GO
GO:0051087	MF	GO:0051087	chaperone binding	9/182	102/17696	1.06e-06	5.25e-05	4.21e-05	DNAJB4/DNAJB1/HSPA8/DNAJA4/DNAJA1/HSPE1/HSPD1/HSPA5/CTSC	9	GO
GO:0001228	MF	GO:0001228	DNA-binding transcription activator activity, RNA polymerase II-specific	17/182	439/17696	3.02e-06	0.000123077	9.87e-05	JUN/FOS/IER2/NR4A1/EGR1/ATF3/FOSB/JUNB/KLF6/EOMES/IRF1/MAFF/CSRNP1/EGR2/TXK/MYBL1/DDIT3	17	GO
GO:0001216	MF	GO:0001216	DNA-binding transcription activator activity	17/182	440/17696	3.12e-06	0.000123077	9.87e-05	JUN/FOS/IER2/NR4A1/EGR1/ATF3/FOSB/JUNB/KLF6/EOMES/IRF1/MAFF/CSRNP1/EGR2/TXK/MYBL1/DDIT3	17	GO
GO:0048020	MF	GO:0048020	CCR chemokine receptor binding	6/182	43/17696	4.84e-06	0.000173932	0.000139517	CCL3L1/CCL3/CCL5/XCL1/XCL2/CCL4	6	GO
GO:0051787	MF	GO:0051787	misfolded protein binding	5/182	26/17696	6.01e-06	0.000197909	0.000158749	HSPA1B/HSPA1A/HSPA8/HSPA6/HSPA5	5	GO
GO:0019207	MF	GO:0019207	kinase regulator activity	11/182	207/17696	1.01e-05	0.00029785	0.000238915	SPRY2/CCL5/CCNL1/HSP90AB1/GSTP1/HSPB1/SOCS1/CKS2/CDKN1A/DDX3X/SOCS3	11	GO
GO:0008009	MF	GO:0008009	chemokine activity	6/182	49/17696	1.06e-05	0.00029785	0.000238915	CCL3L1/CCL3/CCL5/XCL1/XCL2/CCL4	6	GO
GO:0019887	MF	GO:0019887	protein kinase regulator activity	10/182	180/17696	1.75e-05	0.000459913	0.000368911	SPRY2/CCL5/CCNL1/HSP90AB1/HSPB1/SOCS1/CKS2/CDKN1A/DDX3X/SOCS3	10	GO
GO:0042379	MF	GO:0042379	chemokine receptor binding	6/182	66/17696	5.94e-05	0.00146542	0.00117546	CCL3L1/CCL3/CCL5/XCL1/XCL2/CCL4	6	GO
GO:0004725	MF	GO:0004725	protein tyrosine phosphatase activity	7/182	100/17696	7.76e-05	0.00180322	0.00144642	DUSP1/DUSP2/DUSP10/DUSP5/PTPN7/PTPN6/DUSP6	7	GO
GO:0008138	MF	GO:0008138	protein tyrosine/serine/threonine phosphatase activity	5/182	45/17696	9.53e-05	0.00209215	0.00167818	DUSP1/DUSP2/DUSP10/DUSP5/DUSP6	5	GO
GO:0023023	MF	GO:0023023	MHC protein complex binding	4/182	25/17696	0.000115645	0.0024042	0.00192849	HSP90AA1/HSPA8/HSP90AB1/CD160	4	GO
GO:0001664	MF	GO:0001664	G protein-coupled receptor binding	11/182	280/17696	0.000156825	0.0030973	0.00248444	HSPA1B/HSPA1A/CCL3L1/CCL3/HSPA8/ARRDC3/CCL5/DNAJA1/XCL1/XCL2/CCL4	11	GO
GO:0031386	MF	GO:0031386	protein tag	3/182	11/17696	0.000166163	0.00312545	0.00250702	UBB/UBC/ISG15	3	GO
GO:0003714	MF	GO:0003714	transcription corepressor activity	10/182	238/17696	0.000182128	0.00327002	0.00262299	DNAJB1/ATF3/HSPA1A/ID3/JUNB/CITED2/CBX4/NFIL3/DDIT3/HNRNPU	10	GO
GO:0005125	MF	GO:0005125	cytokine activity	9/182	220/17696	0.000464888	0.00777589	0.00623729	CCL3L1/CCL3/IFNG/TNFSF9/CCL5/XCL1/XCL2/CCL4/TNFSF14	9	GO
GO:0004860	MF	GO:0004860	protein kinase inhibitor activity	5/182	63/17696	0.000472459	0.00777589	0.00623729	SPRY2/HSPB1/SOCS1/CDKN1A/SOCS3	5	GO
GO:0023026	MF	GO:0023026	MHC class II protein complex binding	3/182	16/17696	0.000542972	0.00857896	0.00688146	HSP90AA1/HSPA8/HSP90AB1	3	GO
GO:0061629	MF	GO:0061629	RNA polymerase II-specific DNA-binding transcription factor binding	10/182	277/17696	0.00060571	0.00918796	0.00736995	JUN/FOS/NR4A1/NFKBIA/NFKBID/EOMES/OASL/DNAJA1/EGR2/FUS	10	GO
GO:0019210	MF	GO:0019210	kinase inhibitor activity	5/182	67/17696	0.000628038	0.00918796	0.00736995	SPRY2/HSPB1/SOCS1/CDKN1A/SOCS3	5	GO
hsa05417	NA	hsa05417	Lipid and atherosclerosis	17/114	215/8093	6.63e-09	9.1e-07	7.06e-07	3725/2353/3304/3303/6349/6348/3320/3312/4792/3949/3383/3310/6352/3326/3329/1649/3309	17	KEGG
hsa04612	NA	hsa04612	Antigen processing and presentation	11/114	78/8093	9.38e-09	9.1e-07	7.06e-07	3304/3303/3802/3458/3320/3312/3310/3823/3326/3309/3117	11	KEGG
hsa04010	NA	hsa04010	MAPK signaling pathway	17/114	294/8093	6.47e-07	4.18e-05	3.24e-05	3725/2353/1843/3304/3164/3303/1844/3312/4616/3310/11221/1847/5778/1649/3315/1848/2872	17	KEGG
hsa04380	NA	hsa04380	Osteoclast differentiation	11/114	128/8093	1.63e-06	7.9e-05	6.13e-05	3725/2353/2354/3726/3458/4792/7305/2214/8651/8878/9021	11	KEGG
hsa04141	NA	hsa04141	Protein processing in endoplasmic reticulum	12/114	171/8093	4.58e-06	0.000175294	0.000136012	3304/23645/3337/3303/3320/3312/10808/3310/3301/3326/1649/3309	12	KEGG
hsa05323	NA	hsa05323	Rheumatoid arthritis	9/114	93/8093	5.69e-06	0.000175294	0.000136012	3725/2353/6349/6348/3458/3383/6352/10312/3117	9	KEGG
hsa03040	NA	hsa03040	Spliceosome	11/114	147/8093	6.33e-06	0.000175294	0.000136012	3304/3303/3312/6434/3310/29896/6432/6428/2521/3192/9775	11	KEGG
hsa05134	NA	hsa05134	Legionellosis	7/114	57/8093	1.35e-05	0.000327873	0.000254399	3304/3303/3312/4792/3310/1195/3329	7	KEGG
hsa04659	NA	hsa04659	Th17 cell differentiation	9/114	108/8093	1.94e-05	0.000417957	0.000324296	3725/2353/3458/3320/4792/4794/3326/919/3117	9	KEGG
hsa05418	NA	hsa05418	Fluid shear stress and atherosclerosis	10/114	139/8093	2.4e-05	0.000458352	0.00035564	3725/2353/1843/3458/3320/10365/3383/3326/2950/8878	10	KEGG
hsa05145	NA	hsa05145	Toxoplasmosis	9/114	112/8093	2.6e-05	0.000458352	0.00035564	3304/3303/3458/3312/4792/3949/3310/8651/3117	9	KEGG
hsa04061	NA	hsa04061	Viral protein interaction with cytokine and cytokine receptor	8/114	100/8093	7.68e-05	0.00122954	0.000954012	6349/6348/9560/6352/6375/6846/6351/8740	8	KEGG
hsa05142	NA	hsa05142	Chagas disease	8/114	102/8093	8.84e-05	0.00122954	0.000954012	3725/2353/6349/6348/3458/4792/6352/919	8	KEGG
hsa04650	NA	hsa04650	Natural killer cell mediated cytotoxicity	9/114	131/8093	8.95e-05	0.00122954	0.000954012	3802/3458/3383/7305/2207/3823/919/5777/2214	9	KEGG
hsa05140	NA	hsa05140	Leishmaniasis	7/114	77/8093	9.75e-05	0.00122954	0.000954012	3725/2353/3458/4792/5777/2214/3117	7	KEGG
hsa04620	NA	hsa04620	Toll-like receptor signaling pathway	8/114	104/8093	0.000101405	0.00122954	0.000954012	3725/2353/6349/6348/4792/9560/6352/6351	8	KEGG
hsa04210	NA	hsa04210	Apoptosis	9/114	136/8093	0.000119476	0.00136344	0.0010579	3725/2353/5366/4792/4616/1521/1649/1075/7846	9	KEGG
hsa04668	NA	hsa04668	TNF signaling pathway	8/114	112/8093	0.000170527	0.0018379	0.00142605	3725/2353/3726/4792/3383/3659/6352/9021	8	KEGG
hsa05235	NA	hsa05235	PD-L1 expression and PD-1 checkpoint pathway in cancer	7/114	89/8093	0.000243289	0.00248411	0.00192744	3725/2353/3458/4792/4794/919/5777	7	KEGG
hsa04658	NA	hsa04658	Th1 and Th2 cell differentiation	7/114	92/8093	0.000298791	0.00289827	0.00224879	3725/2353/3458/4792/4794/919/3117	7	KEGG
hsa04657	NA	hsa04657	IL-17 signaling pathway	7/114	94/8093	0.000341137	0.00315146	0.00244524	3725/2353/2354/3458/3320/4792/3326	7	KEGG
hsa04660	NA	hsa04660	T cell receptor signaling pathway	7/114	104/8093	0.000630823	0.00556271	0.00431616	3725/2353/3458/4792/4794/919/5777	7	KEGG
hsa04915	NA	hsa04915	Estrogen signaling pathway	8/114	138/8093	0.00070298	0.00592948	0.00460074	3725/2353/3304/3303/3320/3312/3310/3326	8	KEGG
hsa04623	NA	hsa04623	Cytosolic DNA-sensing pathway	5/114	63/8093	0.00186305	0.0150597	0.0116849	4792/9560/6352/115004/6351	5	KEGG
hsa05169	NA	hsa05169	Epstein-Barr virus infection	9/114	202/8093	0.00212406	0.0164827	0.0127891	3725/4792/4616/4794/3383/919/9636/3117/1026	9	KEGG
hsa05131	NA	hsa05131	Shigellosis	10/114	247/8093	0.0024576	0.0183375	0.0142282	3725/4792/7314/7316/6352/92610/81873/8767/115004/8878	10	KEGG
hsa04060	NA	hsa04060	Cytokine-cytokine receptor interaction	11/114	295/8093	0.00285846	0.0205386	0.0159361	6349/6348/3458/9560/8744/6352/6375/6846/84957/6351/8740	11	KEGG
hsa04137	NA	hsa04137	Mitophagy - animal	5/114	72/8093	0.00335538	0.021219	0.016464	3725/7314/7316/10370/8878	5	KEGG
hsa05162	NA	hsa05162	Measles	7/114	139/8093	0.00338694	0.021219	0.016464	3725/2353/3304/3303/3312/4792/3310	7	KEGG
hsa04064	NA	hsa04064	NF-kappa B signaling pathway	6/114	104/8093	0.00339066	0.021219	0.016464	4792/4616/3383/9560/6351/8740	6	KEGG
hsa04625	NA	hsa04625	C-type lectin receptor signaling pathway	6/114	104/8093	0.00339066	0.021219	0.016464	3725/4792/3659/2207/1959/1263	6	KEGG
hsa05152	NA	hsa05152	Tuberculosis	8/114	180/8093	0.00379875	0.0230299	0.0178691	3458/2207/10312/8767/3329/2214/3117/1263	8	KEGG
hsa05166	NA	hsa05166	Human T-cell leukemia virus 1 infection	9/114	222/8093	0.00399959	0.0235127	0.0182437	3725/2353/1958/4792/3383/7538/1959/3117/1026	9	KEGG
hsa04062	NA	hsa04062	Chemokine signaling pathway	8/114	192/8093	0.00559628	0.0319317	0.0247761	6349/6348/4792/9560/6352/6375/6846/6351	8	KEGG
hsa04662	NA	hsa04662	B cell receptor signaling pathway	5/114	82/8093	0.0058566	0.0320649	0.0248794	3725/2353/4792/4794/5777	5	KEGG
hsa05167	NA	hsa05167	Kaposi sarcoma-associated herpesvirus infection	8/114	194/8093	0.00595019	0.0320649	0.0248794	3725/2353/4792/7314/7316/3383/7538/1026	8	KEGG
hsa05210	NA	hsa05210	Colorectal cancer	5/114	86/8093	0.00715153	0.0374972	0.0290944	3725/2353/5366/4616/1026	5	KEGG
hsa05132	NA	hsa05132	Salmonella infection	9/114	249/8093	0.00835459	0.0426524	0.0330944	3725/2353/388/3320/4792/3326/81873/8767/7846	9	KEGG

## Sheet: Sheet3
markers of each T and NK cluster
	p_val	avg_logFC	pct.1	pct.2	p_val_adj	cluster	gene
XCL1	0	1.44915	0.625	0.194	0	0	XCL1
FCER1G	0	1.40581	0.895	0.192	0	0	FCER1G
IL2RB	0	1.15934	0.892	0.421	0	0	IL2RB
TYROBP	0	1.1565	0.957	0.37	0	0	TYROBP
AREG	0	1.12902	0.74	0.343	0	0	AREG
IRF8	0	1.0973	0.686	0.149	0	0	IRF8
XCL2	0	1.08648	0.779	0.385	0	0	XCL2
TNFSF14	0	1.07291	0.713	0.247	0	0	TNFSF14
KLRF1	0	1.06794	0.823	0.24	0	0	KLRF1
CLIC3	0	1.04828	0.744	0.252	0	0	CLIC3
KLRC1	0	1.04487	0.597	0.125	0	0	KLRC1
B3GNT7	0	1.02352	0.606	0.081	0	0	B3GNT7
TLE1	0	0.982753	0.629	0.174	0	0	TLE1
CEBPD	0	0.982248	0.682	0.247	0	0	CEBPD
CD160	0	0.902958	0.745	0.276	0	0	CD160
GSTP1	0	0.880957	0.887	0.55	0	0	GSTP1
NFKB1	0	0.873079	0.79	0.503	0	0	NFKB1
LAT2	0	0.832625	0.546	0.103	0	0	LAT2
CD7	0	0.831663	0.97	0.699	0	0	CD7
RAB11FIP1	0	0.830737	0.756	0.374	0	0	RAB11FIP1
MAP3K8	0	0.779459	0.733	0.352	0	0	MAP3K8
ZBTB16	0	0.779002	0.565	0.167	0	0	ZBTB16
GRASP	0	0.771103	0.472	0.183	0	0	GRASP
REL	0	0.768244	0.953	0.806	0	0	REL
PIK3R1	0	0.761468	0.933	0.73	0	0	PIK3R1
OTULIN	0	0.760695	0.673	0.334	0	0	OTULIN
METRNL	0	0.742268	0.903	0.646	0	0	METRNL
IFITM2	0	0.702356	0.962	0.792	0	0	IFITM2
IFITM1	0	0.694646	0.899	0.661	0	0	IFITM1
TIPARP	0	0.688869	0.729	0.474	0	0	TIPARP
CCL3	0	0.685207	0.704	0.403	0	0	CCL3
ICAM1	0	0.679322	0.469	0.136	0	0	ICAM1
RBBP8	0	0.671767	0.339	0.087	0	0	RBBP8
CEMIP2	0	0.669247	0.855	0.661	0	0	CEMIP2
FOSL2	0	0.659045	0.838	0.581	0	0	FOSL2
HSPD1	0	0.656665	0.941	0.848	0	0	HSPD1
GADD45B	0	0.65417	0.828	0.587	0	0	GADD45B
FAM177A1	0	0.650567	0.91	0.735	0	0	FAM177A1
CLDND1	0	0.642863	0.656	0.342	0	0	CLDND1
CD247	0	0.63767	0.846	0.515	0	0	CD247
TXK	0	0.63211	0.453	0.13	0	0	TXK
CD38	0	0.625706	0.515	0.17	0	0	CD38
TOX2	0	0.621288	0.363	0.061	0	0	TOX2
IFITM3	0	0.618945	0.523	0.184	0	0	IFITM3
SLFN13	0	0.618503	0.423	0.1	0	0	SLFN13
SPART	0	0.61347	0.388	0.086	0	0	SPART
CCND2	0	0.613341	0.722	0.48	0	0	CCND2
KDM6B	0	0.610323	0.822	0.604	0	0	KDM6B
DHRS3	0	0.60681	0.449	0.132	0	0	DHRS3
RAB8B	0	0.605269	0.851	0.617	0	0	RAB8B
YES1	0	0.605226	0.512	0.219	0	0	YES1
CMC1	0	0.599201	0.845	0.537	0	0	CMC1
SYTL3	0	0.596199	0.833	0.599	0	0	SYTL3
ALOX5AP	0	0.590355	0.757	0.479	0	0	ALOX5AP
PDE7A	0	0.58538	0.668	0.383	0	0	PDE7A
SRGN	0	0.568599	0.999	0.984	0	0	SRGN
SPRY1	0	0.567721	0.366	0.09	0	0	SPRY1
CD63	0	0.564874	0.828	0.562	0	0	CD63
KLRD1	0	0.564361	0.94	0.588	0	0	KLRD1
FASLG	0	0.563462	0.422	0.172	0	0	FASLG
GRAMD2B	0	0.563233	0.325	0.065	0	0	GRAMD2B
PHLDB2	0	0.561275	0.27	0.051	0	0	PHLDB2
AC017104.1	0	0.55976	0.334	0.067	0	0	AC017104.1
MCTP2	0	0.557883	0.432	0.137	0	0	MCTP2
CDC42SE1	0	0.541862	0.793	0.561	0	0	CDC42SE1
MOB3A	0	0.535144	0.524	0.259	0	0	MOB3A
IRF1	0	0.520944	0.947	0.833	0	0	IRF1
CD81	0	0.519749	0.911	0.754	0	0	CD81
TMIGD2	0	0.516788	0.341	0.073	0	0	TMIGD2
MATK	0	0.514301	0.668	0.375	0	0	MATK
ABCB1	0	0.512462	0.443	0.163	0	0	ABCB1
RHOQ	0	0.509029	0.441	0.183	0	0	RHOQ
TRDC	0	0.503254	0.642	0.255	0	0	TRDC
JAK1	0	0.499903	0.886	0.708	0	0	JAK1
SKAP2	0	0.498063	0.441	0.172	0	0	SKAP2
YPEL5	0	0.491541	0.943	0.819	0	0	YPEL5
HSPE1	0	0.491082	0.976	0.918	0	0	HSPE1
EFHD2	0	0.490747	0.809	0.557	0	0	EFHD2
NCAM1	0	0.488392	0.321	0.066	0	0	NCAM1
LZTFL1	0	0.48763	0.29	0.05	0	0	LZTFL1
KLRB1	0	0.446842	0.952	0.591	0	0	KLRB1
SH2D1B	0	0.442012	0.319	0.069	0	0	SH2D1B
NCR1	0	0.440665	0.317	0.071	0	0	NCR1
CXXC5	0	0.420237	0.298	0.085	0	0	CXXC5
PLCG2	0	0.40778	0.323	0.099	0	0	PLCG2
IL12RB2	0	0.402168	0.259	0.061	0	0	IL12RB2
NKG7	0	0.353969	0.994	0.836	0	0	NKG7
FEZ1	5.34057e-305	0.43824	0.301	0.095	1.36521e-300	0	FEZ1
SPRY2	2.13517e-301	0.451303	0.287	0.087	5.45814e-297	0	SPRY2
BIRC2	4.95764e-301	0.53575	0.63	0.365	1.26732e-296	0	BIRC2
PRR7	2.00141e-296	0.506406	0.476	0.219	5.1162e-292	0	PRR7
DNAJB6	3.55948e-296	0.462569	0.932	0.817	9.0991e-292	0	DNAJB6
AOAH	1.10161e-292	0.436978	0.49	0.222	2.81604e-288	0	AOAH
SEC14L1	4.07385e-290	0.513269	0.489	0.235	1.0414e-285	0	SEC14L1
HSP90AB1	6.00419e-284	0.413278	0.993	0.969	1.53485e-279	0	HSP90AB1
VPS37B	2.02296e-281	0.498833	0.793	0.563	5.1713e-277	0	VPS37B
PTPN12	1.89709e-279	0.40184	0.411	0.167	4.84952e-275	0	PTPN12
SLC16A3	4.61862e-278	0.470617	0.432	0.191	1.18066e-273	0	SLC16A3
PDE4B	2.31199e-277	0.470704	0.78	0.522	5.91015e-273	0	PDE4B
STX11	3.32492e-277	0.520078	0.582	0.324	8.49949e-273	0	STX11
ADGRE5	9.14339e-267	0.484292	0.902	0.748	2.33732e-262	0	ADGRE5
CHST12	4.52471e-265	0.451453	0.578	0.31	1.15665e-260	0	CHST12
SLC15A4	9.37679e-264	0.406741	0.369	0.145	2.39699e-259	0	SLC15A4
LYN	2.26251e-263	0.355501	0.337	0.123	5.78365e-259	0	LYN
EIF3G	1.89579e-257	0.458279	0.805	0.63	4.84621e-253	0	EIF3G
NFKBIA	3.73418e-256	0.520543	0.948	0.85	9.54568e-252	0	NFKBIA
HSP90B1	1.63081e-252	0.663898	0.802	0.629	4.16883e-248	0	HSP90B1
BZW1	1.64945e-243	0.411776	0.869	0.735	4.21648e-239	0	BZW1
DENND4A	5.19763e-241	0.531123	0.508	0.277	1.32867e-236	0	DENND4A
HELZ	3.71266e-239	0.442566	0.552	0.313	9.49067e-235	0	HELZ
APMAP	1.02333e-237	0.424671	0.637	0.387	2.61593e-233	0	APMAP
MAPK1	3.61016e-235	0.444938	0.572	0.334	9.22866e-231	0	MAPK1
GFOD1	9.0256e-234	0.385971	0.378	0.159	2.30722e-229	0	GFOD1
ARHGAP9	2.66539e-232	0.43398	0.639	0.401	6.81353e-228	0	ARHGAP9
LPIN1	5.11245e-232	0.471566	0.521	0.289	1.3069e-227	0	LPIN1
RANBP2	1.18555e-229	0.651998	0.651	0.442	3.03062e-225	0	RANBP2
ASL	5.29246e-228	0.363686	0.293	0.11	1.35291e-223	0	ASL
TES	9.79481e-225	0.46601	0.536	0.303	2.50385e-220	0	TES
NINJ1	1.82094e-222	0.532305	0.55	0.326	4.65486e-218	0	NINJ1
SKIL	1.86266e-220	0.462589	0.663	0.431	4.76152e-216	0	SKIL
CASP3	4.69233e-220	0.477948	0.498	0.272	1.1995e-215	0	CASP3
APOBEC3G	1.36204e-218	0.427617	0.711	0.485	3.48179e-214	0	APOBEC3G
S1PR5	3.10643e-217	0.391104	0.444	0.213	7.94097e-213	0	S1PR5
PTGDR	2.14811e-216	0.383823	0.35	0.149	5.49123e-212	0	PTGDR
ATP1B3	2.45187e-215	0.746625	0.802	0.674	6.26771e-211	0	ATP1B3
LITAF	3.75176e-212	0.407721	0.853	0.669	9.59062e-208	0	LITAF
DDX5	2.11331e-211	0.264783	0.994	0.979	5.40227e-207	0	DDX5
FGR	5.42169e-211	0.31519	0.307	0.119	1.38595e-206	0	FGR
ACTN4	5.5151e-211	0.388717	0.691	0.465	1.40982e-206	0	ACTN4
FYN	4.93307e-206	0.372181	0.864	0.722	1.26104e-201	0	FYN
PLAC8	7.33121e-201	0.363886	0.586	0.339	1.87408e-196	0	PLAC8
OFD1	4.84092e-200	0.424674	0.648	0.43	1.23748e-195	0	OFD1
NFIL3	5.89083e-199	0.457016	0.42	0.212	1.50587e-194	0	NFIL3
GATA3	8.13022e-198	0.457782	0.487	0.269	2.07833e-193	0	GATA3
NCL	6.78018e-196	0.343093	0.947	0.866	1.73322e-191	0	NCL
JMJD6	5.4566e-195	0.444858	0.637	0.423	1.39487e-190	0	JMJD6
IFNGR1	3.45785e-194	0.44295	0.605	0.383	8.8393e-190	0	IFNGR1
CD83	3.48987e-192	0.6257	0.519	0.31	8.92115e-188	0	CD83
BCL2A1	5.64581e-191	0.801851	0.456	0.261	1.44324e-186	0	BCL2A1
BEX4	5.57619e-190	0.312236	0.306	0.127	1.42544e-185	0	BEX4
H2AFJ	7.25446e-190	0.491936	0.549	0.336	1.85446e-185	0	H2AFJ
PDE4A	5.38364e-189	0.365748	0.373	0.177	1.37622e-184	0	PDE4A
FOXO3	8.42332e-189	0.369424	0.351	0.161	2.15325e-184	0	FOXO3
ANKIB1	1.3626e-182	0.347386	0.315	0.14	3.48323e-178	0	ANKIB1
LCP1	3.37292e-180	0.337566	0.887	0.755	8.6222e-176	0	LCP1
TLN1	6.56728e-180	0.380326	0.71	0.519	1.67879e-175	0	TLN1
ABHD2	3.14954e-178	0.311754	0.284	0.118	8.05118e-174	0	ABHD2
TENT4B	4.20747e-178	0.370802	0.428	0.225	1.07556e-173	0	TENT4B
STAT4	1.63772e-176	0.371969	0.715	0.51	4.18651e-172	0	STAT4
POLR2K	2.19763e-176	0.469573	0.651	0.461	5.6178e-172	0	POLR2K
RBM39	9.06877e-176	0.295004	0.951	0.884	2.31825e-171	0	RBM39
RBM38	2.12068e-175	0.392643	0.677	0.482	5.42109e-171	0	RBM38
CTDP1	2.6062e-175	0.318808	0.274	0.113	6.66222e-171	0	CTDP1
STK17A	1.05579e-174	0.405972	0.851	0.734	2.69892e-170	0	STK17A
ZNF331	3.60692e-174	0.472614	0.855	0.729	9.22037e-170	0	ZNF331
GZMM	6.10698e-174	0.357935	0.857	0.731	1.56113e-169	0	GZMM
IFRD1	2.34393e-172	0.407844	0.657	0.457	5.9918e-168	0	IFRD1
RNF125	9.49215e-172	0.371615	0.68	0.469	2.42648e-167	0	RNF125
PILRB	1.64114e-166	0.328729	0.358	0.176	4.19524e-162	0	PILRB
SYAP1	2.17591e-164	0.439599	0.775	0.605	5.56229e-160	0	SYAP1
PIK3AP1	6.16441e-162	0.317918	0.313	0.144	1.57581e-157	0	PIK3AP1
ARID4B	1.59071e-160	0.394886	0.805	0.661	4.06632e-156	0	ARID4B
SQSTM1	4.65965e-160	0.321458	0.838	0.672	1.19115e-155	0	SQSTM1
BST2	1.0166e-159	0.358736	0.652	0.452	2.59872e-155	0	BST2
PGRMC2	1.09116e-157	0.373948	0.371	0.193	2.78933e-153	0	PGRMC2
TGFB1	6.72936e-157	0.376132	0.809	0.665	1.72023e-152	0	TGFB1
STARD3NL	7.52541e-157	0.345916	0.355	0.179	1.92372e-152	0	STARD3NL
SFT2D1	6.3116e-156	0.367541	0.473	0.283	1.61343e-151	0	SFT2D1
PABPC1	1.54194e-154	0.2683	0.969	0.912	3.94167e-150	0	PABPC1
RHOC	3.25137e-153	0.330291	0.499	0.299	8.31149e-149	0	RHOC
CFLAR	1.50946e-152	0.42714	0.725	0.568	3.85864e-148	0	CFLAR
IFFO2	1.72976e-151	0.318704	0.32	0.154	4.42179e-147	0	IFFO2
HIPK2	5.02727e-151	0.287094	0.305	0.14	1.28512e-146	0	HIPK2
MAFF	3.47062e-149	0.360525	0.509	0.31	8.87194e-145	0	MAFF
HSPA6	3.86695e-148	0.611495	0.291	0.135	9.88509e-144	0	HSPA6
NFKBID	6.28641e-147	0.395052	0.369	0.196	1.60699e-142	0	NFKBID
TWISTNB	7.94504e-145	0.43866	0.553	0.36	2.03099e-140	0	TWISTNB
SATB1	5.95112e-144	0.360176	0.482	0.286	1.52129e-139	0	SATB1
ERGIC1	3.13516e-143	0.288929	0.282	0.13	8.0144e-139	0	ERGIC1
CRCP	4.37013e-143	0.339371	0.362	0.194	1.11714e-138	0	CRCP
ARF4	2.03098e-142	0.376377	0.705	0.543	5.19179e-138	0	ARF4
SERBP1	4.13205e-142	0.313465	0.839	0.73	1.05628e-137	0	SERBP1
BCL2L11	5.61138e-142	0.394948	0.415	0.236	1.43444e-137	0	BCL2L11
AHSA1	2.97197e-141	0.340119	0.686	0.508	7.59725e-137	0	AHSA1
GNG2	1.08309e-140	0.370968	0.754	0.611	2.76871e-136	0	GNG2
TPM4	1.02573e-139	0.401347	0.622	0.449	2.62208e-135	0	TPM4
STIP1	4.08097e-139	0.342159	0.56	0.375	1.04322e-134	0	STIP1
CHMP1B	5.67771e-139	0.425839	0.617	0.438	1.45139e-134	0	CHMP1B
SOS2	9.7552e-139	0.292804	0.297	0.143	2.49372e-134	0	SOS2
ELL2	2.99983e-138	0.383037	0.574	0.386	7.66848e-134	0	ELL2
RIN3	1.3323e-137	0.276581	0.298	0.143	3.40577e-133	0	RIN3
RNF168	1.8304e-137	0.351683	0.501	0.315	4.67905e-133	0	RNF168
CNOT2	1.65423e-136	0.394185	0.57	0.395	4.22871e-132	0	CNOT2
ZCCHC2	1.24339e-135	0.348955	0.353	0.191	3.17849e-131	0	ZCCHC2
FBXO34	2.02655e-135	0.356118	0.428	0.252	5.18048e-131	0	FBXO34
RAB9A	1.6443e-133	0.385548	0.577	0.396	4.20332e-129	0	RAB9A
PDIA3	2.77373e-132	0.319351	0.765	0.62	7.09049e-128	0	PDIA3
CCL4	2.36133e-131	0.363091	0.93	0.79	6.03627e-127	0	CCL4
RNF115	3.96274e-130	0.345451	0.539	0.363	1.013e-125	0	RNF115
TRAPPC10	7.39526e-130	0.324049	0.499	0.321	1.89045e-125	0	TRAPPC10
NR4A2	3.06692e-127	0.575712	0.814	0.754	7.83996e-123	0	NR4A2
UPP1	3.08919e-127	0.336464	0.442	0.269	7.89689e-123	0	UPP1
OSTF1	3.34019e-127	0.30373	0.608	0.431	8.53852e-123	0	OSTF1
MAP2K3	4.1458e-127	0.322748	0.406	0.238	1.05979e-122	0	MAP2K3
BRAF	9.26991e-127	0.369906	0.524	0.351	2.36967e-122	0	BRAF
CACYBP	1.90309e-126	0.333899	0.782	0.646	4.86487e-122	0	CACYBP
SH2D1A	1.04499e-125	0.332386	0.585	0.403	2.67131e-121	0	SH2D1A
TIGIT	1.3497e-125	0.316324	0.521	0.323	3.45025e-121	0	TIGIT
SLC35E1	2.14062e-125	0.309964	0.356	0.194	5.47207e-121	0	SLC35E1
ETF1	1.86852e-124	0.332171	0.564	0.394	4.77649e-120	0	ETF1
TNFRSF18	2.01553e-124	0.276187	0.292	0.144	5.15229e-120	0	TNFRSF18
KMT2E	2.28679e-124	0.295392	0.856	0.748	5.84571e-120	0	KMT2E
NFKBIZ	2.94718e-124	0.383134	0.6	0.424	7.53387e-120	0	NFKBIZ
IRF2BP2	7.00291e-124	0.333163	0.589	0.406	1.79015e-119	0	IRF2BP2
XBP1	9.37248e-124	0.333713	0.643	0.474	2.39589e-119	0	XBP1
HSPA5	3.32222e-123	0.350226	0.844	0.742	8.4926e-119	0	HSPA5
GNL3	4.45788e-123	0.456159	0.484	0.314	1.13957e-118	0	GNL3
BAZ2B	1.35307e-122	0.270737	0.272	0.13	3.45884e-118	0	BAZ2B
EIF5	1.02462e-121	0.254243	0.925	0.84	2.61923e-117	0	EIF5
VAPA	1.30558e-121	0.325685	0.654	0.501	3.33745e-117	0	VAPA
RAB21	1.3441e-121	0.354514	0.592	0.43	3.43593e-117	0	RAB21
PIP4K2A	1.75869e-120	0.299667	0.694	0.54	4.49573e-116	0	PIP4K2A
LRMP	6.56447e-118	0.277514	0.307	0.159	1.67808e-113	0	LRMP
HIPK1	1.61126e-117	0.311086	0.587	0.417	4.11885e-113	0	HIPK1
LPCAT1	5.06062e-116	0.250997	0.317	0.165	1.29365e-111	0	LPCAT1
CXCR6	7.6808e-116	0.31938	0.393	0.225	1.96344e-111	0	CXCR6
CDYL	1.33976e-115	0.262565	0.276	0.138	3.42483e-111	0	CDYL
ARFGAP3	2.41421e-115	0.311447	0.412	0.252	6.17144e-111	0	ARFGAP3
SLA2	1.04387e-114	0.284617	0.329	0.177	2.66844e-110	0	SLA2
RHOF	7.04176e-114	0.356537	0.496	0.338	1.80009e-109	0	RHOF
HSH2D	1.65091e-112	0.262294	0.253	0.122	4.22021e-108	0	HSH2D
CHD1	2.7234e-112	0.347275	0.698	0.553	6.96182e-108	0	CHD1
ETS1	2.77624e-111	0.262206	0.854	0.757	7.0969e-107	0	ETS1
CSNK1D	4.257e-111	0.30315	0.555	0.39	1.08822e-106	0	CSNK1D
TMEM120B	1.19373e-110	0.298163	0.329	0.182	3.05153e-106	0	TMEM120B
PHF20L1	1.30437e-110	0.327927	0.537	0.374	3.33435e-106	0	PHF20L1
CCNH	1.62459e-110	0.298901	0.749	0.605	4.15294e-106	0	CCNH
SLC38A1	2.11826e-110	0.303322	0.726	0.594	5.41491e-106	0	SLC38A1
TCIRG1	1.12567e-109	0.26715	0.323	0.176	2.87755e-105	0	TCIRG1
SESN1	1.73818e-109	0.255574	0.267	0.133	4.44331e-105	0	SESN1
ARPC5L	2.43801e-109	0.342948	0.607	0.448	6.23228e-105	0	ARPC5L
PDCD4	2.56035e-109	0.270353	0.846	0.725	6.54503e-105	0	PDCD4
MYBL1	4.13765e-109	0.316591	0.493	0.32	1.05771e-104	0	MYBL1
MOB4	7.52707e-109	0.315759	0.634	0.475	1.92414e-104	0	MOB4
TRGC1	9.96168e-109	0.25083	0.432	0.25	2.5465e-104	0	TRGC1
B4GALT1	1.20953e-108	0.347074	0.577	0.42	3.09192e-104	0	B4GALT1
PCMTD1	2.08867e-108	0.276846	0.447	0.285	5.33927e-104	0	PCMTD1
HSPA1A	3.41684e-108	0.266653	0.897	0.793	8.73447e-104	0	HSPA1A
DOK2	3.79965e-108	0.289218	0.589	0.416	9.71306e-104	0	DOK2
SRRM2	3.93678e-107	0.258112	0.816	0.709	1.00636e-102	0	SRRM2
RORA	1.08353e-106	0.273968	0.775	0.611	2.76983e-102	0	RORA
IDI1	5.02114e-106	0.294767	0.783	0.65	1.28355e-101	0	IDI1
NCOA1	1.39245e-104	0.28184	0.385	0.23	3.55953e-100	0	NCOA1
HMGN3	6.99286e-104	0.276338	0.467	0.301	1.78759e-99	0	HMGN3
KLRC3	1.74848e-103	0.264367	0.415	0.243	4.46963e-99	0	KLRC3
SYNRG	3.58164e-103	0.31657	0.489	0.333	9.15575e-99	0	SYNRG
UTRN	6.56532e-103	0.294	0.636	0.476	1.67829e-98	0	UTRN
AGTRAP	1.47444e-102	0.263252	0.309	0.169	3.76912e-98	0	AGTRAP
AKNA	5.13306e-102	0.268658	0.685	0.524	1.31216e-97	0	AKNA
ZBTB10	1.42679e-101	0.292882	0.321	0.18	3.64729e-97	0	ZBTB10
ARL5B	2.20803e-101	0.405758	0.385	0.242	5.64438e-97	0	ARL5B
IKZF3	7.33137e-101	0.325536	0.608	0.46	1.87412e-96	0	IKZF3
RELB	8.53283e-99	0.308008	0.541	0.386	2.18125e-94	0	RELB
CCDC93	2.29484e-98	0.259387	0.272	0.144	5.86631e-94	0	CCDC93
SPPL2A	2.39468e-97	0.275248	0.428	0.275	6.12153e-93	0	SPPL2A
PPP3CA	4.34588e-97	0.263117	0.386	0.235	1.11094e-92	0	PPP3CA
INPP5D	9.17866e-97	0.263441	0.369	0.222	2.34634e-92	0	INPP5D
ESYT2	1.86289e-96	0.25211	0.342	0.199	4.76212e-92	0	ESYT2
DNAJC1	2.24929e-96	0.292556	0.526	0.371	5.74986e-92	0	DNAJC1
ELOVL5	8.80291e-96	0.32754	0.524	0.377	2.25029e-91	0	ELOVL5
SIK3	9.63856e-96	0.264733	0.439	0.282	2.4639e-91	0	SIK3
ARL4A	1.52181e-95	0.361479	0.544	0.396	3.89021e-91	0	ARL4A
VAV3	3.17689e-95	0.265097	0.335	0.192	8.12107e-91	0	VAV3
SOCS1	4.21876e-95	0.361877	0.68	0.549	1.07844e-90	0	SOCS1
CCDC107	6.72987e-95	0.334889	0.561	0.417	1.72036e-90	0	CCDC107
SERTAD1	1.32009e-94	0.289476	0.607	0.445	3.37455e-90	0	SERTAD1
AC008105.3	2.94692e-94	0.267101	0.346	0.207	7.53321e-90	0	AC008105.3
PTPN2	4.33687e-94	0.283253	0.481	0.33	1.10863e-89	0	PTPN2
LUZP1	1.24415e-93	0.328574	0.435	0.291	3.18043e-89	0	LUZP1
CMTM6	3.32086e-93	0.280887	0.546	0.397	8.48911e-89	0	CMTM6
GPCPD1	1.10574e-92	0.284178	0.506	0.352	2.82661e-88	0	GPCPD1
CALR	4.03262e-91	0.2679	0.824	0.732	1.03086e-86	0	CALR
SIPA1	7.64335e-90	0.261935	0.426	0.279	1.95387e-85	0	SIPA1
PTPRE	8.75842e-90	0.304398	0.389	0.244	2.23892e-85	0	PTPRE
ZC3H12A	8.63048e-89	0.289836	0.492	0.343	2.20621e-84	0	ZC3H12A
CTR9	3.66288e-88	0.287691	0.359	0.223	9.36342e-84	0	CTR9
NDUFB2	1.25522e-87	0.27561	0.694	0.56	3.20872e-83	0	NDUFB2
RALGAPA1	1.66098e-87	0.301336	0.539	0.388	4.24597e-83	0	RALGAPA1
EML4	1.71839e-87	0.257308	0.655	0.507	4.39272e-83	0	EML4
FAM107B	4.67811e-86	0.335768	0.725	0.602	1.19586e-81	0	FAM107B
FAM49B	6.47833e-86	0.255144	0.673	0.535	1.65606e-81	0	FAM49B
RASSF5	9.28052e-85	0.260472	0.481	0.334	2.37238e-80	0	RASSF5
ARF6	1.16545e-83	0.255658	0.765	0.666	2.97924e-79	0	ARF6
SKAP1	1.44168e-82	0.254558	0.622	0.48	3.68537e-78	0	SKAP1
ANP32A	1.99635e-82	0.274657	0.462	0.319	5.10328e-78	0	ANP32A
RALBP1	2.8244e-82	0.25169	0.426	0.283	7.22002e-78	0	RALBP1
HSPH1	3.39425e-82	0.336621	0.865	0.77	8.67671e-78	0	HSPH1
BRD1	3.5227e-81	0.273433	0.45	0.31	9.00509e-77	0	BRD1
ZRANB2	4.47567e-81	0.267726	0.546	0.407	1.14411e-76	0	ZRANB2
NFE2L2	2.4445e-80	0.280607	0.747	0.63	6.24886e-76	0	NFE2L2
SLK	6.57702e-79	0.263228	0.351	0.221	1.68128e-74	0	SLK
CCT4	1.01553e-77	0.253647	0.647	0.526	2.59601e-73	0	CCT4
SH3GLB1	3.08548e-77	0.265195	0.505	0.371	7.88742e-73	0	SH3GLB1
XAF1	6.64076e-77	0.255594	0.366	0.232	1.69758e-72	0	XAF1
MACF1	8.11048e-77	0.258316	0.628	0.493	2.07328e-72	0	MACF1
CHD4	8.7716e-75	0.29122	0.579	0.45	2.24228e-70	0	CHD4
DCTN6	6.45733e-73	0.256948	0.419	0.286	1.65069e-68	0	DCTN6
BAZ1A	6.85651e-73	0.348374	0.583	0.466	1.75273e-68	0	BAZ1A
GABPB1	8.17226e-73	0.260491	0.266	0.156	2.08907e-68	0	GABPB1
RAB2A	2.27337e-72	0.250009	0.487	0.355	5.81142e-68	0	RAB2A
LPXN	2.59609e-71	0.252938	0.413	0.288	6.63638e-67	0	LPXN
LDHA	5.36406e-70	0.283916	0.797	0.715	1.37121e-65	0	LDHA
HECTD1	3.54542e-68	0.287318	0.326	0.211	9.06316e-64	0	HECTD1
HCG18	3.60678e-68	0.264824	0.477	0.347	9.22002e-64	0	HCG18
NXT1	5.71821e-67	0.277402	0.41	0.289	1.46174e-62	0	NXT1
PRMT9	3.25267e-66	0.270413	0.343	0.225	8.31479e-62	0	PRMT9
PPP1CB	1.12456e-65	0.259237	0.728	0.631	2.87472e-61	0	PPP1CB
PRPF4B	1.20135e-63	0.263324	0.595	0.485	3.07101e-59	0	PRPF4B
PRKX	1.831e-58	0.250131	0.338	0.229	4.68059e-54	0	PRKX
ZFAND5	1.08978e-55	0.30966	0.638	0.542	2.78581e-51	0	ZFAND5
ANKRD28	2.99813e-55	0.25433	0.413	0.292	7.66413e-51	0	ANKRD28
NR4A3	6.6497e-55	0.254988	0.505	0.382	1.69986e-50	0	NR4A3
PLIN2	1.18896e-52	0.265332	0.577	0.47	3.03934e-48	0	PLIN2
HES4	1.6256e-44	0.264794	0.268	0.178	4.15551e-40	0	HES4
IL7R	0	1.54462	0.921	0.318	0	1	IL7R
EGR1	0	0.871931	0.653	0.356	0	1	EGR1
LTB	0	0.796448	0.781	0.363	0	1	LTB
TNF	0	0.789736	0.348	0.118	0	1	TNF
KLF6	0	0.722186	0.974	0.803	0	1	KLF6
FOSB	0	0.70016	0.945	0.694	0	1	FOSB
CD40LG	0	0.609428	0.296	0.044	0	1	CD40LG
SLAMF1	0	0.471326	0.335	0.083	0	1	SLAMF1
CCR6	0	0.441353	0.288	0.068	0	1	CCR6
GPR183	1.22425e-300	0.682187	0.538	0.25	3.12954e-296	1	GPR183
TSC22D3	1.14378e-296	0.56144	0.942	0.818	2.92385e-292	1	TSC22D3
AQP3	2.75509e-278	0.382675	0.315	0.103	7.04283e-274	1	AQP3
RCAN3	3.86491e-264	0.418908	0.451	0.195	9.87987e-260	1	RCAN3
CITED2	2.30074e-260	0.68555	0.585	0.317	5.88138e-256	1	CITED2
AC020916.1	1.07564e-254	0.52248	0.86	0.61	2.74965e-250	1	AC020916.1
PLK3	5.73708e-253	0.48507	0.469	0.217	1.46657e-248	1	PLK3
TNFAIP3	1.00811e-250	0.620577	0.931	0.84	2.57702e-246	1	TNFAIP3
ANXA1	1.22593e-249	0.709095	0.878	0.708	3.13384e-245	1	ANXA1
PPP1R15A	4.7306e-247	0.598017	0.868	0.634	1.20928e-242	1	PPP1R15A
CDC14A	9.00996e-244	0.429801	0.379	0.155	2.30322e-239	1	CDC14A
TXNIP	8.43686e-232	0.669558	0.879	0.728	2.15671e-227	1	TXNIP
PBX4	4.12465e-225	0.360684	0.351	0.14	1.05438e-220	1	PBX4
JUN	9.53718e-222	0.614367	0.941	0.789	2.43799e-217	1	JUN
CD28	7.53007e-219	0.345217	0.363	0.148	1.92491e-214	1	CD28
S100A4	4.32467e-212	0.391856	0.911	0.728	1.10552e-207	1	S100A4
VIM	2.44847e-206	0.41947	0.945	0.814	6.25903e-202	1	VIM
FOS	1.12964e-205	0.79045	0.894	0.712	2.88769e-201	1	FOS
TNFRSF25	5.50478e-198	0.30425	0.269	0.097	1.40719e-193	1	TNFRSF25
LMNA	9.34349e-196	0.682161	0.609	0.378	2.38848e-191	1	LMNA
AL499604.1	1.60657e-188	0.51769	0.462	0.242	4.10688e-184	1	AL499604.1
FKBP5	9.05718e-187	0.435663	0.544	0.313	2.31529e-182	1	FKBP5
NFKBIA1	7.72705e-186	0.605065	0.946	0.851	1.97527e-181	1	NFKBIA
AHNAK	1.1311e-183	0.493	0.716	0.488	2.89142e-179	1	AHNAK
MYADM	4.20699e-166	0.377282	0.846	0.644	1.07543e-161	1	MYADM
DDX3X	2.32426e-161	0.410448	0.915	0.803	5.94151e-157	1	DDX3X
CD69	6.01421e-156	0.615596	0.941	0.857	1.53741e-151	1	CD69
ZFP36L2	6.79612e-149	0.37541	0.97	0.91	1.73729e-144	1	ZFP36L2
CD2	3.05848e-145	0.326845	0.823	0.621	7.8184e-141	1	CD2
XIST	7.50721e-145	0.370881	0.511	0.288	1.91907e-140	1	XIST
PNP	2.00755e-144	0.403859	0.428	0.239	5.13189e-140	1	PNP
MAF	2.84529e-143	0.457457	0.542	0.328	7.27342e-139	1	MAF
CAMK4	9.82244e-143	0.266504	0.281	0.123	2.51091e-138	1	CAMK4
CD44	4.33972e-142	0.361221	0.823	0.653	1.10936e-137	1	CD44
MCL1	2.29049e-139	0.317714	0.927	0.844	5.85518e-135	1	MCL1
SGK1	1.93744e-137	0.362874	0.258	0.111	4.95267e-133	1	SGK1
BCL2	5.1099e-136	0.334694	0.443	0.25	1.30624e-131	1	BCL2
PBXIP1	1.55007e-134	0.313147	0.508	0.305	3.96245e-130	1	PBXIP1
THEMIS	1.31969e-131	0.252836	0.291	0.133	3.37353e-127	1	THEMIS
LINC-PINT	5.21748e-131	0.362199	0.875	0.767	1.33374e-126	1	LINC-PINT
ANKRD281	5.40208e-129	0.392438	0.479	0.285	1.38093e-124	1	ANKRD28
JAML	2.38957e-127	0.255503	0.267	0.12	6.10846e-123	1	JAML
SPOCK2	6.80309e-126	0.282096	0.666	0.443	1.73907e-121	1	SPOCK2
CDC42EP3	1.94496e-119	0.297027	0.45	0.263	4.9719e-115	1	CDC42EP3
DUSP1	4.40303e-115	0.431449	0.935	0.819	1.12555e-110	1	DUSP1
GPR171	7.07607e-115	0.36876	0.423	0.248	1.80886e-110	1	GPR171
PAG1	3.77496e-114	0.254662	0.32	0.163	9.64992e-110	1	PAG1
PRDM1	8.49254e-109	0.395034	0.596	0.42	2.17095e-104	1	PRDM1
HSPA8	7.77814e-108	0.281102	0.987	0.967	1.98833e-103	1	HSPA8
AC058791.1	3.97752e-107	0.331155	0.677	0.503	1.01677e-102	1	AC058791.1
JUNB	4.26415e-99	0.402972	0.945	0.889	1.09005e-94	1	JUNB
MDFIC	7.11128e-95	0.26847	0.406	0.247	1.81786e-90	1	MDFIC
NEU1	4.69468e-94	0.337797	0.52	0.345	1.2001e-89	1	NEU1
NABP1	3.25031e-91	0.31962	0.476	0.309	8.30877e-87	1	NABP1
PHACTR2	8.61655e-88	0.253298	0.355	0.207	2.20265e-83	1	PHACTR2
ATP1A1	1.26976e-87	0.302383	0.556	0.395	3.24588e-83	1	ATP1A1
ODF2L	5.08697e-86	0.31521	0.508	0.348	1.30038e-81	1	ODF2L
RGCC	6.81087e-85	0.396313	0.779	0.665	1.74106e-80	1	RGCC
TOB1	1.1246e-84	0.398703	0.465	0.312	2.87481e-80	1	TOB1
AC016831.5	1.64048e-84	0.303663	0.563	0.405	4.19355e-80	1	AC016831.5
PTGER4	1.63067e-81	0.305592	0.661	0.512	4.16849e-77	1	PTGER4
EHD1	5.79904e-81	0.336965	0.442	0.297	1.48241e-76	1	EHD1
AHR	4.32355e-80	0.283974	0.297	0.17	1.10523e-75	1	AHR
KLRG1	2.89498e-78	0.268079	0.444	0.29	7.40044e-74	1	KLRG1
PPP1R15B	3.1211e-76	0.277148	0.541	0.39	7.97847e-72	1	PPP1R15B
AC016831.1	8.1998e-73	0.269629	0.341	0.208	2.09612e-68	1	AC016831.1
DNAJB1	3.09133e-71	0.257184	0.91	0.831	7.90235e-67	1	DNAJB1
INTS6	9.31505e-71	0.361108	0.546	0.402	2.38121e-66	1	INTS6
PHLDA1	1.30863e-70	0.322924	0.433	0.287	3.34524e-66	1	PHLDA1
UBE2S	2.59764e-66	0.268797	0.833	0.74	6.64035e-62	1	UBE2S
ZC3HAV1	8.06278e-66	0.281144	0.698	0.564	2.06109e-61	1	ZC3HAV1
ICOS	6.21242e-65	0.258704	0.267	0.153	1.58808e-60	1	ICOS
CRYBG1	1.60663e-63	0.313592	0.587	0.452	4.10704e-59	1	CRYBG1
EIF4A3	6.23102e-62	0.349202	0.689	0.578	1.59283e-57	1	EIF4A3
BATF	1.03262e-60	0.30362	0.302	0.19	2.6397e-56	1	BATF
G3BP2	7.40352e-58	0.259346	0.743	0.645	1.89256e-53	1	G3BP2
RORA1	4.83873e-56	0.254925	0.734	0.618	1.23693e-51	1	RORA
SOD2	1.89909e-55	0.268234	0.494	0.363	4.85465e-51	1	SOD2
RESF1	1.19703e-52	0.25703	0.643	0.519	3.05998e-48	1	RESF1
NFKBIZ1	4.48675e-51	0.287188	0.554	0.432	1.14695e-46	1	NFKBIZ
ID2	3.07999e-36	0.281384	0.779	0.706	7.87339e-32	1	ID2
KLRB11	8.61451e-36	0.361145	0.665	0.631	2.20213e-31	1	KLRB1
CD831	2.51939e-30	0.286064	0.417	0.325	6.44031e-26	1	CD83
IER3	1.49972e-29	0.322219	0.257	0.18	3.83373e-25	1	IER3
CEBPD1	1.62556e-29	0.274977	0.378	0.29	4.15541e-25	1	CEBPD
BTG2	5.94532e-22	0.32708	0.821	0.774	1.5198e-17	1	BTG2
MT1X	2.81449e-15	0.349301	0.272	0.209	7.19467e-11	1	MT1X
CCL3L1	8.44146e-11	0.34095	0.214	0.264	2.15789e-06	1	CCL3L1
FGFBP2	0	2.22828	0.907	0.079	0	2	FGFBP2
GNLY	0	2.08154	0.89	0.2	0	2	GNLY
GZMB	0	1.95742	0.975	0.267	0	2	GZMB
SPON2	0	1.64234	0.85	0.214	0	2	SPON2
MYOM2	0	1.55995	0.573	0.031	0	2	MYOM2
FCGR3A	0	1.50135	0.823	0.143	0	2	FCGR3A
NKG71	0	1.16985	1	0.84	0	2	NKG7
HOPX	0	1.09619	0.802	0.364	0	2	HOPX
PRF1	0	1.07739	0.902	0.473	0	2	PRF1
PLAC81	0	0.966144	0.761	0.326	0	2	PLAC8
CLIC31	0	0.964175	0.737	0.265	0	2	CLIC3
KLRC2	0	0.950826	0.415	0.132	0	2	KLRC2
PLEK	0	0.89791	0.648	0.294	0	2	PLEK
KLRF11	0	0.895822	0.787	0.259	0	2	KLRF1
S1PR51	0	0.894847	0.649	0.196	0	2	S1PR5
ADGRG1	0	0.879748	0.505	0.076	0	2	ADGRG1
CD2471	0	0.870288	0.875	0.52	0	2	CD247
TYROBP1	0	0.866595	0.919	0.39	0	2	TYROBP
EFHD21	0	0.85393	0.9	0.554	0	2	EFHD2
KLRD11	0	0.852294	0.975	0.593	0	2	KLRD1
CST7	0	0.822584	0.986	0.827	0	2	CST7
GZMH	0	0.808743	0.769	0.403	0	2	GZMH
CX3CR1	0	0.801521	0.358	0.02	0	2	CX3CR1
CTSW	0	0.792704	0.881	0.537	0	2	CTSW
FCER1G1	0	0.792303	0.71	0.23	0	2	FCER1G
CEP78	0	0.77483	0.461	0.113	0	2	CEP78
SYNE1	0	0.765724	0.655	0.299	0	2	SYNE1
PTPN121	0	0.765309	0.531	0.16	0	2	PTPN12
LAIR2	0	0.744789	0.335	0.066	0	2	LAIR2
C1orf21	0	0.73427	0.491	0.122	0	2	C1orf21
HAVCR2	0	0.696825	0.486	0.118	0	2	HAVCR2
GTF3C1	0	0.682055	0.43	0.158	0	2	GTF3C1
PYHIN1	0	0.672628	0.658	0.369	0	2	PYHIN1
AKR1C3	0	0.658172	0.279	0.012	0	2	AKR1C3
ARL4C	0	0.657708	0.929	0.72	0	2	ARL4C
AC092821.3	0	0.656082	0.467	0.175	0	2	AC092821.3
PRSS23	0	0.655131	0.319	0.021	0	2	PRSS23
UBE2F	0	0.650114	0.482	0.164	0	2	UBE2F
IGF2R	0	0.64921	0.49	0.198	0	2	IGF2R
ZEB2	0	0.644292	0.835	0.559	0	2	ZEB2
ABHD17A	0	0.642801	0.846	0.614	0	2	ABHD17A
MTSS1	0	0.641509	0.339	0.043	0	2	MTSS1
TRDC1	0	0.629026	0.656	0.264	0	2	TRDC
LINC00299	0	0.598793	0.306	0.044	0	2	LINC00299
GK5	0	0.597728	0.335	0.07	0	2	GK5
TFDP2	0	0.591296	0.475	0.17	0	2	TFDP2
HIPK21	0	0.591055	0.411	0.132	0	2	HIPK2
SH2D1B1	0	0.590947	0.352	0.072	0	2	SH2D1B
JAK11	0	0.580685	0.885	0.713	0	2	JAK1
LYN1	0	0.576972	0.405	0.121	0	2	LYN
ENC1	0	0.576807	0.348	0.108	0	2	ENC1
CAST	0	0.567902	0.783	0.54	0	2	CAST
IGFBP7	0	0.559932	0.284	0.053	0	2	IGFBP7
SLC15A41	0	0.556384	0.409	0.147	0	2	SLC15A4
ITGAX	0	0.530589	0.301	0.057	0	2	ITGAX
TTC38	0	0.528315	0.334	0.087	0	2	TTC38
TGFBR3	0	0.501399	0.366	0.124	0	2	TGFBR3
CYBA	0	0.497669	0.973	0.912	0	2	CYBA
ARPC2	0	0.462098	0.962	0.893	0	2	ARPC2
CTBP2	0	0.435176	0.271	0.066	0	2	CTBP2
HLA-C	0	0.40985	0.999	0.994	0	2	HLA-C
HLA-E	0	0.407282	0.998	0.981	0	2	HLA-E
TXK1	6.8146e-308	0.502088	0.401	0.144	1.74202e-303	2	TXK
SYNE2	4.96434e-304	0.610142	0.735	0.469	1.26904e-299	2	SYNE2
GNPTAB	1.74646e-299	0.578227	0.478	0.213	4.46447e-295	2	GNPTAB
EMP3	1.24213e-298	0.560782	0.808	0.561	3.17526e-294	2	EMP3
LITAF1	1.24133e-297	0.492074	0.891	0.67	3.17321e-293	2	LITAF
B2M	2.78291e-286	0.276755	1	1	7.11395e-282	2	B2M
RASA3	3.21228e-285	0.446259	0.335	0.112	8.21154e-281	2	RASA3
GNG21	3.51578e-273	0.583534	0.805	0.609	8.98739e-269	2	GNG2
SERPINB1	7.07921e-272	0.615074	0.621	0.371	1.80966e-267	2	SERPINB1
DSTN	7.04171e-269	0.595828	0.545	0.288	1.80007e-264	2	DSTN
BPGM	1.37882e-254	0.476453	0.315	0.109	3.52469e-250	2	BPGM
RAP1B	7.49995e-253	0.445638	0.887	0.759	1.91721e-248	2	RAP1B
STK38	4.10572e-250	0.480587	0.361	0.141	1.04955e-245	2	STK38
SSBP3	5.30414e-250	0.388519	0.27	0.083	1.3559e-245	2	SSBP3
SYNGR1	3.52655e-248	0.440425	0.27	0.084	9.01491e-244	2	SYNGR1
MBP	2.06795e-246	0.548007	0.72	0.5	5.2863e-242	2	MBP
SELPLG	1.54711e-244	0.4726	0.355	0.138	3.95489e-240	2	SELPLG
CCL41	1.15695e-243	0.607573	0.958	0.791	2.95751e-239	2	CCL4
CD226	1.55315e-238	0.463293	0.335	0.126	3.97032e-234	2	CD226
BHLHE40	1.044e-235	0.57737	0.625	0.384	2.66878e-231	2	BHLHE40
FLNA	4.22163e-235	0.489801	0.679	0.438	1.07917e-230	2	FLNA
SAMD3	9.42548e-235	0.538869	0.585	0.342	2.40943e-230	2	SAMD3
CCL4L2	7.22982e-233	0.992544	0.695	0.453	1.84816e-228	2	CCL4L2
ITGB2	2.53437e-230	0.476558	0.783	0.594	6.47862e-226	2	ITGB2
DIP2A	6.4762e-226	0.513496	0.446	0.216	1.65551e-221	2	DIP2A
FGR1	3.09254e-221	0.417671	0.322	0.122	7.90547e-217	2	FGR
METRNL1	7.77994e-217	0.531855	0.852	0.658	1.98879e-212	2	METRNL
NFE2L21	1.04561e-210	0.553951	0.789	0.628	2.6729e-206	2	NFE2L2
PXN	1.31771e-209	0.360308	0.268	0.092	3.36847e-205	2	PXN
SEPTIN7	1.51875e-207	0.390548	0.897	0.792	3.88237e-203	2	SEPTIN7
RAB29	1.34233e-206	0.481469	0.458	0.235	3.4314e-202	2	RAB29
PTPRE1	6.47415e-205	0.485132	0.466	0.239	1.65499e-200	2	PTPRE
BIN2	1.83929e-204	0.471557	0.674	0.472	4.70177e-200	2	BIN2
RIPOR2	5.72219e-203	0.478196	0.532	0.304	1.46276e-198	2	RIPOR2
GRASP1	1.64054e-200	0.617067	0.411	0.197	4.19372e-196	2	GRASP
ADD3	2.76076e-197	0.488831	0.481	0.265	7.05732e-193	2	ADD3
CD300A	7.03278e-192	0.42208	0.361	0.16	1.79779e-187	2	CD300A
IL2RG	2.26704e-191	0.39533	0.855	0.724	5.79523e-187	2	IL2RG
PLEKHA1	1.56453e-189	0.404397	0.295	0.117	3.99942e-185	2	PLEKHA1
FCRL3	2.63251e-187	0.397856	0.278	0.105	6.7295e-183	2	FCRL3
IFITM21	3.48874e-182	0.379921	0.914	0.801	8.91827e-178	2	IFITM2
LGALS1	4.57992e-179	0.510341	0.583	0.354	1.17076e-174	2	LGALS1
TLE5	1.08087e-178	0.399299	0.816	0.683	2.76303e-174	2	TLE5
C12orf75	5.38679e-178	0.463533	0.533	0.316	1.37703e-173	2	C12orf75
HSH2D1	2.17547e-176	0.381453	0.297	0.12	5.56116e-172	2	HSH2D
TNFRSF1B	1.11524e-175	0.434904	0.753	0.581	2.85088e-171	2	TNFRSF1B
PRMT2	2.01773e-174	0.460072	0.598	0.404	5.15793e-170	2	PRMT2
BTN3A2	3.67583e-173	0.431001	0.604	0.402	9.39652e-169	2	BTN3A2
GFOD11	1.7482e-171	0.411991	0.359	0.167	4.46893e-167	2	GFOD1
PTPN4	3.72932e-171	0.450456	0.488	0.283	9.53327e-167	2	PTPN4
KLF3	6.46972e-170	0.492003	0.502	0.292	1.65385e-165	2	KLF3
KLRC31	1.9616e-168	0.452983	0.459	0.243	5.01445e-164	2	KLRC3
LYST	9.88984e-168	0.476668	0.628	0.427	2.52814e-163	2	LYST
KLRK1	2.95749e-167	0.389685	0.803	0.599	7.56023e-163	2	KLRK1
LIMD2	2.23848e-157	0.390234	0.759	0.6	5.72223e-153	2	LIMD2
CD381	3.1488e-157	0.399877	0.39	0.192	8.04927e-153	2	CD38
SRPK2	1.2047e-156	0.378572	0.423	0.227	3.07957e-152	2	SRPK2
TCF25	1.41072e-155	0.389976	0.72	0.564	3.60623e-151	2	TCF25
ITGB1	7.28032e-151	0.372828	0.612	0.404	1.86107e-146	2	ITGB1
CDKN2D	1.02151e-148	0.42057	0.452	0.26	2.61129e-144	2	CDKN2D
MSN	1.91318e-146	0.374272	0.776	0.639	4.89067e-142	2	MSN
IRF11	4.32096e-141	0.38669	0.916	0.839	1.10457e-136	2	IRF1
CD99	8.87493e-139	0.350708	0.804	0.668	2.2687e-134	2	CD99
FCRL6	2.79485e-138	0.3604	0.364	0.185	7.14447e-134	2	FCRL6
TMBIM1	4.24197e-135	0.331204	0.266	0.118	1.08437e-130	2	TMBIM1
PDE4D	5.05515e-135	0.413234	0.447	0.263	1.29225e-130	2	PDE4D
KLRB12	1.07701e-134	0.328636	0.86	0.61	2.75316e-130	2	KLRB1
GBP2	1.91451e-134	0.430242	0.516	0.33	4.89407e-130	2	GBP2
NFIL31	6.68992e-134	0.415531	0.399	0.22	1.71014e-129	2	NFIL3
PTPRA	2.917e-133	0.383387	0.476	0.297	7.45673e-129	2	PTPRA
RRBP1	2.75738e-132	0.384113	0.384	0.21	7.04868e-128	2	RRBP1
MYO1F	7.95594e-132	0.406607	0.405	0.233	2.03378e-127	2	MYO1F
IQGAP2	1.50497e-130	0.369246	0.6	0.427	3.84716e-126	2	IQGAP2
CARD16	5.09927e-130	0.410528	0.483	0.305	1.30353e-125	2	CARD16
IER2	1.0873e-129	0.267817	0.878	0.765	2.77946e-125	2	IER2
RNF213	5.01589e-128	0.386056	0.782	0.68	1.28221e-123	2	RNF213
SH3BP5	4.63733e-127	0.33589	0.313	0.154	1.18544e-122	2	SH3BP5
CDC42SE11	7.24916e-124	0.352251	0.721	0.575	1.8531e-119	2	CDC42SE1
DTHD1	9.7836e-124	0.405589	0.359	0.188	2.50098e-119	2	DTHD1
APMAP1	8.53785e-123	0.334932	0.576	0.4	2.18253e-118	2	APMAP
MCTP21	2.0326e-122	0.323914	0.318	0.157	5.19594e-118	2	MCTP2
IFITM11	2.51736e-122	0.405033	0.787	0.68	6.43513e-118	2	IFITM1
UTRN1	1.46515e-121	0.378546	0.64	0.48	3.74536e-117	2	UTRN
SLA	2.19298e-116	0.41628	0.723	0.573	5.60593e-112	2	SLA
SORL1	7.02626e-115	0.336836	0.333	0.177	1.79612e-110	2	SORL1
TPST2	2.9973e-114	0.350006	0.344	0.19	7.662e-110	2	TPST2
P2RY8	1.05922e-111	0.336009	0.28	0.136	2.70768e-107	2	P2RY8
B3GNT71	2.75187e-110	0.253807	0.282	0.13	7.03461e-106	2	B3GNT7
RIN31	2.72278e-109	0.308446	0.292	0.148	6.96024e-105	2	RIN3
MGAT4A	6.48829e-108	0.338914	0.421	0.257	1.6586e-103	2	MGAT4A
CCL31	7.70229e-108	0.692332	0.596	0.422	1.96894e-103	2	CCL3
APOL6	1.23228e-107	0.361518	0.581	0.425	3.15009e-103	2	APOL6
DHRS7	1.48071e-107	0.359716	0.561	0.407	3.78513e-103	2	DHRS7
C5orf56	3.96641e-107	0.338072	0.418	0.255	1.01393e-102	2	C5orf56
TLN11	7.88032e-107	0.341757	0.666	0.528	2.01445e-102	2	TLN1
ARPC5L1	1.12476e-106	0.324265	0.614	0.452	2.87523e-102	2	ARPC5L
S100A41	1.28314e-106	0.301839	0.888	0.734	3.28008e-102	2	S100A4
SUN2	7.65638e-106	0.336129	0.52	0.36	1.9572e-101	2	SUN2
UCP2	6.86828e-105	0.365189	0.527	0.369	1.75574e-100	2	UCP2
LINC00861	2.96399e-104	0.36014	0.348	0.198	7.57685e-100	2	LINC00861
GZMM1	3.99302e-104	0.268137	0.862	0.733	1.02074e-99	2	GZMM
CTSC	1.05517e-103	0.328636	0.666	0.525	2.69732e-99	2	CTSC
CLIC1	1.35605e-101	0.266951	0.851	0.736	3.46646e-97	2	CLIC1
QKI	5.03887e-99	0.338641	0.373	0.225	1.28809e-94	2	QKI
TMEM71	3.36661e-98	0.29766	0.293	0.156	8.60606e-94	2	TMEM71
YPEL3	1.61567e-97	0.322107	0.539	0.387	4.13013e-93	2	YPEL3
FMNL1	1.20426e-96	0.3214	0.596	0.46	3.07846e-92	2	FMNL1
ARPC5	4.52705e-95	0.310197	0.609	0.467	1.15725e-90	2	ARPC5
ABI3	1.66451e-94	0.32457	0.373	0.223	4.255e-90	2	ABI3
CYTH1	1.96352e-94	0.309465	0.491	0.341	5.01935e-90	2	CYTH1
RNASEK	4.91919e-94	0.270655	0.841	0.762	1.25749e-89	2	RNASEK
ADRB2	3.59552e-93	0.282771	0.254	0.126	9.19123e-89	2	ADRB2
HDDC2	3.75357e-92	0.281294	0.257	0.132	9.59526e-88	2	HDDC2
FOSL21	2.13493e-91	0.331451	0.725	0.6	5.45751e-87	2	FOSL2
SH3BGRL3	5.14836e-91	0.269181	0.936	0.89	1.31607e-86	2	SH3BGRL3
CHST121	6.5189e-91	0.296463	0.487	0.327	1.66643e-86	2	CHST12
RASGRP2	6.71071e-90	0.267716	0.253	0.128	1.71546e-85	2	RASGRP2
SPN	1.97334e-88	0.338346	0.464	0.324	5.04445e-84	2	SPN
MAPRE2	1.71571e-86	0.354629	0.467	0.33	4.38587e-82	2	MAPRE2
SYTL1	1.4364e-84	0.297778	0.382	0.244	3.67186e-80	2	SYTL1
STK26	1.64901e-84	0.298802	0.307	0.177	4.21536e-80	2	STK26
SH3GLB11	1.70954e-84	0.301485	0.513	0.374	4.37009e-80	2	SH3GLB1
WASF2	2.87491e-84	0.288676	0.534	0.396	7.34914e-80	2	WASF2
MVD	8.44733e-82	0.271912	0.252	0.134	2.15939e-77	2	MVD
HES41	2.92668e-81	0.444483	0.305	0.176	7.48146e-77	2	HES4
MTPN	6.67216e-81	0.290457	0.573	0.444	1.7056e-76	2	MTPN
TRAPPC101	1.21782e-79	0.294723	0.467	0.329	3.11311e-75	2	TRAPPC10
EIF4G3	4.68318e-79	0.288206	0.294	0.17	1.19716e-74	2	EIF4G3
MYBL11	5.21782e-79	0.311201	0.474	0.327	1.33383e-74	2	MYBL1
SLAMF7	2.76822e-78	0.304217	0.395	0.256	7.07641e-74	2	SLAMF7
CTSD	6.24641e-78	0.268641	0.491	0.348	1.59677e-73	2	CTSD
OSTF11	2.45727e-77	0.27861	0.565	0.44	6.28152e-73	2	OSTF1
RAB8B1	1.28979e-76	0.259666	0.738	0.635	3.29708e-72	2	RAB8B
RHOC1	2.26145e-76	0.302322	0.446	0.31	5.78095e-72	2	RHOC
CD47	2.96967e-76	0.304809	0.531	0.414	7.59137e-72	2	CD47
ITGAL	5.83429e-76	0.279295	0.554	0.423	1.49142e-71	2	ITGAL
NFKBID1	3.01092e-75	0.355077	0.332	0.204	7.69682e-71	2	NFKBID
PRKACB	7.43448e-75	0.298792	0.422	0.29	1.90048e-70	2	PRKACB
CD53	3.46266e-72	0.274473	0.743	0.653	8.8516e-68	2	CD53
PTGER2	3.2198e-71	0.260614	0.253	0.14	8.23079e-67	2	PTGER2
TES1	3.71729e-71	0.303409	0.449	0.318	9.5025e-67	2	TES
PHLDA11	9.66228e-71	0.277112	0.432	0.29	2.46997e-66	2	PHLDA1
XAF11	2.14375e-70	0.340099	0.364	0.236	5.48008e-66	2	XAF1
LY6E	4.48311e-70	0.330827	0.61	0.506	1.14602e-65	2	LY6E
CCND3	8.95438e-70	0.29482	0.537	0.419	2.28901e-65	2	CCND3
ARL6IP5	1.07756e-69	0.267281	0.73	0.626	2.75458e-65	2	ARL6IP5
LPGAT1	1.16354e-69	0.260699	0.295	0.177	2.97435e-65	2	LPGAT1
TAOK3	1.98214e-69	0.281011	0.455	0.326	5.06695e-65	2	TAOK3
ADAM10	4.58992e-68	0.259546	0.3	0.183	1.17332e-63	2	ADAM10
LNPEP	1.64133e-67	0.282992	0.435	0.311	4.19574e-63	2	LNPEP
SQSTM11	1.11781e-66	0.362763	0.764	0.685	2.85747e-62	2	SQSTM1
ATP2B4	4.86113e-66	0.278932	0.349	0.23	1.24265e-61	2	ATP2B4
ARHGAP30	2.89831e-65	0.280089	0.439	0.317	7.40894e-61	2	ARHGAP30
IFI16	5.93689e-65	0.28132	0.64	0.528	1.51765e-60	2	IFI16
PRKCH	6.20698e-65	0.269079	0.556	0.442	1.58669e-60	2	PRKCH
FAM49B1	3.33311e-64	0.252816	0.642	0.542	8.52042e-60	2	FAM49B
NFATC2	9.24299e-64	0.262476	0.288	0.176	2.36279e-59	2	NFATC2
PIM1	1.68776e-63	0.304126	0.382	0.263	4.31442e-59	2	PIM1
MAP3K81	8.27759e-62	0.288484	0.514	0.386	2.116e-57	2	MAP3K8
KLF13	9.76581e-62	0.269038	0.515	0.4	2.49643e-57	2	KLF13
ZBTB161	9.8747e-62	0.279819	0.326	0.203	2.52427e-57	2	ZBTB16
PPP2R5A	1.04742e-61	0.259636	0.317	0.204	2.67753e-57	2	PPP2R5A
AC004687.1	3.14695e-61	0.299808	0.52	0.405	8.04455e-57	2	AC004687.1
RAB5IF	6.37952e-61	0.296349	0.551	0.447	1.6308e-56	2	RAB5IF
ATM	8.78138e-61	0.280221	0.55	0.437	2.24478e-56	2	ATM
SMAD7	1.60992e-60	0.262386	0.539	0.416	4.11544e-56	2	SMAD7
SPPL2A1	2.23091e-60	0.261017	0.401	0.282	5.70288e-56	2	SPPL2A
ZBTB1	2.39713e-60	0.287371	0.553	0.443	6.12777e-56	2	ZBTB1
LMNB1	6.67992e-60	0.30263	0.309	0.199	1.70759e-55	2	LMNB1
REL1	8.10619e-59	0.251012	0.869	0.819	2.07219e-54	2	REL
RIPK2	5.39443e-58	0.251889	0.286	0.178	1.37898e-53	2	RIPK2
TRAF3IP3	9.56091e-58	0.265411	0.417	0.3	2.44406e-53	2	TRAF3IP3
RASSF51	2.12445e-57	0.254191	0.453	0.341	5.43074e-53	2	RASSF5
TBX21	5.26681e-57	0.280257	0.303	0.195	1.34635e-52	2	TBX21
GADD45B1	2.67957e-56	0.422371	0.696	0.608	6.84977e-52	2	GADD45B
TLE4	8.30939e-56	0.276525	0.483	0.369	2.12413e-51	2	TLE4
CRBN	1.08981e-54	0.251153	0.397	0.287	2.78589e-50	2	CRBN
DENND2D	1.29904e-54	0.264219	0.357	0.245	3.32073e-50	2	DENND2D
NUB1	7.30998e-54	0.250633	0.428	0.318	1.86865e-49	2	NUB1
NR4A21	1.59871e-53	0.27529	0.799	0.757	4.08679e-49	2	NR4A2
STARD3NL1	4.93111e-53	0.254237	0.293	0.19	1.26054e-48	2	STARD3NL
CD1601	4.75065e-52	0.265179	0.445	0.321	1.21441e-47	2	CD160
FCMR	2.1121e-51	0.262164	0.397	0.291	5.39915e-47	2	FCMR
SDCBP	3.90204e-50	0.265549	0.673	0.593	9.9748e-46	2	SDCBP
SAMD9	2.50721e-48	0.264313	0.427	0.323	6.40917e-44	2	SAMD9
IRF9	5.86757e-48	0.255701	0.415	0.314	1.49993e-43	2	IRF9
OTULIN1	1.6665e-46	0.256921	0.469	0.365	4.26008e-42	2	OTULIN
RASGEF1B	1.09503e-45	0.258182	0.392	0.288	2.79923e-41	2	RASGEF1B
UAP1	1.15964e-43	0.267015	0.291	0.199	2.9644e-39	2	UAP1
PTGER41	1.19997e-43	0.281308	0.608	0.52	3.06748e-39	2	PTGER4
KLRC11	1.48478e-43	0.28639	0.272	0.173	3.79555e-39	2	KLRC1
CREM	5.98074e-40	0.263417	0.848	0.811	1.52886e-35	2	CREM
IER31	2.5571e-36	0.275539	0.266	0.18	6.53672e-32	2	IER3
ISG15	2.39984e-30	0.291876	0.642	0.582	6.1347e-26	2	ISG15
XCL21	5.04106e-30	0.302777	0.518	0.423	1.28865e-25	2	XCL2
NR4A31	1.07895e-25	0.25596	0.458	0.391	2.75813e-21	2	NR4A3
TNFSF9	3.00482e-21	0.250621	0.306	0.241	7.68123e-17	2	TNFSF9
DUSP4	0	0.754069	0.443	0.137	0	3	DUSP4
HLA-DPB1	0	0.543746	0.814	0.495	0	3	HLA-DPB1
TMSB4X	0	0.470194	1	0.998	0	3	TMSB4X
IL32	4.93842e-304	0.460521	0.974	0.851	1.26241e-299	3	IL32
CCL5	3.28023e-298	0.452513	0.987	0.866	8.38525e-294	3	CCL5
CD8B	6.01873e-260	0.675689	0.558	0.279	1.53857e-255	3	CD8B
CD3D	1.20696e-247	0.512971	0.849	0.64	3.08536e-243	3	CD3D
COTL1	2.19518e-247	0.522757	0.734	0.465	5.61155e-243	3	COTL1
CREM1	3.66672e-244	0.572255	0.921	0.804	9.37323e-240	3	CREM
TUBA4A	4.32414e-230	0.580981	0.888	0.739	1.10538e-225	3	TUBA4A
OAZ1	4.88646e-226	0.338732	0.982	0.951	1.24913e-221	3	OAZ1
METRNL2	5.36141e-226	0.546056	0.852	0.66	1.37054e-221	3	METRNL
GZMK	2.14174e-212	0.584946	0.783	0.561	5.47494e-208	3	GZMK
CRTAM	4.25088e-210	0.78013	0.606	0.351	1.08665e-205	3	CRTAM
RPS4Y1	3.46517e-209	0.49314	0.642	0.359	8.85801e-205	3	RPS4Y1
CST71	1.21264e-208	0.365204	0.964	0.831	3.09987e-204	3	CST7
LINC02446	7.23344e-207	0.682695	0.337	0.132	1.84908e-202	3	LINC02446
CD8A	9.47415e-196	0.514802	0.689	0.431	2.42188e-191	3	CD8A
HLA-DRB1	2.15763e-195	0.421249	0.784	0.531	5.51555e-191	3	HLA-DRB1
LEPROTL1	3.9908e-193	0.453134	0.836	0.657	1.02017e-188	3	LEPROTL1
PTPRC	3.77081e-189	0.307476	0.991	0.959	9.63931e-185	3	PTPRC
ITM2A	1.39523e-183	0.545208	0.673	0.45	3.56663e-179	3	ITM2A
HLA-DPA1	1.69921e-169	0.362644	0.691	0.46	4.3437e-165	3	HLA-DPA1
FABP5	6.36019e-157	0.495078	0.508	0.283	1.62586e-152	3	FABP5
NR4A22	5.80622e-156	0.392667	0.884	0.749	1.48424e-151	3	NR4A2
SAMSN1	7.82387e-154	0.485994	0.758	0.572	2.00002e-149	3	SAMSN1
TNFRSF9	1.2988e-150	0.726012	0.402	0.207	3.32013e-146	3	TNFRSF9
TRGC2	1.66225e-144	0.530701	0.541	0.336	4.2492e-140	3	TRGC2
RNF19A	1.09143e-141	0.530022	0.736	0.583	2.79003e-137	3	RNF19A
FAM177A11	2.27918e-141	0.360695	0.886	0.743	5.82626e-137	3	FAM177A1
LAG3	1.05416e-140	0.298673	0.453	0.241	2.69474e-136	3	LAG3
PLAAT4	8.75983e-140	0.37637	0.848	0.715	2.23928e-135	3	PLAAT4
PTMS	4.78856e-139	0.403766	0.502	0.289	1.2241e-134	3	PTMS
CLEC2D	1.60491e-136	0.423392	0.645	0.437	4.10264e-132	3	CLEC2D
GSPT1	2.92639e-136	0.423526	0.669	0.491	7.48072e-132	3	GSPT1
SH3BGRL31	3.15457e-136	0.272011	0.965	0.888	8.06404e-132	3	SH3BGRL3
SUB1	4.49963e-135	0.284765	0.947	0.877	1.15024e-130	3	SUB1
XCL22	1.42862e-133	0.715239	0.614	0.415	3.65198e-129	3	XCL2
ARHGDIB	3.30391e-130	0.292622	0.954	0.899	8.44578e-126	3	ARHGDIB
BIRC3	1.96238e-129	0.625697	0.754	0.607	5.01644e-125	3	BIRC3
XCL11	5.57179e-127	0.811021	0.413	0.23	1.42432e-122	3	XCL1
GUK1	4.01428e-126	0.315083	0.852	0.735	1.02617e-121	3	GUK1
EZR	9.22454e-126	0.328552	0.904	0.797	2.35807e-121	3	EZR
CD3G	8.25171e-122	0.360345	0.726	0.529	2.10939e-117	3	CD3G
RGS1	2.60213e-118	0.294186	0.811	0.62	6.65182e-114	3	RGS1
SELENOK	5.20651e-118	0.322145	0.917	0.831	1.33094e-113	3	SELENOK
HLA-DQB1	6.38647e-114	0.331656	0.413	0.228	1.63257e-109	3	HLA-DQB1
CLEC2B	4.88263e-109	0.422998	0.817	0.705	1.24815e-104	3	CLEC2B
ISG151	1.51622e-107	0.397946	0.729	0.574	3.8759e-103	3	ISG15
PTPN22	6.25945e-107	0.349867	0.664	0.507	1.6001e-102	3	PTPN22
DDX24	1.08882e-105	0.277747	0.917	0.824	2.78335e-101	3	DDX24
ZNF3311	8.77691e-105	0.262548	0.887	0.73	2.24364e-100	3	ZNF331
TNFRSF1B1	9.83405e-103	0.346625	0.734	0.585	2.51388e-98	3	TNFRSF1B
CEMIP21	1.68789e-101	0.333142	0.812	0.672	4.31475e-97	3	CEMIP2
CD3E	1.97168e-101	0.270136	0.869	0.712	5.04022e-97	3	CD3E
GZMA	1.52015e-99	0.311933	0.858	0.745	3.88596e-95	3	GZMA
BCL11B	6.59171e-99	0.401556	0.703	0.557	1.68504e-94	3	BCL11B
CNOT6L	1.13779e-98	0.3104	0.846	0.721	2.90854e-94	3	CNOT6L
TERF2IP	2.01632e-97	0.32542	0.779	0.654	5.15431e-93	3	TERF2IP
EIF1AY	1.80323e-96	0.296253	0.254	0.122	4.60958e-92	3	EIF1AY
TRAC	1.87303e-95	0.288996	0.713	0.533	4.78803e-91	3	TRAC
PDCD41	6.53134e-91	0.292799	0.833	0.73	1.66961e-86	3	PDCD4
IDI11	1.19594e-90	0.326914	0.779	0.655	3.05718e-86	3	IDI1
ASXL2	5.35115e-90	0.336695	0.332	0.187	1.36791e-85	3	ASXL2
SOD1	2.78675e-88	0.289969	0.827	0.727	7.12376e-84	3	SOD1
ZFP36L21	3.4096e-88	0.260565	0.965	0.912	8.71596e-84	3	ZFP36L2
DDX3Y	3.77808e-86	0.263064	0.448	0.271	9.6579e-82	3	DDX3Y
KPNA2	7.7917e-81	0.323628	0.547	0.396	1.99179e-76	3	KPNA2
ISCA1	3.97797e-80	0.298732	0.6	0.449	1.01689e-75	3	ISCA1
TRBC2	4.29969e-80	0.36644	0.825	0.73	1.09913e-75	3	TRBC2
NDUFS5	7.94191e-80	0.294278	0.734	0.614	2.03019e-75	3	NDUFS5
PIK3R11	9.53505e-80	0.280288	0.843	0.746	2.43744e-75	3	PIK3R1
USP36	2.64849e-79	0.312177	0.551	0.397	6.77034e-75	3	USP36
GGA2	5.9514e-79	0.276719	0.324	0.187	1.52136e-74	3	GGA2
CTSW1	1.9996e-75	0.282868	0.696	0.558	5.11158e-71	3	CTSW
STAT1	7.58669e-75	0.35533	0.487	0.343	1.93939e-70	3	STAT1
KLRK11	1.79088e-73	0.254024	0.759	0.605	4.57804e-69	3	KLRK1
NSMCE3	5.06984e-71	0.304666	0.532	0.395	1.296e-66	3	NSMCE3
IL21R	1.49418e-69	0.262379	0.29	0.166	3.81957e-65	3	IL21R
PDCD5	9.89484e-67	0.28114	0.391	0.26	2.52942e-62	3	PDCD5
PARK7	1.27499e-66	0.360747	0.704	0.595	3.25925e-62	3	PARK7
C9orf78	1.18146e-65	0.264694	0.637	0.515	3.02017e-61	3	C9orf78
SH2D1A1	1.36509e-65	0.357338	0.537	0.414	3.48958e-61	3	SH2D1A
CXCR61	7.91052e-63	0.382317	0.359	0.234	2.02217e-58	3	CXCR6
TENT5C	9.49084e-61	0.255524	0.618	0.484	2.42614e-56	3	TENT5C
HOPX1	2.24847e-60	0.348492	0.517	0.396	5.74777e-56	3	HOPX
YBX3	1.48092e-59	0.300956	0.335	0.208	3.78568e-55	3	YBX3
KLRC21	2.22477e-59	0.342236	0.263	0.15	5.68719e-55	3	KLRC2
NR4A32	2.23216e-59	0.30493	0.521	0.385	5.70607e-55	3	NR4A3
NAMPT	2.28089e-59	0.268466	0.599	0.471	5.83063e-55	3	NAMPT
PDCL3	6.04601e-57	0.31281	0.379	0.259	1.54554e-52	3	PDCL3
SLA1	5.45315e-56	0.316007	0.682	0.579	1.39399e-51	3	SLA
TRBC1	2.0217e-53	0.412671	0.652	0.554	5.16808e-49	3	TRBC1
P2RY10	3.68598e-53	0.256175	0.368	0.249	9.42248e-49	3	P2RY10
ICOS1	2.35896e-51	0.286548	0.261	0.157	6.03021e-47	3	ICOS
RGCC1	1.76172e-47	0.270908	0.763	0.67	4.50348e-43	3	RGCC
CRTAM1	0	0.813963	0.741	0.338	0	4	CRTAM
ATP1B31	0	0.768316	0.884	0.67	0	4	ATP1B3
TUBA4A1	0	0.731897	0.942	0.734	0	4	TUBA4A
MYADM1	0	0.716965	0.95	0.639	0	4	MYADM
HLA-DQA2	0	0.708353	0.282	0.038	0	4	HLA-DQA2
UBE2S1	0	0.566408	0.93	0.733	0	4	UBE2S
JUND	0	0.518592	1	0.989	0	4	JUND
HSP90AA1	0	0.511758	1	0.991	0	4	HSP90AA1
YPEL51	0	0.504318	0.966	0.821	0	4	YPEL5
CXCR4	0	0.493224	0.996	0.874	0	4	CXCR4
HSPA81	0	0.441933	0.996	0.966	0	4	HSPA8
CALM1	0	0.406625	0.996	0.977	0	4	CALM1
RPS29	0	0.28137	1	0.996	0	4	RPS29
RPS27	4.71753e-300	0.275286	1	0.999	1.20594e-295	4	RPS27
TSC22D31	1.33693e-295	0.460131	0.979	0.818	3.41759e-291	4	TSC22D3
EIF1	1.4161e-282	0.296612	1	0.997	3.61998e-278	4	EIF1
CMC11	3.28219e-277	0.571743	0.827	0.549	8.39027e-273	4	CMC1
CCNH1	5.59684e-271	0.533211	0.837	0.602	1.43072e-266	4	CCNH
MLF1	4.44964e-265	0.631392	0.297	0.091	1.13746e-260	4	MLF1
HSP90AB11	8.12016e-264	0.389228	0.998	0.969	2.07576e-259	4	HSP90AB1
HLA-DRB11	1.75432e-260	0.494563	0.835	0.526	4.48456e-256	4	HLA-DRB1
CRYBG11	7.54882e-253	0.581321	0.718	0.443	1.9297e-248	4	CRYBG1
AC058791.11	6.63899e-249	0.506065	0.777	0.498	1.69712e-244	4	AC058791.1
HSPE11	8.98707e-247	0.444777	0.982	0.92	2.29737e-242	4	HSPE1
ADGRE51	1.04357e-246	0.441467	0.927	0.751	2.66767e-242	4	ADGRE5
ZFP36	1.86807e-246	0.429397	0.985	0.901	4.77534e-242	4	ZFP36
HLA-DQA1	6.28386e-241	0.457093	0.535	0.245	1.60634e-236	4	HLA-DQA1
ZEB21	9.58548e-228	0.47682	0.82	0.563	2.45034e-223	4	ZEB2
HSPH11	6.15171e-219	0.421492	0.932	0.767	1.57256e-214	4	HSPH1
DNAJA1	3.33157e-217	0.356973	0.992	0.939	8.5165e-213	4	DNAJA1
UBB	2.85185e-211	0.299877	0.996	0.978	7.29018e-207	4	UBB
TUBA1A	1.37607e-207	0.432907	0.83	0.608	3.51765e-203	4	TUBA1A
CALM2	5.07352e-207	0.383441	0.961	0.894	1.29694e-202	4	CALM2
ISG20	5.47544e-200	0.449116	0.907	0.78	1.39969e-195	4	ISG20
SRSF7	1.37685e-196	0.33505	0.985	0.935	3.51963e-192	4	SRSF7
SYAP11	2.13979e-189	0.491981	0.812	0.608	5.46995e-185	4	SYAP1
GABARAPL1	1.32867e-184	0.448105	0.772	0.555	3.39648e-180	4	GABARAPL1
SRGN1	3.48892e-183	0.251294	0.999	0.985	8.91873e-179	4	SRGN
CD8A1	1.39378e-181	0.438313	0.702	0.43	3.56292e-177	4	CD8A
TUBB2A	1.20156e-178	0.500867	0.485	0.258	3.07155e-174	4	TUBB2A
SRSF5	4.3962e-176	0.376607	0.935	0.851	1.1238e-171	4	SRSF5
JPT1	4.38191e-175	0.44727	0.719	0.511	1.12015e-170	4	JPT1
EIF4A31	1.5716e-172	0.423968	0.774	0.572	4.01749e-168	4	EIF4A3
LINC-PINT1	5.66584e-172	0.343859	0.913	0.766	1.44836e-167	4	LINC-PINT
DDX241	5.62174e-171	0.370831	0.934	0.822	1.43709e-166	4	DDX24
SELENOK1	2.19332e-169	0.328864	0.943	0.828	5.60679e-165	4	SELENOK
ELL21	1.9368e-159	0.401933	0.622	0.387	4.95103e-155	4	ELL2
TUBB4B	1.72432e-158	0.409866	0.878	0.72	4.40788e-154	4	TUBB4B
IDS	2.93698e-157	0.414124	0.78	0.603	7.5078e-153	4	IDS
MCL11	1.50282e-156	0.361385	0.937	0.845	3.84165e-152	4	MCL1
SLC7A5	7.26852e-152	0.397154	0.594	0.361	1.85805e-147	4	SLC7A5
CNOT6L1	3.53498e-151	0.38821	0.865	0.719	9.03648e-147	4	CNOT6L
FAM177A12	4.85708e-150	0.307528	0.907	0.741	1.24161e-145	4	FAM177A1
TUBA1B	9.81076e-150	0.29816	0.844	0.683	2.50792e-145	4	TUBA1B
HSPD11	6.1732e-146	0.313008	0.952	0.85	1.57806e-141	4	HSPD1
CEMIP22	1.14111e-142	0.355046	0.843	0.669	2.91701e-138	4	CEMIP2
PPP2R5C	2.13131e-140	0.318973	0.904	0.773	5.44828e-136	4	PPP2R5C
CYCS	5.49e-140	0.312206	0.909	0.804	1.40341e-135	4	CYCS
AC016831.51	3.42295e-135	0.35519	0.621	0.403	8.75008e-131	4	AC016831.5
NPM1	1.91469e-134	0.27735	0.977	0.929	4.89453e-130	4	NPM1
MARCKSL1	2.04339e-133	0.446377	0.519	0.321	5.22351e-129	4	MARCKSL1
HLA-DQB11	1.21164e-129	0.369327	0.423	0.228	3.09731e-125	4	HLA-DQB1
LMNA1	8.02559e-128	0.359379	0.607	0.385	2.05158e-123	4	LMNA
SUB11	1.75728e-127	0.28767	0.949	0.877	4.49213e-123	4	SUB1
ODC1	2.44164e-126	0.397815	0.65	0.453	6.24155e-122	4	ODC1
HLA-DRA	7.12394e-126	0.25243	0.622	0.401	1.82109e-121	4	HLA-DRA
SYTL31	2.76583e-124	0.324066	0.799	0.611	7.07029e-120	4	SYTL3
IDI12	5.46813e-124	0.348176	0.805	0.653	1.39782e-119	4	IDI1
LINC00513	5.82889e-121	0.333539	0.505	0.303	1.49004e-116	4	LINC00513
EIF51	4.95249e-120	0.282323	0.938	0.842	1.266e-115	4	EIF5
YBX31	5.29602e-120	0.44827	0.387	0.203	1.35382e-115	4	YBX3
SRSF2	1.17811e-118	0.290193	0.932	0.84	3.01161e-114	4	SRSF2
DNAJB61	1.93879e-116	0.276986	0.926	0.822	4.95614e-112	4	DNAJB6
RBM8A	4.68856e-116	0.285098	0.883	0.765	1.19854e-111	4	RBM8A
CRIP1	2.396e-114	0.420555	0.878	0.783	6.1249e-110	4	CRIP1
ELF1	1.77526e-113	0.340929	0.873	0.763	4.5381e-109	4	ELF1
APBA2	2.4766e-113	0.293664	0.286	0.133	6.33093e-109	4	APBA2
PTP4A2	3.20808e-113	0.342769	0.759	0.619	8.20083e-109	4	PTP4A2
ZFAS1	1.08907e-112	0.300937	0.884	0.787	2.78398e-108	4	ZFAS1
RUNX3	1.00825e-107	0.316412	0.868	0.751	2.57739e-103	4	RUNX3
NASP	1.23569e-106	0.369406	0.703	0.545	3.15879e-102	4	NASP
ZFP36L22	2.17839e-106	0.293262	0.978	0.91	5.56863e-102	4	ZFP36L2
RGS11	7.80652e-105	0.278308	0.8	0.621	1.99558e-100	4	RGS1
WNK1	2.26291e-97	0.33213	0.586	0.425	5.78467e-93	4	WNK1
AMD1	1.47187e-96	0.291949	0.758	0.613	3.76253e-92	4	AMD1
ARF41	3.18925e-96	0.312734	0.702	0.549	8.15269e-92	4	ARF4
UBE2A	2.44944e-95	0.325481	0.596	0.44	6.26149e-91	4	UBE2A
SAP18	4.33939e-95	0.28915	0.856	0.76	1.10928e-90	4	SAP18
CEBPB	1.55167e-94	0.367771	0.576	0.409	3.96652e-90	4	CEBPB
ARIH1	1.31536e-91	0.316958	0.546	0.381	3.36244e-87	4	ARIH1
CD441	9.26249e-89	0.267326	0.809	0.659	2.36777e-84	4	CD44
TNFRSF91	5.26644e-85	0.312815	0.37	0.211	1.34626e-80	4	TNFRSF9
C16orf54	8.8895e-85	0.322518	0.474	0.315	2.27242e-80	4	C16orf54
TERF2IP1	1.18717e-84	0.342972	0.753	0.657	3.03475e-80	4	TERF2IP
AKAP13	2.03061e-83	0.271952	0.844	0.742	5.19085e-79	4	AKAP13
SLC25A4	9.80613e-81	0.261509	0.271	0.14	2.50674e-76	4	SLC25A4
HIC1	1.72871e-80	0.323038	0.35	0.207	4.4191e-76	4	HIC1
SLC1A5	3.36803e-80	0.291157	0.341	0.201	8.60969e-76	4	SLC1A5
ATP6V0C	5.42802e-80	0.266608	0.832	0.732	1.38756e-75	4	ATP6V0C
ATP1A11	1.07786e-77	0.284576	0.552	0.399	2.75534e-73	4	ATP1A1
SERTAD11	3.67195e-73	0.274008	0.606	0.451	9.3866e-69	4	SERTAD1
GTF2B	1.79712e-72	0.286934	0.654	0.523	4.59399e-68	4	GTF2B
KIF13B	1.87694e-72	0.255531	0.268	0.146	4.79803e-68	4	KIF13B
AHSA11	1.0498e-70	0.250372	0.664	0.517	2.6836e-66	4	AHSA1
FABP51	5.04074e-70	0.352267	0.435	0.291	1.28856e-65	4	FABP5
TSPYL2	7.23952e-70	0.29485	0.659	0.516	1.85064e-65	4	TSPYL2
MAT2A	2.09752e-69	0.278316	0.539	0.399	5.3619e-65	4	MAT2A
TUBA1C	8.5221e-69	0.302948	0.425	0.285	2.1785e-64	4	TUBA1C
RALGAPA11	3.22772e-68	0.268189	0.544	0.393	8.25103e-64	4	RALGAPA1
TXLNG	1.51325e-67	0.27071	0.324	0.197	3.86833e-63	4	TXLNG
CYSTM1	7.28237e-67	0.258062	0.278	0.159	1.86159e-62	4	CYSTM1
CHORDC1	9.78233e-67	0.256307	0.711	0.593	2.50066e-62	4	CHORDC1
IFRD11	2.67284e-65	0.281054	0.61	0.469	6.83259e-61	4	IFRD1
H2AFZ	5.78989e-65	0.311807	0.806	0.712	1.48007e-60	4	H2AFZ
STARD7	5.08925e-62	0.300198	0.46	0.331	1.30097e-57	4	STARD7
PHF20	2.83087e-60	0.253895	0.626	0.499	7.23655e-56	4	PHF20
RGCC2	7.3785e-60	0.304943	0.779	0.668	1.88617e-55	4	RGCC
TP53BP2	6.07692e-58	0.254988	0.303	0.188	1.55344e-53	4	TP53BP2
HERPUD2	6.85299e-55	0.260702	0.473	0.352	1.75183e-50	4	HERPUD2
GZMH1	0	0.83972	0.771	0.407	0	5	GZMH
CCL51	1.26193e-283	0.444269	0.993	0.865	3.22588e-279	5	CCL5
CD3G1	4.55075e-229	0.539552	0.778	0.525	1.16331e-224	5	CD3G
KLRG11	7.66042e-226	0.578245	0.551	0.284	1.95823e-221	5	KLRG1
TXNIP1	1.38005e-164	0.47055	0.885	0.732	3.52783e-160	5	TXNIP
FGFBP21	2.80433e-156	0.358075	0.35	0.143	7.16871e-152	5	FGFBP2
NKG72	1.48834e-145	0.315559	0.981	0.844	3.80465e-141	5	NKG7
CD8B1	1.06853e-131	0.427062	0.5	0.286	2.73149e-127	5	CD8B
CD3D1	7.41112e-124	0.322039	0.851	0.641	1.8945e-119	5	CD3D
KLF2	2.58526e-106	0.368789	0.824	0.678	6.60871e-102	5	KLF2
SAMD31	2.46429e-99	0.334655	0.533	0.35	6.29945e-95	5	SAMD3
PLEK1	2.20787e-97	0.311224	0.501	0.313	5.64398e-93	5	PLEK
SYNE11	9.90896e-94	0.362997	0.489	0.319	2.53303e-89	5	SYNE1
LYAR	2.03786e-93	0.321396	0.504	0.33	5.20938e-89	5	LYAR
LIME1	2.72036e-92	0.316353	0.599	0.417	6.95405e-88	5	LIME1
CD3E1	9.98058e-89	0.263758	0.854	0.714	2.55134e-84	5	CD3E
GIMAP4	1.62092e-86	0.388933	0.457	0.3	4.14357e-82	5	GIMAP4
C12orf751	8.45633e-86	0.327454	0.491	0.323	2.16169e-81	5	C12orf75
PPP2R5C1	8.261e-82	0.268973	0.866	0.777	2.11176e-77	5	PPP2R5C
FCRL61	1.00443e-81	0.291551	0.338	0.19	2.56762e-77	5	FCRL6
CD8A2	1.34437e-79	0.286731	0.625	0.438	3.4366e-75	5	CD8A
KLRD12	1.87469e-70	0.264062	0.774	0.617	4.79227e-66	5	KLRD1
BIN21	2.44616e-69	0.273922	0.617	0.48	6.25313e-65	5	BIN2
PTP4A21	2.91368e-69	0.278014	0.733	0.622	7.44825e-65	5	PTP4A2
CD52	1.63148e-65	0.309677	0.723	0.584	4.17055e-61	5	CD52
PYHIN11	3.99386e-64	0.269624	0.535	0.385	1.02095e-59	5	PYHIN1
ZEB22	6.72128e-60	0.271652	0.704	0.575	1.71816e-55	5	ZEB2
GIMAP7	8.4774e-60	0.334542	0.557	0.428	2.16708e-55	5	GIMAP7
TOB11	2.1902e-59	0.282327	0.456	0.317	5.5988e-55	5	TOB1
S100A10	2.86455e-59	0.363336	0.811	0.751	7.32264e-55	5	S100A10
DTHD11	6.68564e-56	0.26686	0.318	0.195	1.70905e-51	5	DTHD1
RESF11	1.18487e-55	0.264618	0.64	0.523	3.02889e-51	5	RESF1
GIMAP1	1.01706e-54	0.261968	0.328	0.212	2.59992e-50	5	GIMAP1
TRGC21	1.93228e-51	0.314272	0.474	0.343	4.93948e-47	5	TRGC2
ZBTB38	8.99114e-49	0.267434	0.425	0.309	2.2984e-44	5	ZBTB38
ARRDC3	1.97936e-45	0.376355	0.427	0.318	5.05984e-41	5	ARRDC3
TSC22D32	3.26471e-43	0.269745	0.869	0.829	8.34557e-39	5	TSC22D3
RPS4Y11	0	0.917394	0.811	0.351	0	6	RPS4Y1
LTB1	0	0.845258	0.822	0.378	0	6	LTB
CD521	0	0.711204	0.912	0.571	0	6	CD52
LEF1	0	0.568004	0.336	0.055	0	6	LEF1
RPS3A	0	0.556395	0.999	0.996	0	6	RPS3A
RPL13	0	0.532412	1	0.998	0	6	RPL13
RPS5	0	0.515986	0.99	0.973	0	6	RPS5
RPL18A	0	0.515379	0.999	0.994	0	6	RPL18A
RPS9	0	0.509604	0.997	0.989	0	6	RPS9
RPL19	0	0.501456	0.998	0.995	0	6	RPL19
RPL32	0	0.499709	0.997	0.996	0	6	RPL32
RPS14	0	0.495297	0.998	0.995	0	6	RPS14
RPS23	0	0.478724	0.999	0.995	0	6	RPS23
RPS8	0	0.47834	0.999	0.995	0	6	RPS8
RPL29	0	0.477594	0.998	0.989	0	6	RPL29
RPL14	0	0.476528	0.997	0.989	0	6	RPL14
RPS6	0	0.4716	0.998	0.994	0	6	RPS6
RPS13	0	0.470993	0.995	0.988	0	6	RPS13
RPL10A	0	0.470554	0.994	0.978	0	6	RPL10A
RPL21	0	0.468946	0.998	0.994	0	6	RPL21
RPL22	0	0.468073	0.99	0.962	0	6	RPL22
RPL11	0	0.4673	0.999	0.996	0	6	RPL11
RPS16	0	0.465785	0.997	0.988	0	6	RPS16
RPS18	0	0.464278	1	0.997	0	6	RPS18
RPS12	0	0.463346	0.998	0.997	0	6	RPS12
RPS24	0	0.460184	1	0.996	0	6	RPS24
RPL10	0	0.458211	1	0.998	0	6	RPL10
RPL9	0	0.453977	0.997	0.99	0	6	RPL9
RPL18	0	0.443401	0.997	0.992	0	6	RPL18
RPL8	0	0.421828	0.996	0.986	0	6	RPL8
RPS27A	0	0.419658	0.999	0.997	0	6	RPS27A
RPL30	0	0.418015	0.998	0.996	0	6	RPL30
RPL5	0	0.412273	0.993	0.983	0	6	RPL5
RPL13A	0	0.407791	0.999	0.993	0	6	RPL13A
RPL27A	0	0.403565	0.996	0.982	0	6	RPL27A
RPS2	0	0.393558	0.998	0.997	0	6	RPS2
RPS25	0	0.387483	0.998	0.991	0	6	RPS25
RPL7A	0	0.38708	0.998	0.991	0	6	RPL7A
RPL26	0	0.382831	0.999	0.994	0	6	RPL26
TPT1	0	0.373818	1	0.999	0	6	TPT1
RPS7	0	0.353735	0.999	0.991	0	6	RPS7
RPL28	0	0.34614	1	0.998	0	6	RPL28
RPS3	0	0.343904	0.998	0.995	0	6	RPS3
RPL17	2.55427e-300	0.339744	0.998	0.994	6.52947e-296	6	RPL17
RPL34	6.85628e-300	0.372562	0.999	0.995	1.75267e-295	6	RPL34
UBA52	4.1667e-298	0.372666	0.995	0.98	1.06513e-293	6	UBA52
RPL3	1.38863e-295	0.350766	0.998	0.994	3.54977e-291	6	RPL3
RPL15	9.5433e-293	0.352878	0.994	0.991	2.43955e-288	6	RPL15
EEF1B2	2.7521e-282	0.465632	0.978	0.949	7.03518e-278	6	EEF1B2
CCR7	1.8614e-279	0.687379	0.282	0.069	4.75831e-275	6	CCR7
RPL6	9.38885e-279	0.354233	0.997	0.991	2.40007e-274	6	RPL6
FTH1	3.97904e-278	0.9672	0.991	0.985	1.01716e-273	6	FTH1
RACK1	8.16942e-276	0.412649	0.989	0.968	2.08835e-271	6	RACK1
RPS28	4.98037e-271	0.336171	0.999	0.995	1.27313e-266	6	RPS28
RPS15A	7.1653e-268	0.303204	1	0.997	1.83166e-263	6	RPS15A
RPL23A	2.23623e-261	0.316339	0.998	0.993	5.71647e-257	6	RPL23A
NACA	7.92195e-261	0.381957	0.99	0.972	2.02509e-256	6	NACA
RPSA	6.15312e-259	0.391972	0.993	0.973	1.57292e-254	6	RPSA
CCDC57	1.15075e-253	0.593763	0.358	0.12	2.94167e-249	6	CCDC57
RPL7	9.54482e-251	0.445999	0.98	0.942	2.43994e-246	6	RPL7
RPS15	2.91841e-246	0.29995	0.997	0.994	7.46032e-242	6	RPS15
RPS11	3.88845e-241	0.378191	0.993	0.977	9.94005e-237	6	RPS11
EZR1	1.44529e-235	0.677458	0.902	0.799	3.69459e-231	6	EZR
RPL12	1.23398e-233	0.330663	0.999	0.99	3.15442e-229	6	RPL12
RPL27	1.32922e-230	0.348942	0.988	0.971	3.3979e-226	6	RPL27
EEF1A1	4.80118e-228	0.279347	1	0.999	1.22733e-223	6	EEF1A1
RPLP2	1.65775e-224	0.295335	0.999	0.993	4.23771e-220	6	RPLP2
EEF1G	4.52073e-222	0.412977	0.962	0.9	1.15563e-217	6	EEF1G
CD55	4.67529e-222	0.70437	0.679	0.409	1.19514e-217	6	CD55
PABPC11	4.349e-217	0.442106	0.958	0.916	1.11173e-212	6	PABPC1
RPS4X	2.15511e-214	0.312683	0.998	0.991	5.5091e-210	6	RPS4X
RPS21	1.07756e-206	0.307837	0.999	0.99	2.75456e-202	6	RPS21
FAU	5.44243e-205	0.25199	0.997	0.993	1.39125e-200	6	FAU
RPL35A	5.67611e-203	0.304001	0.996	0.99	1.45098e-198	6	RPL35A
TMSB4X1	3.94614e-198	0.32291	1	0.998	1.00875e-193	6	TMSB4X
RPL24	7.83992e-190	0.274885	0.996	0.987	2.00412e-185	6	RPL24
RPLP0	7.37682e-189	0.356976	0.981	0.944	1.88574e-184	6	RPLP0
RPS20	8.50142e-182	0.311795	0.99	0.973	2.17322e-177	6	RPS20
RPL37A	3.20647e-179	0.273902	0.997	0.993	8.1967e-175	6	RPL37A
RPL39	2.75463e-167	0.269278	1	0.995	7.04167e-163	6	RPL39
LEPROTL11	3.95854e-160	0.462832	0.833	0.66	1.01192e-155	6	LEPROTL1
RPL23	5.60558e-157	0.384115	0.965	0.919	1.43295e-152	6	RPL23
RPL37	7.20574e-154	0.251707	0.999	0.996	1.842e-149	6	RPL37
PDE3B	1.21337e-151	0.354782	0.283	0.103	3.10174e-147	6	PDE3B
PFDN5	4.79876e-151	0.310388	0.966	0.913	1.22671e-146	6	PFDN5
FAM177A13	3.03264e-147	0.48568	0.864	0.748	7.75233e-143	6	FAM177A1
SLC2A3	4.16795e-147	0.497904	0.809	0.634	1.06545e-142	6	SLC2A3
SARAF	5.03339e-142	0.370572	0.939	0.882	1.28669e-137	6	SARAF
SC5D	5.65238e-140	0.453702	0.584	0.344	1.44492e-135	6	SC5D
RPS17	1.37954e-137	0.400433	0.925	0.852	3.52652e-133	6	RPS17
CD3D2	2.57815e-136	0.330363	0.9	0.64	6.59053e-132	6	CD3D
RPS10	2.67911e-136	0.255239	0.989	0.976	6.84861e-132	6	RPS10
RPL4	8.20043e-134	0.313575	0.951	0.891	2.09628e-129	6	RPL4
EEF1D	1.14295e-132	0.281008	0.966	0.922	2.92173e-128	6	EEF1D
SATB11	1.79757e-128	0.46754	0.513	0.294	4.59514e-124	6	SATB1
LDHB	5.33912e-125	0.411598	0.686	0.48	1.36484e-120	6	LDHB
BCL11B1	5.87589e-125	0.424712	0.762	0.555	1.50205e-120	6	BCL11B
TMEM123	7.2496e-123	0.369636	0.513	0.292	1.85321e-118	6	TMEM123
IRF2BP21	5.16669e-122	0.392524	0.63	0.412	1.32076e-117	6	IRF2BP2
COX4I1	1.50949e-120	0.292635	0.941	0.873	3.8587e-116	6	COX4I1
SPOCK21	8.05985e-119	0.364122	0.688	0.451	2.06034e-114	6	SPOCK2
TCF7	1.69383e-117	0.378294	0.512	0.296	4.32993e-113	6	TCF7
DDX3Y1	1.27996e-113	0.282913	0.51	0.269	3.27195e-109	6	DDX3Y
HINT1	8.97233e-110	0.302878	0.912	0.803	2.2936e-105	6	HINT1
CAMK41	1.04919e-109	0.284035	0.294	0.129	2.68204e-105	6	CAMK4
EIF3E	1.71089e-109	0.349423	0.798	0.643	4.37356e-105	6	EIF3E
ISCA11	3.2814e-109	0.41774	0.642	0.449	8.38825e-105	6	ISCA1
RPL31	1.94943e-108	0.285899	0.967	0.926	4.98334e-104	6	RPL31
RGS10	2.62273e-105	0.383859	0.52	0.317	6.70448e-101	6	RGS10
CLEC2D1	7.22252e-101	0.320582	0.666	0.439	1.84629e-96	6	CLEC2D
RPL36A	7.59678e-100	0.253427	0.99	0.961	1.94196e-95	6	RPL36A
NFE2L22	2.08856e-98	0.366059	0.781	0.633	5.33899e-94	6	NFE2L2
CREM2	4.14884e-98	0.424768	0.86	0.811	1.06057e-93	6	CREM
P2RY101	2.51107e-96	0.326545	0.437	0.246	6.41905e-92	6	P2RY10
MCUB	1.79497e-92	0.299598	0.393	0.215	4.58849e-88	6	MCUB
SLC25A6	6.05538e-92	0.275826	0.841	0.697	1.54794e-87	6	SLC25A6
EIF1AY1	1.94879e-91	0.269625	0.272	0.123	4.9817e-87	6	EIF1AY
ALG13	7.79558e-86	0.439236	0.552	0.377	1.99278e-81	6	ALG13
NOP53	2.8182e-84	0.278635	0.852	0.723	7.20415e-80	6	NOP53
NOSIP	9.58841e-84	0.358321	0.425	0.257	2.45109e-79	6	NOSIP
PRDX2	2.33495e-83	0.307673	0.491	0.304	5.96884e-79	6	PRDX2
SMDT1	6.11773e-80	0.297727	0.617	0.438	1.56387e-75	6	SMDT1
ISG152	1.51709e-79	0.425432	0.726	0.577	3.87813e-75	6	ISG15
ERCC5	4.4795e-79	0.442785	0.372	0.218	1.14509e-74	6	ERCC5
ZFP36L23	9.24193e-79	0.276563	0.958	0.913	2.36252e-74	6	ZFP36L2
NUCB2	2.04656e-73	0.357456	0.557	0.39	5.23161e-69	6	NUCB2
LIME11	3.41662e-73	0.263202	0.608	0.419	8.7339e-69	6	LIME1
RIPOR21	1.34368e-72	0.297668	0.487	0.314	3.43485e-68	6	RIPOR2
GYPC	6.96969e-72	0.304403	0.721	0.575	1.78166e-67	6	GYPC
NR4A23	9.00794e-72	0.279044	0.844	0.755	2.3027e-67	6	NR4A2
ABLIM1	4.4461e-68	0.256802	0.272	0.141	1.13656e-63	6	ABLIM1
GPR18	1.99077e-67	0.39032	0.378	0.232	5.089e-63	6	GPR18
LINC024461	8.6213e-66	0.411151	0.27	0.141	2.20386e-61	6	LINC02446
C12orf57	1.76354e-63	0.274388	0.699	0.549	4.50813e-59	6	C12orf57
PIM3	3.33525e-61	0.309924	0.627	0.487	8.5259e-57	6	PIM3
USP361	9.20609e-61	0.283695	0.559	0.4	2.35335e-56	6	USP36
GSPT11	2.68561e-60	0.312269	0.641	0.497	6.86523e-56	6	GSPT1
KLF31	2.81642e-56	0.259687	0.457	0.302	7.19961e-52	6	KLF3
PRMT91	2.92117e-55	0.287732	0.365	0.229	7.46739e-51	6	PRMT9
PCED1B-AS1	5.84136e-53	0.274251	0.715	0.597	1.49323e-48	6	PCED1B-AS1
JMY	3.56813e-52	0.271939	0.432	0.287	9.1212e-48	6	JMY
TRBC11	3.54704e-51	0.298831	0.692	0.553	9.06729e-47	6	TRBC1
GPCPD11	1.80795e-49	0.318674	0.494	0.361	4.62167e-45	6	GPCPD1
GUK11	1.93202e-49	0.25861	0.815	0.741	4.93883e-45	6	GUK1
BIRC31	2.01706e-49	0.310572	0.728	0.612	5.15622e-45	6	BIRC3
TRDC2	3.8236e-49	0.474806	0.412	0.294	9.77428e-45	6	TRDC
SELENOK2	1.47215e-48	0.301863	0.875	0.836	3.76325e-44	6	SELENOK
KLF21	5.98594e-44	0.302901	0.742	0.686	1.53019e-39	6	KLF2
TRGC22	5.37125e-42	0.317364	0.467	0.346	1.37305e-37	6	TRGC2
LITAF2	2.9939e-40	0.266033	0.761	0.686	7.6533e-36	6	LITAF
NSMCE31	2.98914e-39	0.251931	0.524	0.398	7.64115e-35	6	NSMCE3
CHMP1B1	4.28666e-38	0.347965	0.555	0.452	1.0958e-33	6	CHMP1B
SNHG16	8.62296e-34	0.265062	0.539	0.429	2.20429e-29	6	SNHG16
GPR1831	2.97967e-25	0.26435	0.373	0.276	7.61693e-21	6	GPR183
HSPA1B	0	1.09248	0.955	0.633	0	7	HSPA1B
HSPA1A1	0	1.08682	0.973	0.793	0	7	HSPA1A
FOSB1	0	1.05534	0.992	0.702	0	7	FOSB
DNAJB11	0	1.03148	0.991	0.828	0	7	DNAJB1
EGR11	0	1.00672	0.812	0.357	0	7	EGR1
2021-06-01	0	0.880373	0.989	0.793	0	7	JUN
HSPH12	0	0.866362	0.939	0.77	0	7	HSPH1
HSP90AA11	0	0.840677	1	0.991	0	7	HSP90AA1
TXNIP2	0	0.804517	0.948	0.73	0	7	TXNIP
DNAJA11	0	0.789338	0.992	0.94	0	7	DNAJA1
MYADM2	0	0.786488	0.94	0.646	0	7	MYADM
KLF61	0	0.729642	0.983	0.81	0	7	KLF6
TSC22D33	0	0.703355	0.964	0.822	0	7	TSC22D3
HSP90AB12	0	0.66628	0.996	0.97	0	7	HSP90AB1
DUSP11	0	0.657453	0.985	0.82	0	7	DUSP1
CXCR41	0	0.643331	0.974	0.878	0	7	CXCR4
SRSF71	0	0.594846	0.986	0.936	0	7	SRSF7
HSPA82	0	0.549728	0.998	0.967	0	7	HSPA8
H3F3B	0	0.426661	1	0.994	0	7	H3F3B
JUND1	9.11892e-283	0.396113	1	0.989	2.33107e-278	7	JUND
UBE2S2	7.41453e-281	0.628469	0.93	0.737	1.89538e-276	7	UBE2S
CCL42	3.07587e-265	0.852154	0.98	0.794	7.86285e-261	7	CCL4
DEDD2	4.56021e-249	0.577042	0.688	0.377	1.16573e-244	7	DEDD2
ZFP361	1.62198e-247	0.530449	0.984	0.903	4.14626e-243	7	ZFP36
SOCS11	2.59585e-246	0.614036	0.818	0.546	6.63578e-242	7	SOCS1
PPP1R15A1	8.22454e-244	0.399841	0.913	0.641	2.10244e-239	7	PPP1R15A
UBB1	8.51074e-237	0.416281	0.996	0.979	2.1756e-232	7	UBB
AC020916.11	3.04357e-232	0.507499	0.888	0.619	7.78027e-228	7	AC020916.1
CD691	2.82482e-230	0.476879	0.98	0.858	7.2211e-226	7	CD69
ZFAS11	1.31084e-229	0.534555	0.926	0.786	3.35091e-225	7	ZFAS1
NEU11	9.18192e-224	0.68536	0.628	0.345	2.34717e-219	7	NEU1
UBC	5.51829e-220	0.396873	0.998	0.979	1.41064e-215	7	UBC
FOS1	4.60859e-212	0.438903	0.952	0.716	1.17809e-207	7	FOS
EIF4A2	2.44548e-201	0.455301	0.919	0.771	6.25139e-197	7	EIF4A2
ATF3	1.08267e-200	0.651889	0.65	0.365	2.76764e-196	7	ATF3
DDX51	3.65913e-197	0.341071	0.995	0.979	9.35383e-193	7	DDX5
DUSP2	9.54499e-192	0.437318	0.989	0.91	2.43999e-187	7	DUSP2
NR4A1	4.16707e-190	0.569871	0.685	0.411	1.06523e-185	7	NR4A1
GCSAM	2.12044e-184	0.433687	0.288	0.095	5.42048e-180	7	GCSAM
A2M-AS1	2.69395e-178	0.389875	0.299	0.104	6.88654e-174	7	A2M-AS1
CRTAM2	5.5187e-178	0.497834	0.645	0.354	1.41075e-173	7	CRTAM
EIF52	8.70531e-177	0.408023	0.936	0.844	2.22534e-172	7	EIF5
ZFAND2A	5.85346e-176	0.516747	0.541	0.286	1.49632e-171	7	ZFAND2A
HLA-DRB12	6.09165e-176	0.448543	0.816	0.534	1.55721e-171	7	HLA-DRB1
YPEL52	1.31026e-174	0.44049	0.946	0.826	3.34941e-170	7	YPEL5
BRD2	4.21278e-174	0.54725	0.821	0.659	1.07691e-169	7	BRD2
ANKRD37	3.78376e-173	0.591741	0.535	0.287	9.67243e-169	7	ANKRD37
EIF11	4.4996e-168	0.256141	0.999	0.997	1.15023e-163	7	EIF1
CD8A3	4.13096e-167	0.456012	0.729	0.433	1.056e-162	7	CD8A
CMC12	6.99283e-163	0.458506	0.808	0.556	1.78758e-158	7	CMC1
TNFSF91	7.43206e-163	0.494433	0.478	0.23	1.89986e-158	7	TNFSF9
SBDS	2.32359e-159	0.470149	0.737	0.518	5.9398e-155	7	SBDS
IER5L	1.4075e-154	0.495746	0.44	0.209	3.59798e-150	7	IER5L
CHORDC11	2.3298e-153	0.523075	0.774	0.591	5.95567e-149	7	CHORDC1
HSPA61	5.51137e-152	0.756773	0.34	0.14	1.40887e-147	7	HSPA6
HSPE12	1.03904e-150	0.37256	0.975	0.921	2.6561e-146	7	HSPE1
HSPD12	3.3185e-149	0.455972	0.939	0.853	8.48309e-145	7	HSPD1
SRSF3	1.33203e-145	0.41538	0.908	0.793	3.40507e-141	7	SRSF3
CCNL1	1.61791e-143	0.383902	0.868	0.716	4.13586e-139	7	CCNL1
GTF2B1	5.23879e-143	0.465391	0.717	0.521	1.33919e-138	7	GTF2B
RGS12	5.09614e-142	0.629585	0.804	0.625	1.30273e-137	7	RGS1
SRSF51	2.23608e-141	0.386998	0.934	0.852	5.71609e-137	7	SRSF5
IKZF2	1.07473e-138	0.389194	0.34	0.144	2.74734e-134	7	IKZF2
DDIT3	4.78314e-135	0.482719	0.554	0.336	1.22271e-130	7	DDIT3
LINC-PINT2	1.47062e-134	0.379388	0.899	0.77	3.75934e-130	7	LINC-PINT
CCL52	2.37802e-134	0.300232	0.997	0.867	6.07894e-130	7	CCL5
TUBA1A1	3.42335e-134	0.493826	0.791	0.615	8.75112e-130	7	TUBA1A
ADGRE52	3.3079e-133	0.431944	0.881	0.758	8.45597e-129	7	ADGRE5
EIF4A32	7.68012e-127	0.42961	0.766	0.577	1.96327e-122	7	EIF4A3
KLF9	1.42331e-126	0.403316	0.414	0.209	3.63842e-122	7	KLF9
KLRG12	5.83692e-124	0.373118	0.528	0.29	1.49209e-119	7	KLRG1
FAM133B	2.95803e-119	0.424073	0.796	0.631	7.56161e-115	7	FAM133B
IFRD12	1.61465e-116	0.456509	0.656	0.468	4.12754e-112	7	IFRD1
MRPL18	5.0994e-115	0.457721	0.645	0.455	1.30356e-110	7	MRPL18
CITED21	5.11934e-114	0.418259	0.546	0.333	1.30866e-109	7	CITED2
TUBA4A2	7.02673e-114	0.390118	0.884	0.742	1.79624e-109	7	TUBA4A
TSPYL21	1.78673e-111	0.426421	0.712	0.515	4.56741e-107	7	TSPYL2
TAGAP	7.81226e-111	0.386116	0.736	0.541	1.99705e-106	7	TAGAP
HLA-DQA11	2.36783e-110	0.347033	0.478	0.255	6.05288e-106	7	HLA-DQA1
BTBD7	8.30133e-110	0.55147	0.335	0.166	2.12207e-105	7	BTBD7
KLF22	8.72318e-110	0.45051	0.864	0.677	2.22991e-105	7	KLF2
ERF	2.17915e-109	0.38726	0.34	0.165	5.57057e-105	7	ERF
TRA2B	3.35796e-109	0.348963	0.793	0.618	8.58396e-105	7	TRA2B
AC058791.12	6.05294e-109	0.395064	0.709	0.509	1.54731e-104	7	AC058791.1
CACYBP1	1.12784e-108	0.370998	0.81	0.652	2.88311e-104	7	CACYBP
MYLIP	2.7187e-105	0.393795	0.492	0.295	6.94981e-101	7	MYLIP
SNHG12	4.43142e-104	0.415278	0.504	0.313	1.1328e-99	7	SNHG12
FUS	2.70817e-103	0.359549	0.92	0.84	6.92291e-99	7	FUS
CSRNP1	2.22209e-102	0.361048	0.614	0.42	5.68033e-98	7	CSRNP1
ZFAND51	8.2095e-100	0.343297	0.713	0.541	2.0986e-95	7	ZFAND5
ZC3HAV11	1.44526e-99	0.413319	0.738	0.567	3.69452e-95	7	ZC3HAV1
IFNG	2.90968e-99	0.50825	0.618	0.403	7.43803e-95	7	IFNG
BTG21	5.43349e-98	0.353379	0.889	0.771	1.38896e-93	7	BTG2
TCP1	2.93319e-95	0.347681	0.695	0.528	7.49811e-91	7	TCP1
ZEB23	8.70179e-94	0.364889	0.761	0.573	2.22444e-89	7	ZEB2
CCL32	7.52874e-91	0.360148	0.646	0.423	1.92457e-86	7	CCL3
ZFP36L24	6.42666e-90	0.35967	0.967	0.913	1.64285e-85	7	ZFP36L2
ODC11	1.47984e-88	0.382598	0.637	0.458	3.78292e-84	7	ODC1
ELF11	1.83401e-88	0.328212	0.865	0.765	4.68829e-84	7	ELF1
SNHG5	1.1568e-87	0.342648	0.743	0.595	2.95713e-83	7	SNHG5
AHSA12	5.99603e-87	0.346386	0.677	0.519	1.53276e-82	7	AHSA1
NEAT1	6.87012e-87	0.314223	0.965	0.921	1.75621e-82	7	NEAT1
DNAJB62	1.11475e-86	0.285236	0.901	0.826	2.84964e-82	7	DNAJB6
DDX3X1	9.1624e-86	0.326471	0.895	0.809	2.34218e-81	7	DDX3X
AC016831.52	7.14206e-85	0.316727	0.599	0.409	1.82572e-80	7	AC016831.5
PMAIP1	8.79521e-84	0.345481	0.682	0.501	2.24832e-79	7	PMAIP1
TUBB4B1	1.53246e-83	0.367929	0.845	0.726	3.91743e-79	7	TUBB4B
AMD11	2.15917e-81	0.355007	0.76	0.616	5.51948e-77	7	AMD1
STK17B	2.40815e-81	0.32653	0.876	0.804	6.15596e-77	7	STK17B
NABP11	3.25148e-81	0.345667	0.489	0.316	8.31176e-77	7	NABP1
BCAS2	3.62476e-81	0.324333	0.745	0.598	9.26598e-77	7	BCAS2
PPP2R5C2	3.95895e-77	0.282635	0.882	0.777	1.01203e-72	7	PPP2R5C
ULBP2	1.09262e-75	0.297948	0.257	0.124	2.79305e-71	7	ULBP2
DTHD12	5.2988e-74	0.289501	0.354	0.194	1.35453e-69	7	DTHD1
IDS1	2.75055e-73	0.319549	0.739	0.61	7.03124e-69	7	IDS
SERTAD12	7.18906e-73	0.370018	0.621	0.453	1.83774e-68	7	SERTAD1
DUSP5	1.99376e-72	0.301851	0.68	0.51	5.09665e-68	7	DUSP5
SNHG8	4.72108e-72	0.370675	0.724	0.595	1.20685e-67	7	SNHG8
LINC005131	2.42942e-70	0.300063	0.475	0.309	6.21032e-66	7	LINC00513
KLRD13	3.79505e-70	0.277075	0.799	0.618	9.7013e-66	7	KLRD1
RESF12	6.33832e-64	0.298911	0.665	0.523	1.62027e-59	7	RESF1
ATF4	1.32014e-63	0.301246	0.618	0.483	3.37467e-59	7	ATF4
SLC1A51	2.3413e-62	0.265389	0.344	0.203	5.98506e-58	7	SLC1A5
CRYBG12	2.34272e-62	0.284787	0.625	0.455	5.98869e-58	7	CRYBG1
MCL12	6.83745e-62	0.267082	0.913	0.849	1.74786e-57	7	MCL1
AC044849.1	3.40325e-61	0.302401	0.432	0.283	8.69974e-57	7	AC044849.1
PIK3R12	2.25504e-60	0.306812	0.835	0.749	5.76456e-56	7	PIK3R1
NUFIP2	2.42603e-59	0.291483	0.6	0.456	6.20165e-55	7	NUFIP2
ARF42	5.21485e-59	0.285572	0.682	0.554	1.33307e-54	7	ARF4
MARCKSL11	4.87416e-57	0.335359	0.472	0.329	1.24598e-52	7	MARCKSL1
ARIH11	2.01012e-56	0.306036	0.52	0.386	5.13847e-52	7	ARIH1
MAT2A1	3.39143e-56	0.282416	0.54	0.401	8.66952e-52	7	MAT2A
PPP1R15B1	3.12413e-55	0.269895	0.541	0.397	7.98622e-51	7	PPP1R15B
GLUL	1.4226e-53	0.309264	0.38	0.242	3.63658e-49	7	GLUL
IDI13	8.44611e-53	0.264627	0.763	0.659	2.15908e-48	7	IDI1
CCNH2	1.92035e-52	0.270311	0.725	0.615	4.90898e-48	7	CCNH
NASP1	2.86083e-51	0.300905	0.665	0.551	7.31313e-47	7	NASP
CLK1	2.25825e-50	0.253594	0.707	0.595	5.77277e-46	7	CLK1
ZFP36L1	1.03249e-49	0.334966	0.725	0.62	2.63936e-45	7	ZFP36L1
STARD71	3.47077e-49	0.311334	0.458	0.334	8.87232e-45	7	STARD7
FAM53C	5.40332e-49	0.254089	0.389	0.258	1.38125e-44	7	FAM53C
MIDN	1.67023e-48	0.267798	0.618	0.485	4.26962e-44	7	MIDN
ATP1A12	1.75394e-48	0.279582	0.53	0.404	4.4836e-44	7	ATP1A1
CEBPB1	2.91885e-48	0.33383	0.542	0.415	7.46144e-44	7	CEBPB
H2AFX	4.95153e-48	0.273953	0.471	0.333	1.26576e-43	7	H2AFX
ARRDC31	3.49534e-47	0.277061	0.459	0.317	8.93513e-43	7	ARRDC3
HERPUD1	1.27103e-46	0.262084	0.66	0.545	3.24914e-42	7	HERPUD1
RPL22L1	2.46191e-44	0.271174	0.669	0.569	6.29339e-40	7	RPL22L1
ZNF3312	5.55978e-44	0.259077	0.83	0.737	1.42125e-39	7	ZNF331
TENT5C1	2.79242e-41	0.250694	0.605	0.488	7.13827e-37	7	TENT5C
ERO1B	9.65104e-41	0.263537	0.372	0.256	2.4671e-36	7	ERO1B
MORF4L2	1.12663e-40	0.250959	0.487	0.372	2.88002e-36	7	MORF4L2
KDM2A	2.10785e-39	0.252554	0.498	0.387	5.3883e-35	7	KDM2A
POLR2A	1.09804e-37	0.262243	0.508	0.401	2.80691e-33	7	POLR2A
JUNB1	1.96701e-33	0.276861	0.95	0.891	5.02827e-29	7	JUNB
GOLGB1	6.92049e-32	0.272045	0.6	0.504	1.76908e-27	7	GOLGB1
IL7R1	0	1.42648	0.985	0.341	0	8	IL7R
CCL20	0	1.41373	0.29	0.051	0	8	CCL20
LTB2	0	1.27729	0.912	0.372	0	8	LTB
GPR1832	0	1.14282	0.804	0.242	0	8	GPR183
CCR61	0	1.12533	0.6	0.053	0	8	CCR6
VIM1	0	0.930039	0.974	0.818	0	8	VIM
FTH11	0	0.880591	0.997	0.984	0	8	FTH1
AQP31	0	0.774331	0.499	0.098	0	8	AQP3
S100A42	0	0.771769	0.96	0.733	0	8	S100A4
IL4I1	0	0.718896	0.359	0.028	0	8	IL4I1
CCR71	0	0.713765	0.308	0.068	0	8	CCR7
RPLP01	0	0.599196	0.994	0.944	0	8	RPLP0
CD522	0	0.576527	0.934	0.57	0	8	CD52
RPS81	0	0.533634	0.997	0.995	0	8	RPS8
RPL341	0	0.533441	0.998	0.995	0	8	RPL34
EEF1G1	0	0.52422	0.982	0.898	0	8	EEF1G
RPL141	0	0.523955	0.998	0.989	0	8	RPL14
TPT11	0	0.512329	0.999	0.999	0	8	TPT1
RPL36A1	0	0.499806	0.996	0.96	0	8	RPL36A
RPL10A1	0	0.48958	0.994	0.978	0	8	RPL10A
FRMD4B	0	0.485558	0.32	0.074	0	8	FRMD4B
RPL321	0	0.480493	0.999	0.996	0	8	RPL32
RPL131	0	0.479031	0.999	0.999	0	8	RPL13
RPS4X1	0	0.478232	0.997	0.991	0	8	RPS4X
RPL111	0	0.463255	1	0.996	0	8	RPL11
RPS121	0	0.457271	0.998	0.997	0	8	RPS12
EEF1B21	0	0.452169	0.991	0.948	0	8	EEF1B2
RPLP1	0	0.445735	0.999	0.999	0	8	RPLP1
RPS181	0	0.444226	0.999	0.997	0	8	RPS18
RPL61	0	0.444116	0.998	0.991	0	8	RPL6
RPSA1	0	0.441159	0.993	0.973	0	8	RPSA
TNFRSF251	0	0.435936	0.371	0.097	0	8	TNFRSF25
RPS131	0	0.43247	0.998	0.988	0	8	RPS13
RPS61	0	0.430627	0.999	0.994	0	8	RPS6
RPL71	0	0.427947	0.992	0.941	0	8	RPL7
RPL35A1	0	0.426127	0.999	0.99	0	8	RPL35A
RPS22	0	0.423115	1	0.997	0	8	RPS2
RPL91	0	0.421732	0.999	0.99	0	8	RPL9
RPS3A1	0	0.421218	0.998	0.996	0	8	RPS3A
RPL101	0	0.414454	0.999	0.998	0	8	RPL10
RPS161	0	0.413863	0.997	0.988	0	8	RPS16
RPS251	0	0.41318	0.998	0.991	0	8	RPS25
EEF1A11	0	0.412905	1	0.999	0	8	EEF1A1
RPL221	0	0.412484	0.992	0.962	0	8	RPL22
RPL33	0	0.40943	0.998	0.994	0	8	RPL3
RPL171	0	0.408459	0.999	0.994	0	8	RPL17
RPL291	0	0.408388	0.996	0.989	0	8	RPL29
RPL181	0	0.407461	0.997	0.992	0	8	RPL18
DPP4	0	0.402571	0.3	0.049	0	8	DPP4
RPL301	0	0.399304	0.998	0.996	0	8	RPL30
RPS141	0	0.398109	0.999	0.995	0	8	RPS14
RPS211	0	0.398097	0.998	0.99	0	8	RPS21
RPL36	0	0.392539	0.997	0.986	0	8	RPL36
RPL18A1	0	0.391096	0.997	0.994	0	8	RPL18A
RPS231	0	0.391019	0.998	0.995	0	8	RPS23
RPL391	0	0.390161	0.999	0.995	0	8	RPL39
RPL191	0	0.378363	0.998	0.995	0	8	RPL19
RPL121	0	0.374272	0.996	0.991	0	8	RPL12
RPS281	0	0.36368	0.998	0.995	0	8	RPS28
RPL281	0	0.347791	1	0.998	0	8	RPL28
RPL261	0	0.340884	0.998	0.994	0	8	RPL26
RPL211	0	0.338975	0.996	0.995	0	8	RPL21
RPS27A1	0	0.333091	0.999	0.997	0	8	RPS27A
RPS291	0	0.328239	0.999	0.997	0	8	RPS29
RPL51	4.47332e-306	0.385999	0.997	0.982	1.14351e-301	8	RPL5
RCAN31	2.31417e-299	0.506291	0.542	0.2	5.9157e-295	8	RCAN3
RPL38	7.77958e-299	0.394848	0.996	0.975	1.98869e-294	8	RPL38
RPL371	2.34089e-294	0.331258	0.998	0.996	5.98402e-290	8	RPL37
RPS31	3.78889e-293	0.328021	0.999	0.995	9.68555e-289	8	RPS3
RPS51	5.59175e-293	0.385499	0.995	0.972	1.42942e-288	8	RPS5
RPLP21	4.66439e-292	0.310544	0.996	0.993	1.19236e-287	8	RPLP2
RPL81	6.01434e-289	0.365651	0.994	0.986	1.53745e-284	8	RPL8
RPS19	9.30226e-289	0.355173	0.999	0.998	2.37794e-284	8	RPS19
PERP	2.61068e-286	0.410329	0.326	0.084	6.67369e-282	8	PERP
RPS201	1.89339e-284	0.365208	0.995	0.972	4.84008e-280	8	RPS20
RPL37A1	4.47101e-284	0.324917	0.998	0.993	1.14292e-279	8	RPL37A
SPOCK22	1.80825e-276	0.530543	0.807	0.442	4.62243e-272	8	SPOCK2
RPL27A1	1.11205e-271	0.357457	0.998	0.981	2.84274e-267	8	RPL27A
RPS101	3.39231e-271	0.369156	0.99	0.976	8.67177e-267	8	RPS10
RPS15A1	1.43763e-270	0.295877	0.998	0.997	3.67502e-266	8	RPS15A
RPL311	3.18521e-265	0.396388	0.983	0.925	8.14234e-261	8	RPL31
RPL41	5.19005e-261	0.278589	0.999	0.999	1.32673e-256	8	RPL41
LMNA2	6.67978e-261	0.917057	0.693	0.382	1.70755e-256	8	LMNA
RPL241	1.44661e-257	0.320256	0.997	0.987	3.69798e-253	8	RPL24
RPS151	3.89412e-257	0.302691	0.998	0.994	9.95454e-253	8	RPS15
SNX9	4.22785e-257	0.391108	0.356	0.106	1.08077e-252	8	SNX9
RPL35	4.51799e-256	0.329123	0.994	0.983	1.15493e-251	8	RPL35
RPS91	2.5337e-254	0.342406	0.997	0.989	6.47689e-250	8	RPS9
RPS71	2.45245e-252	0.311602	0.997	0.991	6.2692e-248	8	RPS7
DUSP16	1.88674e-244	0.38475	0.365	0.114	4.82307e-240	8	DUSP16
RPL7A1	2.27073e-242	0.307298	0.997	0.991	5.80466e-238	8	RPL7A
S100A6	2.68998e-239	0.545822	0.932	0.706	6.87639e-235	8	S100A6
EZR2	8.21059e-236	0.56249	0.948	0.796	2.09887e-231	8	EZR
ANXA11	6.34722e-229	0.69381	0.936	0.712	1.62254e-224	8	ANXA1
TTC39C	1.45657e-228	0.471774	0.502	0.208	3.72344e-224	8	TTC39C
CAMK42	2.3795e-227	0.369226	0.374	0.123	6.08273e-223	8	CAMK4
RPL231	7.62929e-220	0.399859	0.981	0.918	1.95028e-215	8	RPL23
RPL42	3.25401e-218	0.371102	0.98	0.889	8.31821e-214	8	RPL4
PBX41	4.33263e-218	0.408017	0.405	0.146	1.10755e-213	8	PBX4
RPL23A1	2.01049e-216	0.286838	0.996	0.993	5.13941e-212	8	RPL23A
ELK3	3.988e-215	0.358778	0.33	0.105	1.01945e-210	8	ELK3
RPL13A1	2.04507e-214	0.312877	0.999	0.993	5.22782e-210	8	RPL13A
UBA521	1.53944e-207	0.289655	0.994	0.98	3.93528e-203	8	UBA52
LST1	4.58087e-206	0.384819	0.282	0.083	1.17101e-201	8	LST1
CD281	5.65978e-198	0.348067	0.413	0.154	1.44681e-193	8	CD28
TNFRSF4	1.69632e-196	0.55294	0.333	0.116	4.3363e-192	8	TNFRSF4
NACA1	1.56841e-195	0.311539	0.994	0.972	4.00933e-191	8	NACA
S100A11	1.08914e-190	0.571341	0.785	0.526	2.78416e-186	8	S100A11
PDE4D1	3.23509e-186	0.481602	0.542	0.261	8.26985e-182	8	PDE4D
KLRB13	9.76331e-183	0.645966	0.826	0.62	2.4958e-178	8	KLRB1
AHNAK1	9.36719e-182	0.567986	0.776	0.494	2.39454e-177	8	AHNAK
RORA2	5.69782e-180	0.505226	0.851	0.614	1.45653e-175	8	RORA
FAM107B1	1.1539e-177	0.646357	0.822	0.601	2.94973e-173	8	FAM107B
FURIN	1.54191e-175	0.341875	0.296	0.099	3.94158e-171	8	FURIN
CD442	1.51983e-172	0.425169	0.888	0.656	3.88513e-168	8	CD44
RPL271	1.15695e-168	0.279991	0.993	0.971	2.95752e-164	8	RPL27
TIMP1	2.09594e-162	0.351939	0.357	0.137	5.35785e-158	8	TIMP1
PBXIP11	1.92532e-160	0.386007	0.593	0.308	4.92171e-156	8	PBXIP1
SLAMF11	3.8538e-157	0.302817	0.286	0.099	9.85148e-153	8	SLAMF1
FLT3LG	1.22873e-152	0.326548	0.37	0.152	3.14099e-148	8	FLT3LG
PLP2	8.95648e-151	0.379421	0.524	0.265	2.28955e-146	8	PLP2
PRNP	2.29839e-147	0.3423	0.449	0.203	5.87538e-143	8	PRNP
YIPF5	6.07232e-144	0.386396	0.467	0.226	1.55227e-139	8	YIPF5
PHACTR21	7.40869e-144	0.351771	0.447	0.207	1.89388e-139	8	PHACTR2
FXYD5	9.91215e-144	0.424573	0.779	0.538	2.53384e-139	8	FXYD5
ARL4C1	1.80712e-141	0.36997	0.922	0.727	4.61955e-137	8	ARL4C
JAML1	1.95916e-140	0.282012	0.317	0.123	5.00819e-136	8	JAML
NOP531	5.66183e-135	0.337632	0.9	0.72	1.44733e-130	8	NOP53
RPS111	1.99772e-131	0.25699	0.995	0.977	5.10678e-127	8	RPS11
PABPC12	4.85052e-131	0.304402	0.983	0.914	1.23994e-126	8	PABPC1
LGALS3	7.16223e-129	0.378846	0.302	0.121	1.83088e-124	8	LGALS3
AHR1	1.26635e-126	0.357888	0.376	0.17	3.23718e-122	8	AHR
RNASET2	6.4591e-126	0.369893	0.547	0.303	1.65114e-121	8	RNASET2
RACK11	3.47134e-123	0.26213	0.994	0.968	8.87379e-119	8	RACK1
EIF3E1	7.79246e-122	0.344029	0.84	0.64	1.99199e-117	8	EIF3E
ANXA2	3.69307e-119	0.387343	0.572	0.335	9.44059e-115	8	ANXA2
CRYBG13	2.59556e-117	0.418297	0.705	0.449	6.63504e-113	8	CRYBG1
RPS171	6.33313e-116	0.299346	0.95	0.85	1.61894e-111	8	RPS17
CERK	2.03986e-115	0.251449	0.288	0.117	5.21449e-111	8	CERK
TOMM7	1.39314e-114	0.281084	0.945	0.839	3.56127e-110	8	TOMM7
MAF1	1.92886e-114	0.389059	0.581	0.335	4.93074e-110	8	MAF
TMEM1231	1.33877e-112	0.315361	0.531	0.291	3.4223e-108	8	TMEM123
AL121944.1	1.25285e-111	0.26922	0.265	0.105	3.20267e-107	8	AL121944.1
EEF2	1.3108e-111	0.276826	0.938	0.8	3.35079e-107	8	EEF2
DDX21	1.3046e-103	0.339237	0.798	0.584	3.33494e-99	8	DDX21
SARAF1	1.60161e-101	0.291587	0.967	0.88	4.09418e-97	8	SARAF
CDC14A1	1.06716e-100	0.288833	0.351	0.167	2.72799e-96	8	CDC14A
FKBP51	2.02073e-99	0.35725	0.542	0.324	5.1656e-95	8	FKBP5
GLIPR1	2.36598e-98	0.392075	0.62	0.398	6.04816e-94	8	GLIPR1
TRAT1	2.07119e-97	0.318387	0.423	0.221	5.29458e-93	8	TRAT1
LDHB1	4.09152e-95	0.345829	0.695	0.48	1.04592e-90	8	LDHB
ICOS2	1.36425e-94	0.30137	0.328	0.154	3.48744e-90	8	ICOS
NFKB11	3.93511e-94	0.318753	0.75	0.522	1.00593e-89	8	NFKB1
FAS	4.42777e-92	0.261747	0.372	0.186	1.13187e-87	8	FAS
RGCC3	4.54297e-92	0.370681	0.842	0.665	1.16132e-87	8	RGCC
G3BP21	2.57982e-91	0.365765	0.821	0.643	6.5948e-87	8	G3BP2
ANKRD12	4.03671e-90	0.402529	0.827	0.681	1.0319e-85	8	ANKRD12
ITM2B	5.03443e-90	0.258746	0.954	0.864	1.28695e-85	8	ITM2B
NDUFV2	9.60537e-89	0.338892	0.691	0.488	2.45542e-84	8	NDUFV2
PNP1	1.29483e-88	0.299954	0.445	0.247	3.30998e-84	8	PNP
KLF32	1.33487e-86	0.281399	0.514	0.298	3.41233e-82	8	KLF3
NOSIP1	7.11984e-86	0.329016	0.442	0.256	1.82004e-81	8	NOSIP
ATP2B1	9.89447e-85	0.333144	0.488	0.29	2.52932e-80	8	ATP2B1
NDFIP1	2.15281e-83	0.299484	0.572	0.357	5.50322e-79	8	NDFIP1
S100A101	6.74303e-82	0.293878	0.897	0.745	1.72372e-77	8	S100A10
ODF2L1	1.36791e-81	0.367841	0.551	0.352	3.4968e-77	8	ODF2L
AP3M2	1.51222e-81	0.258818	0.265	0.122	3.86568e-77	8	AP3M2
NAP1L1	8.59439e-81	0.274868	0.854	0.685	2.19698e-76	8	NAP1L1
AC016831.7	4.06658e-80	0.263805	0.265	0.122	1.03954e-75	8	AC016831.7
SNHG161	9.02015e-80	0.314416	0.631	0.423	2.30582e-75	8	SNHG16
CD21	6.52056e-79	0.291664	0.83	0.63	1.66685e-74	8	CD2
GSPT12	3.42425e-77	0.304787	0.699	0.493	8.75341e-73	8	GSPT1
CRIP11	5.66054e-77	0.394049	0.9	0.783	1.447e-72	8	CRIP1
CD551	1.44706e-76	0.286258	0.625	0.414	3.69912e-72	8	CD55
CAST1	3.02294e-76	0.296102	0.742	0.55	7.72753e-72	8	CAST
MGAT4A1	3.52373e-76	0.27458	0.449	0.259	9.00772e-72	8	MGAT4A
SC5D1	9.68195e-74	0.26342	0.551	0.347	2.475e-69	8	SC5D
PPP1CB1	3.61887e-71	0.253085	0.812	0.63	9.25092e-67	8	PPP1CB
EMP31	9.03986e-70	0.254414	0.778	0.571	2.31086e-65	8	EMP3
SEC14L11	1.97937e-68	0.255555	0.43	0.253	5.05986e-64	8	SEC14L1
TOB12	1.01386e-66	0.565643	0.471	0.318	2.59173e-62	8	TOB1
SLC7A51	1.5836e-62	0.360509	0.534	0.37	4.04816e-58	8	SLC7A5
RBMS1	1.62089e-61	0.318716	0.49	0.322	4.14349e-57	8	RBMS1
LRRFIP1	6.45907e-61	0.29681	0.8	0.655	1.65113e-56	8	LRRFIP1
GPR1711	4.27854e-59	0.312468	0.417	0.257	1.09372e-54	8	GPR171
HNRNPUL1	1.38905e-55	0.268286	0.633	0.452	3.55082e-51	8	HNRNPUL1
NCR3	2.57581e-55	0.431284	0.344	0.217	6.58454e-51	8	NCR3
IFNGR11	4.48706e-54	0.279949	0.572	0.398	1.14703e-49	8	IFNGR1
PTPN1	1.25662e-47	0.262686	0.496	0.339	3.2123e-43	8	PTPN1
CEBPD2	5.85666e-42	0.334474	0.423	0.291	1.49714e-37	8	CEBPD
HBB	0	2.70077	0.494	0.051	0	9	HBB
HBA2	0	2.36422	0.439	0.039	0	9	HBA2
ALB	0	2.05932	0.831	0.069	0	9	ALB
IGLC1	0	1.94896	0.377	0.043	0	9	IGLC1
HBA1	0	1.84504	0.344	0.037	0	9	HBA1
CST3	0	1.38231	0.49	0.106	0	9	CST3
IGLC3	0	1.32127	0.377	0.072	0	9	IGLC3
APOC3	0	1.29916	0.431	0.015	0	9	APOC3
APOA2	0	1.23522	0.419	0.016	0	9	APOA2
APOC1	0	1.22036	0.439	0.022	0	9	APOC1
SERPINA1	0	1.18565	0.443	0.023	0	9	SERPINA1
LYZ	0	1.11076	0.35	0.048	0	9	LYZ
IGKC	0	1.07087	0.733	0.362	0	9	IGKC
FABP1	0	0.979731	0.314	0.01	0	9	FABP1
ALDOB	0	0.971657	0.312	0.012	0	9	ALDOB
HES1	0	0.922339	0.283	0.034	0	9	HES1
RBP4	0	0.884787	0.296	0.008	0	9	RBP4
CLU	0	0.80775	0.267	0.036	0	9	CLU
TTR	0	0.800678	0.284	0.011	0	9	TTR
MT-ND2	0	0.796594	0.995	0.989	0	9	MT-ND2
APOA1	0	0.765925	0.291	0.023	0	9	APOA1
AMBP	0	0.765727	0.266	0.009	0	9	AMBP
APOE	0	0.745141	0.275	0.039	0	9	APOE
MT-ATP6	0	0.721377	1	0.997	0	9	MT-ATP6
CCL4L21	0	0.573438	0.856	0.454	0	9	CCL4L2
IGHG1	0	0.571484	0.37	0.088	0	9	IGHG1
GNLY1	0	0.251099	0.731	0.242	0	9	GNLY
IGHM	1.69288e-298	1.0868	0.269	0.054	4.3275e-294	9	IGHM
MT1E	1.97038e-273	0.572488	0.287	0.064	5.03688e-269	9	MT1E
HLA-DRA1	7.10583e-273	1.18349	0.692	0.405	1.81646e-268	9	HLA-DRA
MT-ND4	1.53683e-262	0.621831	0.998	0.995	3.9286e-258	9	MT-ND4
ANXA4	1.26626e-251	0.78573	0.317	0.087	3.23694e-247	9	ANXA4
MT-CYB	5.72698e-245	0.576676	0.999	0.995	1.46399e-240	9	MT-CYB
MT-ND3	1.0444e-228	0.652718	0.998	0.993	2.66981e-224	9	MT-ND3
IGHA1	3.92737e-225	0.939	0.294	0.082	1.00395e-220	9	IGHA1
AREG1	6.10135e-218	0.655999	0.699	0.373	1.55969e-213	9	AREG
MT2A	1.17171e-209	0.481011	0.731	0.458	2.99524e-205	9	MT2A
FTH12	6.22222e-203	0.30601	0.996	0.985	1.59059e-198	9	FTH1
IFI30	5.55998e-202	0.757242	0.284	0.083	1.4213e-197	9	IFI30
FTL	2.20195e-192	0.497184	0.982	0.97	5.62885e-188	9	FTL
RPS26	6.48853e-191	0.478734	0.972	0.918	1.65866e-186	9	RPS26
CD74	5.80508e-177	0.709532	0.877	0.791	1.48395e-172	9	CD74
LRRC75A	4.62845e-174	0.670931	0.353	0.138	1.18317e-169	9	LRRC75A
C1orf56	3.31169e-147	0.704237	0.539	0.335	8.46566e-143	9	C1orf56
IGLC2	8.25058e-142	0.479676	0.253	0.086	2.1091e-137	9	IGLC2
HLA-DRB13	1.62241e-136	0.610896	0.75	0.543	4.14736e-132	9	HLA-DRB1
MT-CO3	1.566e-135	0.37495	0.999	0.997	4.00315e-131	9	MT-CO3
MT-ND4L	1.97894e-132	0.656249	0.724	0.613	5.05878e-128	9	MT-ND4L
MT-CO2	7.57776e-132	0.376317	0.999	0.997	1.9371e-127	9	MT-CO2
MT-ND1	5.89206e-130	0.434645	0.997	0.99	1.50619e-125	9	MT-ND1
HLA-DPB11	1.38729e-123	0.753608	0.666	0.515	3.54634e-119	9	HLA-DPB1
HLA-DPA11	5.65664e-122	0.796679	0.621	0.473	1.44601e-117	9	HLA-DPA1
CEBPD3	4.17944e-121	0.53806	0.518	0.288	1.06839e-116	9	CEBPD
MT-ND5	5.18649e-121	0.395479	0.956	0.941	1.32582e-116	9	MT-ND5
RPL232	5.54818e-84	0.32934	0.929	0.922	1.41828e-79	9	RPL23
IFITM31	1.10897e-77	0.554161	0.372	0.217	2.83486e-73	9	IFITM3
SNHG29	3.01063e-66	0.36201	0.766	0.747	7.69608e-62	9	SNHG29
HNRNPH1	1.31956e-60	0.339162	0.757	0.727	3.37319e-56	9	HNRNPH1
DCXR	1.54896e-60	0.521532	0.399	0.28	3.95961e-56	9	DCXR
FOSL22	1.28344e-58	0.345616	0.696	0.608	3.28085e-54	9	FOSL2
RPS172	4.5382e-56	0.289164	0.848	0.858	1.1601e-51	9	RPS17
MT-ND6	1.1337e-55	0.591553	0.408	0.305	2.89807e-51	9	MT-ND6
RHOB	6.8655e-55	0.442049	0.356	0.227	1.75503e-50	9	RHOB
MT-ATP8	1.64991e-48	0.464039	0.288	0.182	4.21767e-44	9	MT-ATP8
CDC42SE12	1.44126e-39	0.326777	0.624	0.587	3.68431e-35	9	CDC42SE1
XIST1	2.36866e-38	0.266686	0.443	0.306	6.055e-34	9	XIST
HLA-DQA12	1.88067e-37	0.373726	0.378	0.265	4.80757e-33	9	HLA-DQA1
YBX32	2.52279e-34	0.293283	0.322	0.213	6.449e-30	9	YBX3
PEBP1	2.81861e-33	0.400581	0.493	0.453	7.20521e-29	9	PEBP1
HSPB1	8.60127e-30	0.331268	0.427	0.356	2.19874e-25	9	HSPB1
HLA-DQB12	1.86194e-27	0.393518	0.321	0.241	4.75968e-23	9	HLA-DQB1
CTNNB1	9.19331e-22	0.358527	0.373	0.328	2.35009e-17	9	CTNNB1
GABARAP	1.30697e-15	0.266107	0.523	0.553	3.34101e-11	9	GABARAP
BRI3	1.94321e-15	0.359368	0.297	0.257	4.96744e-11	9	BRI3
DSTN1	9.20071e-15	0.272916	0.352	0.311	2.35198e-10	9	DSTN
CHCHD10	2.45505e-08	0.273426	0.291	0.272	0.000627584	9	CHCHD10
CTSS	7.15517e-05	0.288522	0.338	0.356	1	9	CTSS
CTLA4	0	1.61204	0.674	0.048	0	10	CTLA4
CD27	0	1.32824	0.735	0.187	0	10	CD27
LAG31	0	1.29647	0.674	0.24	0	10	LAG3
DUSP41	0	1.25861	0.573	0.144	0	10	DUSP4
HAVCR21	0	1.13042	0.564	0.134	0	10	HAVCR2
TIGIT1	0	1.11469	0.777	0.325	0	10	TIGIT
TRAC1	0	1.02044	0.879	0.533	0	10	TRAC
ICOS3	0	1.00749	0.537	0.148	0	10	ICOS
BICDL1	0	0.97998	0.628	0.226	0	10	BICDL1
ENTPD1	0	0.971921	0.404	0.045	0	10	ENTPD1
LINC01480	0	0.966259	0.305	0.023	0	10	LINC01480
PDCD1	0	0.955764	0.525	0.095	0	10	PDCD1
CLEC2D2	0	0.948609	0.828	0.437	0	10	CLEC2D
LAIR21	0	0.814751	0.371	0.079	0	10	LAIR2
SIT1	0	0.682969	0.46	0.124	0	10	SIT1
DGKH	0	0.67987	0.323	0.064	0	10	DGKH
TBC1D4	0	0.667566	0.33	0.057	0	10	TBC1D4
LAYN	0	0.64035	0.306	0.03	0	10	LAYN
TNFRSF92	5.68269e-293	0.969939	0.579	0.208	1.45267e-288	10	TNFRSF9
MIR155HG	1.99735e-285	1.13844	0.521	0.174	5.10583e-281	10	MIR155HG
IGFLR1	3.60794e-280	0.79265	0.568	0.216	9.22297e-276	10	IGFLR1
CD82	3.62814e-279	0.603104	0.322	0.07	9.27461e-275	10	CD82
CD22	1.75914e-276	0.755561	0.914	0.63	4.49689e-272	10	CD2
GBP21	1.03682e-275	0.84821	0.697	0.331	2.65042e-271	10	GBP2
PHLDA12	7.37559e-272	0.951187	0.654	0.286	1.88542e-267	10	PHLDA1
CD3D3	7.87742e-272	0.722392	0.938	0.645	2.0137e-267	10	CD3D
SIRPG	1.51694e-263	0.575738	0.369	0.093	3.87776e-259	10	SIRPG
GAPDH	5.28868e-262	0.776901	0.963	0.892	1.35195e-257	10	GAPDH
GBP5	4.47984e-249	0.885578	0.672	0.324	1.14518e-244	10	GBP5
BATF1	5.73018e-227	0.835579	0.506	0.187	1.46481e-222	10	BATF
ID3	3.01483e-226	0.921323	0.409	0.128	7.70681e-222	10	ID3
CYTOR	1.12608e-215	0.786299	0.71	0.376	2.87859e-211	10	CYTOR
TYMP	5.23809e-201	0.681019	0.524	0.213	1.33901e-196	10	TYMP
VCAM1	7.87161e-200	0.712413	0.286	0.072	2.01222e-195	10	VCAM1
GBP1	6.13412e-191	0.654248	0.428	0.154	1.56807e-186	10	GBP1
CD84	2.02011e-188	0.637684	0.455	0.172	5.16401e-184	10	CD84
FAM118A	1.18328e-179	0.625889	0.486	0.202	3.02482e-175	10	FAM118A
AKAP5	1.95426e-179	0.51548	0.286	0.077	4.99567e-175	10	AKAP5
TTN	7.88784e-179	0.848699	0.32	0.096	2.01637e-174	10	TTN
LYST1	5.47489e-176	0.70977	0.723	0.433	1.39955e-171	10	LYST
RGS13	1.5627e-169	0.860257	0.845	0.627	3.99473e-165	10	RGS1
PKM	1.73772e-169	0.806083	0.576	0.3	4.44213e-165	10	PKM
TNFRSF181	8.07603e-163	0.887152	0.392	0.151	2.06448e-158	10	TNFRSF18
STAT11	2.37066e-160	0.620302	0.64	0.341	6.06011e-156	10	STAT1
COTL11	1.0678e-152	0.648182	0.732	0.477	2.72963e-148	10	COTL1
ITM2A1	7.09224e-152	0.759981	0.711	0.458	1.81299e-147	10	ITM2A
ACP5	1.38446e-150	0.435651	0.28	0.084	3.5391e-146	10	ACP5
TRBC21	6.94909e-150	0.646101	0.878	0.732	1.7764e-145	10	TRBC2
FKBP1A	3.54012e-148	0.63533	0.554	0.298	9.0496e-144	10	FKBP1A
RPS4Y12	5.66086e-145	0.477799	0.712	0.369	1.44708e-140	10	RPS4Y1
PGGHG	4.97782e-141	0.586502	0.302	0.102	1.27248e-136	10	PGGHG
CARD161	7.00999e-140	0.654152	0.577	0.31	1.79196e-135	10	CARD16
DNPH1	3.4565e-139	0.434584	0.29	0.094	8.83585e-135	10	DNPH1
HLA-DQA13	2.9e-138	0.719651	0.519	0.259	7.41326e-134	10	HLA-DQA1
ACTB	1.46533e-136	0.475744	0.991	0.989	3.74582e-132	10	ACTB
PTMS1	5.4708e-135	0.62438	0.557	0.296	1.3985e-130	10	PTMS
SNX91	1.03859e-130	0.476149	0.317	0.114	2.65494e-126	10	SNX9
VMP1	6.16908e-130	0.676877	0.707	0.461	1.577e-125	10	VMP1
PCED1B	7.52736e-128	0.367414	0.276	0.09	1.92422e-123	10	PCED1B
GBP4	4.59683e-125	0.551988	0.48	0.236	1.17509e-120	10	GBP4
PSME2	1.05301e-122	0.506123	0.795	0.609	2.69182e-118	10	PSME2
CD8B2	1.14887e-118	0.60873	0.538	0.293	2.93686e-114	10	CD8B
TNFRSF41	7.90008e-116	1.0335	0.312	0.123	2.0195e-111	10	TNFRSF4
AHI1	1.49112e-113	0.619916	0.419	0.197	3.81175e-109	10	AHI1
PTPN7	1.01565e-108	0.566835	0.637	0.401	2.5963e-104	10	PTPN7
PGAM1	2.92185e-108	0.515994	0.528	0.3	7.46913e-104	10	PGAM1
PSMB8	1.35839e-107	0.462988	0.736	0.531	3.47246e-103	10	PSMB8
LINC01871	1.72144e-104	0.740308	0.569	0.361	4.40051e-100	10	LINC01871
EVL	6.8451e-103	0.496194	0.804	0.626	1.74981e-98	10	EVL
FAM3C	5.27541e-102	0.693075	0.406	0.203	1.34855e-97	10	FAM3C
ARID5B	1.08231e-101	0.61259	0.565	0.333	2.7667e-97	10	ARID5B
DDX3Y2	1.82452e-100	0.451026	0.526	0.275	4.66403e-96	10	DDX3Y
CD382	1.98923e-100	0.478851	0.421	0.201	5.08506e-96	10	CD38
PSMB9	2.98561e-100	0.448716	0.801	0.643	7.63211e-96	10	PSMB9
MIR181A1HG	2.08551e-99	0.421389	0.273	0.102	5.33119e-95	10	MIR181A1HG
TRAF5	8.42388e-99	0.477525	0.346	0.156	2.1534e-94	10	TRAF5
RGS101	1.60342e-97	0.440874	0.546	0.321	4.09882e-93	10	RGS10
BCL21	1.38979e-95	0.481546	0.484	0.261	3.55273e-91	10	BCL2
PSMB10	5.22903e-95	0.459209	0.634	0.417	1.3367e-90	10	PSMB10
UBE2L6	1.72059e-94	0.427038	0.457	0.243	4.39834e-90	10	UBE2L6
RHBDD2	2.6086e-94	0.391556	0.318	0.135	6.66836e-90	10	RHBDD2
CORO1A	6.77851e-94	0.418168	0.892	0.811	1.73279e-89	10	CORO1A
GMFG	2.03834e-93	0.405919	0.793	0.635	5.2106e-89	10	GMFG
PNISR	1.67333e-92	0.488366	0.775	0.618	4.27753e-88	10	PNISR
LIMS1	2.26953e-91	0.491415	0.48	0.264	5.80159e-87	10	LIMS1
IL321	4.14604e-91	0.444844	0.963	0.857	1.05985e-86	10	IL32
CORO1B	8.7989e-91	0.516776	0.305	0.132	2.24926e-86	10	CORO1B
CD523	6.62787e-90	0.457314	0.805	0.586	1.69428e-85	10	CD52
PTPN6	1.29876e-88	0.442153	0.41	0.211	3.32001e-84	10	PTPN6
SEM1	7.58744e-88	0.432189	0.597	0.389	1.93958e-83	10	SEM1
RNF19A1	1.21282e-87	0.493725	0.76	0.589	3.10033e-83	10	RNF19A
CD8A4	1.34453e-87	0.58841	0.633	0.446	3.43701e-83	10	CD8A
STAT3	5.3962e-87	0.515165	0.723	0.553	1.37943e-82	10	STAT3
EID1	5.45892e-87	0.447455	0.639	0.433	1.39546e-82	10	EID1
LCK	1.31816e-86	0.405934	0.692	0.509	3.36962e-82	10	LCK
CTSD1	1.12775e-85	0.494403	0.554	0.352	2.88287e-81	10	CTSD
SH3BGRL32	1.23139e-84	0.336647	0.945	0.892	3.14779e-80	10	SH3BGRL3
CCL3L11	3.64974e-84	0.557293	0.455	0.248	9.32984e-80	10	CCL3L1
ACAP1	9.98224e-84	0.488428	0.7	0.521	2.55176e-79	10	ACAP1
LSP1	7.50229e-83	0.483127	0.742	0.577	1.91781e-78	10	LSP1
GALM	1.51651e-81	0.353118	0.296	0.127	3.87664e-77	10	GALM
LAPTM5	1.75179e-81	0.456327	0.765	0.636	4.47811e-77	10	LAPTM5
AC007952.4	1.4038e-80	0.522856	0.283	0.123	3.58852e-76	10	AC007952.4
SERF2	3.14273e-80	0.281709	0.972	0.956	8.03377e-76	10	SERF2
CNIH1	4.59275e-80	0.416618	0.354	0.175	1.17404e-75	10	CNIH1
AIP	5.5386e-80	0.415276	0.485	0.285	1.41583e-75	10	AIP
BTG3	8.53291e-80	0.504474	0.544	0.346	2.18127e-75	10	BTG3
RPS261	1.11713e-79	0.362611	0.942	0.92	2.85571e-75	10	RPS26
DUSP161	1.29384e-79	0.358564	0.286	0.125	3.30744e-75	10	DUSP16
NEAT11	2.04165e-75	0.624098	0.954	0.923	5.21907e-71	10	NEAT1
TRIM69	2.6817e-75	0.297374	0.269	0.114	6.85523e-71	10	TRIM69
LY6E1	3.87006e-75	0.421888	0.681	0.509	9.89304e-71	10	LY6E
OASL	4.11933e-75	0.719928	0.401	0.22	1.05302e-70	10	OASL
CD3E2	6.12873e-75	0.328578	0.863	0.719	1.56669e-70	10	CD3E
PARK71	1.68129e-74	0.406102	0.739	0.599	4.29788e-70	10	PARK7
CD3G2	5.49849e-73	0.349348	0.753	0.537	1.40558e-68	10	CD3G
SFXN1	1.01821e-72	0.326369	0.294	0.134	2.60284e-68	10	SFXN1
CALM3	1.57152e-72	0.396204	0.62	0.438	4.01727e-68	10	CALM3
TMSB10	2.00115e-72	0.343088	0.988	0.992	5.11554e-68	10	TMSB10
TAP1	9.20387e-72	0.410353	0.559	0.372	2.35278e-67	10	TAP1
C9orf16	1.7363e-71	0.443063	0.656	0.501	4.43852e-67	10	C9orf16
HSPB11	2.14155e-71	0.510589	0.54	0.351	5.47445e-67	10	HSPB1
EIF1AY2	2.64462e-71	0.278096	0.286	0.126	6.76044e-67	10	EIF1AY
COX6B1	2.90594e-71	0.358454	0.731	0.584	7.42846e-67	10	COX6B1
PDE3B1	6.50886e-70	0.366567	0.253	0.109	1.66386e-65	10	PDE3B
MIR4435-2HG	3.13981e-69	0.343626	0.271	0.122	8.02629e-65	10	MIR4435-2HG
HLA-DRB14	2.09166e-68	0.39663	0.732	0.545	5.34691e-64	10	HLA-DRB1
PSMB3	2.14818e-68	0.377048	0.584	0.403	5.4914e-64	10	PSMB3
NUTM2B-AS1	2.95305e-68	0.41414	0.417	0.24	7.54889e-64	10	NUTM2B-AS1
FABP52	9.82757e-68	0.473358	0.49	0.294	2.51222e-63	10	FABP5
2021-06-02	1.12847e-66	0.462159	0.868	0.804	2.88471e-62	10	JUN
SELENOH	1.46737e-66	0.369915	0.627	0.447	3.75103e-62	10	SELENOH
RGS2	1.86251e-66	0.719638	0.588	0.438	4.76113e-62	10	RGS2
SGK11	8.0398e-66	0.483868	0.264	0.121	2.05521e-61	10	SGK1
UBE2F1	1.06687e-65	0.443994	0.355	0.187	2.72724e-61	10	UBE2F
CLIC11	5.03308e-65	0.358242	0.829	0.743	1.28661e-60	10	CLIC1
IRF91	6.0763e-65	0.362157	0.507	0.315	1.55328e-60	10	IRF9
GIMAP41	1.30818e-63	0.431869	0.484	0.305	3.3441e-59	10	GIMAP4
PCED1B-AS11	3.02329e-63	0.361588	0.741	0.599	7.72842e-59	10	PCED1B-AS1
JAML2	3.36551e-63	0.355338	0.275	0.13	8.60325e-59	10	JAML
HSPA1B1	5.1711e-63	0.570421	0.779	0.65	1.32189e-58	10	HSPA1B
DENND2D1	7.229e-63	0.390202	0.426	0.247	1.84795e-58	10	DENND2D
GPR174	8.86765e-63	0.354753	0.425	0.243	2.26684e-58	10	GPR174
MT-CO1	3.91609e-62	0.292828	1	0.997	1.00107e-57	10	MT-CO1
LIMD21	1.83015e-61	0.385128	0.746	0.61	4.67842e-57	10	LIMD2
AC243960.1	1.04658e-60	0.574562	0.421	0.253	2.67538e-56	10	AC243960.1
ARPC1B	3.7792e-60	0.35984	0.763	0.66	9.66077e-56	10	ARPC1B
KDM5B	2.67038e-59	0.474928	0.312	0.162	6.82629e-55	10	KDM5B
TRAF3IP31	2.98139e-59	0.34433	0.482	0.303	7.62132e-55	10	TRAF3IP3
LINC01578	6.12116e-59	0.329429	0.793	0.677	1.56475e-54	10	LINC01578
LAT	9.20317e-59	0.344891	0.502	0.323	2.35261e-54	10	LAT
HLA-DMA	8.30419e-58	0.303366	0.316	0.163	2.1228e-53	10	HLA-DMA
HNRNPA2B1	1.57449e-57	0.258511	0.97	0.941	4.02488e-53	10	HNRNPA2B1
LDHB2	3.18388e-57	0.326619	0.649	0.488	8.13896e-53	10	LDHB
NOP10	9.02472e-57	0.342359	0.544	0.377	2.30699e-52	10	NOP10
CD6	1.68827e-56	0.338344	0.436	0.265	4.31574e-52	10	CD6
PPP1CC	2.56683e-56	0.345541	0.431	0.265	6.56158e-52	10	PPP1CC
SP140	2.6305e-56	0.324769	0.405	0.236	6.72435e-52	10	SP140
ORMDL3	6.54943e-56	0.289427	0.266	0.128	1.67423e-51	10	ORMDL3
PMAIP11	7.74236e-55	0.635329	0.627	0.509	1.97918e-50	10	PMAIP1
COPE	1.7419e-54	0.308088	0.642	0.493	4.45283e-50	10	COPE
HDAC7	3.11591e-54	0.283195	0.253	0.12	7.96521e-50	10	HDAC7
CREBZF	1.33451e-53	0.403726	0.379	0.223	3.41142e-49	10	CREBZF
ATP5MC2	1.59057e-53	0.291185	0.805	0.735	4.06598e-49	10	ATP5MC2
ATP5MF	2.71503e-53	0.337393	0.603	0.449	6.94044e-49	10	ATP5MF
IFNG1	1.06584e-52	0.487945	0.581	0.41	2.7246e-48	10	IFNG
TP53INP1	3.36895e-52	0.338799	0.3	0.155	8.61206e-48	10	TP53INP1
P2RY102	7.52247e-52	0.349951	0.415	0.252	1.92297e-47	10	P2RY10
CXCR62	1.64813e-51	0.404854	0.394	0.238	4.21313e-47	10	CXCR6
CYBC1	2.69585e-51	0.288755	0.348	0.196	6.89139e-47	10	CYBC1
NDUFA13	8.21078e-51	0.298573	0.767	0.659	2.09892e-46	10	NDUFA13
UBC1	1.43443e-50	0.331043	0.985	0.98	3.66683e-46	10	UBC
SAT1	2.99656e-49	0.64035	0.862	0.824	7.6601e-45	10	SAT1
N4BP2L1	6.26331e-49	0.318124	0.408	0.249	1.60109e-44	10	N4BP2L1
C12orf571	7.12603e-49	0.326666	0.696	0.553	1.82163e-44	10	C12orf57
PARP14	9.67248e-49	0.383311	0.47	0.313	2.47258e-44	10	PARP14
C4orf48	1.89409e-48	0.272745	0.333	0.186	4.84187e-44	10	C4orf48
ACTG1	2.14205e-48	0.327943	0.941	0.943	5.47573e-44	10	ACTG1
LRBA	3.40075e-48	0.340473	0.303	0.168	8.69334e-44	10	LRBA
CHMP2A	3.46544e-48	0.306108	0.421	0.265	8.85871e-44	10	CHMP2A
DNAJB4	3.61269e-48	0.378467	0.387	0.232	9.23511e-44	10	DNAJB4
ZNF292	4.63046e-48	0.357267	0.464	0.303	1.18368e-43	10	ZNF292
ARGLU1	1.74492e-47	0.337614	0.781	0.665	4.46054e-43	10	ARGLU1
CTSC1	5.61114e-47	0.401419	0.663	0.533	1.43438e-42	10	CTSC
CXCR3	5.82654e-47	0.252931	0.251	0.124	1.48944e-42	10	CXCR3
CASP1	1.30838e-46	0.269289	0.316	0.176	3.34462e-42	10	CASP1
CD71	2.98204e-46	0.345472	0.808	0.728	7.62299e-42	10	CD7
ISG153	1.14264e-45	0.340333	0.727	0.581	2.92092e-41	10	ISG15
DRAP1	1.18508e-45	0.310962	0.673	0.539	3.02941e-41	10	DRAP1
TSC22D4	1.60029e-45	0.302625	0.385	0.238	4.09083e-41	10	TSC22D4
TBC1D10C	1.97787e-45	0.318182	0.53	0.369	5.05604e-41	10	TBC1D10C
MT-ND51	3.86459e-45	0.297381	0.971	0.941	9.87906e-41	10	MT-ND5
PPP1CA	8.63023e-45	0.316722	0.553	0.405	2.20614e-40	10	PPP1CA
ATP5F1D	1.62384e-44	0.276514	0.681	0.546	4.15101e-40	10	ATP5F1D
NDUFV21	2.1541e-44	0.322066	0.626	0.496	5.50653e-40	10	NDUFV2
RNASEK1	2.4796e-44	0.252322	0.831	0.767	6.3386e-40	10	RNASEK
MSI2	2.58993e-44	0.300663	0.322	0.186	6.62063e-40	10	MSI2
PYHIN12	2.69862e-44	0.299984	0.552	0.39	6.89848e-40	10	PYHIN1
NDUFB3	7.947e-44	0.269165	0.368	0.222	2.03149e-39	10	NDUFB3
TWF2	1.23744e-43	0.279357	0.344	0.206	3.16327e-39	10	TWF2
CD991	1.46873e-43	0.309154	0.767	0.678	3.75451e-39	10	CD99
H1FX	1.96312e-43	0.39316	0.553	0.406	5.01832e-39	10	H1FX
PRKCA	5.077e-43	0.362275	0.3	0.174	1.29783e-38	10	PRKCA
PSMA1	9.32244e-43	0.294993	0.532	0.39	2.38309e-38	10	PSMA1
GPRIN3	1.45162e-42	0.373189	0.469	0.319	3.71078e-38	10	GPRIN3
LENG8	2.28558e-42	0.28399	0.276	0.151	5.84263e-38	10	LENG8
CD282	2.55655e-42	0.274058	0.297	0.166	6.5353e-38	10	CD28
ATXN1	3.49779e-42	0.33256	0.452	0.305	8.94141e-38	10	ATXN1
COX6C	1.24647e-41	0.284233	0.748	0.662	3.18634e-37	10	COX6C
TRAPPC5	2.05417e-41	0.284817	0.435	0.288	5.25106e-37	10	TRAPPC5
PPP1R15A2	3.60042e-41	0.288276	0.746	0.656	9.20374e-37	10	PPP1R15A
NSD3	3.66634e-41	0.332535	0.622	0.485	9.37226e-37	10	NSD3
GIMAP71	4.05935e-41	0.342758	0.574	0.432	1.03769e-36	10	GIMAP7
CSK	8.49296e-41	0.289033	0.453	0.306	2.17106e-36	10	CSK
ITGA4	6.42158e-40	0.328527	0.654	0.527	1.64155e-35	10	ITGA4
IFI27L2	7.63014e-40	0.260519	0.408	0.261	1.95049e-35	10	IFI27L2
JAK3	1.35117e-39	0.257681	0.286	0.162	3.45399e-35	10	JAK3
RAC2	1.69645e-39	0.25096	0.8	0.732	4.33663e-35	10	RAC2
BST21	2.11185e-39	0.275678	0.611	0.469	5.39851e-35	10	BST2
DDX39B	2.49232e-39	0.313668	0.538	0.403	6.37113e-35	10	DDX39B
CAPZB	2.56693e-39	0.282747	0.643	0.528	6.56185e-35	10	CAPZB
ENO1	1.49485e-38	0.305565	0.676	0.573	3.82128e-34	10	ENO1
CCDC88B	1.94867e-38	0.276821	0.268	0.151	4.98138e-34	10	CCDC88B
CCL4L22	2.14842e-38	0.66746	0.611	0.47	5.492e-34	10	CCL4L2
PSTPIP1	3.44745e-38	0.28853	0.457	0.319	8.81272e-34	10	PSTPIP1
ETNK1	4.11361e-38	0.324538	0.43	0.293	1.05156e-33	10	ETNK1
GXYLT1	7.75474e-38	0.340188	0.267	0.152	1.98234e-33	10	GXYLT1
SNX5	9.66755e-38	0.278694	0.353	0.221	2.47132e-33	10	SNX5
PNN	1.3391e-37	0.331055	0.722	0.601	3.42314e-33	10	PNN
APOBEC3C	3.37869e-37	0.287256	0.39	0.255	8.63693e-33	10	APOBEC3C
PCSK7	4.65443e-37	0.37254	0.392	0.263	1.18981e-32	10	PCSK7
EPSTI1	9.22385e-37	0.276737	0.355	0.221	2.35789e-32	10	EPSTI1
PSMA5	9.3206e-37	0.27537	0.518	0.381	2.38263e-32	10	PSMA5
IFI161	1.15023e-36	0.255197	0.672	0.533	2.94034e-32	10	IFI16
TRG-AS1	1.1971e-36	0.416278	0.377	0.254	3.06016e-32	10	TRG-AS1
COX8A	2.09711e-36	0.256863	0.695	0.6	5.36083e-32	10	COX8A
RANBP1	3.58781e-36	0.273333	0.437	0.302	9.17151e-32	10	RANBP1
VAMP5	6.08207e-36	0.285969	0.426	0.293	1.55476e-31	10	VAMP5
COX5A	1.02579e-35	0.255829	0.504	0.367	2.62222e-31	10	COX5A
NDUFS6	1.25182e-35	0.255138	0.512	0.373	3.20003e-31	10	NDUFS6
RHOB1	1.36025e-35	0.440669	0.349	0.229	3.47719e-31	10	RHOB
C21orf91	1.94177e-35	0.26232	0.306	0.185	4.96376e-31	10	C21orf91
LCP2	3.36182e-35	0.277838	0.421	0.286	8.59382e-31	10	LCP2
ATP5MC3	4.85118e-35	0.267012	0.603	0.486	1.24011e-30	10	ATP5MC3
NAMPT1	1.06552e-34	0.413549	0.581	0.478	2.72378e-30	10	NAMPT
ELOB	1.69686e-34	0.251071	0.717	0.63	4.33769e-30	10	ELOB
TNFSF92	1.82746e-34	0.555488	0.361	0.242	4.67154e-30	10	TNFSF9
SEPTIN1	5.74696e-34	0.272681	0.502	0.371	1.46909e-29	10	SEPTIN1
TRA2B1	1.50394e-33	0.32671	0.722	0.626	3.84452e-29	10	TRA2B
ITK	2.8052e-33	0.28607	0.425	0.289	7.17095e-29	10	ITK
UQCR10	3.52422e-33	0.27381	0.597	0.476	9.00896e-29	10	UQCR10
CHST122	2.25951e-32	0.352069	0.456	0.337	5.77597e-28	10	CHST12
ITGB21	4.37692e-32	0.272717	0.707	0.608	1.11887e-27	10	ITGB2
RSRP1	6.00151e-32	0.301306	0.803	0.723	1.53417e-27	10	RSRP1
DUSP51	8.58725e-32	0.426073	0.617	0.517	2.19516e-27	10	DUSP5
IRF3	1.46142e-31	0.280787	0.385	0.263	3.73582e-27	10	IRF3
PLK31	2.11307e-31	0.314455	0.361	0.24	5.40164e-27	10	PLK3
SMC4	3.45902e-31	0.256335	0.361	0.235	8.84228e-27	10	SMC4
BLOC1S1	3.51583e-31	0.279506	0.516	0.387	8.98752e-27	10	BLOC1S1
PPM1G	6.25436e-31	0.259854	0.484	0.36	1.5988e-26	10	PPM1G
TSPO	7.51907e-31	0.265568	0.47	0.348	1.9221e-26	10	TSPO
HCLS1	1.45952e-30	0.255672	0.585	0.469	3.73098e-26	10	HCLS1
ZNF638	1.71836e-30	0.258074	0.305	0.192	4.39263e-26	10	ZNF638
NKTR	2.32549e-30	0.321552	0.586	0.468	5.94466e-26	10	NKTR
DCP2	5.36147e-30	0.26029	0.357	0.239	1.37055e-25	10	DCP2
MBD2	1.25137e-29	0.265091	0.443	0.325	3.19888e-25	10	MBD2
PLAAT41	1.65871e-28	0.309172	0.772	0.725	4.24017e-24	10	PLAAT4
LIME12	3.41295e-28	0.31502	0.536	0.428	8.72452e-24	10	LIME1
ZMYM2	1.03749e-27	0.25622	0.31	0.2	2.65215e-23	10	ZMYM2
TNFRSF1B2	5.12856e-27	0.295535	0.678	0.594	1.31101e-22	10	TNFRSF1B
RAB27A	1.26004e-26	0.277163	0.489	0.378	3.22103e-22	10	RAB27A
CBLB	1.42791e-25	0.281603	0.475	0.361	3.65016e-21	10	CBLB
SLFN12L	6.79994e-25	0.281308	0.262	0.169	1.73827e-20	10	SLFN12L
EWSR1	7.78384e-25	0.258548	0.479	0.371	1.98978e-20	10	EWSR1
SOD11	5.00164e-24	0.261	0.767	0.735	1.27857e-19	10	SOD1
MT1X1	7.06255e-24	1.00593	0.32	0.211	1.8054e-19	10	MT1X
KMT2A	1.02145e-23	0.267285	0.595	0.492	2.61114e-19	10	KMT2A
RBPJ	1.40794e-23	0.280919	0.361	0.258	3.59911e-19	10	RBPJ
NEDD9	1.42036e-23	0.275697	0.415	0.306	3.63086e-19	10	NEDD9
XAF12	1.64542e-23	0.266927	0.349	0.244	4.2062e-19	10	XAF1
CACYBP2	1.77815e-23	0.27804	0.728	0.66	4.54549e-19	10	CACYBP
IGF2R1	4.27619e-23	0.257891	0.322	0.223	1.09312e-18	10	IGF2R
DUSP12	4.85962e-23	0.526341	0.801	0.834	1.24227e-18	10	DUSP1
MDM4	1.86041e-22	0.251452	0.426	0.315	4.75576e-18	10	MDM4
TTC14	5.9779e-22	0.264451	0.436	0.34	1.52813e-17	10	TTC14
SAMSN11	2.70036e-21	0.290552	0.672	0.585	6.90293e-17	10	SAMSN1
PPP1R2	2.76682e-21	0.281234	0.684	0.611	7.07282e-17	10	PPP1R2
DGKZ	4.90923e-21	0.289771	0.415	0.32	1.25495e-16	10	DGKZ
SAMD91	1.30011e-20	0.26628	0.424	0.329	3.32346e-16	10	SAMD9
MAF2	7.26194e-20	0.311759	0.447	0.348	1.85637e-15	10	MAF
HIST1H1C	1.83493e-17	0.347668	0.353	0.27	4.69064e-13	10	HIST1H1C
FCGR3A1	4.16423e-16	0.383574	0.284	0.207	1.0645e-11	10	FCGR3A
KLF62	5.23371e-16	0.292732	0.823	0.823	1.33789e-11	10	KLF6
MT2A1	6.8841e-16	0.833085	0.557	0.469	1.75978e-11	10	MT2A
TRGC23	1.65203e-15	0.338007	0.421	0.352	4.22307e-11	10	TRGC2
ATF31	8.1869e-14	0.460337	0.439	0.383	2.09282e-09	10	ATF3
PIM31	1.5346e-12	0.305711	0.541	0.495	3.92291e-08	10	PIM3
TAGAP1	3.23204e-09	0.266003	0.58	0.554	8.26206e-05	10	TAGAP
CCL53	1.00351e-08	0.257466	0.828	0.879	0.000256526	10	CCL5
AC020916.12	4.09889e-08	0.314247	0.647	0.638	0.0010478	10	AC020916.1
TRBC12	5.2677e-05	0.356517	0.546	0.564	1	10	TRBC1
GZMA1	0.000208958	0.324252	0.674	0.759	1	10	GZMA
LGALS11	0.000519196	0.31658	0.403	0.375	1	10	LGALS1
STMN1	0	2.08552	0.916	0.23	0	11	STMN1
HMGB2	0	1.79135	0.967	0.51	0	11	HMGB2
MKI67	0	1.77258	0.747	0.01	0	11	MKI67
TUBB	0	1.6813	0.862	0.289	0	11	TUBB
ASPM	0	1.63626	0.632	0.007	0	11	ASPM
TUBA1B1	0	1.57041	0.94	0.687	0	11	TUBA1B
HMGN2	0	1.52509	0.96	0.568	0	11	HMGN2
CENPF	0	1.50929	0.64	0.035	0	11	CENPF
TYMS	0	1.43225	0.698	0.022	0	11	TYMS
PCLAF	0	1.38181	0.691	0.007	0	11	PCLAF
UBE2C	0	1.37606	0.557	0.003	0	11	UBE2C
TOP2A	0	1.29652	0.591	0.009	0	11	TOP2A
NUSAP1	0	1.29348	0.69	0.048	0	11	NUSAP1
RRM2	0	1.27049	0.619	0.006	0	11	RRM2
SMC41	0	1.18988	0.809	0.216	0	11	SMC4
GAPDH1	0	1.13934	0.981	0.891	0	11	GAPDH
PTTG1	0	1.10231	0.707	0.193	0	11	PTTG1
DUT	0	1.09899	0.753	0.269	0	11	DUT
ACTB1	0	1.04159	0.995	0.989	0	11	ACTB
CKS1B	0	1.03691	0.636	0.059	0	11	CKS1B
HMGB1	0	1.02307	0.992	0.921	0	11	HMGB1
TMPO	0	1.00136	0.819	0.253	0	11	TMPO
PCNA	0	0.99807	0.652	0.174	0	11	PCNA
TPX2	0	0.982279	0.559	0.01	0	11	TPX2
H2AFV	0	0.95594	0.907	0.536	0	11	H2AFV
BIRC5	0	0.919477	0.53	0.002	0	11	BIRC5
KNL1	0	0.900644	0.532	0.012	0	11	KNL1
ANP32B	0	0.884814	0.885	0.503	0	11	ANP32B
RANBP11	0	0.873126	0.763	0.289	0	11	RANBP1
NUDT1	0	0.861581	0.691	0.114	0	11	NUDT1
CDK1	0	0.860965	0.513	0.007	0	11	CDK1
CLSPN	0	0.859394	0.539	0.019	0	11	CLSPN
PRC1	0	0.854849	0.554	0.023	0	11	PRC1
HIST1H1B	0	0.849548	0.425	0.022	0	11	HIST1H1B
AURKB	0	0.849469	0.494	0.002	0	11	AURKB
CDKN3	0	0.836046	0.521	0.016	0	11	CDKN3
TACC3	0	0.821672	0.58	0.06	0	11	TACC3
CENPM	0	0.820324	0.576	0.047	0	11	CENPM
CCNB1	0	0.82022	0.398	0.02	0	11	CCNB1
TK1	0	0.816067	0.502	0.004	0	11	TK1
GTSE1	0	0.815964	0.488	0.002	0	11	GTSE1
HELLS	0	0.812894	0.541	0.05	0	11	HELLS
CENPE	0	0.811107	0.478	0.028	0	11	CENPE
ATAD2	0	0.794137	0.543	0.084	0	11	ATAD2
DDX39A	0	0.784076	0.701	0.193	0	11	DDX39A
ZWINT	0	0.780512	0.534	0.004	0	11	ZWINT
KIF22	0	0.741875	0.598	0.09	0	11	KIF22
MCM7	0	0.732133	0.553	0.087	0	11	MCM7
HIST1H2BH	0	0.727956	0.385	0.039	0	11	HIST1H2BH
SMC2	0	0.714777	0.54	0.054	0	11	SMC2
KIF20B	0	0.712555	0.584	0.127	0	11	KIF20B
CCNA2	0	0.711883	0.441	0.007	0	11	CCNA2
RPA3	0	0.708514	0.657	0.19	0	11	RPA3
GBP11	0	0.706387	0.56	0.15	0	11	GBP1
MAD2L1	0	0.705878	0.522	0.031	0	11	MAD2L1
CCNB2	0	0.697696	0.392	0.003	0	11	CCNB2
CTLA41	0	0.696427	0.377	0.065	0	11	CTLA4
KIF11	0	0.695779	0.456	0.008	0	11	KIF11
SKA2	0	0.69386	0.604	0.102	0	11	SKA2
PHF19	0	0.689266	0.607	0.087	0	11	PHF19
DLGAP5	0	0.688514	0.406	0.001	0	11	DLGAP5
CDC20	0	0.683022	0.363	0.006	0	11	CDC20
UBE2T	0	0.681749	0.493	0.015	0	11	UBE2T
KIFC1	0	0.679002	0.468	0.013	0	11	KIFC1
HIST1H3G	0	0.6689	0.317	0.001	0	11	HIST1H3G
HMMR	0	0.663639	0.411	0.007	0	11	HMMR
HIST1H2AG	0	0.662708	0.408	0.06	0	11	HIST1H2AG
CENPU	0	0.661994	0.495	0.012	0	11	CENPU
ORC6	0	0.660718	0.504	0.029	0	11	ORC6
ATAD5	0	0.653289	0.467	0.033	0	11	ATAD5
FBXO5	0	0.650716	0.431	0.031	0	11	FBXO5
EZH2	0	0.648969	0.636	0.155	0	11	EZH2
MCM5	0	0.646331	0.46	0.059	0	11	MCM5
CARHSP1	0	0.644656	0.698	0.221	0	11	CARHSP1
FAM111A	0	0.644486	0.605	0.172	0	11	FAM111A
TMEM106C	0	0.642883	0.519	0.066	0	11	TMEM106C
NUF2	0	0.638537	0.419	0.008	0	11	NUF2
CENPW	0	0.631285	0.492	0.011	0	11	CENPW
DHFR	0	0.624039	0.457	0.024	0	11	DHFR
KIF2C	0	0.611674	0.399	0.005	0	11	KIF2C
DTYMK	0	0.606102	0.548	0.068	0	11	DTYMK
NCAPG	0	0.604894	0.422	0.004	0	11	NCAPG
CDT1	0	0.600203	0.43	0.003	0	11	CDT1
ENTPD11	0	0.592859	0.421	0.047	0	11	ENTPD1
MCM3	0	0.587377	0.456	0.062	0	11	MCM3
CBX5	0	0.585701	0.644	0.148	0	11	CBX5
HJURP	0	0.581465	0.377	0.001	0	11	HJURP
ASF1B	0	0.576551	0.435	0.008	0	11	ASF1B
RAD51AP1	0	0.574913	0.435	0.005	0	11	RAD51AP1
NDC80	0	0.570227	0.433	0.025	0	11	NDC80
BRCA1	0	0.565874	0.409	0.012	0	11	BRCA1
SGO2	0	0.564749	0.406	0.03	0	11	SGO2
KIF23	0	0.561858	0.395	0.008	0	11	KIF23
MXD3	0	0.561106	0.356	0.007	0	11	MXD3
BRCA2	0	0.560898	0.398	0.022	0	11	BRCA2
CENPK	0	0.554082	0.529	0.085	0	11	CENPK
NME1	0	0.549692	0.447	0.085	0	11	NME1
NSD2	0	0.543865	0.452	0.047	0	11	NSD2
HIST1H2AJ	0	0.543447	0.336	0.007	0	11	HIST1H2AJ
HMGB3	0	0.542691	0.406	0.02	0	11	HMGB3
CEP55	0	0.535938	0.374	0.002	0	11	CEP55
ESCO2	0	0.531514	0.344	0.002	0	11	ESCO2
CDCA8	0	0.529286	0.362	0.007	0	11	CDCA8
FEN1	0	0.528768	0.418	0.044	0	11	FEN1
CDCA5	0	0.525219	0.371	0.002	0	11	CDCA5
FAM111B	0	0.524871	0.295	0.001	0	11	FAM111B
CKAP2L	0	0.521989	0.359	0.002	0	11	CKAP2L
TROAP	0	0.517771	0.347	0.002	0	11	TROAP
HIST1H3B	0	0.513274	0.309	0.01	0	11	HIST1H3B
CENPN	0	0.510601	0.472	0.036	0	11	CENPN
PLK1	0	0.509745	0.294	0.001	0	11	PLK1
CENPA	0	0.50555	0.323	0.001	0	11	CENPA
C21orf58	0	0.499005	0.349	0.01	0	11	C21orf58
GMNN	0	0.492539	0.497	0.096	0	11	GMNN
CDCA3	0	0.483652	0.347	0.002	0	11	CDCA3
HIST1H2AH	0	0.47969	0.296	0.016	0	11	HIST1H2AH
MCM4	0	0.478771	0.381	0.029	0	11	MCM4
FANCI	0	0.47852	0.385	0.013	0	11	FANCI
SPC25	0	0.467489	0.349	0	0	11	SPC25
TFDP1	0	0.464218	0.488	0.092	0	11	TFDP1
SAE1	0	0.46163	0.479	0.076	0	11	SAE1
RRM1	0	0.450462	0.458	0.087	0	11	RRM1
CEP152	0	0.444304	0.353	0.029	0	11	CEP152
ARHGAP11A	0	0.441397	0.338	0.014	0	11	ARHGAP11A
KIF14	0	0.438941	0.281	0.001	0	11	KIF14
HIST1H4H	0	0.437575	0.267	0.033	0	11	HIST1H4H
HIRIP3	0	0.434387	0.419	0.049	0	11	HIRIP3
AURKA	0	0.431604	0.34	0.032	0	11	AURKA
WDR76	0	0.431561	0.354	0.025	0	11	WDR76
GINS2	0	0.423139	0.311	0.012	0	11	GINS2
CHEK1	0	0.421117	0.368	0.019	0	11	CHEK1
WEE1	0	0.420547	0.407	0.063	0	11	WEE1
MYBL2	0	0.418657	0.305	0.002	0	11	MYBL2
SGO1	0	0.418568	0.352	0.005	0	11	SGO1
C19orf48	0	0.417586	0.436	0.068	0	11	C19orf48
MAD2L2	0	0.416943	0.472	0.091	0	11	MAD2L2
CHAF1A	0	0.415967	0.349	0.028	0	11	CHAF1A
NCAPD3	0	0.415652	0.411	0.069	0	11	NCAPD3
CCDC34	0	0.414967	0.348	0.02	0	11	CCDC34
CENPH	0	0.414894	0.378	0.023	0	11	CENPH
APOLD1	0	0.414067	0.331	0.049	0	11	APOLD1
TTF2	0	0.411723	0.397	0.051	0	11	TTF2
NCAPD2	0	0.411416	0.36	0.036	0	11	NCAPD2
SHCBP1	0	0.409861	0.322	0.004	0	11	SHCBP1
BARD1	0	0.403407	0.371	0.046	0	11	BARD1
KIF15	0	0.401415	0.295	0.001	0	11	KIF15
LIG1	0	0.400793	0.365	0.046	0	11	LIG1
NCAPG2	0	0.397452	0.35	0.013	0	11	NCAPG2
RACGAP1	0	0.39608	0.336	0.014	0	11	RACGAP1
BUB1	0	0.394913	0.305	0.006	0	11	BUB1
UHRF1	0	0.393821	0.299	0.002	0	11	UHRF1
SPC24	0	0.387789	0.295	0.001	0	11	SPC24
CDKN2A	0	0.384037	0.344	0.05	0	11	CDKN2A
SNRNP25	0	0.379909	0.419	0.064	0	11	SNRNP25
FOXM1	0	0.369187	0.296	0.002	0	11	FOXM1
AC091057.6	0	0.367724	0.274	0.012	0	11	AC091057.6
ECT2	0	0.367514	0.296	0.01	0	11	ECT2
CIP2A	0	0.36735	0.322	0.012	0	11	CIP2A
NCAPH	0	0.359027	0.309	0.01	0	11	NCAPH
BUB1B	0	0.35625	0.294	0.002	0	11	BUB1B
MELK	0	0.355239	0.301	0.001	0	11	MELK
MCM2	0	0.352439	0.284	0.009	0	11	MCM2
ITGB3BP	0	0.352319	0.386	0.053	0	11	ITGB3BP
CDKN2C	0	0.351508	0.325	0.043	0	11	CDKN2C
ACOT7	0	0.349453	0.378	0.04	0	11	ACOT7
SAC3D1	0	0.348392	0.309	0.019	0	11	SAC3D1
E2F1	0	0.348308	0.26	0.006	0	11	E2F1
CDCA4	0	0.347707	0.364	0.058	0	11	CDCA4
PKMYT1	0	0.347468	0.28	0	0	11	PKMYT1
ZGRF1	0	0.344496	0.257	0.016	0	11	ZGRF1
FANCA	0	0.340759	0.336	0.043	0	11	FANCA
RPL39L	0	0.339724	0.34	0.031	0	11	RPL39L
RFC4	0	0.336242	0.363	0.041	0	11	RFC4
TTK	0	0.335383	0.278	0.002	0	11	TTK
WDR34	0	0.333027	0.288	0.008	0	11	WDR34
MND1	0	0.332495	0.281	0.001	0	11	MND1
DTL	0	0.328764	0.26	0.006	0	11	DTL
TCF19	0	0.326597	0.293	0.01	0	11	TCF19
ACYP1	0	0.324734	0.373	0.06	0	11	ACYP1
CCDC18	0	0.323994	0.302	0.033	0	11	CCDC18
PAICS	0	0.323591	0.305	0.042	0	11	PAICS
PRR11	0	0.313246	0.255	0.007	0	11	PRR11
PBK	0	0.312973	0.26	0.001	0	11	PBK
POLQ	0	0.312001	0.253	0.001	0	11	POLQ
RAD51C	0	0.300632	0.36	0.055	0	11	RAD51C
KIF18A	0	0.300132	0.271	0.02	0	11	KIF18A
[truncated: 1,871 more rows]
