# Supplementary material for: Landscape of Immune Cells Heterogeneity in Liver Transplantation by Single-Cell RNA Sequencing Analysis
Source: Front Immunol. 2022 May 10;13:890019. doi: 10.3389/fimmu.2022.890019 (PMC9127089; doi:10.3389/fimmu.2022.890019)
Supplement: Supplementary file 12 [file Table_5.xlsx]

## Sheet: TableS5 markers of each B cell 
markers of each B cell cluster
	p_val	avg_logFC	pct.1	pct.2	p_val_adj	cluster	gene
CRIP1	7.7e-76	1.02234	0.942	0.639	1.97e-71	0	CRIP1
RASSF6	4.67e-69	0.728493	0.365	0.059	1.19e-64	0	RASSF6
LINC01781	1.15e-66	0.672621	0.363	0.06	2.94e-62	0	LINC01781
RPS14	3.45e-61	0.394399	0.997	0.991	8.82e-57	0	RPS14
MARCKS	5.54e-60	0.909985	0.794	0.435	1.42e-55	0	MARCKS
S100A10	5.63e-54	0.924998	0.744	0.401	1.44e-49	0	S100A10
SSPN	1.16e-53	0.576178	0.365	0.082	2.98e-49	0	SSPN
RPS15A	1.11e-52	0.346557	0.997	0.995	2.84e-48	0	RPS15A
RPS29	4.36e-47	0.364505	1	0.994	1.11e-42	0	RPS29
ITGB1	1.12e-46	0.835241	0.637	0.315	2.87e-42	0	ITGB1
RPS25	1.18e-45	0.35174	1	0.989	3.02e-41	0	RPS25
CD82	1.68e-45	0.482288	0.543	0.196	4.31e-41	0	CD82
RPL39	3.02e-45	0.358799	0.997	0.991	7.71e-41	0	RPL39
RPLP2	5.52e-45	0.344632	1	0.99	1.41e-40	0	RPLP2
LTB	3.64e-44	0.593357	0.954	0.634	9.3e-40	0	LTB
RPS18	9.9e-44	0.360672	0.997	0.994	2.53e-39	0	RPS18
TNFRSF13B	9.35e-42	0.54529	0.548	0.231	2.39e-37	0	TNFRSF13B
AHNAK	2.34e-41	0.640757	0.843	0.567	5.99e-37	0	AHNAK
RPS28	8.1e-41	0.319198	0.997	0.987	2.07e-36	0	RPS28
BANK1	9.95e-41	0.509938	0.904	0.585	2.54e-36	0	BANK1
EEF1A1	2.1e-40	0.294611	1	0.998	5.37e-36	0	EEF1A1
RPL27A	2.34e-40	0.365497	0.997	0.985	5.98e-36	0	RPL27A
SCIMP	4.41e-40	0.474841	0.419	0.13	1.13e-35	0	SCIMP
RPS20	1.18e-39	0.369842	0.997	0.969	3.02e-35	0	RPS20
RPLP1	3.78e-39	0.317095	1	0.998	9.66e-35	0	RPLP1
RPS21	7.31e-39	0.344962	0.997	0.991	1.87e-34	0	RPS21
KYNU	4.43e-38	0.350329	0.35	0.094	1.13e-33	0	KYNU
RPL11	3.61e-37	0.319713	1	0.994	9.24e-33	0	RPL11
RPL38	1.84e-36	0.34267	0.995	0.98	4.71e-32	0	RPL38
RPL41	5.94e-36	0.283739	1	0.995	1.52e-31	0	RPL41
RPL14	6.64e-36	0.339458	0.995	0.985	1.7e-31	0	RPL14
RPS8	7.15e-36	0.313431	0.997	0.994	1.83e-31	0	RPS8
RPL36A	1.03e-35	0.352085	0.997	0.973	2.64e-31	0	RPL36A
WEE1	1.26e-35	0.501877	0.467	0.174	3.23e-31	0	WEE1
RPL30	3.69e-35	0.309304	1	0.995	9.44e-31	0	RPL30
RPL23A	7.62e-35	0.30981	1	0.986	1.95e-30	0	RPL23A
RPL36	2.77e-33	0.304303	1	0.98	7.07e-29	0	RPL36
RPL13A	6.29e-33	0.309634	1	0.994	1.61e-28	0	RPL13A
RPL32	1e-32	0.306466	0.997	0.993	2.56e-28	0	RPL32
CD70	1.31e-31	0.450799	0.368	0.124	3.36e-27	0	CD70
RPS16	2.42e-31	0.291178	1	0.99	6.2e-27	0	RPS16
RPS3	3.45e-31	0.299875	0.997	0.987	8.82e-27	0	RPS3
RPL37	4.6e-31	0.294681	1	0.992	1.18e-26	0	RPL37
GPR183	7.46e-31	0.407714	0.865	0.558	1.91e-26	0	GPR183
RPS12	3.61e-30	0.301817	0.997	0.993	9.22e-26	0	RPS12
RPS6	3.69e-30	0.28789	1	0.993	9.43e-26	0	RPS6
RPS4X	1.28e-29	0.292225	0.997	0.992	3.28e-25	0	RPS4X
TAGLN2	1.6e-29	0.369994	0.947	0.786	4.09e-25	0	TAGLN2
COTL1	1.62e-29	0.456091	0.726	0.408	4.14e-25	0	COTL1
RPL21	1.97e-29	0.291527	1	0.993	5.04e-25	0	RPL21
RPL34	2.46e-29	0.278763	1	0.991	6.29e-25	0	RPL34
TOMM7	8.71e-29	0.345561	0.957	0.872	2.23e-24	0	TOMM7
ATP2B1	8.83e-29	0.49301	0.777	0.525	2.26e-24	0	ATP2B1
RPS2	1.99e-28	0.287867	1	0.995	5.08e-24	0	RPS2
RPL31	2.03e-28	0.325659	0.995	0.942	5.18e-24	0	RPL31
TNFRSF13C	2.14e-28	0.400293	0.919	0.665	5.47e-24	0	TNFRSF13C
BLK	2.62e-28	0.358619	0.579	0.281	6.69e-24	0	BLK
BASP1	2.75e-28	0.449298	0.741	0.448	7.04e-24	0	BASP1
RPL27	3.83e-28	0.297223	0.995	0.968	9.79e-24	0	RPL27
EEF1B2	8.83e-28	0.31916	0.985	0.97	2.26e-23	0	EEF1B2
RPL9	9.11e-28	0.283476	0.997	0.984	2.33e-23	0	RPL9
RPS10	1.78e-27	0.281453	0.997	0.971	4.56e-23	0	RPS10
RPL17	4.4e-27	0.255437	1	0.989	1.12e-22	0	RPL17
RPS7	5.21e-27	0.271136	1	0.986	1.33e-22	0	RPS7
RPS15	1.03e-26	0.267827	1	0.989	2.63e-22	0	RPS15
GAS5	1.74e-26	0.392688	0.919	0.776	4.45e-22	0	GAS5
RPS27	6.92e-26	0.275519	1	0.995	1.77e-21	0	RPS27
SWAP70	4.17e-25	0.371326	0.701	0.402	1.07e-20	0	SWAP70
FAM102A	7.08e-25	0.328579	0.35	0.138	1.81e-20	0	FAM102A
RPL4	8.2e-25	0.29239	0.982	0.929	2.1e-20	0	RPL4
RILPL2	1.92e-24	0.389827	0.723	0.431	4.91e-20	0	RILPL2
RPS3A	7.21e-24	0.257678	1	0.989	1.84e-19	0	RPS3A
PRDM4	1.37e-23	0.294624	0.381	0.155	3.5e-19	0	PRDM4
RPL35A	1.4e-23	0.251061	0.997	0.989	3.58e-19	0	RPL35A
UBA52	2.61e-23	0.261376	0.997	0.977	6.68e-19	0	UBA52
UBE2I	4.71e-23	0.345778	0.734	0.5	1.2e-18	0	UBE2I
TMEM154	6.29e-23	0.304881	0.523	0.263	1.61e-18	0	TMEM154
LY86	7.22e-23	0.307164	0.492	0.227	1.85e-18	0	LY86
NAP1L1	2.19e-22	0.330026	0.909	0.757	5.59e-18	0	NAP1L1
CTSH	4.4e-22	0.378416	0.475	0.249	1.12e-17	0	CTSH
AIM2	8.49e-22	0.278501	0.254	0.085	2.17e-17	0	AIM2
CYSLTR1	8.98e-22	0.35682	0.393	0.178	2.3e-17	0	CYSLTR1
OSBPL10	9.36e-22	0.334478	0.437	0.213	2.39e-17	0	OSBPL10
PRDM2	1.05e-21	0.326006	0.858	0.632	2.68e-17	0	PRDM2
RPL10A	2.29e-21	0.256596	0.997	0.972	5.86e-17	0	RPL10A
CD52	2.43e-21	0.341602	0.97	0.777	6.22e-17	0	CD52
ZFAS1	4.81e-21	0.30666	0.957	0.829	1.23e-16	0	ZFAS1
VASP	5.01e-21	0.312515	0.586	0.336	1.28e-16	0	VASP
BTF3	7.07e-21	0.276556	0.972	0.889	1.81e-16	0	BTF3
CAPG	8.56e-21	0.337673	0.381	0.171	2.19e-16	0	CAPG
PRKCB	1.51e-20	0.305335	0.701	0.43	3.87e-16	0	PRKCB
HSP90AB1	4.15e-20	0.352835	0.997	0.979	1.06e-15	0	HSP90AB1
DAAM1	5.13e-20	0.379975	0.355	0.16	1.31e-15	0	DAAM1
RIPOR2	6.91e-20	0.333618	0.718	0.442	1.77e-15	0	RIPOR2
HLA-DQA1	8.39e-20	0.313922	0.99	0.775	2.15e-15	0	HLA-DQA1
CMTM6	4.44e-19	0.31083	0.843	0.603	1.14e-14	0	CMTM6
IER5	5.23e-19	0.362944	0.675	0.453	1.34e-14	0	IER5
MIR29B2CHG	1.07e-18	0.303052	0.525	0.305	2.73e-14	0	MIR29B2CHG
SYNGR2	1.93e-18	0.334706	0.703	0.478	4.93e-14	0	SYNGR2
FAM49A	2e-18	0.367175	0.487	0.278	5.12e-14	0	FAM49A
LGALS1	6.84e-18	0.346856	0.609	0.385	1.75e-13	0	LGALS1
IFI30	1.22e-17	0.25636	0.602	0.35	3.11e-13	0	IFI30
CPNE5	1.25e-17	0.297535	0.36	0.183	3.18e-13	0	CPNE5
EVI2B	1.27e-17	0.281396	0.772	0.547	3.25e-13	0	EVI2B
BCL2A1	1.39e-17	0.286602	0.665	0.402	3.56e-13	0	BCL2A1
TNIP2	1.47e-17	0.256961	0.406	0.199	3.76e-13	0	TNIP2
SINHCAF	2.52e-17	0.297649	0.508	0.298	6.44e-13	0	SINHCAF
ANKRD13A	3.54e-17	0.263723	0.467	0.247	9.05e-13	0	ANKRD13A
HLA-DRB5	4.04e-17	0.410285	0.464	0.249	1.03e-12	0	HLA-DRB5
LSP1	9.65e-17	0.271711	0.726	0.481	2.47e-12	0	LSP1
TKT	1.36e-16	0.362589	0.497	0.305	3.47e-12	0	TKT
HSPA8	1.9e-16	0.310737	0.97	0.904	4.86e-12	0	HSPA8
HLA-DQB1	2.55e-16	0.255306	0.977	0.754	6.53e-12	0	HLA-DQB1
HLA-DPA1	3.79e-16	0.251833	0.995	0.837	9.68e-12	0	HLA-DPA1
ANXA2	4.64e-16	0.326024	0.495	0.3	1.19e-11	0	ANXA2
CD44	6.1e-16	0.328002	0.784	0.595	1.56e-11	0	CD44
RAB11FIP1	1.18e-15	0.291238	0.794	0.593	3.02e-11	0	RAB11FIP1
STIP1	2.68e-15	0.282453	0.553	0.348	6.85e-11	0	STIP1
PLP2	4.69e-15	0.285152	0.65	0.456	1.2e-10	0	PLP2
CORO1A	6.76e-15	0.278609	0.855	0.667	1.73e-10	0	CORO1A
PDLIM1	8.28e-15	0.272497	0.594	0.393	2.12e-10	0	PDLIM1
ARID5B	9.11e-15	0.390531	0.703	0.527	2.33e-10	0	ARID5B
TPM3	1.35e-14	0.250096	0.868	0.715	3.44e-10	0	TPM3
UBE2N	1.78e-14	0.257283	0.599	0.4	4.54e-10	0	UBE2N
LMNA	2.49e-14	0.547938	0.543	0.368	6.37e-10	0	LMNA
PTPN1	2.5e-14	0.281021	0.695	0.503	6.4e-10	0	PTPN1
MRPL18	3.72e-14	0.331114	0.627	0.448	9.51e-10	0	MRPL18
R3HDM4	4.79e-14	0.25858	0.376	0.199	1.22e-09	0	R3HDM4
PELI1	4.83e-14	0.374554	0.543	0.357	1.24e-09	0	PELI1
GAPDH	8.22e-14	0.25	0.858	0.695	2.1e-09	0	GAPDH
HIPK2	1.07e-13	0.331856	0.299	0.154	2.75e-09	0	HIPK2
FNBP1	1.94e-13	0.273393	0.695	0.504	4.96e-09	0	FNBP1
EMP3	3.68e-13	0.292367	0.86	0.721	9.41e-09	0	EMP3
S100A4	3.98e-13	0.280406	0.561	0.372	1.02e-08	0	S100A4
PTGES3	4.99e-13	0.253852	0.807	0.663	1.27e-08	0	PTGES3
FAM107B	8.03e-13	0.285829	0.815	0.649	2.05e-08	0	FAM107B
HSPH1	8.48e-13	0.333536	0.871	0.776	2.17e-08	0	HSPH1
CLIC1	1.33e-12	0.268846	0.83	0.684	3.39e-08	0	CLIC1
CHORDC1	1.54e-12	0.29334	0.718	0.534	3.94e-08	0	CHORDC1
SAMSN1	1.64e-12	0.308797	0.553	0.361	4.19e-08	0	SAMSN1
AC020916.1	2.35e-12	0.251272	0.683	0.49	6e-08	0	AC020916.1
HLA-DRA	2.57e-12	0.252379	0.997	0.867	6.56e-08	0	HLA-DRA
ZBTB20	3.12e-12	0.266286	0.449	0.281	7.98e-08	0	ZBTB20
CLECL1	3.16e-12	0.270158	0.327	0.176	8.08e-08	0	CLECL1
CACYBP	4.61e-12	0.263719	0.706	0.525	1.18e-07	0	CACYBP
BCL10	5.31e-12	0.270611	0.434	0.267	1.36e-07	0	BCL10
CHCHD10	1.36e-11	0.262428	0.629	0.471	3.46e-07	0	CHCHD10
ARPC1B	4.45e-11	0.253381	0.739	0.579	1.14e-06	0	ARPC1B
VOPP1	4.88e-11	0.250583	0.444	0.29	1.25e-06	0	VOPP1
YWHAH	2.68e-10	0.356839	0.447	0.293	6.86e-06	0	YWHAH
MOB3A	1.1e-09	0.252189	0.518	0.365	2.82e-05	0	MOB3A
MRPS6	1.24e-09	0.290724	0.454	0.313	3.16e-05	0	MRPS6
ADGRE5	3.48e-09	0.251111	0.614	0.466	8.9e-05	0	ADGRE5
CCR7	5.31e-08	0.274811	0.563	0.408	0.00135833	0	CCR7
IGHD	3.36e-78	0.730444	0.875	0.37	8.58e-74	1	IGHD
YBX3	5.24e-67	1.03249	0.818	0.407	1.34e-62	1	YBX3
RPL18A	4.37e-59	0.453908	1	0.99	1.12e-54	1	RPL18A
IL4R	1.35e-49	0.67139	0.551	0.199	3.45e-45	1	IL4R
FCER2	2.4e-49	0.690396	0.554	0.208	6.12e-45	1	FCER2
CD37	3.04e-49	0.541869	1	0.86	7.77e-45	1	CD37
TCL1A	6.67e-46	0.603111	0.574	0.197	1.7e-41	1	TCL1A
LAPTM5	1.96e-42	0.523634	0.974	0.804	5.02e-38	1	LAPTM5
RPL13	6.33e-41	0.333602	1	0.997	1.62e-36	1	RPL13
RPS19	2.33e-40	0.398368	1	0.992	5.95e-36	1	RPS19
CD79A	3.82e-38	0.490894	0.994	0.857	9.77e-34	1	CD79A
HLA-DRB1	2.29e-37	0.45831	1	0.869	5.85e-33	1	HLA-DRB1
HLA-DRA1	2.36e-37	0.451134	1	0.87	6.04e-33	1	HLA-DRA
RPS5	9.4e-37	0.353849	1	0.975	2.4e-32	1	RPS5
TMEM123	3.08e-36	0.674004	0.722	0.488	7.87e-32	1	TMEM123
RPL18	4.42e-36	0.323824	1	0.991	1.13e-31	1	RPL18
RPS23	2.45e-34	0.318223	1	0.992	6.25e-30	1	RPS23
CD74	3.17e-34	0.381266	1	0.976	8.11e-30	1	CD74
FAU	1.82e-33	0.30729	0.997	0.99	4.66e-29	1	FAU
TSPAN13	3.27e-33	0.532407	0.446	0.184	8.36e-29	1	TSPAN13
RPL211	3.76e-33	0.345306	1	0.993	9.62e-29	1	RPL21
CD55	1.66e-31	0.46786	0.955	0.827	4.24e-27	1	CD55
RPL15	6.21e-31	0.309002	1	0.988	1.59e-26	1	RPL15
RPL8	3.79e-30	0.298395	0.997	0.988	9.68e-26	1	RPL8
RPL26	6.69e-30	0.293539	1	0.988	1.71e-25	1	RPL26
RPS9	2.71e-29	0.300988	1	0.988	6.94e-25	1	RPS9
BTG1	1.73e-28	0.394603	1	0.979	4.42e-24	1	BTG1
RPS271	2.2e-28	0.302128	1	0.995	5.63e-24	1	RPS27
RPS27A	3.45e-28	0.281232	1	0.993	8.81e-24	1	RPS27A
RPL10A1	5e-28	0.317159	1	0.972	1.28e-23	1	RPL10A
RPSA	1.04e-27	0.33301	0.997	0.97	2.65e-23	1	RPSA
RPL12	1.59e-27	0.31111	1	0.982	4.08e-23	1	RPL12
TMSB10	5.88e-27	0.341065	0.994	0.984	1.5e-22	1	TMSB10
RPS13	1.21e-26	0.287414	1	0.983	3.1e-22	1	RPS13
APLP2	1.29e-26	0.54005	0.514	0.285	3.29e-22	1	APLP2
RPL29	2.11e-26	0.279132	1	0.982	5.41e-22	1	RPL29
HLA-DPB1	2.33e-26	0.362389	0.994	0.807	5.97e-22	1	HLA-DPB1
RPL22	4.91e-26	0.297737	0.997	0.976	1.25e-21	1	RPL22
RPL321	5.99e-26	0.288282	1	0.993	1.53e-21	1	RPL32
RPL91	1.22e-25	0.285968	1	0.984	3.11e-21	1	RPL9
H3F3A	2.7e-25	0.326028	0.989	0.954	6.91e-21	1	H3F3A
HLA-DQB11	3.38e-25	0.408719	0.977	0.759	8.63e-21	1	HLA-DQB1
RPL35A1	5.22e-25	0.260804	1	0.989	1.34e-20	1	RPL35A
TNFRSF13C1	1.29e-24	0.420268	0.878	0.68	3.3e-20	1	TNFRSF13C
RPS3A1	1.42e-24	0.277013	1	0.99	3.64e-20	1	RPS3A
RPL341	1.56e-24	0.26231	1	0.991	4e-20	1	RPL34
LINC02397	2.42e-24	0.518584	0.48	0.256	6.18e-20	1	LINC02397
RPL37A	8.55e-24	0.263997	1	0.991	2.19e-19	1	RPL37A
RPS11	2.73e-23	0.268151	0.994	0.989	6.99e-19	1	RPS11
RPL301	3.49e-23	0.263396	1	0.995	8.92e-19	1	RPL30
PLPP5	4.12e-23	0.571248	0.551	0.347	1.05e-18	1	PLPP5
HLA-DQA11	6.97e-23	0.363981	0.98	0.782	1.78e-18	1	HLA-DQA1
NOP53	7.63e-23	0.359941	0.926	0.842	1.95e-18	1	NOP53
HLA-DMB	9.73e-23	0.460216	0.693	0.474	2.49e-18	1	HLA-DMB
RPL35	2.6e-22	0.258211	0.997	0.984	6.66e-18	1	RPL35
RPL19	4.42e-22	0.250577	0.997	0.996	1.13e-17	1	RPL19
BCL11A	5.67e-22	0.487565	0.645	0.408	1.45e-17	1	BCL11A
SNX2	3.39e-21	0.420097	0.795	0.614	8.67e-17	1	SNX2
ZBTB16	5.59e-21	0.50397	0.315	0.129	1.43e-16	1	ZBTB16
RPL371	1.37e-20	0.2519	1	0.993	3.51e-16	1	RPL37
CALHM6	1.73e-20	0.499781	0.44	0.241	4.41e-16	1	CALHM6
BIRC3	3.12e-20	0.405238	0.909	0.818	7.97e-16	1	BIRC3
SELL	3.33e-20	0.48591	0.514	0.296	8.51e-16	1	SELL
AFF3	1.1e-19	0.375856	0.642	0.427	2.8e-15	1	AFF3
UBA521	1.7e-19	0.265169	1	0.977	4.33e-15	1	UBA52
RACK1	2.05e-19	0.254799	1	0.98	5.23e-15	1	RACK1
LINC00926	2.66e-19	0.483033	0.534	0.329	6.79e-15	1	LINC00926
HLA-DPA11	7.72e-19	0.307423	0.974	0.845	1.97e-14	1	HLA-DPA1
CENPM	2.07e-18	0.480587	0.366	0.182	5.3e-14	1	CENPM
C1orf162	2.85e-18	0.358524	0.352	0.165	7.29e-14	1	C1orf162
RUBCNL	4.98e-18	0.384093	0.497	0.287	1.27e-13	1	RUBCNL
FOXP1	1.08e-17	0.338738	0.824	0.608	2.75e-13	1	FOXP1
CD521	2.59e-17	0.306811	0.955	0.785	6.62e-13	1	CD52
TUBA1A	4.91e-17	0.357911	0.787	0.615	1.25e-12	1	TUBA1A
FTH1	5.79e-17	0.455129	0.997	0.98	1.48e-12	1	FTH1
BACH2	7.73e-17	0.405693	0.395	0.209	1.98e-12	1	BACH2
CXCR4	8.39e-17	0.277951	0.991	0.953	2.14e-12	1	CXCR4
HLA-DMA	8.52e-17	0.38145	0.761	0.612	2.18e-12	1	HLA-DMA
CDCA7L	1.32e-16	0.377879	0.386	0.204	3.38e-12	1	CDCA7L
FCRL1	2.5e-16	0.416582	0.438	0.254	6.39e-12	1	FCRL1
SARAF	3.46e-16	0.326156	0.886	0.834	8.86e-12	1	SARAF
TAPT1	2.12e-15	0.347329	0.293	0.136	5.41e-11	1	TAPT1
FCMR	4e-15	0.406395	0.673	0.514	1.02e-10	1	FCMR
CD83	4.68e-15	0.322783	0.855	0.684	1.2e-10	1	CD83
MYADM	5.79e-15	0.499602	0.673	0.523	1.48e-10	1	MYADM
SMAP2	1.31e-14	0.299439	0.909	0.83	3.35e-10	1	SMAP2
LYN	4.5e-14	0.403861	0.662	0.538	1.15e-09	1	LYN
RBM38	5.9e-14	0.343805	0.679	0.538	1.51e-09	1	RBM38
COX4I1	2.58e-13	0.26662	0.935	0.903	6.6e-09	1	COX4I1
SATB1	5.13e-13	0.270472	0.321	0.163	1.31e-08	1	SATB1
ITPR1	5.8e-13	0.379948	0.452	0.296	1.48e-08	1	ITPR1
TAF1D	8.3e-13	0.32484	0.778	0.715	2.12e-08	1	TAF1D
NIBAN3	1.01e-12	0.320594	0.5	0.325	2.57e-08	1	NIBAN3
GRASP	2.35e-12	0.333102	0.739	0.592	6.02e-08	1	GRASP
ADK	2.98e-12	0.335253	0.403	0.251	7.62e-08	1	ADK
GBP4	3.12e-12	0.348226	0.27	0.133	7.97e-08	1	GBP4
CAMK2D	4.77e-12	0.344589	0.403	0.255	1.22e-07	1	CAMK2D
RHOH	1.21e-11	0.29696	0.764	0.694	3.09e-07	1	RHOH
HLA-DRB51	1.55e-11	0.456851	0.418	0.263	3.97e-07	1	HLA-DRB5
CHPT1	1.84e-11	0.387913	0.48	0.348	4.7e-07	1	CHPT1
TXNIP	2.1e-11	0.465504	0.821	0.781	5.37e-07	1	TXNIP
CD72	2.12e-11	0.284557	0.474	0.306	5.43e-07	1	CD72
SNHG6	2.26e-11	0.28854	0.784	0.737	5.79e-07	1	SNHG6
SC5D	2.46e-11	0.352931	0.537	0.399	6.28e-07	1	SC5D
PHACTR1	4.15e-11	0.316746	0.631	0.47	1.06e-06	1	PHACTR1
AGPAT5	2.41e-10	0.335552	0.295	0.169	6.16e-06	1	AGPAT5
CLEC2D	2.82e-10	0.314957	0.594	0.456	7.22e-06	1	CLEC2D
NCF1	4.16e-10	0.297208	0.599	0.505	1.06e-05	1	NCF1
AC007384.1	7.29e-10	0.353694	0.494	0.377	1.86e-05	1	AC007384.1
STK17A	1.14e-09	0.350863	0.688	0.619	2.9e-05	1	STK17A
RCSD1	1.53e-09	0.317472	0.545	0.445	3.91e-05	1	RCSD1
RPA3	1.64e-09	0.368822	0.384	0.274	4.19e-05	1	RPA3
ELF1	1.72e-09	0.281054	0.818	0.784	4.41e-05	1	ELF1
PMEPA1	2.22e-09	0.333348	0.446	0.323	5.67e-05	1	PMEPA1
MGAT5	2.29e-09	0.271234	0.281	0.163	5.84e-05	1	MGAT5
ITM2B	3.25e-09	0.252566	0.787	0.748	8.3e-05	1	ITM2B
HVCN1	3.44e-09	0.336476	0.435	0.311	8.79e-05	1	HVCN1
CHMP1B	4.23e-09	0.4095	0.545	0.431	0.000108073	1	CHMP1B
RIPOR21	4.39e-09	0.324727	0.602	0.472	0.000112277	1	RIPOR2
PIK3IP1	4.53e-09	0.398342	0.401	0.286	0.000115812	1	PIK3IP1
NSD3	6.31e-09	0.327237	0.653	0.603	0.000161349	1	NSD3
CCR6	6.66e-09	0.314068	0.298	0.18	0.000170266	1	CCR6
SNX9	7.92e-09	0.297545	0.48	0.359	0.000202548	1	SNX9
TLE5	8.59e-09	0.258118	0.736	0.668	0.000219503	1	TLE5
MTSS1	8.69e-09	0.270246	0.497	0.372	0.00022223	1	MTSS1
EIF1B	1.1e-08	0.298135	0.662	0.595	0.000279946	1	EIF1B
SP140L	1.6e-08	0.337598	0.369	0.265	0.000409826	1	SP140L
CD22	1.88e-08	0.320799	0.491	0.371	0.000480099	1	CD22
RERE	1.92e-08	0.315915	0.429	0.322	0.000490221	1	RERE
LAMTOR5	2.41e-08	0.261008	0.616	0.554	0.000615252	1	LAMTOR5
P2RY10	2.73e-08	0.310727	0.503	0.4	0.000696741	1	P2RY10
LRRFIP1	2.91e-08	0.261965	0.778	0.672	0.000744695	1	LRRFIP1
GPR18	3.87e-08	0.268308	0.44	0.3	0.000989349	1	GPR18
SH3BGRL	4.5e-08	0.278159	0.605	0.552	0.00115072	1	SH3BGRL
SNHG7	5e-08	0.274881	0.611	0.554	0.00127828	1	SNHG7
PHF20	5.86e-08	0.286897	0.611	0.535	0.0014971	1	PHF20
ALG13	1.08e-07	0.282318	0.588	0.501	0.00277113	1	ALG13
ANAPC16	1.19e-07	0.268954	0.676	0.641	0.00303962	1	ANAPC16
UCP2	1.6e-07	0.257804	0.662	0.586	0.00408595	1	UCP2
PDE4B	1.84e-07	0.275423	0.716	0.682	0.00469169	1	PDE4B
HIF1A	3.19e-07	0.29814	0.429	0.335	0.0081455	1	HIF1A
RCN2	3.94e-07	0.297028	0.398	0.306	0.0100594	1	RCN2
SNX29	4.35e-07	0.287243	0.307	0.212	0.0111276	1	SNX29
PLEKHA2	6.13e-07	0.263611	0.46	0.362	0.0156664	1	PLEKHA2
AC025164.1	1.71e-06	0.294513	0.406	0.305	0.0436427	1	AC025164.1
TLE1	2.73e-06	0.322379	0.483	0.419	0.0697509	1	TLE1
CYBB	3.86e-06	0.253973	0.386	0.298	0.0986958	1	CYBB
MDM4	4.18e-06	0.277279	0.545	0.5	0.106913	1	MDM4
CLEC2B	5.84e-06	0.350511	0.491	0.401	0.149385	1	CLEC2B
OSER1	6.31e-06	0.259352	0.469	0.405	0.161208	1	OSER1
RASGRP2	6.67e-06	0.304814	0.42	0.346	0.170552	1	RASGRP2
TGFBR2	7.4e-06	0.267704	0.349	0.263	0.189139	1	TGFBR2
2022-03-01	9.41e-06	0.25618	0.378	0.281	0.240525	1	2022-03-01
USP12	9.85e-06	0.296007	0.355	0.279	0.25181	1	USP12
GABPB1-AS1	1.01e-05	0.254566	0.347	0.258	0.258764	1	GABPB1-AS1
USP8	1.01e-05	0.305937	0.469	0.412	0.259189	1	USP8
WDFY2	1.22e-05	0.270496	0.287	0.203	0.31242	1	WDFY2
WDR74	1.4e-05	0.309157	0.446	0.384	0.357542	1	WDR74
APPL1	1.49e-05	0.283518	0.415	0.336	0.382166	1	APPL1
KLF3	1.65e-05	0.291358	0.46	0.38	0.420787	1	KLF3
HLA-DOB	1.85e-05	0.264393	0.318	0.246	0.472786	1	HLA-DOB
TMEM156	2.16e-05	0.301808	0.457	0.405	0.552125	1	TMEM156
MEF2C	2.19e-05	0.260929	0.688	0.663	0.558983	1	MEF2C
TSTD1	2.43e-05	0.291175	0.474	0.45	0.620603	1	TSTD1
AGO2	4.21e-05	0.285584	0.386	0.315	1	1	AGO2
NSMCE3	0.000151431	0.252849	0.469	0.415	1	1	NSMCE3
ATF7IP	0.000252634	0.295938	0.497	0.461	1	1	ATF7IP
TNFAIP8	0.000329238	0.260038	0.466	0.426	1	1	TNFAIP8
BNIP3L	0.000334329	0.250847	0.341	0.285	1	1	BNIP3L
SKIL	0.00154266	0.259502	0.494	0.479	1	1	SKIL
HLA-DQA2	0.00154894	0.361712	0.295	0.23	1	1	HLA-DQA2
FCRL5	3.87e-177	1.32752	0.95	0.232	9.88e-173	2	FCRL5
HLA-DRB11	4.5e-51	0.621852	0.997	0.874	1.15e-46	2	HLA-DRB1
FCRL3	5.39e-51	0.671897	0.456	0.122	1.38e-46	2	FCRL3
MS4A1	1.35e-50	0.728377	0.966	0.675	3.45e-46	2	MS4A1
CD741	2.65e-50	0.532518	0.997	0.977	6.78e-46	2	CD74
HLA-DQA12	1.17e-46	0.615129	0.993	0.786	3e-42	2	HLA-DQA1
ARL4D	2.92e-40	0.797391	0.295	0.06	7.47e-36	2	ARL4D
ENC1	7.96e-39	0.749276	0.322	0.076	2.03e-34	2	ENC1
GPR181	2.87e-37	0.662993	0.624	0.273	7.33e-33	2	GPR18
HLA-DPA12	7.14e-34	0.555106	0.99	0.846	1.83e-29	2	HLA-DPA1
SLC2A3	2.4e-33	0.581192	0.866	0.577	6.13e-29	2	SLC2A3
HLA-DPB11	1.77e-32	0.579581	0.973	0.817	4.53e-28	2	HLA-DPB1
MEF2C1	1.06e-31	0.569382	0.852	0.636	2.7e-27	2	MEF2C
CD19	2.22e-30	0.501227	0.503	0.218	5.68e-26	2	CD19
HLA-DQB12	4.3e-28	0.461774	0.97	0.767	1.1e-23	2	HLA-DQB1
LAPTM51	1.05e-27	0.423595	0.983	0.808	2.68e-23	2	LAPTM5
FGR	2.03e-27	0.361491	0.285	0.079	5.19e-23	2	FGR
CD221	2.85e-27	0.461615	0.658	0.347	7.29e-23	2	CD22
LRMP	4.79e-27	0.544066	0.487	0.228	1.23e-22	2	LRMP
IGHD1	1.04e-26	0.611042	0.708	0.413	2.65e-22	2	IGHD
MPP6	2.1e-26	0.459957	0.299	0.09	5.36e-22	2	MPP6
CLEC2D1	2.26e-26	0.528317	0.728	0.438	5.79e-22	2	CLEC2D
HLA-DRA2	3.56e-25	0.410406	1	0.874	9.1e-21	2	HLA-DRA
JUNB	9.46e-25	0.4786	0.96	0.92	2.42e-20	2	JUNB
CD831	1.45e-24	0.559826	0.896	0.683	3.7e-20	2	CD83
PLEKHO1	3.57e-23	0.516296	0.547	0.303	9.14e-19	2	PLEKHO1
TMSB4X	3.78e-23	0.45019	1	0.978	9.67e-19	2	TMSB4X
IFI301	7.69e-22	0.685845	0.594	0.365	1.96e-17	2	IFI30
RPS4Y1	1.96e-21	0.481587	0.497	0.239	5.01e-17	2	RPS4Y1
GRB2	2.01e-21	0.415463	0.782	0.611	5.13e-17	2	GRB2
MTSS11	4.67e-21	0.410665	0.621	0.355	1.19e-16	2	MTSS1
POU2F2	7.56e-21	0.495056	0.671	0.434	1.93e-16	2	POU2F2
ZNF331	1.29e-20	0.569365	0.815	0.665	3.31e-16	2	ZNF331
CD721	2.2e-20	0.502477	0.554	0.298	5.63e-16	2	CD72
PHACTR11	4.46e-20	0.566105	0.695	0.465	1.14e-15	2	PHACTR1
BANK11	2.29e-19	0.368422	0.866	0.608	5.86e-15	2	BANK1
SCIMP1	3.86e-19	0.390855	0.366	0.154	9.87e-15	2	SCIMP
HLA-DMA1	1.53e-18	0.400093	0.819	0.607	3.9e-14	2	HLA-DMA
HLA-E	1.55e-17	0.270737	0.993	0.959	3.97e-13	2	HLA-E
BCL2A11	2.52e-17	0.589375	0.641	0.42	6.43e-13	2	BCL2A1
FCRL2	3.68e-17	0.452604	0.43	0.228	9.41e-13	2	FCRL2
CHMP1B1	4.2e-17	0.529462	0.628	0.421	1.07e-12	2	CHMP1B
CD522	7.22e-17	0.381368	0.94	0.793	1.84e-12	2	CD52
SNHG15	9.84e-17	0.509623	0.55	0.341	2.52e-12	2	SNHG15
BCL7A	1.99e-16	0.402596	0.349	0.153	5.09e-12	2	BCL7A
DDX3Y	3.14e-16	0.384107	0.342	0.155	8.03e-12	2	DDX3Y
MEF2A	5.87e-16	0.395446	0.54	0.335	1.5e-11	2	MEF2A
RHOH1	6.64e-16	0.35306	0.842	0.683	1.7e-11	2	RHOH
LBH	9.47e-16	0.400495	0.56	0.344	2.42e-11	2	LBH
LY9	1.2e-15	0.437827	0.779	0.581	3.06e-11	2	LY9
NIN	1.85e-15	0.429308	0.523	0.327	4.72e-11	2	NIN
CIITA	2.08e-15	0.268754	0.356	0.159	5.31e-11	2	CIITA
FAM3C	2.41e-15	0.419278	0.594	0.418	6.16e-11	2	FAM3C
PAX5	3.19e-15	0.324865	0.527	0.306	8.16e-11	2	PAX5
PKIG	3.56e-15	0.345016	0.416	0.217	9.1e-11	2	PKIG
PRDM21	6.71e-15	0.358966	0.805	0.653	1.72e-10	2	PRDM2
CD79A1	7.11e-15	0.313775	0.987	0.863	1.82e-10	2	CD79A
REL	1.08e-14	0.369188	0.933	0.798	2.75e-10	2	REL
FCMR1	1.66e-14	0.334338	0.725	0.51	4.24e-10	2	FCMR
PTPN6	3.09e-14	0.338395	0.52	0.323	7.89e-10	2	PTPN6
HVCN11	4.5e-14	0.324408	0.517	0.301	1.15e-09	2	HVCN1
EIF1B1	4.57e-14	0.434521	0.742	0.583	1.17e-09	2	EIF1B
BCL11A1	5.74e-14	0.468302	0.624	0.419	1.47e-09	2	BCL11A
MAP3K8	9.87e-14	0.441292	0.574	0.403	2.52e-09	2	MAP3K8
DAPP1	1.5e-13	0.490103	0.54	0.384	3.85e-09	2	DAPP1
GDI2	1.57e-13	0.442206	0.611	0.457	4.02e-09	2	GDI2
TTN	1.92e-13	0.373935	0.332	0.157	4.9e-09	2	TTN
TRIM38	3.47e-13	0.361052	0.634	0.455	8.88e-09	2	TRIM38
RGS2	7.17e-13	0.456723	0.658	0.5	1.83e-08	2	RGS2
SLC38A1	9.79e-13	0.427588	0.681	0.543	2.5e-08	2	SLC38A1
CD48	1.31e-12	0.327865	0.913	0.818	3.34e-08	2	CD48
RALGPS2	2.02e-12	0.378989	0.752	0.62	5.17e-08	2	RALGPS2
CIB1	2.59e-12	0.536054	0.634	0.533	6.62e-08	2	CIB1
AC004687.1	4.68e-12	0.338178	0.56	0.374	1.2e-07	2	AC004687.1
MTPN	4.83e-12	0.314358	0.752	0.62	1.23e-07	2	MTPN
CAMK2D1	6.03e-12	0.303938	0.436	0.254	1.54e-07	2	CAMK2D
2022-03-11	6.65e-12	0.328084	0.46	0.27	1.7e-07	2	2022-03-01
DBNL	7.44e-12	0.292019	0.477	0.292	1.9e-07	2	DBNL
SOCS4	7.81e-12	0.29388	0.332	0.173	2e-07	2	SOCS4
DDX21	8.08e-12	0.286331	0.846	0.741	2.06e-07	2	DDX21
ADK1	9.72e-12	0.293749	0.436	0.25	2.48e-07	2	ADK
NR4A2	1.73e-11	0.384563	0.829	0.734	4.43e-07	2	NR4A2
RNF139	1.87e-11	0.336345	0.362	0.205	4.78e-07	2	RNF139
CYB561A3	2.06e-11	0.259271	0.403	0.226	5.26e-07	2	CYB561A3
RAC2	2.59e-11	0.288187	0.748	0.634	6.62e-07	2	RAC2
SELENOH	2.88e-11	0.315594	0.681	0.555	7.36e-07	2	SELENOH
SCPEP1	3.12e-11	0.299055	0.356	0.199	7.98e-07	2	SCPEP1
FCRLA	3.66e-11	0.320059	0.443	0.27	9.35e-07	2	FCRLA
HCG18	3.8e-11	0.478906	0.557	0.411	9.71e-07	2	HCG18
CKAP2	4.27e-11	0.475219	0.279	0.137	1.09e-06	2	CKAP2
SWAP701	5.58e-11	0.293786	0.628	0.431	1.43e-06	2	SWAP70
BPTF	7.24e-11	0.306161	0.648	0.505	1.85e-06	2	BPTF
BTG11	8.37e-11	0.286345	1	0.98	2.14e-06	2	BTG1
SKAP2	9.16e-11	0.308234	0.513	0.347	2.34e-06	2	SKAP2
STK17B	1.16e-10	0.275329	0.772	0.661	2.96e-06	2	STK17B
CCNG2	1.29e-10	0.301437	0.279	0.139	3.29e-06	2	CCNG2
ADAM28	3.31e-10	0.338942	0.477	0.31	8.46e-06	2	ADAM28
SEPTIN7	4.8e-10	0.268973	0.822	0.733	1.23e-05	2	SEPTIN7
RPS26	5.42e-10	0.320193	0.953	0.904	1.38e-05	2	RPS26
BCAS2	5.85e-10	0.361211	0.688	0.562	1.5e-05	2	BCAS2
GGA2	6.37e-10	0.296055	0.497	0.338	1.63e-05	2	GGA2
CHD1	6.41e-10	0.353931	0.661	0.52	1.64e-05	2	CHD1
CSK	6.68e-10	0.264813	0.443	0.282	1.71e-05	2	CSK
WSB1	7.03e-10	0.309324	0.725	0.592	1.8e-05	2	WSB1
PLEK	9.5e-10	0.275491	0.433	0.276	2.43e-05	2	PLEK
PIK3AP1	1.26e-09	0.270375	0.295	0.163	3.21e-05	2	PIK3AP1
BIRC31	1.8e-09	0.330521	0.909	0.82	4.61e-05	2	BIRC3
SNX5	2.44e-09	0.305106	0.46	0.32	6.23e-05	2	SNX5
TUBB6	2.95e-09	0.279666	0.342	0.192	7.54e-05	2	TUBB6
HNRNPU	5.97e-09	0.253791	0.876	0.801	0.000152666	2	HNRNPU
CD47	8.73e-09	0.271288	0.634	0.503	0.000223137	2	CD47
ARHGAP25	8.99e-09	0.266106	0.409	0.262	0.000229856	2	ARHGAP25
CD79B	9.38e-09	0.285143	0.587	0.447	0.00023973	2	CD79B
ZEB2	1e-08	0.266514	0.544	0.381	0.000256671	2	ZEB2
RASGEF1B	1.7e-08	0.316011	0.601	0.47	0.000433327	2	RASGEF1B
ORAI2	1.91e-08	0.298292	0.477	0.342	0.000487089	2	ORAI2
IDI1	2.22e-08	0.331589	0.728	0.641	0.00056707	2	IDI1
ST8SIA4	2.38e-08	0.285372	0.45	0.312	0.000609109	2	ST8SIA4
CD69	2.56e-08	0.354586	0.849	0.74	0.000654646	2	CD69
SMC6	2.71e-08	0.278257	0.356	0.225	0.000693096	2	SMC6
TMEM1541	2.75e-08	0.278416	0.443	0.291	0.000703908	2	TMEM154
ASAP1	2.88e-08	0.251698	0.262	0.144	0.000734963	2	ASAP1
ITGB2	3.27e-08	0.271385	0.423	0.277	0.000835943	2	ITGB2
IER2	4.09e-08	0.291608	0.839	0.732	0.00104504	2	IER2
ARL6IP5	4.22e-08	0.282071	0.577	0.455	0.00107865	2	ARL6IP5
RAB11FIP11	4.57e-08	0.259392	0.742	0.612	0.00116947	2	RAB11FIP1
LITAF	4.61e-08	0.366355	0.641	0.548	0.00117776	2	LITAF
KIAA0040	4.64e-08	0.267591	0.319	0.198	0.00118616	2	KIAA0040
NFKBID	5.26e-08	0.355748	0.631	0.504	0.00134448	2	NFKBID
GAPT	5.6e-08	0.256008	0.255	0.137	0.00143055	2	GAPT
ERO1B	5.89e-08	0.262352	0.396	0.27	0.00150592	2	ERO1B
SLAMF1	7.66e-08	0.260426	0.285	0.164	0.00195714	2	SLAMF1
EEA1	1.11e-07	0.286162	0.292	0.173	0.00283685	2	EEA1
KLF2	1.28e-07	0.340413	0.889	0.85	0.00327876	2	KLF2
GPCPD1	1.36e-07	0.287984	0.389	0.262	0.00346437	2	GPCPD1
ID3	1.53e-07	0.544873	0.413	0.273	0.00391133	2	ID3
PIKFYVE	1.54e-07	0.254581	0.396	0.262	0.00392582	2	PIKFYVE
OSER11	1.57e-07	0.287398	0.52	0.398	0.00400152	2	OSER1
LINC01857	1.81e-07	0.294315	0.336	0.203	0.00463456	2	LINC01857
TNFRSF1B	2.08e-07	0.417931	0.413	0.292	0.00532917	2	TNFRSF1B
NSD31	2.24e-07	0.288076	0.698	0.597	0.0057162	2	NSD3
RNMT	2.24e-07	0.26008	0.648	0.542	0.00572088	2	RNMT
NFE2L2	2.24e-07	0.289039	0.718	0.641	0.00572949	2	NFE2L2
ZNF141	2.32e-07	0.274656	0.302	0.178	0.00592287	2	ZNF141
NR4A1	3.23e-07	0.319903	0.752	0.677	0.00824729	2	NR4A1
STX7	3.32e-07	0.25333	0.433	0.293	0.00848308	2	STX7
DUSP2	3.47e-07	0.376009	0.698	0.621	0.00885851	2	DUSP2
NSMCE31	3.64e-07	0.397814	0.513	0.409	0.00929704	2	NSMCE3
RANBP2	4.24e-07	0.351787	0.503	0.389	0.0108466	2	RANBP2
IRF2BP2	9.99e-07	0.273946	0.544	0.447	0.0255276	2	IRF2BP2
NGLY1	1.31e-06	0.298256	0.48	0.379	0.0335092	2	NGLY1
TSPAN3	1.47e-06	0.275119	0.393	0.287	0.0375413	2	TSPAN3
TMF1	1.48e-06	0.259756	0.534	0.443	0.0378471	2	TMF1
CREM	1.54e-06	0.324512	0.792	0.724	0.0393098	2	CREM
KLF31	1.75e-06	0.273856	0.497	0.376	0.0446114	2	KLF3
CEMIP2	1.95e-06	0.252317	0.557	0.434	0.0498677	2	CEMIP2
RSL24D1	5.85e-06	0.27776	0.695	0.663	0.149499	2	RSL24D1
FOS	6.51e-06	0.294645	0.842	0.736	0.166464	2	FOS
EMP31	6.78e-06	0.363234	0.768	0.743	0.173246	2	EMP3
ASAH1	7.57e-06	0.267752	0.433	0.339	0.193518	2	ASAH1
CNOT2	2.59e-05	0.314528	0.413	0.32	0.661306	2	CNOT2
RERE1	2.82e-05	0.261105	0.423	0.326	0.719719	2	RERE
IL4R1	3.48e-05	0.314914	0.349	0.243	0.889375	2	IL4R
TTC3	7.4e-05	0.265573	0.584	0.519	1	2	TTC3
METRNL	0.000219444	0.307367	0.46	0.375	1	2	METRNL
CLEC2B1	0.000376621	0.38022	0.49	0.404	1	2	CLEC2B
TWISTNB	0.00107204	0.252759	0.477	0.413	1	2	TWISTNB
ALG131	0.00192193	0.262438	0.564	0.508	1	2	ALG13
RHOB	0.00208274	0.250682	0.369	0.295	1	2	RHOB
HSPB1	0.00214766	0.309049	0.426	0.358	1	2	HSPB1
LINC018571	7.68e-238	1.23441	0.942	0.104	1.96e-233	3	LINC01857
RPS181	8.04e-59	0.472541	1	0.994	2.05e-54	3	RPS18
RPS272	3.73e-53	0.44629	1	0.996	9.54e-49	3	RPS27
HLA-DQA21	3.53e-52	0.936153	0.573	0.187	9.02e-48	3	HLA-DQA2
RPS31	1.09e-51	0.441078	1	0.987	2.79e-47	3	RPS3
RPS101	5.02e-51	0.485353	0.997	0.973	1.28e-46	3	RPS10
RPL411	3.43e-48	0.374038	1	0.996	8.77e-44	3	RPL41
RPS61	1.98e-47	0.407605	1	0.993	5.06e-43	3	RPS6
RPL302	5.54e-47	0.390334	1	0.995	1.42e-42	3	RPL30
RPL361	6.13e-47	0.434532	0.997	0.982	1.57e-42	3	RPL36
RPL3	6.59e-47	0.377403	1	0.996	1.68e-42	3	RPL3
RPS281	1.08e-45	0.396056	1	0.987	2.76e-41	3	RPS28
RPL391	2.33e-44	0.398403	1	0.991	5.97e-40	3	RPL39
RPS22	2.99e-43	0.383747	1	0.996	7.63e-39	3	RPS2
RPS211	4.05e-43	0.392863	1	0.991	1.03e-38	3	RPS21
RPL23A1	1.72e-42	0.375783	1	0.987	4.39e-38	3	RPL23A
RPS231	1.75e-42	0.379417	1	0.992	4.48e-38	3	RPS23
RPL322	4.09e-42	0.378497	1	0.993	1.05e-37	3	RPL32
RPL111	5.15e-41	0.378537	1	0.994	1.32e-36	3	RPL11
RPL261	1.52e-39	0.349261	1	0.989	3.88e-35	3	RPL26
RPL92	3.61e-39	0.371867	1	0.984	9.22e-35	3	RPL9
RPS27A1	1e-38	0.341696	1	0.993	2.57e-34	3	RPS27A
RPS15A1	1.13e-36	0.321197	1	0.994	2.89e-32	3	RPS15A
EEF1A11	4.33e-35	0.322133	1	0.998	1.11e-30	3	EEF1A1
IL6	7.39e-35	0.610809	0.261	0.052	1.89e-30	3	IL6
RPS161	8.39e-35	0.34912	1	0.991	2.15e-30	3	RPS16
RPL35A2	9.73e-35	0.326797	1	0.989	2.49e-30	3	RPL35A
RPS91	1.8e-34	0.337959	1	0.989	4.61e-30	3	RPS9
RPS191	2.35e-34	0.345701	1	0.992	6e-30	3	RPS19
TPT1	8.85e-34	0.265766	1	0.998	2.26e-29	3	TPT1
RPS251	5.26e-33	0.320955	1	0.989	1.34e-28	3	RPS25
RPS51	8.81e-33	0.331053	1	0.976	2.25e-28	3	RPS5
RPL342	9.56e-33	0.316411	1	0.991	2.44e-28	3	RPL34
RPL7A	1.72e-32	0.308128	0.997	0.987	4.4e-28	3	RPL7A
RPLP21	1.95e-32	0.330297	1	0.991	4.98e-28	3	RPLP2
RPL351	2.24e-32	0.347292	0.997	0.984	5.72e-28	3	RPL35
RPL13A1	5.63e-32	0.334891	1	0.994	1.44e-27	3	RPL13A
RPL36A1	1.03e-31	0.380003	1	0.974	2.64e-27	3	RPL36A
RPL121	2.15e-31	0.349691	1	0.983	5.49e-27	3	RPL12
RPS151	2.6e-31	0.309955	1	0.989	6.64e-27	3	RPS15
RPL131	2.65e-31	0.299961	1	0.997	6.78e-27	3	RPL13
EEF1B21	4.73e-31	0.369482	1	0.968	1.21e-26	3	EEF1B2
RPL10	1.93e-30	0.282896	1	0.998	4.94e-26	3	RPL10
EEF1G	2.58e-30	0.360164	0.993	0.947	6.6e-26	3	EEF1G
RPL191	2.95e-30	0.314605	1	0.996	7.53e-26	3	RPL19
RPL212	6.34e-30	0.325165	1	0.993	1.62e-25	3	RPL21
CCR71	1.52e-29	0.573228	0.729	0.39	3.88e-25	3	CCR7
RPS81	8.58e-29	0.300538	1	0.993	2.19e-24	3	RPS8
RPLP11	1.03e-28	0.273156	1	0.998	2.64e-24	3	RPLP1
RPS291	1.71e-28	0.30792	1	0.994	4.36e-24	3	RPS29
RPL5	1.72e-28	0.311977	1	0.984	4.38e-24	3	RPL5
FAU1	2e-28	0.307317	1	0.989	5.1e-24	3	FAU
RPL171	2.27e-28	0.309258	1	0.989	5.79e-24	3	RPL17
RPL181	3.28e-28	0.289578	1	0.992	8.39e-24	3	RPL18
RPL27A1	5.51e-28	0.339817	0.997	0.986	1.41e-23	3	RPL27A
RPS121	2.88e-27	0.301694	1	0.993	7.36e-23	3	RPS12
RPS4X1	4.37e-27	0.295339	1	0.992	1.12e-22	3	RPS4X
RPL271	9.9e-27	0.321312	1	0.968	2.53e-22	3	RPL27
ARHGAP24	1.84e-26	0.434577	0.546	0.247	4.71e-22	3	ARHGAP24
LY91	3.23e-26	0.500191	0.837	0.571	8.27e-22	3	LY9
RPS141	3.53e-26	0.285147	1	0.991	9.03e-22	3	RPS14
RPS131	4.51e-26	0.305916	1	0.983	1.15e-21	3	RPS13
RPL10A2	1.56e-25	0.317697	1	0.973	3.99e-21	3	RPL10A
RPS3A2	2.63e-25	0.299093	1	0.99	6.72e-21	3	RPS3A
RPL81	2.67e-25	0.283551	1	0.988	6.83e-21	3	RPL8
RPS71	3.41e-25	0.276007	1	0.987	8.71e-21	3	RPS7
GPR1831	7.68e-25	0.421235	0.851	0.577	1.96e-20	3	GPR183
RPL291	1.33e-24	0.30173	1	0.983	3.39e-20	3	RPL29
RPL221	2.76e-24	0.303896	1	0.977	7.05e-20	3	RPL22
RPSA1	2.81e-24	0.309415	1	0.97	7.18e-20	3	RPSA
RPL381	3.18e-24	0.302751	0.997	0.981	8.13e-20	3	RPL38
RPL372	7.84e-24	0.287883	1	0.993	2e-19	3	RPL37
NPM1	3.94e-23	0.366657	0.973	0.925	1.01e-18	3	NPM1
RACK11	4.08e-23	0.271613	1	0.981	1.04e-18	3	RACK1
UBA522	1.15e-22	0.279932	0.997	0.978	2.95e-18	3	UBA52
NOP531	3.77e-22	0.32889	0.949	0.841	9.65e-18	3	NOP53
SIT1	4.03e-22	0.426628	0.447	0.202	1.03e-17	3	SIT1
RPL141	4.36e-22	0.262642	1	0.985	1.11e-17	3	RPL14
RPL151	4.65e-22	0.263082	1	0.988	1.19e-17	3	RPL15
RPL24	5.25e-22	0.254847	1	0.981	1.34e-17	3	RPL24
RPS24	5.85e-22	0.254192	1	0.989	1.49e-17	3	RPS24
RPL28	2.74e-21	0.256963	1	0.994	6.99e-17	3	RPL28
RPL18A1	2.8e-21	0.273541	1	0.991	7.16e-17	3	RPL18A
PFDN5	3.32e-21	0.307616	0.983	0.927	8.5e-17	3	PFDN5
RPL37A1	3.7e-21	0.258216	1	0.991	9.46e-17	3	RPL37A
HLA-DRA3	7.84e-21	0.355795	0.997	0.875	2e-16	3	HLA-DRA
NACA	7.69e-20	0.253107	0.993	0.977	1.97e-15	3	NACA
CD701	2.22e-19	0.450564	0.342	0.141	5.68e-15	3	CD70
JUND	3.7e-19	0.270059	0.997	0.994	9.46e-15	3	JUND
TUBA1B	4.17e-19	0.422473	0.847	0.688	1.07e-14	3	TUBA1B
RPL311	9.28e-19	0.287444	0.983	0.947	2.37e-14	3	RPL31
CD441	3.28e-18	0.482662	0.766	0.609	8.37e-14	3	CD44
RPL42	1.2e-17	0.280614	0.986	0.931	3.07e-13	3	RPL4
RILPL21	1.55e-17	0.424726	0.681	0.454	3.96e-13	3	RILPL2
HLA-DQB13	1.74e-17	0.309554	0.98	0.766	4.46e-13	3	HLA-DQB1
TUBA1A1	4.94e-17	0.455274	0.831	0.613	1.26e-12	3	TUBA1A
BANK12	9.41e-17	0.308118	0.902	0.603	2.41e-12	3	BANK1
HLA-DPA13	3.41e-16	0.270911	0.976	0.849	8.71e-12	3	HLA-DPA1
CD79A2	3.77e-16	0.280334	0.986	0.863	9.63e-12	3	CD79A
SAT1	3.93e-16	0.424511	0.963	0.893	1.01e-11	3	SAT1
MYC	5.43e-16	0.717788	0.427	0.232	1.39e-11	3	MYC
GAS51	1.5e-15	0.25853	0.949	0.779	3.83e-11	3	GAS5
TGIF1	1.75e-15	0.313531	0.515	0.283	4.47e-11	3	TGIF1
CCDC107	2.24e-15	0.414822	0.637	0.421	5.74e-11	3	CCDC107
IFT57	5.6e-15	0.321462	0.651	0.428	1.43e-10	3	IFT57
TOMM71	6.44e-15	0.267283	0.963	0.875	1.65e-10	3	TOMM7
CD832	8.69e-15	0.311679	0.905	0.682	2.22e-10	3	CD83
ATP6V0C	9.79e-15	0.35162	0.847	0.726	2.5e-10	3	ATP6V0C
ZFAS11	1.36e-14	0.270372	0.942	0.839	3.47e-10	3	ZFAS1
TAGLN21	2.18e-13	0.296996	0.932	0.797	5.58e-09	3	TAGLN2
PIKFYVE1	3.63e-13	0.342681	0.451	0.253	9.28e-09	3	PIKFYVE
NFKBID1	4.39e-13	0.303291	0.715	0.491	1.12e-08	3	NFKBID
TUBB2A	2.14e-12	0.315611	0.39	0.22	5.46e-08	3	TUBB2A
CLECL11	3.55e-12	0.275547	0.349	0.181	9.07e-08	3	CLECL1
CYSTM1	3.06e-11	0.386042	0.431	0.271	7.81e-07	3	CYSTM1
KLF6	3.91e-11	0.266413	0.902	0.828	1e-06	3	KLF6
BCL2	9.99e-11	0.296706	0.641	0.474	2.55e-06	3	BCL2
ATP1B3	2.01e-10	0.575036	0.681	0.579	5.14e-06	3	ATP1B3
TNFRSF13B1	2.58e-10	0.263397	0.431	0.268	6.61e-06	3	TNFRSF13B
EMP32	2.77e-10	0.329929	0.834	0.733	7.08e-06	3	EMP3
LTB1	1.02e-09	0.263242	0.895	0.661	2.61e-05	3	LTB
DDX211	3.01e-09	0.263667	0.861	0.739	7.68e-05	3	DDX21
SNN	3.38e-09	0.257225	0.434	0.272	8.63e-05	3	SNN
CD691	4.68e-09	0.423897	0.881	0.735	0.000119571	3	CD69
WEE11	5.45e-09	0.34243	0.359	0.208	0.000139318	3	WEE1
MIDN	9.15e-09	0.256635	0.586	0.43	0.000233788	3	MIDN
BCL2A12	1.15e-08	0.298715	0.6	0.427	0.00029447	3	BCL2A1
CRIP11	1.44e-08	0.362558	0.8	0.679	0.00036799	3	CRIP1
IDI11	2.61e-08	0.255075	0.769	0.634	0.000667672	3	IDI1
TUBB4B	2.86e-08	0.271275	0.732	0.644	0.000729936	3	TUBB4B
GGA1	2.5e-07	0.254503	0.298	0.18	0.00638602	3	GGA1
FAM49A1	2.82e-07	0.25474	0.424	0.3	0.00721897	3	FAM49A
MARCKS1	8.08e-07	0.272759	0.614	0.484	0.020644	3	MARCKS
SGK1	1.36e-06	0.398372	0.38	0.257	0.0347608	3	SGK1
MIR155HG	0.000391969	0.275109	0.288	0.206	1	3	MIR155HG
IGHG4	5.47e-184	2.99607	0.948	0.136	1.4e-179	4	IGHG4
IGHG1	6.46e-137	3.41562	0.979	0.311	1.65e-132	4	IGHG1
MZB1	1.03e-113	1.57324	0.985	0.331	2.63e-109	4	MZB1
SDC1	9.08e-111	0.529359	0.526	0.046	2.32e-106	4	SDC1
IGHG3	1.83e-109	3.35247	0.923	0.291	4.67e-105	4	IGHG3
TXNDC5	1.53e-104	1.19913	0.933	0.235	3.9e-100	4	TXNDC5
DERL3	3.03e-95	0.923225	0.789	0.153	7.75e-91	4	DERL3
JSRP1	2.27e-93	0.664196	0.51	0.055	5.8e-89	4	JSRP1
XBP1	3.58e-93	1.30497	0.943	0.349	9.14e-89	4	XBP1
FNDC3B	2.77e-92	0.691147	0.613	0.087	7.09e-88	4	FNDC3B
PRDX4	2.83e-90	1.02067	0.778	0.183	7.24e-86	4	PRDX4
FKBP11	5.59e-90	1.08521	0.866	0.245	1.43e-85	4	FKBP11
SSR4	2.43e-88	1.66317	0.979	0.725	6.22e-84	4	SSR4
TNFRSF17	6.29e-86	0.576109	0.624	0.095	1.61e-81	4	TNFRSF17
TRIB1	9.28e-84	0.806648	0.613	0.098	2.37e-79	4	TRIB1
CHPF	1.22e-83	0.346765	0.474	0.052	3.12e-79	4	CHPF
IGKC	5.64e-83	2.93015	0.948	0.815	1.44e-78	4	IGKC
CYTOR	2.44e-76	1.23446	0.773	0.19	6.23e-72	4	CYTOR
SPAG4	3.42e-72	0.381954	0.515	0.076	8.73e-68	4	SPAG4
SEC11C	2.51e-70	0.985731	0.892	0.381	6.41e-66	4	SEC11C
PRDM1	1.55e-67	0.9278	0.753	0.187	3.96e-63	4	PRDM1
MANEA	7.11e-65	0.377054	0.474	0.071	1.82e-60	4	MANEA
GAS6	1.18e-64	0.267196	0.376	0.042	3.03e-60	4	GAS6
ITM2C	2.02e-60	0.848913	0.814	0.277	5.16e-56	4	ITM2C
CAV1	2.1e-56	0.271258	0.345	0.04	5.36e-52	4	CAV1
HSP90B1	2.21e-55	0.932686	0.969	0.653	5.66e-51	4	HSP90B1
HDLBP	3.75e-55	0.609201	0.711	0.185	9.59e-51	4	HDLBP
ERLEC1	9.95e-54	0.549345	0.753	0.216	2.54e-49	4	ERLEC1
SDF2L1	2.18e-53	0.516275	0.675	0.173	5.58e-49	4	SDF2L1
AQP3	4.66e-53	0.326623	0.423	0.068	1.19e-48	4	AQP3
HSPA1B	1.03e-52	1.24999	0.938	0.529	2.64e-48	4	HSPA1B
NUCB2	2.45e-52	0.556979	0.691	0.183	6.27e-48	4	NUCB2
ARSA	9.75e-50	0.320747	0.485	0.095	2.49e-45	4	ARSA
SELENOS	2.49e-49	0.722786	0.835	0.356	6.37e-45	4	SELENOS
SPATS2	2.87e-49	0.43055	0.541	0.123	7.33e-45	4	SPATS2
ABCB9	6.91e-49	0.40883	0.356	0.053	1.77e-44	4	ABCB9
PDK1	2.33e-48	0.453224	0.562	0.129	5.95e-44	4	PDK1
MYDGF	8.3e-48	0.638053	0.784	0.284	2.12e-43	4	MYDGF
SLAMF7	1.69e-47	0.517321	0.732	0.215	4.32e-43	4	SLAMF7
IGHG2	5.22e-47	2.79104	0.51	0.124	1.33e-42	4	IGHG2
RRBP1	1.84e-46	0.638453	0.696	0.208	4.7e-42	4	RRBP1
HM13	5.36e-46	0.510933	0.696	0.198	1.37e-41	4	HM13
DNAJB9	2.75e-45	0.64886	0.799	0.301	7.02e-41	4	DNAJB9
ANKRD28	5.89e-44	1.05025	0.747	0.273	1.51e-39	4	ANKRD28
CD38	8.63e-44	0.435159	0.655	0.187	2.21e-39	4	CD38
SELENOM	1.84e-43	0.385002	0.567	0.144	4.7e-39	4	SELENOM
CREB3L2	7.4e-43	0.538947	0.572	0.156	1.89e-38	4	CREB3L2
HSPA1A	3.56e-42	1.15345	0.948	0.705	9.1e-38	4	HSPA1A
ERN1	1.05e-41	0.548915	0.546	0.142	2.69e-37	4	ERN1
SEL1L	1.41e-41	0.49473	0.629	0.183	3.6e-37	4	SEL1L
BHLHE41	7.7e-41	0.351259	0.428	0.091	1.97e-36	4	BHLHE41
SPCS3	1.01e-39	0.595785	0.825	0.373	2.57e-35	4	SPCS3
SLC44A1	3.73e-39	0.337746	0.387	0.079	9.54e-35	4	SLC44A1
DNAJC1	6.8e-38	0.484978	0.665	0.207	1.74e-33	4	DNAJC1
TMEM107	1.46e-37	0.488317	0.464	0.114	3.73e-33	4	TMEM107
EIF2AK4	7.43e-37	0.355998	0.562	0.157	1.9e-32	4	EIF2AK4
SSR3	8.69e-37	0.60656	0.778	0.351	2.22e-32	4	SSR3
PGM3	1.46e-36	0.295504	0.397	0.087	3.72e-32	4	PGM3
FNDC3A	1.54e-36	0.378898	0.608	0.182	3.94e-32	4	FNDC3A
AC007952.4	4.52e-36	0.473354	0.464	0.117	1.16e-31	4	AC007952.4
PDIA4	2.13e-35	0.325823	0.557	0.156	5.44e-31	4	PDIA4
P4HB	4.68e-35	0.466379	0.732	0.268	1.2e-30	4	P4HB
SEC61A1	1.19e-34	0.257941	0.521	0.139	3.04e-30	4	SEC61A1
SEC24A	1.22e-34	0.273746	0.407	0.094	3.12e-30	4	SEC24A
SIL1	2.84e-34	0.270339	0.428	0.103	7.25e-30	4	SIL1
LDLR	4.95e-34	0.351107	0.356	0.074	1.26e-29	4	LDLR
LIME1	1.75e-33	0.324237	0.629	0.201	4.47e-29	4	LIME1
MAN1A1	2.23e-33	0.343024	0.608	0.19	5.69e-29	4	MAN1A1
KDELR1	2.86e-33	0.413369	0.665	0.236	7.3e-29	4	KDELR1
SEC24D	4.69e-33	0.269895	0.371	0.083	1.2e-28	4	SEC24D
GAB1	1.02e-32	0.274627	0.397	0.092	2.61e-28	4	GAB1
LMAN1	1.78e-32	0.458568	0.722	0.284	4.56e-28	4	LMAN1
ADA2	1.98e-32	0.330085	0.485	0.135	5.05e-28	4	ADA2
JUN	2.1e-31	1.28966	0.954	0.763	5.37e-27	4	JUN
KDELR2	2.19e-31	0.44004	0.701	0.267	5.6e-27	4	KDELR2
IGLC1	2.19e-31	2.52281	0.701	0.26	5.6e-27	4	IGLC1
SPCS1	3.65e-31	0.567118	0.881	0.562	9.34e-27	4	SPCS1
CRELD2	8.41e-31	0.304364	0.567	0.179	2.15e-26	4	CRELD2
CD27	1.64e-30	0.446212	0.603	0.21	4.19e-26	4	CD27
CITED2	6.3e-29	0.759809	0.582	0.213	1.61e-24	4	CITED2
PERP	1.55e-28	0.269599	0.268	0.051	3.95e-24	4	PERP
H1FX	1.86e-28	0.690161	0.711	0.309	4.76e-24	4	H1FX
SPCS2	7.18e-28	0.557387	0.835	0.551	1.84e-23	4	SPCS2
MANF	1.99e-27	0.437261	0.722	0.307	5.09e-23	4	MANF
UBC	5.73e-27	0.684998	0.979	0.939	1.47e-22	4	UBC
TMEM258	1.11e-26	0.491037	0.835	0.481	2.83e-22	4	TMEM258
GLRX	5.23e-26	0.363723	0.557	0.197	1.34e-21	4	GLRX
SLC38A10	1.42e-25	0.257854	0.376	0.102	3.63e-21	4	SLC38A10
CLPTM1L	3.42e-25	0.264145	0.577	0.203	8.75e-21	4	CLPTM1L
RPN2	5.77e-25	0.357644	0.665	0.277	1.47e-20	4	RPN2
FBXW7	9.69e-25	0.402922	0.649	0.254	2.48e-20	4	FBXW7
CD63	3.04e-24	0.429948	0.778	0.391	7.78e-20	4	CD63
ZBTB38	1.38e-23	0.253277	0.51	0.176	3.53e-19	4	ZBTB38
PPIB	4.12e-23	0.542637	0.845	0.585	1.05e-18	4	PPIB
ATF3	5.6e-23	1.02061	0.593	0.27	1.43e-18	4	ATF3
SEC61B	2e-22	0.432812	0.876	0.665	5.11e-18	4	SEC61B
DNAJC3	1.63e-21	0.256429	0.613	0.237	4.16e-17	4	DNAJC3
LMAN2	1.71e-21	0.364535	0.701	0.329	4.37e-17	4	LMAN2
LINC02384	1.71e-21	0.314151	0.268	0.067	4.38e-17	4	LINC02384
TMED9	2.48e-21	0.338549	0.68	0.305	6.33e-17	4	TMED9
CPEB4	9.83e-21	0.355481	0.562	0.223	2.51e-16	4	CPEB4
OSTC	1.64e-20	0.317004	0.696	0.305	4.18e-16	4	OSTC
TRAM1	3.29e-20	0.362135	0.747	0.373	8.42e-16	4	TRAM1
ANKRD37	7.97e-20	0.662871	0.727	0.396	2.04e-15	4	ANKRD37
NXPE3	2.29e-19	0.261119	0.289	0.081	5.85e-15	4	NXPE3
AL021155.5	9.99e-19	0.298514	0.268	0.072	2.55e-14	4	AL021155.5
CCPG1	2.59e-18	0.253381	0.588	0.241	6.63e-14	4	CCPG1
UBE2J1	4.47e-18	0.322805	0.711	0.338	1.14e-13	4	UBE2J1
PIM1	5.01e-18	0.296376	0.448	0.167	1.28e-13	4	PIM1
SEC61G	1.5e-17	0.379314	0.753	0.424	3.82e-13	4	SEC61G
TIMP1	1.5e-17	0.328478	0.381	0.139	3.83e-13	4	TIMP1
CHST2	1.75e-17	0.267475	0.345	0.114	4.48e-13	4	CHST2
PSAP	2.09e-17	0.407739	0.753	0.404	5.34e-13	4	PSAP
DNAJB4	2.41e-17	0.406596	0.51	0.22	6.16e-13	4	DNAJB4
DNAJB1	8.21e-16	0.688159	0.887	0.651	2.1e-11	4	DNAJB1
PDIA6	1.02e-15	0.314697	0.784	0.443	2.61e-11	4	PDIA6
DUSP5	1.49e-15	0.44401	0.778	0.471	3.81e-11	4	DUSP5
RHOB1	4.51e-15	0.39207	0.567	0.279	1.15e-10	4	RHOB
BAG3	8.81e-15	0.386463	0.278	0.093	2.25e-10	4	BAG3
HSPA6	1.9e-14	0.790893	0.273	0.093	4.87e-10	4	HSPA6
HERPUD1	2e-14	0.446131	0.948	0.905	5.11e-10	4	HERPUD1
GSTP1	2.32e-14	0.341528	0.804	0.448	5.93e-10	4	GSTP1
RABAC1	5.33e-14	0.299128	0.799	0.475	1.36e-09	4	RABAC1
TENT5C	6.1e-14	0.320075	0.804	0.481	1.56e-09	4	TENT5C
HSPA5	8.28e-14	0.4421	0.861	0.634	2.12e-09	4	HSPA5
KRTCAP2	1.04e-13	0.338443	0.773	0.506	2.65e-09	4	KRTCAP2
PABPC4	1.8e-12	0.271102	0.634	0.322	4.59e-08	4	PABPC4
ATF5	3.79e-12	0.254683	0.278	0.101	9.68e-08	4	ATF5
TMEM59	8.75e-12	0.303455	0.747	0.52	2.24e-07	4	TMEM59
SLC5A3	1.94e-11	0.260698	0.5	0.242	4.95e-07	4	SLC5A3
JCHAIN	3.5e-11	0.953	0.552	0.357	8.96e-07	4	JCHAIN
ZFAND2A	1.71e-10	0.554929	0.505	0.268	4.38e-06	4	ZFAND2A
HIST1H2AC	2.81e-10	0.301197	0.376	0.176	7.18e-06	4	HIST1H2AC
RGS1	1.46e-09	0.419382	0.716	0.453	3.73e-05	4	RGS1
RAB30	2.7e-09	0.27926	0.634	0.371	6.9e-05	4	RAB30
COBLL1	3.68e-09	0.351697	0.619	0.349	9.42e-05	4	COBLL1
EGR1	1.48e-08	0.42505	0.536	0.337	0.000377307	4	EGR1
ATF4	4.29e-08	0.30398	0.784	0.539	0.00109612	4	ATF4
CFLAR	4.4e-08	0.278183	0.773	0.494	0.00112488	4	CFLAR
HSPB11	3.3e-07	0.3279	0.562	0.347	0.00844196	4	HSPB1
UBE2H	3.89e-07	0.319338	0.567	0.356	0.00994845	4	UBE2H
FGL2	1.81e-06	0.322248	0.278	0.141	0.0461471	4	FGL2
VIM	4.18e-06	0.375628	0.876	0.765	0.106806	4	VIM
BTG2	1.08e-05	0.467506	0.912	0.808	0.27525	4	BTG2
NEAT1	1.12e-05	0.47222	0.948	0.895	0.285989	4	NEAT1
FOSB	2.58e-05	0.424039	0.856	0.765	0.658458	4	FOSB
FOS1	0.000486581	0.5538	0.794	0.747	1	4	FOS
AC020916.11	0.00072739	0.268982	0.716	0.507	1	4	AC020916.1
HSP90AA1	0.00170281	0.284618	0.99	0.998	1	4	HSP90AA1
HRK	3.39e-141	1.19863	0.695	0.057	8.66e-137	5	HRK
CCDC191	7.97e-80	1.12887	0.556	0.075	2.04e-75	5	CCDC191
NEIL1	3.71e-79	1.22943	0.722	0.15	9.47e-75	5	NEIL1
TCL1A1	7.24e-67	1.16808	0.815	0.217	1.85e-62	5	TCL1A
YBX31	1.1e-61	1.34098	0.98	0.437	2.81e-57	5	YBX3
PCDH9	4.07e-60	1.00648	0.55	0.097	1.04e-55	5	PCDH9
PTMA	2.51e-50	0.773145	1	0.992	6.41e-46	5	PTMA
AEBP1	2.81e-50	0.54261	0.351	0.044	7.17e-46	5	AEBP1
IRS2	1.89e-47	0.997936	0.616	0.16	4.84e-43	5	IRS2
SPIB	1.94e-47	0.996808	0.881	0.412	4.95e-43	5	SPIB
CMTM7	4.46e-47	0.916922	0.682	0.222	1.14e-42	5	CMTM7
CD9	7.44e-44	0.775199	0.477	0.105	1.9e-39	5	CD9
RAPGEF5	1.34e-43	0.405547	0.265	0.027	3.43e-39	5	RAPGEF5
VPREB3	1.17e-42	1.03928	0.808	0.335	2.99e-38	5	VPREB3
PMEPA11	1.63e-42	0.899147	0.762	0.311	4.16e-38	5	PMEPA1
H3F3A1	6.12e-40	0.676085	1	0.957	1.57e-35	5	H3F3A
NIBAN31	7.44e-35	0.809842	0.755	0.324	1.9e-30	5	NIBAN3
IGHD2	8.02e-35	0.631164	0.921	0.419	2.05e-30	5	IGHD
HIP1	3.52e-33	0.413737	0.258	0.036	9e-29	5	HIP1
LIG4	4.62e-32	0.599237	0.278	0.044	1.18e-27	5	LIG4
MYO1C	4.62e-31	0.747427	0.437	0.119	1.18e-26	5	MYO1C
PLD4	2.9e-29	0.654253	0.437	0.119	7.4e-25	5	PLD4
JUP	4.09e-29	0.462095	0.318	0.063	1.05e-24	5	JUP
RGS21	2.93e-28	1.16611	0.848	0.497	7.49e-24	5	RGS2
AFF31	5.95e-28	0.704934	0.808	0.437	1.52e-23	5	AFF3
UCP21	8.27e-28	0.83068	0.907	0.575	2.11e-23	5	UCP2
RARA-AS1	6.85e-27	0.468352	0.265	0.047	1.75e-22	5	RARA-AS1
TUBB61	1.07e-26	0.585285	0.556	0.187	2.75e-22	5	TUBB6
CD371	1.87e-26	0.516268	1	0.874	4.79e-22	5	CD37
SOX4	2.2e-26	0.779081	0.444	0.132	5.62e-22	5	SOX4
FOXP11	2.34e-26	0.721136	0.901	0.624	5.99e-22	5	FOXP1
PEG10	3.58e-26	1.02434	0.318	0.07	9.15e-22	5	PEG10
CD722	5.94e-26	0.665216	0.682	0.307	1.52e-21	5	CD72
LDLRAD4	1.92e-25	0.733681	0.603	0.238	4.9e-21	5	LDLRAD4
CD79B1	7.32e-25	0.869243	0.762	0.444	1.87e-20	5	CD79B
RUBCNL1	1.22e-24	0.617314	0.669	0.295	3.13e-20	5	RUBCNL
CD79A3	2.28e-24	0.533865	0.993	0.872	5.82e-20	5	CD79A
GPR182	3.27e-24	0.687009	0.662	0.297	8.35e-20	5	GPR18
LBR	9.68e-24	0.657329	0.662	0.316	2.47e-19	5	LBR
PPP1R14A	9.93e-24	0.528669	0.417	0.123	2.54e-19	5	PPP1R14A
C16orf74	1.45e-23	0.599136	0.497	0.186	3.72e-19	5	C16orf74
RBM381	1.8e-23	0.72613	0.821	0.541	4.61e-19	5	RBM38
RNGTT	9.45e-23	0.909663	0.517	0.202	2.42e-18	5	RNGTT
FTH11	2.81e-22	0.609837	1	0.982	7.18e-18	5	FTH1
BCL7A1	9.8e-22	0.58612	0.464	0.159	2.5e-17	5	BCL7A
IGFBP4	1.23e-21	0.466011	0.311	0.078	3.15e-17	5	IGFBP4
HERPUD11	1.5e-21	0.517548	0.993	0.903	3.83e-17	5	HERPUD1
PAX51	1.74e-21	0.549228	0.662	0.312	4.44e-17	5	PAX5
NR4A11	1.8e-21	0.761887	0.887	0.672	4.61e-17	5	NR4A1
MKNK2	2.08e-21	0.686614	0.848	0.602	5.32e-17	5	MKNK2
FADS3	3.41e-21	0.47501	0.397	0.125	8.71e-17	5	FADS3
CD551	5.43e-21	0.702855	0.974	0.839	1.39e-16	5	CD55
MS4A11	8.1e-21	0.552189	0.98	0.696	2.07e-16	5	MS4A1
BRI3	9.26e-21	0.771181	0.656	0.366	2.37e-16	5	BRI3
CHML	1.38e-20	0.490218	0.358	0.106	3.53e-16	5	CHML
PLEKHG1	2.14e-20	0.510878	0.477	0.179	5.47e-16	5	PLEKHG1
ZNF608	4.64e-20	0.355131	0.258	0.059	1.19e-15	5	ZNF608
GNB5	6.33e-20	0.643992	0.609	0.28	1.62e-15	5	GNB5
BACH21	1.04e-19	0.489013	0.543	0.216	2.66e-15	5	BACH2
LRRFIP11	1.13e-19	0.586792	0.881	0.675	2.88e-15	5	LRRFIP1
FYTTD1	1.22e-19	0.554124	0.669	0.367	3.12e-15	5	FYTTD1
IKZF2	2.1e-19	0.363694	0.272	0.065	5.36e-15	5	IKZF2
DGKD	2.13e-19	0.609843	0.583	0.285	5.44e-15	5	DGKD
PLEKHA21	6.31e-19	0.576053	0.649	0.357	1.61e-14	5	PLEKHA2
TMSB101	6.52e-19	0.3669	1	0.985	1.67e-14	5	TMSB10
CDC25B	6.91e-19	0.473953	0.278	0.075	1.77e-14	5	CDC25B
CXCR41	1.03e-18	0.489841	0.993	0.957	2.62e-14	5	CXCR4
RPS241	2.88e-18	0.39459	1	0.99	7.36e-14	5	RPS24
IQSEC1	6.83e-18	0.536551	0.57	0.274	1.75e-13	5	IQSEC1
LYN1	7.08e-18	0.54792	0.801	0.54	1.81e-13	5	LYN
LAPTM52	7.83e-18	0.437445	0.98	0.821	2e-13	5	LAPTM5
KDM6B	1.04e-17	0.53812	0.894	0.704	2.67e-13	5	KDM6B
YWHAZ	1.9e-17	0.442196	0.987	0.897	4.87e-13	5	YWHAZ
SC5D1	2.14e-17	0.800409	0.682	0.402	5.47e-13	5	SC5D
C7orf50	2.68e-17	0.628045	0.616	0.344	6.86e-13	5	C7orf50
CD381	2.79e-17	0.568523	0.483	0.21	7.12e-13	5	CD38
TMEM1231	5.48e-17	0.595605	0.748	0.51	1.4e-12	5	TMEM123
TSPAN131	7.95e-17	0.40191	0.497	0.207	2.03e-12	5	TSPAN13
ZCCHC7	8.02e-17	0.52019	0.616	0.321	2.05e-12	5	ZCCHC7
TLE11	8.51e-17	0.601513	0.689	0.409	2.18e-12	5	TLE1
HCK	1.26e-16	0.328907	0.265	0.073	3.23e-12	5	HCK
TLE51	2.2e-16	0.465492	0.907	0.662	5.62e-12	5	TLE5
PHACTR12	3.25e-16	0.788917	0.748	0.478	8.3e-12	5	PHACTR1
MSI2	3.94e-16	0.587136	0.523	0.275	1.01e-11	5	MSI2
STMN1	4.05e-16	0.468756	0.503	0.227	1.04e-11	5	STMN1
H3F3B	4.38e-16	0.431769	0.993	0.984	1.12e-11	5	H3F3B
AC108863.2	4.76e-16	0.334417	0.318	0.101	1.22e-11	5	AC108863.2
CDK6	1.37e-15	0.429092	0.318	0.108	3.5e-11	5	CDK6
GNA13	1.62e-15	0.484656	0.649	0.379	4.15e-11	5	GNA13
DBI	2.69e-15	0.77764	0.821	0.623	6.87e-11	5	DBI
MCTP2	3.92e-15	0.461496	0.411	0.17	1e-10	5	MCTP2
RUBCN	4.76e-15	0.591077	0.517	0.267	1.22e-10	5	RUBCN
LIMD2	4.92e-15	0.492723	0.881	0.688	1.26e-10	5	LIMD2
PTPRJ	7.24e-15	0.318685	0.265	0.079	1.85e-10	5	PTPRJ
NR4A3	1.05e-14	0.632743	0.623	0.369	2.69e-10	5	NR4A3
ICOSLG	1.06e-14	0.440339	0.391	0.16	2.72e-10	5	ICOSLG
NCF11	1.08e-14	0.521382	0.715	0.506	2.75e-10	5	NCF1
HNRNPA3	1.09e-14	0.390098	0.907	0.742	2.8e-10	5	HNRNPA3
SSBP2	1.47e-14	0.427233	0.344	0.126	3.77e-10	5	SSBP2
BTG12	1.55e-14	0.454268	1	0.981	3.97e-10	5	BTG1
BIRC32	1.6e-14	0.478277	0.921	0.826	4.08e-10	5	BIRC3
MPEG1	2.39e-14	0.38155	0.358	0.131	6.11e-10	5	MPEG1
RPS111	2.62e-14	0.333694	0.993	0.99	6.71e-10	5	RPS11
MACROD2	3.26e-14	0.293554	0.272	0.082	8.34e-10	5	MACROD2
SLC25A5	3.93e-14	0.424432	0.868	0.688	1e-09	5	SLC25A5
RASGRP1	4.78e-14	0.443666	0.53	0.27	1.22e-09	5	RASGRP1
FCRLA1	5.25e-14	0.43279	0.55	0.275	1.34e-09	5	FCRLA
BTG21	6.8e-14	0.555159	0.947	0.807	1.74e-09	5	BTG2
BCL3	7.27e-14	0.393426	0.391	0.169	1.86e-09	5	BCL3
CD24	1e-13	0.537162	0.556	0.285	2.56e-09	5	CD24
AREG	1.11e-13	0.904657	0.709	0.475	2.84e-09	5	AREG
TPM4	1.28e-13	0.462134	0.762	0.563	3.26e-09	5	TPM4
MTSS12	1.33e-13	0.468493	0.649	0.373	3.39e-09	5	MTSS1
RELL1	1.37e-13	0.351156	0.258	0.079	3.5e-09	5	RELL1
SIPA1	1.47e-13	0.410253	0.543	0.294	3.77e-09	5	SIPA1
SLC2A31	1.76e-13	0.489589	0.834	0.602	4.49e-09	5	SLC2A3
JUNB1	1.87e-13	0.456434	0.987	0.921	4.79e-09	5	JUNB
ISG20	2.3e-13	0.506915	0.954	0.862	5.89e-09	5	ISG20
RARA	2.87e-13	0.384708	0.477	0.226	7.33e-09	5	RARA
SMAD3	3.7e-13	0.32113	0.444	0.192	9.47e-09	5	SMAD3
CLEC2B2	4.78e-13	0.769737	0.662	0.397	1.22e-08	5	CLEC2B
HMGB1	6.34e-13	0.455916	0.974	0.926	1.62e-08	5	HMGB1
TAPT11	6.88e-13	0.357824	0.364	0.146	1.76e-08	5	TAPT1
MYADM1	7.31e-13	0.544107	0.762	0.531	1.87e-08	5	MYADM
KLHL24	8.14e-13	0.658973	0.556	0.344	2.08e-08	5	KLHL24
WDFY21	9.89e-13	0.437113	0.444	0.199	2.53e-08	5	WDFY2
FCRL11	1.4e-12	0.389378	0.536	0.265	3.57e-08	5	FCRL1
TIGAR	2.03e-12	0.296247	0.291	0.105	5.19e-08	5	TIGAR
SOD2	2.24e-12	0.540066	0.709	0.505	5.73e-08	5	SOD2
NRARP	3.93e-12	0.577296	0.358	0.152	1e-07	5	NRARP
PTEN	4.71e-12	0.416229	0.477	0.258	1.2e-07	5	PTEN
LAMTOR51	5.51e-12	0.456508	0.735	0.552	1.41e-07	5	LAMTOR5
SARAF1	6.85e-12	0.395934	0.927	0.836	1.75e-07	5	SARAF
SMIM14	7.07e-12	0.379944	0.603	0.343	1.81e-07	5	SMIM14
BPTF1	7.23e-12	0.490511	0.709	0.511	1.85e-07	5	BPTF
PAIP2	7.69e-12	0.422422	0.775	0.59	1.97e-07	5	PAIP2
TOP2B	8.5e-12	0.385421	0.464	0.235	2.17e-07	5	TOP2B
AC007384.11	9.53e-12	0.500131	0.603	0.38	2.44e-07	5	AC007384.1
ZEB21	1.11e-11	0.639048	0.616	0.388	2.83e-07	5	ZEB2
PLCG2	1.16e-11	0.365998	0.477	0.254	2.98e-07	5	PLCG2
GADD45B	1.29e-11	0.738641	0.715	0.501	3.31e-07	5	GADD45B
RPL152	1.79e-11	0.255584	0.987	0.99	4.58e-07	5	RPL15
C9orf72	2.8e-11	0.473181	0.404	0.194	7.15e-07	5	C9orf72
LGALS9	4.74e-11	0.307635	0.371	0.163	1.21e-06	5	LGALS9
AC073111.4	5.81e-11	0.523012	0.43	0.218	1.49e-06	5	AC073111.4
UTRN	6.44e-11	0.424843	0.642	0.409	1.65e-06	5	UTRN
ATP6V0B	8.34e-11	0.438183	0.689	0.479	2.13e-06	5	ATP6V0B
PABPC1	1.14e-10	0.305008	0.987	0.931	2.92e-06	5	PABPC1
HIST1H2AC1	1.45e-10	0.455312	0.371	0.18	3.71e-06	5	HIST1H2AC
ATP2A3	1.55e-10	0.451485	0.477	0.275	3.96e-06	5	ATP2A3
PIP5K1B	2.18e-10	0.365592	0.291	0.122	5.57e-06	5	PIP5K1B
SNX91	2.57e-10	0.391493	0.603	0.362	6.57e-06	5	SNX9
HVCN12	3.4e-10	0.371793	0.55	0.315	8.7e-06	5	HVCN1
OAZ1	3.83e-10	0.307865	0.987	0.965	9.78e-06	5	OAZ1
CXXC5	4.13e-10	0.619819	0.47	0.285	1.05e-05	5	CXXC5
SYK	4.53e-10	0.35042	0.417	0.219	1.16e-05	5	SYK
C12orf49	4.58e-10	0.319549	0.318	0.14	1.17e-05	5	C12orf49
HLA-DRB52	4.91e-10	0.406405	0.517	0.272	1.25e-05	5	HLA-DRB5
TCF4	4.95e-10	0.411093	0.728	0.515	1.27e-05	5	TCF4
CYFIP2	5.13e-10	0.367719	0.457	0.25	1.31e-05	5	CYFIP2
TCEA1	5.23e-10	0.381576	0.762	0.578	1.34e-05	5	TCEA1
ZMAT3	6.04e-10	0.306178	0.278	0.111	1.54e-05	5	ZMAT3
GPBP1	6.05e-10	0.350398	0.868	0.801	1.55e-05	5	GPBP1
PDE4A	6.06e-10	0.326908	0.278	0.111	1.55e-05	5	PDE4A
RCSD11	6.62e-10	0.553394	0.629	0.449	1.69e-05	5	RCSD1
CD81	7.32e-10	0.348675	0.801	0.671	1.87e-05	5	CD81
TGIF11	8.29e-10	0.429522	0.503	0.302	2.12e-05	5	TGIF1
HNRNPA1	9.02e-10	0.297757	0.947	0.935	2.31e-05	5	HNRNPA1
HSPA4	9.12e-10	0.390331	0.629	0.408	2.33e-05	5	HSPA4
TNFRSF18	9.46e-10	0.33541	0.305	0.134	2.42e-05	5	TNFRSF18
CDCA7L1	1.14e-09	0.301799	0.437	0.219	2.91e-05	5	CDCA7L
FOSL2	1.19e-09	0.332706	0.477	0.261	3.04e-05	5	FOSL2
HNRNPD	2.52e-09	0.310061	0.735	0.555	6.43e-05	5	HNRNPD
MTMR6	2.57e-09	0.432486	0.543	0.335	6.56e-05	5	MTMR6
MTPN1	2.61e-09	0.322615	0.815	0.625	6.68e-05	5	MTPN
IL21R	3.01e-09	0.294335	0.298	0.129	7.69e-05	5	IL21R
AC005332.4	3.07e-09	0.314162	0.278	0.119	7.85e-05	5	AC005332.4
PPP1CB	3.66e-09	0.342068	0.768	0.608	9.35e-05	5	PPP1CB
AGO21	4.43e-09	0.406276	0.517	0.312	0.000113179	5	AGO2
DDX27	4.99e-09	0.379703	0.682	0.522	0.000127578	5	DDX27
UBAC2	5.07e-09	0.254795	0.358	0.169	0.000129496	5	UBAC2
NFKBID2	5.69e-09	0.406335	0.702	0.508	0.00014545	5	NFKBID
SIAH2	5.95e-09	0.389835	0.536	0.349	0.000152051	5	SIAH2
TBC1D1	6.22e-09	0.416593	0.411	0.232	0.000158995	5	TBC1D1
CYB5R3	6.7e-09	0.367688	0.358	0.184	0.000171213	5	CYB5R3
USP36	7.1e-09	0.373819	0.616	0.413	0.000181428	5	USP36
ZFP36L1	8.01e-09	0.51469	0.775	0.664	0.000204698	5	ZFP36L1
RPL23	8.4e-09	0.272384	0.987	0.961	0.000214842	5	RPL23
HNRNPK	8.84e-09	0.269199	0.907	0.776	0.000226081	5	HNRNPK
ITM2C1	9.46e-09	0.2954	0.536	0.31	0.000241893	5	ITM2C
TMEM243	9.87e-09	0.412189	0.702	0.563	0.000252367	5	TMEM243
ANP32A	1.46e-08	0.366669	0.483	0.3	0.000372485	5	ANP32A
BNIP3L1	1.57e-08	0.335374	0.47	0.28	0.000402522	5	BNIP3L
PTPRE	1.61e-08	0.340041	0.318	0.148	0.000411553	5	PTPRE
ZNF891	1.74e-08	0.452482	0.258	0.107	0.000445901	5	ZNF891
CYB561A31	1.8e-08	0.34047	0.424	0.238	0.000458974	5	CYB561A3
RNF138	2.06e-08	0.346297	0.377	0.198	0.000526093	5	RNF138
SIT11	2.13e-08	0.381887	0.411	0.223	0.000544383	5	SIT1
CREM1	2.2e-08	0.445605	0.821	0.727	0.000563155	5	CREM
HMCES	2.66e-08	0.339361	0.364	0.197	0.000679379	5	HMCES
MAGOH	2.75e-08	0.296965	0.543	0.355	0.000703487	5	MAGOH
RRM2B	3.17e-08	0.269926	0.325	0.153	0.000811129	5	RRM2B
SF1	3.28e-08	0.298048	0.848	0.743	0.000838426	5	SF1
SNHG71	3.3e-08	0.39268	0.695	0.553	0.000842331	5	SNHG7
KMT2E	3.63e-08	0.348617	0.848	0.756	0.000927769	5	KMT2E
ING3	3.69e-08	0.364884	0.404	0.226	0.000943159	5	ING3
HLA-DMB1	3.8e-08	0.331661	0.709	0.496	0.000971862	5	HLA-DMB
GABARAPL1	3.87e-08	0.492446	0.45	0.271	0.00098941	5	GABARAPL1
ERGIC1	3.99e-08	0.394185	0.417	0.249	0.0010193	5	ERGIC1
CCNI	4.1e-08	0.306084	0.914	0.838	0.001048	5	CCNI
RNF144B	4.21e-08	0.302244	0.252	0.105	0.0010761	5	RNF144B
RBBP8	4.26e-08	0.32138	0.331	0.165	0.00108955	5	RBBP8
RASGRP21	5.37e-08	0.297076	0.55	0.344	0.00137187	5	RASGRP2
MDM41	5.46e-08	0.37211	0.656	0.496	0.00139553	5	MDM4
MED30	5.56e-08	0.381487	0.457	0.275	0.0014209	5	MED30
CLN8	5.64e-08	0.291155	0.278	0.127	0.00144245	5	CLN8
HIST1H1C	5.78e-08	0.5165	0.464	0.282	0.00147832	5	HIST1H1C
JOSD1	5.82e-08	0.347795	0.636	0.47	0.00148855	5	JOSD1
GRASP1	6.06e-08	0.365488	0.788	0.604	0.00154941	5	GRASP
ACAP2	6.11e-08	0.343828	0.536	0.349	0.00156066	5	ACAP2
RAB301	6.25e-08	0.353197	0.556	0.383	0.00159654	5	RAB30
SPTBN1	6.5e-08	0.405099	0.477	0.307	0.00166179	5	SPTBN1
PRR7	7.22e-08	0.314321	0.358	0.186	0.00184496	5	PRR7
SNX21	7.61e-08	0.266367	0.848	0.629	0.00194477	5	SNX2
DNMBP	9.47e-08	0.274343	0.272	0.123	0.00242074	5	DNMBP
RIOK1	9.48e-08	0.318196	0.338	0.179	0.00242441	5	RIOK1
MANBA	9.67e-08	0.274472	0.298	0.141	0.00247148	5	MANBA
SMAD2	1.06e-07	0.251583	0.272	0.127	0.0027148	5	SMAD2
BANP	1.16e-07	0.280141	0.305	0.149	0.00296772	5	BANP
PDS5A	1.17e-07	0.284546	0.391	0.218	0.00299604	5	PDS5A
ARHGEF18	1.31e-07	0.308859	0.351	0.191	0.00335335	5	ARHGEF18
NCL	1.37e-07	0.284703	0.881	0.863	0.00350246	5	NCL
OIP5-AS1	1.42e-07	0.403135	0.457	0.281	0.00363035	5	OIP5-AS1
ELF11	1.45e-07	0.334563	0.868	0.784	0.00371036	5	ELF1
TMEM131L	1.5e-07	0.316641	0.371	0.202	0.00384436	5	TMEM131L
LAT2	1.56e-07	0.333891	0.457	0.276	0.00399359	5	LAT2
SYF2	1.6e-07	0.321158	0.742	0.612	0.00410114	5	SYF2
PPP1R2	1.61e-07	0.433926	0.695	0.586	0.00411098	5	PPP1R2
SH2B3	1.66e-07	0.340155	0.331	0.174	0.00425416	5	SH2B3
TRABD	1.72e-07	0.35474	0.437	0.272	0.00438412	5	TRABD
PHF10	1.8e-07	0.408938	0.331	0.172	0.0045992	5	PHF10
GPATCH2L	1.88e-07	0.342266	0.311	0.162	0.00480488	5	GPATCH2L
STX71	1.97e-07	0.326778	0.483	0.3	0.00503455	5	STX7
N4BP2	2.18e-07	0.298873	0.291	0.145	0.00558289	5	N4BP2
RPGR	2.21e-07	0.363533	0.305	0.155	0.00565214	5	RPGR
OTUD1	2.35e-07	0.536898	0.583	0.419	0.00601864	5	OTUD1
VPS37B	2.78e-07	0.401834	0.768	0.617	0.00711141	5	VPS37B
HCG181	2.88e-07	0.588759	0.563	0.422	0.0073738	5	HCG18
KDM4B	2.94e-07	0.441926	0.563	0.408	0.00751497	5	KDM4B
PARD6A	3.17e-07	0.286246	0.285	0.141	0.00809085	5	PARD6A
MYH9	3.35e-07	0.314379	0.589	0.423	0.00855085	5	MYH9
ARID1B	3.41e-07	0.372828	0.656	0.495	0.0087278	5	ARID1B
ADD1	3.7e-07	0.326677	0.483	0.324	0.00945203	5	ADD1
PARP1	4.05e-07	0.292209	0.623	0.456	0.0103536	5	PARP1
MAP1LC3B	4.2e-07	0.380116	0.755	0.637	0.0107364	5	MAP1LC3B
RB1	4.25e-07	0.312784	0.477	0.305	0.0108585	5	RB1
RNASE6	4.33e-07	0.376328	0.331	0.176	0.0110673	5	RNASE6
SP140	4.98e-07	0.311883	0.543	0.388	0.0127257	5	SP140
POLR1D	5.05e-07	0.285247	0.609	0.456	0.0129131	5	POLR1D
CCT5	5.29e-07	0.292625	0.576	0.4	0.0135276	5	CCT5
ATP6V1G1	5.39e-07	0.303283	0.815	0.721	0.0137845	5	ATP6V1G1
WASF2	5.6e-07	0.268254	0.689	0.515	0.014313	5	WASF2
ATP5F1C	5.79e-07	0.298492	0.53	0.365	0.0147949	5	ATP5F1C
CHMP1B2	5.94e-07	0.514579	0.623	0.437	0.0151794	5	CHMP1B
PRKCB1	6.05e-07	0.333005	0.656	0.467	0.0154562	5	PRKCB
EBF1	6.14e-07	0.293002	0.47	0.292	0.0156853	5	EBF1
NR3C1	6.14e-07	0.386166	0.596	0.437	0.0156877	5	NR3C1
KPNA2	7.36e-07	0.394733	0.464	0.303	0.0188083	5	KPNA2
PAG1	7.66e-07	0.379241	0.344	0.191	0.0195784	5	PAG1
BAZ2B	7.76e-07	0.364636	0.291	0.154	0.0198265	5	BAZ2B
KAT6B	8.76e-07	0.358915	0.497	0.336	0.0223882	5	KAT6B
H2AFY	8.83e-07	0.26477	0.424	0.262	0.0225596	5	H2AFY
UBE2B	9.51e-07	0.253888	0.854	0.712	0.0242986	5	UBE2B
ACTG1	9.56e-07	0.257691	0.921	0.866	0.024432	5	ACTG1
CBX4	9.66e-07	0.31504	0.338	0.189	0.0246993	5	CBX4
TRIM381	1.05e-06	0.358565	0.636	0.468	0.0268408	5	TRIM38
MYL12B	1.08e-06	0.261607	0.841	0.727	0.0275742	5	MYL12B
SP110	1.19e-06	0.379218	0.589	0.431	0.0304441	5	SP110
FAM107B1	1.29e-06	0.346614	0.781	0.672	0.0329388	5	FAM107B
IL16	1.31e-06	0.263852	0.47	0.303	0.0333695	5	IL16
RNMT1	1.31e-06	0.319371	0.675	0.548	0.0335315	5	RNMT
EIF4G2	1.36e-06	0.257898	0.815	0.707	0.0347774	5	EIF4G2
SUSD6	1.46e-06	0.269393	0.278	0.138	0.0373903	5	SUSD6
PAPOLA	1.55e-06	0.251498	0.795	0.641	0.0396019	5	PAPOLA
MBD2	1.71e-06	0.325917	0.55	0.405	0.0435977	5	MBD2
RHOH2	1.78e-06	0.308241	0.801	0.698	0.0456179	5	RHOH
MAPRE2	1.81e-06	0.305797	0.417	0.255	0.0463047	5	MAPRE2
BCL6	1.91e-06	0.264509	0.252	0.12	0.048865	5	BCL6
DIPK2A	1.92e-06	0.329542	0.252	0.125	0.0491851	5	DIPK2A
BTF3L4	1.93e-06	0.303831	0.404	0.247	0.049342	5	BTF3L4
GNB1	1.96e-06	0.315791	0.543	0.399	0.0500748	5	GNB1
UBE2I1	2.02e-06	0.271572	0.715	0.531	0.0515122	5	UBE2I
CLEC2D2	2.1e-06	0.306187	0.642	0.466	0.053696	5	CLEC2D
MBP	2.54e-06	0.312729	0.53	0.357	0.0649591	5	MBP
SNX3	2.58e-06	0.275327	0.748	0.635	0.0658259	5	SNX3
TACC1	2.8e-06	0.313501	0.543	0.384	0.0715458	5	TACC1
PPP1CC	3.13e-06	0.347913	0.523	0.398	0.0800856	5	PPP1CC
SATB11	3.24e-06	0.264425	0.331	0.178	0.0828946	5	SATB1
MAP2K3	3.3e-06	0.291841	0.371	0.221	0.0842366	5	MAP2K3
PHF14	3.32e-06	0.269992	0.338	0.193	0.0849373	5	PHF14
HNRNPDL	3.62e-06	0.258248	0.841	0.76	0.0924613	5	HNRNPDL
LSM1	5.11e-06	0.253291	0.404	0.249	0.130637	5	LSM1
DMXL1	5.3e-06	0.270762	0.371	0.224	0.13543	5	DMXL1
AC024560.5	5.89e-06	0.355372	0.285	0.161	0.150466	5	AC024560.5
PWWP2B	6.21e-06	0.252476	0.252	0.126	0.158819	5	PWWP2B
CD471	6.59e-06	0.30788	0.629	0.513	0.168582	5	CD47
SNX51	6.78e-06	0.306664	0.477	0.329	0.173242	5	SNX5
ZNF1411	6.95e-06	0.275176	0.331	0.186	0.177617	5	ZNF141
MBNL2	7.24e-06	0.348179	0.424	0.287	0.185189	5	MBNL2
TM9SF1	7.32e-06	0.274583	0.252	0.136	0.187117	5	TM9SF1
PCGF5	7.57e-06	0.282729	0.437	0.293	0.193614	5	PCGF5
ZNF706	7.61e-06	0.373832	0.662	0.572	0.19452	5	ZNF706
TERF1	7.73e-06	0.450942	0.391	0.247	0.197495	5	TERF1
THUMPD3-AS1	7.75e-06	0.253512	0.583	0.418	0.19823	5	THUMPD3-AS1
TCP11L2	7.99e-06	0.275509	0.331	0.19	0.204173	5	TCP11L2
YPEL5	9.24e-06	0.34679	0.887	0.828	0.236312	5	YPEL5
ZBTB10	1e-05	0.333677	0.464	0.321	0.256777	5	ZBTB10
AC004687.11	1.02e-05	0.305276	0.536	0.39	0.259623	5	AC004687.1
PLP21	1.04e-05	0.334918	0.616	0.482	0.266211	5	PLP2
RAB11A	1.17e-05	0.290699	0.411	0.266	0.299731	5	RAB11A
PAFAH1B2	1.21e-05	0.286443	0.391	0.246	0.30826	5	PAFAH1B2
CHRAC1	1.29e-05	0.344736	0.417	0.283	0.330976	5	CHRAC1
SH3BP5	1.38e-05	0.263481	0.576	0.425	0.353704	5	SH3BP5
POMP	1.48e-05	0.285778	0.755	0.636	0.377655	5	POMP
P2RX5	1.5e-05	0.374291	0.55	0.397	0.383513	5	P2RX5
NARF	1.58e-05	0.260165	0.298	0.171	0.404579	5	NARF
CEP135	1.59e-05	0.281328	0.258	0.139	0.407675	5	CEP135
PRKAR1A	1.65e-05	0.288398	0.55	0.41	0.420861	5	PRKAR1A
TTC31	1.74e-05	0.325419	0.642	0.519	0.445801	5	TTC3
RPAIN	2e-05	0.274628	0.424	0.279	0.510002	5	RPAIN
CCDC93	2e-05	0.269499	0.278	0.157	0.510448	5	CCDC93
PTGER4	2.35e-05	0.363321	0.351	0.221	0.601637	5	PTGER4
REL1	2.36e-05	0.251604	0.934	0.808	0.603918	5	REL
SRSF9	2.4e-05	0.252537	0.662	0.556	0.613591	5	SRSF9
PCNX4	2.6e-05	0.408792	0.397	0.261	0.664902	5	PCNX4
CKS2	2.66e-05	0.384797	0.49	0.354	0.680218	5	CKS2
RYBP	2.68e-05	0.345593	0.464	0.338	0.684683	5	RYBP
SDE2	2.8e-05	0.291305	0.424	0.279	0.716703	5	SDE2
IVNS1ABP	2.88e-05	0.265092	0.437	0.294	0.735643	5	IVNS1ABP
STRBP	2.9e-05	0.262764	0.477	0.339	0.740775	5	STRBP
NDRG1	3.19e-05	0.331036	0.291	0.172	0.815702	5	NDRG1
SRP9	3.23e-05	0.337847	0.457	0.349	0.825051	5	SRP9
GLUL	3.31e-05	0.294986	0.311	0.185	0.845436	5	GLUL
NANS	3.49e-05	0.303249	0.437	0.323	0.891365	5	NANS
PRCP	3.75e-05	0.302866	0.298	0.179	0.958323	5	PRCP
ZNF207	3.93e-05	0.263488	0.609	0.464	1	5	ZNF207
HCLS1	3.96e-05	0.253975	0.563	0.437	1	5	HCLS1
ZDBF2	4.25e-05	0.340577	0.311	0.185	1	5	ZDBF2
LFNG	4.5e-05	0.292821	0.305	0.182	1	5	LFNG
GLO1	4.58e-05	0.320817	0.45	0.332	1	5	GLO1
CDKN2D	5.86e-05	0.353039	0.457	0.317	1	5	CDKN2D
TCP1	6.08e-05	0.267776	0.629	0.5	1	5	TCP1
CCDC85B	6.49e-05	0.255482	0.523	0.403	1	5	CCDC85B
IQGAP1	6.57e-05	0.288216	0.669	0.598	1	5	IQGAP1
PDLIM11	7.27e-05	0.261046	0.57	0.42	1	5	PDLIM1
GABPB1-AS11	7.59e-05	0.285771	0.404	0.262	1	5	GABPB1-AS1
DAAM11	7.67e-05	0.27088	0.305	0.189	1	5	DAAM1
PBXIP1	8.61e-05	0.316309	0.371	0.26	1	5	PBXIP1
GRHPR	8.65e-05	0.296511	0.325	0.209	1	5	GRHPR
METRNL1	0.000105592	0.309619	0.517	0.377	1	5	METRNL
ARPP19	0.000109196	0.250954	0.53	0.407	1	5	ARPP19
ZBTB21	0.000118138	0.250925	0.325	0.208	1	5	ZBTB21
DUSP51	0.000138605	0.257035	0.623	0.49	1	5	DUSP5
NR4A21	0.000150173	0.347351	0.775	0.745	1	5	NR4A2
RBM23	0.000150919	0.281905	0.437	0.318	1	5	RBM23
ZNF3311	0.000167545	0.458907	0.715	0.685	1	5	ZNF331
SYNE2	0.000169636	0.311465	0.404	0.28	1	5	SYNE2
HMGN2	0.00016988	0.306149	0.695	0.656	1	5	HMGN2
SKIL1	0.000184174	0.322904	0.563	0.475	1	5	SKIL
ZC3H15	0.000202067	0.261945	0.609	0.515	1	5	ZC3H15
IRF8	0.000204165	0.276061	0.636	0.511	1	5	IRF8
ATR	0.000215705	0.25424	0.272	0.164	1	5	ATR
BACH1	0.000218382	0.293542	0.603	0.504	1	5	BACH1
TRAF4	0.000236896	0.324564	0.437	0.326	1	5	TRAF4
STT3B	0.000238468	0.275606	0.351	0.24	1	5	STT3B
CCT4	0.000239405	0.254128	0.603	0.516	1	5	CCT4
CCDC1071	0.000325474	0.358903	0.543	0.445	1	5	CCDC107
DYNLL1	0.000344595	0.280375	0.755	0.692	1	5	DYNLL1
ACBD3	0.000370622	0.258293	0.444	0.348	1	5	ACBD3
BCL2L11	0.000397262	0.34257	0.503	0.411	1	5	BCL2L11
NFE2L21	0.000406623	0.268853	0.722	0.646	1	5	NFE2L2
SNHG8	0.000419406	0.254675	0.788	0.734	1	5	SNHG8
RASGEF1B1	0.000481662	0.278344	0.596	0.48	1	5	RASGEF1B
IRF2BP21	0.000493817	0.281316	0.55	0.454	1	5	IRF2BP2
ANKRD11	0.000503304	0.354922	0.589	0.471	1	5	ANKRD11
BIRC2	0.000558112	0.286255	0.397	0.282	1	5	BIRC2
CAMK1D	0.000622718	0.255091	0.351	0.243	1	5	CAMK1D
PPP1R12A	0.000637983	0.251172	0.483	0.379	1	5	PPP1R12A
USP34	0.000774895	0.268222	0.483	0.392	1	5	USP34
CENPC	0.000834415	0.256679	0.417	0.313	1	5	CENPC
ALG132	0.000935857	0.290337	0.589	0.51	1	5	ALG13
SRSF3	0.00100158	0.251347	0.801	0.742	1	5	SRSF3
AC025164.11	0.00111887	0.298368	0.424	0.314	1	5	AC025164.1
KLHL6	0.00120127	0.284545	0.285	0.195	1	5	KLHL6
ISCA1	0.00124238	0.251607	0.497	0.401	1	5	ISCA1
FBXO33	0.00124239	0.263745	0.278	0.187	1	5	FBXO33
MIS18BP1	0.00148118	0.26483	0.43	0.328	1	5	MIS18BP1
ITGAE	0.00154248	0.252439	0.351	0.258	1	5	ITGAE
SUGT1	0.0016561	0.290737	0.411	0.313	1	5	SUGT1
N4BP2L1	0.00195229	0.283023	0.311	0.224	1	5	N4BP2L1
BBX	0.00220806	0.280497	0.523	0.452	1	5	BBX
PPM1K	0.00221064	0.25505	0.483	0.377	1	5	PPM1K
ZFP36L2	0.00276453	0.310061	0.848	0.868	1	5	ZFP36L2
LINC01578	0.00278588	0.259368	0.689	0.627	1	5	LINC01578
HNRNPR	0.00351225	0.250878	0.55	0.479	1	5	HNRNPR
HSPE1	0.00435824	0.286552	0.887	0.916	1	5	HSPE1
IL32	2.21e-77	1.56018	0.815	0.186	5.65e-73	6	IL32
NKG7	2.94e-76	1.63604	0.881	0.241	7.53e-72	6	NKG7
CD7	3.56e-72	1.25999	0.681	0.126	9.1e-68	6	CD7
CCL5	1.19e-68	1.67826	0.889	0.293	3.05e-64	6	CCL5
CST7	5.77e-66	1.30458	0.748	0.175	1.48e-61	6	CST7
CTSW	2.72e-61	1.02495	0.541	0.087	6.97e-57	6	CTSW
GZMK	1.44e-56	1.2135	0.578	0.115	3.67e-52	6	GZMK
CRTAM	4.72e-55	1.03618	0.444	0.063	1.21e-50	6	CRTAM
GZMA	1.02e-54	1.17305	0.615	0.134	2.62e-50	6	GZMA
CCL4	2.96e-50	1.84572	0.911	0.469	7.56e-46	6	CCL4
CD3E	1.26e-45	0.899304	0.511	0.106	3.23e-41	6	CD3E
GZMM	3.04e-45	0.969629	0.526	0.116	7.77e-41	6	GZMM
ANXA1	4.22e-45	1.23414	0.667	0.208	1.08e-40	6	ANXA1
CCL4L2	1.32e-44	1.39621	0.719	0.249	3.36e-40	6	CCL4L2
PIK3R1	8.19e-43	1.21944	0.793	0.344	2.09e-38	6	PIK3R1
XCL2	5.86e-42	1.02763	0.467	0.092	1.5e-37	6	XCL2
GNLY	6.54e-41	1.57557	0.504	0.115	1.67e-36	6	GNLY
CD8A	1.14e-39	0.953526	0.422	0.08	2.91e-35	6	CD8A
FYB1	1.84e-39	0.963514	0.511	0.125	4.71e-35	6	FYB1
CD3D	7.16e-39	0.956924	0.459	0.101	1.83e-34	6	CD3D
IL7R	2.41e-38	1.23194	0.533	0.134	6.16e-34	6	IL7R
KLRB1	2.67e-38	1.05152	0.563	0.151	6.82e-34	6	KLRB1
SRGN	1.96e-37	0.93246	0.97	0.807	5.02e-33	6	SRGN
SH2D1A	7.21e-37	0.628686	0.326	0.05	1.84e-32	6	SH2D1A
HCST	1.68e-36	1.03317	0.711	0.301	4.31e-32	6	HCST
CD3G	1.97e-35	0.757281	0.393	0.076	5.04e-31	6	CD3G
GPR171	2.07e-35	0.633018	0.289	0.04	5.29e-31	6	GPR171
KLRD1	2.75e-35	0.969604	0.526	0.14	7.04e-31	6	KLRD1
SYTL3	2.85e-35	0.873445	0.57	0.173	7.28e-31	6	SYTL3
CD2	1.76e-34	0.887339	0.43	0.097	4.49e-30	6	CD2
IL2RB	6.2e-34	0.718276	0.385	0.077	1.58e-29	6	IL2RB
TNFAIP3	3.93e-32	0.955448	0.852	0.531	1e-27	6	TNFAIP3
FOSL21	6.34e-32	1.04097	0.644	0.252	1.62e-27	6	FOSL2
METRNL2	2.35e-31	0.919369	0.77	0.36	6e-27	6	METRNL
KLRK1	3.65e-30	0.739946	0.481	0.135	9.34e-26	6	KLRK1
DUSP21	2.76e-29	0.819086	0.889	0.614	7.05e-25	6	DUSP2
TRBC1	1.49e-27	0.930816	0.422	0.113	3.81e-23	6	TRBC1
GIMAP7	1.52e-27	0.593277	0.296	0.055	3.88e-23	6	GIMAP7
CD96	8.62e-27	0.5418	0.304	0.06	2.2e-22	6	CD96
ID2	1.89e-26	0.826404	0.541	0.192	4.82e-22	6	ID2
TNFSF14	5.49e-26	0.53812	0.274	0.05	1.4e-21	6	TNFSF14
TRDC	7.38e-26	0.708577	0.259	0.046	1.89e-21	6	TRDC
CNOT6L	7.94e-26	0.886941	0.748	0.445	2.03e-21	6	CNOT6L
ALB	1.31e-25	0.918517	0.385	0.103	3.36e-21	6	ALB
FAM177A1	1.44e-25	0.888113	0.8	0.501	3.69e-21	6	FAM177A1
FYN	1.05e-24	0.790718	0.533	0.202	2.7e-20	6	FYN
CD247	1.24e-24	0.710668	0.37	0.096	3.17e-20	6	CD247
BCL11B	1.71e-24	0.733847	0.348	0.085	4.38e-20	6	BCL11B
TYROBP	2.86e-24	0.847837	0.452	0.144	7.3e-20	6	TYROBP
ARL4C	5.66e-24	0.840315	0.704	0.37	1.45e-19	6	ARL4C
GZMH	5.75e-23	0.662593	0.296	0.065	1.47e-18	6	GZMH
SAMD3	2.19e-22	0.521197	0.252	0.05	5.6e-18	6	SAMD3
B2M	2.89e-22	0.325028	1	1	7.39e-18	6	B2M
GZMB	8.85e-22	0.872213	0.356	0.095	2.26e-17	6	GZMB
SPN	5.04e-21	0.529356	0.296	0.071	1.29e-16	6	SPN
FCER1G	1.44e-20	0.727901	0.326	0.085	3.68e-16	6	FCER1G
LINC01871	2.88e-20	0.515055	0.281	0.065	7.35e-16	6	LINC01871
PRF1	3.15e-20	0.7549	0.348	0.101	8.05e-16	6	PRF1
LEPROTL1	2.19e-19	0.796601	0.541	0.248	5.59e-15	6	LEPROTL1
PRKCH	3.68e-19	0.480493	0.289	0.074	9.4e-15	6	PRKCH
CEBPD	1.36e-18	0.841944	0.333	0.1	3.49e-14	6	CEBPD
RNF125	3.01e-18	0.656081	0.393	0.137	7.69e-14	6	RNF125
RUNX3	4.58e-18	0.730335	0.644	0.389	1.17e-13	6	RUNX3
SH2D2A	7.44e-18	0.565739	0.311	0.09	1.9e-13	6	SH2D2A
IFITM2	1.27e-17	0.888325	0.748	0.579	3.24e-13	6	IFITM2
HOPX	1.77e-17	0.633266	0.385	0.131	4.52e-13	6	HOPX
S100A41	1.92e-17	0.755175	0.659	0.39	4.91e-13	6	S100A4
LCK	1.96e-17	0.483085	0.296	0.082	5e-13	6	LCK
MYBL1	2.74e-17	0.574638	0.267	0.069	7e-13	6	MYBL1
ZFP36L21	4.02e-17	0.546641	0.963	0.859	1.03e-12	6	ZFP36L2
PFKFB3	4.36e-17	0.584789	0.393	0.139	1.11e-12	6	PFKFB3
SLA	1.21e-16	0.65423	0.459	0.193	3.09e-12	6	SLA
TRBC2	1.26e-16	0.798656	0.652	0.425	3.22e-12	6	TRBC2
ETS1	2.09e-16	0.776014	0.689	0.472	5.35e-12	6	ETS1
MT2A	2.83e-16	0.782843	0.541	0.272	7.23e-12	6	MT2A
IFNG	3.03e-16	0.757954	0.289	0.082	7.75e-12	6	IFNG
TENT4B	5.21e-16	0.571077	0.356	0.126	1.33e-11	6	TENT4B
PTPRC	5.25e-16	0.574819	0.926	0.807	1.34e-11	6	PTPRC
PHLDA1	1.96e-15	0.557552	0.259	0.072	5.02e-11	6	PHLDA1
RORA	2.61e-15	0.673142	0.437	0.189	6.68e-11	6	RORA
EVL	1.14e-14	0.68006	0.593	0.374	2.92e-10	6	EVL
ACTB	1.53e-14	0.408491	0.985	0.959	3.92e-10	6	ACTB
STAT4	1.83e-14	0.571976	0.385	0.154	4.67e-10	6	STAT4
CMC1	2.06e-14	0.718085	0.437	0.201	5.27e-10	6	CMC1
CALM1	2.42e-14	0.399058	0.963	0.946	6.17e-10	6	CALM1
IFITM1	3.88e-14	0.719031	0.467	0.223	9.91e-10	6	IFITM1
CLEC2B3	5.18e-14	0.502105	0.674	0.399	1.32e-09	6	CLEC2B
MT-ND2	1.33e-13	0.362527	1	0.988	3.4e-09	6	MT-ND2
PFN1	2.31e-13	0.521879	0.896	0.857	5.89e-09	6	PFN1
HLA-B	2.32e-13	0.280927	1	0.997	5.94e-09	6	HLA-B
TSPYL2	2.95e-13	0.697008	0.6	0.376	7.55e-09	6	TSPYL2
DOK2	2.97e-13	0.449478	0.274	0.086	7.59e-09	6	DOK2
CCL3	4.59e-13	1.09827	0.437	0.207	1.17e-08	6	CCL3
NR4A22	7.92e-13	0.429291	0.896	0.737	2.03e-08	6	NR4A2
GAPDH1	8.62e-13	0.526813	0.807	0.72	2.2e-08	6	GAPDH
AAK1	2.49e-12	0.538381	0.348	0.142	6.37e-08	6	AAK1
TRAC	2.58e-12	0.566141	0.341	0.14	6.59e-08	6	TRAC
LRRC75A	3.69e-12	0.580613	0.378	0.17	9.42e-08	6	LRRC75A
SRSF7	4.56e-12	0.416411	0.881	0.889	1.17e-07	6	SRSF7
PITPNC1	9.26e-12	0.444325	0.252	0.085	2.37e-07	6	PITPNC1
GPR65	9.64e-12	0.611271	0.467	0.251	2.47e-07	6	GPR65
MAF	1.71e-11	0.560766	0.267	0.093	4.37e-07	6	MAF
SATB12	2.54e-11	0.511811	0.393	0.175	6.49e-07	6	SATB1
ITM2A	2.99e-11	0.557401	0.356	0.16	7.65e-07	6	ITM2A
ITGAL	3.45e-11	0.520949	0.326	0.138	8.81e-07	6	ITGAL
TNFRSF1B1	3.56e-11	0.542247	0.519	0.295	9.11e-07	6	TNFRSF1B
LITAF1	5.5e-11	0.471746	0.704	0.551	1.41e-06	6	LITAF
PDCD4	6.71e-11	0.628301	0.667	0.567	1.72e-06	6	PDCD4
GABARAPL11	1.15e-10	0.510408	0.489	0.27	2.93e-06	6	GABARAPL1
ACTG11	1.17e-10	0.357987	0.933	0.866	2.99e-06	6	ACTG1
AREG1	1.4e-10	0.644053	0.689	0.479	3.57e-06	6	AREG
SH3BGRL3	2.06e-10	0.471344	0.844	0.846	5.27e-06	6	SH3BGRL3
SAMSN11	4.6e-10	0.503362	0.585	0.384	1.18e-05	6	SAMSN1
MT-ND4L	5.03e-10	0.383081	0.807	0.729	1.28e-05	6	MT-ND4L
HLA-A	5.52e-10	0.293507	0.993	0.983	1.41e-05	6	HLA-A
TMSB4X1	5.6e-10	0.27007	1	0.98	1.43e-05	6	TMSB4X
ATP1B31	7.1e-10	0.424542	0.763	0.582	1.81e-05	6	ATP1B3
CEMIP21	7.45e-10	0.480371	0.644	0.439	1.9e-05	6	CEMIP2
MALAT1	8.58e-10	0.438848	1	0.999	2.19e-05	6	MALAT1
RPS261	1.24e-09	0.362377	0.963	0.907	3.17e-05	6	RPS26
ITGB21	1.33e-09	0.529184	0.481	0.285	3.39e-05	6	ITGB2
RGS11	1.58e-09	0.391285	0.674	0.464	4.03e-05	6	RGS1
SKAP1	2.05e-09	0.504421	0.348	0.169	5.24e-05	6	SKAP1
MTFP1	2.38e-09	0.415188	0.281	0.121	6.08e-05	6	MTFP1
MT-ND5	2.57e-09	0.275863	0.97	0.943	6.57e-05	6	MT-ND5
STK17B1	2.69e-09	0.441454	0.756	0.672	6.87e-05	6	STK17B
PLAAT4	3.73e-09	0.594007	0.452	0.288	9.54e-05	6	PLAAT4
HNRNPA31	6.33e-09	0.44256	0.807	0.75	0.000161696	6	HNRNPA3
CRYBG1	7.22e-09	0.516085	0.422	0.246	0.000184594	6	CRYBG1
APMAP	7.46e-09	0.396354	0.274	0.119	0.000190599	6	APMAP
SYAP1	8.6e-09	0.416065	0.704	0.561	0.000219723	6	SYAP1
CREM2	1.32e-08	0.343074	0.881	0.723	0.000336208	6	CREM
CKLF	1.81e-08	0.520041	0.4	0.229	0.000461848	6	CKLF
GUK1	1.85e-08	0.424867	0.667	0.615	0.000473569	6	GUK1
ARAP2	1.86e-08	0.41721	0.385	0.207	0.00047513	6	ARAP2
CD99	1.96e-08	0.480009	0.57	0.423	0.000499923	6	CD99
DNAJB6	2.83e-08	0.368519	0.793	0.755	0.000723575	6	DNAJB6
PNRC1	2.88e-08	0.287153	0.941	0.938	0.000735201	6	PNRC1
AKNA	3.97e-08	0.494551	0.496	0.328	0.00101384	6	AKNA
DDIT4	5.49e-08	0.504273	0.681	0.559	0.00140398	6	DDIT4
CASP8	1.41e-07	0.398718	0.363	0.202	0.0035926	6	CASP8
HIPK1	1.45e-07	0.474642	0.378	0.221	0.00371505	6	HIPK1
MT-ATP6	1.82e-07	0.255539	1	0.998	0.0046528	6	MT-ATP6
SET	2.82e-07	0.367927	0.8	0.769	0.00721395	6	SET
STAT1	3.72e-07	0.412971	0.356	0.2	0.00949843	6	STAT1
APOL6	4.14e-07	0.42485	0.274	0.133	0.0105929	6	APOL6
LCP1	4.5e-07	0.402108	0.667	0.559	0.0115065	6	LCP1
AKAP13	5.04e-07	0.404886	0.726	0.651	0.0128917	6	AKAP13
ABHD17A	6.19e-07	0.481219	0.437	0.289	0.0158134	6	ABHD17A
CHD11	7.02e-07	0.357317	0.644	0.533	0.017946	6	CHD1
PARP8	9.69e-07	0.414061	0.378	0.224	0.0247591	6	PARP8
TPM31	1.15e-06	0.317939	0.8	0.74	0.02932	6	TPM3
C9orf78	1.36e-06	0.426181	0.511	0.381	0.0346775	6	C9orf78
ARID4B	1.57e-06	0.472007	0.637	0.567	0.0400325	6	ARID4B
FTH12	1.73e-06	0.25089	1	0.982	0.0443401	6	FTH1
HIST1H4C	1.77e-06	0.389073	0.748	0.668	0.0451975	6	HIST1H4C
HMGB2	2.08e-06	0.496596	0.444	0.313	0.0531535	6	HMGB2
MACF1	2.14e-06	0.476713	0.481	0.349	0.0546845	6	MACF1
HMGB11	2.14e-06	0.275744	0.926	0.929	0.0547753	6	HMGB1
RNF213	2.26e-06	0.44388	0.548	0.428	0.0578554	6	RNF213
LYAR	2.6e-06	0.307737	0.274	0.138	0.0665525	6	LYAR
C1orf56	3.01e-06	0.554476	0.422	0.295	0.0769417	6	C1orf56
SNHG29	3.32e-06	0.3082	0.837	0.814	0.0848072	6	SNHG29
IL2RG	3.6e-06	0.376723	0.644	0.604	0.0919281	6	IL2RG
FUS	3.95e-06	0.332494	0.807	0.783	0.100899	6	FUS
S100A11	4.16e-06	0.365253	0.504	0.365	0.106469	6	S100A11
SARAF2	4.48e-06	0.278422	0.822	0.844	0.114624	6	SARAF
ZFP36	4.68e-06	0.366644	0.837	0.835	0.119733	6	ZFP36
CD811	6.88e-06	0.364902	0.689	0.679	0.175839	6	CD81
PABPC11	7.3e-06	0.26507	0.904	0.938	0.186589	6	PABPC1
LDHA	7.79e-06	0.40011	0.563	0.485	0.199108	6	LDHA
IQGAP2	8.68e-06	0.472322	0.319	0.186	0.221904	6	IQGAP2
RGCC	1e-05	0.447051	0.563	0.431	0.256321	6	RGCC
TMA7	1.13e-05	0.252906	0.852	0.841	0.289354	6	TMA7
PTGER41	1.15e-05	0.364581	0.37	0.22	0.294509	6	PTGER4
ITGA4	1.28e-05	0.453978	0.526	0.428	0.325954	6	ITGA4
ARHGAP9	1.71e-05	0.40853	0.319	0.193	0.436066	6	ARHGAP9
MT-ND6	1.73e-05	0.600445	0.444	0.343	0.442156	6	MT-ND6
SPOCK2	1.76e-05	0.409325	0.356	0.229	0.449183	6	SPOCK2
BDP1	1.83e-05	0.394357	0.504	0.38	0.4667	6	BDP1
SELENOK	2e-05	0.260856	0.852	0.845	0.510196	6	SELENOK
EML4	2.17e-05	0.476935	0.533	0.406	0.554	6	EML4
NCL1	2.59e-05	0.364606	0.859	0.865	0.663329	6	NCL
SYNE1	2.61e-05	0.298389	0.289	0.161	0.665963	6	SYNE1
CCNH	2.7e-05	0.424253	0.563	0.466	0.690128	6	CCNH
CFL1	2.75e-05	0.272918	0.859	0.904	0.703565	6	CFL1
CEBPB	2.79e-05	0.478141	0.393	0.271	0.713662	6	CEBPB
CDC42SE1	3.39e-05	0.445035	0.593	0.515	0.865444	6	CDC42SE1
PIP4K2A	3.44e-05	0.445274	0.422	0.31	0.878763	6	PIP4K2A
ITM2B1	3.5e-05	0.33087	0.741	0.756	0.895431	6	ITM2B
FABP5	3.91e-05	0.508503	0.319	0.199	0.999828	6	FABP5
PPP1R21	4.16e-05	0.383918	0.63	0.591	1	6	PPP1R2
DDX24	4.21e-05	0.347965	0.711	0.739	1	6	DDX24
IRF1	4.43e-05	0.372922	0.681	0.648	1	6	IRF1
ABRACL	4.52e-05	0.340317	0.43	0.297	1	6	ABRACL
ATP5IF1	5.12e-05	0.441454	0.526	0.461	1	6	ATP5IF1
CTSC	5.2e-05	0.423893	0.341	0.221	1	6	CTSC
PTPN22	6.54e-05	0.409444	0.407	0.288	1	6	PTPN22
MIER1	6.6e-05	0.323732	0.43	0.303	1	6	MIER1
MYL12A	6.78e-05	0.324256	0.815	0.815	1	6	MYL12A
GSPT1	7.22e-05	0.458689	0.481	0.405	1	6	GSPT1
BAZ1A	7.62e-05	0.419657	0.467	0.37	1	6	BAZ1A
RSRP1	7.91e-05	0.359965	0.674	0.661	1	6	RSRP1
DEK	8e-05	0.399733	0.548	0.462	1	6	DEK
ITGB11	8.06e-05	0.309225	0.489	0.368	1	6	ITGB1
PPP2R5C	9.26e-05	0.466931	0.57	0.55	1	6	PPP2R5C
GNG2	0.000105569	0.335135	0.504	0.385	1	6	GNG2
RAP2B	0.000106858	0.42586	0.296	0.188	1	6	RAP2B
G3BP2	0.000127313	0.435531	0.593	0.569	1	6	G3BP2
C12orf75	0.000159352	0.369963	0.267	0.163	1	6	C12orf75
BHLHE40	0.000163536	0.320314	0.296	0.183	1	6	BHLHE40
CTNNB1	0.000192525	0.411283	0.444	0.334	1	6	CTNNB1
PTPRE1	0.000203391	0.350566	0.259	0.154	1	6	PTPRE
PDE4D	0.000208069	0.334827	0.259	0.155	1	6	PDE4D
RNF19A	0.000210376	0.398535	0.489	0.401	1	6	RNF19A
SSBP4	0.000211698	0.273006	0.289	0.177	1	6	SSBP4
RBM6	0.000213116	0.410222	0.489	0.428	1	6	RBM6
DYNLT1	0.000213466	0.395307	0.422	0.322	1	6	DYNLT1
ARGLU1	0.000222178	0.387232	0.674	0.668	1	6	ARGLU1
TLE4	0.000286845	0.386876	0.385	0.278	1	6	TLE4
HLA-F	0.000289473	0.321893	0.637	0.636	1	6	HLA-F
PNN	0.000312896	0.401489	0.6	0.596	1	6	PNN
CALR	0.000338091	0.252885	0.763	0.745	1	6	CALR
SNHG16	0.000343155	0.363037	0.467	0.373	1	6	SNHG16
PDCL3	0.000369265	0.264157	0.267	0.16	1	6	PDCL3
MBP1	0.000377917	0.272453	0.474	0.362	1	6	MBP
HNRNPH1	0.000395921	0.381814	0.741	0.735	1	6	HNRNPH1
H2AFX	0.000399139	0.365724	0.304	0.204	1	6	H2AFX
CTBP1	0.000408738	0.389253	0.311	0.212	1	6	CTBP1
ATP5MC2	0.000452658	0.27461	0.748	0.797	1	6	ATP5MC2
PPP1CB1	0.000454336	0.352739	0.659	0.617	1	6	PPP1CB
EIF5	0.000462723	0.273621	0.741	0.76	1	6	EIF5
CHST12	0.000481461	0.330827	0.259	0.164	1	6	CHST12
NINJ1	0.000498927	0.364901	0.281	0.184	1	6	NINJ1
HELZ	0.000508401	0.330088	0.333	0.234	1	6	HELZ
NFE2L22	0.000516201	0.292896	0.674	0.65	1	6	NFE2L2
RNF115	0.000524646	0.339983	0.319	0.224	1	6	RNF115
VPS37B1	0.000530262	0.313705	0.667	0.625	1	6	VPS37B
SEPTIN71	0.000535612	0.278119	0.704	0.749	1	6	SEPTIN7
TERF2IP	0.000562311	0.383254	0.585	0.578	1	6	TERF2IP
FAM133B	0.000566887	0.274601	0.667	0.643	1	6	FAM133B
SC5D2	0.000585326	0.262814	0.526	0.415	1	6	SC5D
MBNL1	0.000640409	0.332332	0.615	0.578	1	6	MBNL1
RALGAPA1	0.000643979	0.36615	0.415	0.324	1	6	RALGAPA1
EFHD2	0.000650283	0.454395	0.43	0.358	1	6	EFHD2
HNRNPA2B1	0.000664862	0.287656	0.859	0.929	1	6	HNRNPA2B1
UTRN1	0.000708065	0.367478	0.496	0.421	1	6	UTRN
PSME1	0.000727215	0.261039	0.704	0.718	1	6	PSME1
TOB1	0.00102198	0.421317	0.304	0.215	1	6	TOB1
NONO	0.00109053	0.33344	0.422	0.354	1	6	NONO
ZEB22	0.00115932	0.360174	0.474	0.4	1	6	ZEB2
PSMA7	0.00116341	0.289403	0.659	0.676	1	6	PSMA7
RASA2	0.00116807	0.35109	0.281	0.19	1	6	RASA2
SNRK	0.00117775	0.332802	0.274	0.18	1	6	SNRK
SKP1	0.00120043	0.295313	0.659	0.776	1	6	SKP1
PIK3IP11	0.0012623	0.306749	0.393	0.3	1	6	PIK3IP1
ARPC1B1	0.00137546	0.282592	0.63	0.607	1	6	ARPC1B
SYNE21	0.00141516	0.360029	0.37	0.284	1	6	SYNE2
COPA	0.00163813	0.307714	0.43	0.36	1	6	COPA
SOD1	0.00169614	0.329157	0.607	0.644	1	6	SOD1
ALOX5AP	0.00171951	0.252648	0.415	0.32	1	6	ALOX5AP
PPP1R18	0.00182632	0.33702	0.281	0.199	1	6	PPP1R18
PAK2	0.00213871	0.388153	0.519	0.491	1	6	PAK2
IVNS1ABP1	0.00218419	0.309898	0.378	0.3	1	6	IVNS1ABP
CALM3	0.0022832	0.317327	0.385	0.313	1	6	CALM3
LPP	0.00236482	0.289885	0.281	0.194	1	6	LPP
JOSD11	0.00237399	0.34948	0.526	0.479	1	6	JOSD1
IFNGR1	0.00242869	0.426742	0.378	0.3	1	6	IFNGR1
MLLT6	0.00245693	0.299551	0.281	0.197	1	6	MLLT6
RAB8B	0.00249094	0.257935	0.556	0.497	1	6	RAB8B
CHIC2	0.00273056	0.294112	0.259	0.175	1	6	CHIC2
JAK1	0.00288766	0.318907	0.637	0.668	1	6	JAK1
DHX36	0.00293243	0.284911	0.563	0.544	1	6	DHX36
BRD1	0.00297677	0.368386	0.274	0.196	1	6	BRD1
JMJD6	0.00313168	0.333355	0.333	0.263	1	6	JMJD6
MYL12B1	0.00335964	0.252937	0.704	0.738	1	6	MYL12B
CCSER2	0.00336858	0.313326	0.267	0.188	1	6	CCSER2
TLN1	0.00338307	0.298611	0.519	0.468	1	6	TLN1
HERPUD2	0.00373684	0.344853	0.319	0.245	1	6	HERPUD2
HMGN1	0.00424515	0.271402	0.711	0.732	1	6	HMGN1
TBC1D10C	0.00428811	0.260875	0.378	0.294	1	6	TBC1D10C
STAG2	0.00451077	0.321347	0.444	0.386	1	6	STAG2
CCND2	0.00494263	0.289521	0.304	0.22	1	6	CCND2
TRA2A	0.00495922	0.289348	0.57	0.564	1	6	TRA2A
TUBA4A	0.00515502	0.369219	0.57	0.579	1	6	TUBA4A
LBH1	0.00595918	0.308084	0.444	0.37	1	6	LBH
FLNA	0.00624343	0.291046	0.422	0.362	1	6	FLNA
POLR2K	0.0063214	0.292544	0.437	0.39	1	6	POLR2K
SYNRG	0.00632455	0.257261	0.363	0.289	1	6	SYNRG
CLDND1	0.00743115	0.284088	0.363	0.304	1	6	CLDND1
PHF20L1	0.00771802	0.317074	0.363	0.298	1	6	PHF20L1
S100A6	0.00804745	0.302475	0.526	0.527	1	6	S100A6
USP361	0.00815074	0.28133	0.489	0.423	1	6	USP36
UBE2S	0.00817481	0.440695	0.563	0.576	1	6	UBE2S
SHISA5	0.00957566	0.309748	0.252	0.189	1	6	SHISA5
LINC00623	0.00997052	0.253716	0.267	0.197	1	6	LINC00623
JCHAIN1	1.3e-66	2.53867	0.905	0.341	3.32e-62	7	JCHAIN
SEC11C1	7.53e-47	1.06803	0.873	0.399	1.92e-42	7	SEC11C
PDIA41	3.84e-45	0.758041	0.659	0.163	9.82e-41	7	PDIA4
MZB11	1.02e-44	1.01325	0.889	0.36	2.61e-40	7	MZB1
TNFRSF171	1.09e-44	0.566489	0.563	0.117	2.78e-40	7	TNFRSF17
IGKC1	1.57e-42	1.78715	0.96	0.819	4.01e-38	7	IGKC
LINC02362	1.83e-41	0.308148	0.31	0.036	4.68e-37	7	LINC02362
HSP90B11	8.59e-41	1.11611	0.96	0.664	2.2e-36	7	HSP90B1
TXNDC51	9.91e-41	1.02002	0.77	0.269	2.53e-36	7	TXNDC5
CYTOR1	8.5e-37	0.926837	0.698	0.215	2.17e-32	7	CYTOR
FKBP111	1.03e-36	0.814654	0.754	0.273	2.62e-32	7	FKBP11
IGLC11	9.8e-35	0.861556	0.802	0.269	2.51e-30	7	IGLC1
AQP31	2.46e-33	0.419024	0.413	0.081	6.3e-29	7	AQP3
PRDM11	5.56e-32	0.761849	0.667	0.212	1.42e-27	7	PRDM1
AC026369.3	2.69e-31	0.255326	0.262	0.034	6.88e-27	7	AC026369.3
SSR41	4.08e-31	1.01057	0.913	0.738	1.04e-26	7	SSR4
IGHA1	8.51e-31	2.94644	0.73	0.322	2.18e-26	7	IGHA1
XBP11	1.15e-28	0.736537	0.802	0.379	2.94e-24	7	XBP1
ITM2C2	8.25e-27	0.6209	0.738	0.3	2.11e-22	7	ITM2C
DERL31	1.74e-26	0.7085	0.579	0.188	4.45e-22	7	DERL3
SDF2L11	2.16e-26	0.615295	0.579	0.197	5.52e-22	7	SDF2L1
PPIB1	4.15e-26	0.844503	0.865	0.593	1.06e-21	7	PPIB
SSR31	4.39e-26	0.700707	0.754	0.367	1.12e-21	7	SSR3
ERN11	6.34e-26	0.5216	0.524	0.158	1.62e-21	7	ERN1
LIME11	6.8e-26	0.540983	0.635	0.216	1.74e-21	7	LIME1
PERP1	3.11e-25	0.300689	0.302	0.056	7.94e-21	7	PERP
IGHA2	3.76e-24	1.13631	0.413	0.115	9.6e-20	7	IGHA2
FNDC3B1	2.25e-23	0.319725	0.437	0.117	5.75e-19	7	FNDC3B
SLAMF71	4.84e-23	0.477821	0.651	0.238	1.24e-18	7	SLAMF7
MANF1	6.37e-23	0.631207	0.698	0.323	1.63e-18	7	MANF
SELENOS1	3.5e-22	0.643198	0.73	0.38	8.95e-18	7	SELENOS
CD271	3.92e-22	0.551918	0.595	0.224	1e-17	7	CD27
NUCB21	9.49e-22	0.525401	0.571	0.209	2.43e-17	7	NUCB2
MYDGF1	2.34e-21	0.618489	0.675	0.308	5.98e-17	7	MYDGF
HM131	2.45e-21	0.49991	0.587	0.222	6.26e-17	7	HM13
SEC61B1	5.11e-21	0.574078	0.873	0.672	1.31e-16	7	SEC61B
PRDX41	1.14e-20	0.425898	0.587	0.216	2.92e-16	7	PRDX4
TRIB11	3.8e-20	0.376893	0.429	0.127	9.7e-16	7	TRIB1
ABCB91	4.46e-20	0.282969	0.302	0.067	1.14e-15	7	ABCB9
ERLEC11	1.28e-19	0.433199	0.619	0.243	3.26e-15	7	ERLEC1
NUGGC	1.77e-19	0.262145	0.254	0.051	4.53e-15	7	NUGGC
LGALS3	5.06e-19	0.261148	0.46	0.144	1.29e-14	7	LGALS3
DNAJC11	7.74e-19	0.443896	0.587	0.227	1.98e-14	7	DNAJC1
MANEA1	1.05e-18	0.250956	0.349	0.093	2.69e-14	7	MANEA
GNLY1	5.24e-18	0.853102	0.389	0.124	1.34e-13	7	GNLY
LMAN11	1.48e-17	0.502732	0.659	0.303	3.78e-13	7	LMAN1
SPATS21	2.72e-17	0.262283	0.444	0.144	6.96e-13	7	SPATS2
CRELD21	5.48e-17	0.406779	0.508	0.196	1.4e-12	7	CRELD2
HDLBP1	1.43e-16	0.531835	0.524	0.215	3.66e-12	7	HDLBP
UBE2J11	1.65e-16	0.474576	0.683	0.353	4.22e-12	7	UBE2J1
GSTP11	1.7e-16	0.543537	0.786	0.462	4.35e-12	7	GSTP1
DNAJC31	5.34e-16	0.354085	0.595	0.251	1.36e-11	7	DNAJC3
RRBP11	6.26e-16	0.420182	0.571	0.233	1.6e-11	7	RRBP1
HSPA1A1	8.84e-16	0.647167	0.929	0.715	2.26e-11	7	HSPA1A
LDLR1	9.93e-16	0.29758	0.31	0.087	2.54e-11	7	LDLR
CREB3L21	1.86e-15	0.25889	0.484	0.176	4.76e-11	7	CREB3L2
SEC61G1	2.66e-15	0.599434	0.706	0.438	6.8e-11	7	SEC61G
AC007952.41	3.55e-15	0.381023	0.397	0.133	9.08e-11	7	AC007952.4
IL321	7.9e-15	0.858534	0.484	0.21	2.02e-10	7	IL32
TMEM2581	2.5e-14	0.516479	0.77	0.497	6.38e-10	7	TMEM258
PDIA61	6.45e-14	0.441296	0.746	0.458	1.65e-09	7	PDIA6
HSPA1B1	6.69e-14	0.551918	0.825	0.551	1.71e-09	7	HSPA1B
P4HB1	7.83e-14	0.360081	0.619	0.291	2e-09	7	P4HB
SEC61A11	1.22e-13	0.286213	0.421	0.158	3.11e-09	7	SEC61A1
CCL4L21	1.93e-13	0.526053	0.54	0.263	4.94e-09	7	CCL4L2
RPN1	2.01e-13	0.271077	0.5	0.199	5.14e-09	7	RPN1
DNAJB91	2.43e-13	0.482213	0.611	0.33	6.21e-09	7	DNAJB9
SPAG41	5.7e-13	0.260364	0.325	0.103	1.46e-08	7	SPAG4
GZMA1	9.7e-13	0.575878	0.389	0.151	2.48e-08	7	GZMA
CLPTM1L1	1.35e-12	0.304125	0.516	0.22	3.45e-08	7	CLPTM1L
KLRB11	2.04e-12	0.816436	0.389	0.164	5.22e-08	7	KLRB1
ZBTB381	2.89e-12	0.342113	0.46	0.19	7.39e-08	7	ZBTB38
ANKRD281	3.02e-12	0.517345	0.579	0.3	7.73e-08	7	ANKRD28
CCL51	3.21e-12	0.773827	0.595	0.315	8.21e-08	7	CCL5
IL7R1	5.19e-12	0.843977	0.365	0.147	1.33e-07	7	IL7R
S100A42	7.33e-12	0.616531	0.714	0.388	1.87e-07	7	S100A4
FNDC3A1	8.13e-12	0.256077	0.484	0.205	2.08e-07	7	FNDC3A
OSTC1	8.79e-12	0.404271	0.627	0.323	2.25e-07	7	OSTC
CD71	9.84e-12	0.609944	0.365	0.149	2.52e-07	7	CD7
CHST21	1.31e-11	0.483825	0.333	0.123	3.35e-07	7	CHST2
NKG71	1.96e-11	0.827163	0.516	0.268	5.01e-07	7	NKG7
HSPA51	2.02e-11	0.405124	0.825	0.644	5.16e-07	7	HSPA5
S100A61	2.15e-11	0.4949	0.778	0.51	5.49e-07	7	S100A6
H1FX1	2.25e-11	0.575857	0.603	0.33	5.74e-07	7	H1FX
IL2RB1	3.19e-11	0.426364	0.262	0.086	8.16e-07	7	IL2RB
SPCS31	6.63e-11	0.364609	0.675	0.398	1.69e-06	7	SPCS3
KLRD11	9.49e-11	0.674919	0.357	0.152	2.42e-06	7	KLRD1
CEBPB1	9.59e-11	0.375213	0.548	0.262	2.45e-06	7	CEBPB
PABPC41	1.06e-10	0.333677	0.619	0.333	2.7e-06	7	PABPC4
CD8A1	1.8e-10	0.383566	0.27	0.092	4.6e-06	7	CD8A
CST71	1.96e-10	0.600534	0.421	0.199	5e-06	7	CST7
CCPG11	2.65e-10	0.281074	0.516	0.258	6.79e-06	7	CCPG1
ANKRD371	2.88e-10	0.508908	0.683	0.41	7.36e-06	7	ANKRD37
ITM2A1	2.92e-10	0.299505	0.389	0.159	7.45e-06	7	ITM2A
CALR1	3.46e-10	0.435607	0.897	0.736	8.83e-06	7	CALR
RAB9A	5.03e-10	0.446414	0.492	0.247	1.29e-05	7	RAB9A
RORA1	5.09e-10	0.339412	0.429	0.19	1.3e-05	7	RORA
CD59	6.04e-10	0.260739	0.452	0.206	1.54e-05	7	CD59
SPCS11	8.43e-10	0.384919	0.738	0.582	2.16e-05	7	SPCS1
ATOX1	1.47e-09	0.252349	0.437	0.198	3.76e-05	7	ATOX1
DNAJB11	2.64e-09	0.334668	0.865	0.66	6.75e-05	7	DNAJB1
HSPA61	3.26e-09	0.605672	0.27	0.099	8.34e-05	7	HSPA6
ALG5	4.05e-09	0.283556	0.381	0.164	0.000103531	7	ALG5
PRF11	5.57e-09	0.340971	0.278	0.107	0.000142293	7	PRF1
APOL61	6.07e-09	0.295103	0.317	0.131	0.000155196	7	APOL6
TENT5C1	6.73e-09	0.422544	0.73	0.497	0.000172103	7	TENT5C
HCST1	7.67e-09	0.536187	0.532	0.315	0.000196091	7	HCST
ZBP1	9.55e-09	0.274761	0.333	0.136	0.000244073	7	ZBP1
CTSW1	1.08e-08	0.45328	0.27	0.106	0.000276958	7	CTSW
TNFAIP31	1.2e-08	0.407353	0.817	0.535	0.000307617	7	TNFAIP3
S100A111	1.35e-08	0.314284	0.635	0.357	0.000344579	7	S100A11
UBC1	1.59e-08	0.361751	0.96	0.941	0.00040519	7	UBC
CCL41	1.88e-08	0.758826	0.714	0.483	0.000480985	7	CCL4
MLEC	2.01e-08	0.252601	0.468	0.228	0.000513052	7	MLEC
SUB1	2.1e-08	0.393212	0.929	0.844	0.000538023	7	SUB1
CD2471	3.07e-08	0.380842	0.262	0.104	0.000785923	7	CD247
RNF149	4.35e-08	0.294708	0.532	0.278	0.00111197	7	RNF149
CMC11	4.5e-08	0.266322	0.421	0.203	0.00115125	7	CMC1
RGS12	4.56e-08	0.362946	0.706	0.463	0.0011655	7	RGS1
ATF31	4.65e-08	0.454786	0.5	0.287	0.00118934	7	ATF3
RPN21	6.62e-08	0.257822	0.556	0.297	0.00169278	7	RPN2
TMCO1	6.81e-08	0.279569	0.563	0.316	0.00174128	7	TMCO1
FOSL22	7.08e-08	0.51801	0.468	0.265	0.00180998	7	FOSL2
CD3E1	7.96e-08	0.384577	0.286	0.123	0.00203525	7	CD3E
ID21	8.02e-08	0.423632	0.397	0.203	0.00204933	7	ID2
CCDC88A	9.07e-08	0.358471	0.302	0.134	0.0023196	7	CCDC88A
ZFAND2A1	9.22e-08	0.520488	0.5	0.276	0.00235758	7	ZFAND2A
CFLAR1	1.21e-07	0.322351	0.738	0.506	0.00308884	7	CFLAR
ATXN1	1.28e-07	0.26516	0.325	0.145	0.0032691	7	ATXN1
KDELR11	1.4e-07	0.287848	0.484	0.262	0.00357966	7	KDELR1
GZMK1	1.41e-07	0.456766	0.302	0.135	0.00359661	7	GZMK
GZMB1	1.57e-07	0.328796	0.254	0.102	0.00401804	7	GZMB
CD3D1	1.64e-07	0.416451	0.27	0.115	0.00418714	7	CD3D
TRBC11	1.95e-07	0.460339	0.278	0.124	0.00497572	7	TRBC1
NDUFC2	2.42e-07	0.288461	0.595	0.338	0.00617841	7	NDUFC2
TIMM8B	2.7e-07	0.274919	0.341	0.158	0.00690354	7	TIMM8B
SRGN1	3.18e-07	0.430353	0.937	0.81	0.00813302	7	SRGN
PIM11	5.08e-07	0.288982	0.365	0.182	0.0129745	7	PIM1
VIM1	6.04e-07	0.543302	0.865	0.769	0.0154528	7	VIM
DHRS7	6.09e-07	0.269962	0.492	0.263	0.0155763	7	DHRS7
CD21	6.43e-07	0.353612	0.254	0.109	0.0164376	7	CD2
TYROBP1	7.09e-07	0.410294	0.317	0.154	0.0181138	7	TYROBP
LGALS11	7.2e-07	0.286542	0.651	0.413	0.0184146	7	LGALS1
SYNE22	8.68e-07	0.320992	0.5	0.276	0.0221851	7	SYNE2
SYTL31	9.21e-07	0.390002	0.365	0.188	0.0235363	7	SYTL3
CITED21	1.13e-06	0.327011	0.429	0.236	0.0289489	7	CITED2
CD631	1.21e-06	0.2837	0.635	0.414	0.0310197	7	CD63
UQCRQ	1.44e-06	0.37276	0.627	0.403	0.0368213	7	UQCRQ
MESD	1.44e-06	0.257041	0.437	0.232	0.0368245	7	MESD
CCL31	4e-06	0.632471	0.365	0.213	0.102338	7	CCL3
TMED10	4.72e-06	0.274313	0.667	0.426	0.120731	7	TMED10
LMNA1	5.02e-06	0.349621	0.619	0.387	0.128267	7	LMNA
FGL21	6.74e-06	0.374776	0.294	0.145	0.172277	7	FGL2
SSR2	7.12e-06	0.33108	0.754	0.651	0.181998	7	SSR2
RABAC11	8.94e-06	0.260187	0.698	0.493	0.228454	7	RABAC1
SF3B5	1.11e-05	0.26053	0.667	0.466	0.283126	7	SF3B5
GZMM1	1.14e-05	0.409223	0.27	0.134	0.290794	7	GZMM
OST4	1.62e-05	0.253275	0.881	0.796	0.414378	7	OST4
HSPB12	1.67e-05	0.275516	0.563	0.355	0.427468	7	HSPB1
ARF4	1.99e-05	0.272015	0.722	0.516	0.50747	7	ARF4
FYB11	2.21e-05	0.342616	0.278	0.142	0.564325	7	FYB1
2022-06-01	2.36e-05	0.418276	0.881	0.774	0.604407	7	JUN
PLAAT41	3.29e-05	0.386084	0.468	0.288	0.840191	7	PLAAT4
ATP5IF11	4.64e-05	0.359493	0.667	0.452	1	7	ATP5IF1
DAD1	6.69e-05	0.288499	0.627	0.458	1	7	DAD1
DUSP52	6.95e-05	0.265366	0.675	0.489	1	7	DUSP5
MXD1	8.5e-05	0.259688	0.302	0.167	1	7	MXD1
BCL2L111	9.54e-05	0.255519	0.603	0.406	1	7	BCL2L11
SPCS21	0.000140827	0.283541	0.659	0.573	1	7	SPCS2
FYN1	0.000160219	0.344014	0.349	0.216	1	7	FYN
PIK3R11	0.000175735	0.426476	0.516	0.364	1	7	PIK3R1
IFNGR11	0.000317536	0.275765	0.46	0.295	1	7	IFNGR1
IFITM11	0.000360404	0.260014	0.365	0.231	1	7	IFITM1
FAM177A11	0.000482743	0.447334	0.675	0.51	1	7	FAM177A1
SYAP11	0.000586063	0.304661	0.698	0.562	1	7	SYAP1
MT-ND61	0.00062509	0.291512	0.5	0.34	1	7	MT-ND6
LEPROTL11	0.00121076	0.28672	0.389	0.259	1	7	LEPROTL1
HAX1	0.00144326	0.283168	0.532	0.358	1	7	HAX1
EIF5B	0.0015744	0.253858	0.69	0.52	1	7	EIF5B
SCT	7.37e-247	1.50465	0.66	0.003	1.88e-242	8	SCT
LRRC26	3.46e-154	0.791474	0.36	0	8.84e-150	8	LRRC26
IL3RA	5.43e-119	1.48676	0.68	0.026	1.39e-114	8	IL3RA
TPM2	7.93e-111	1.3721	0.54	0.016	2.03e-106	8	TPM2
PTCRA	7.51e-107	0.624208	0.3	0.002	1.92e-102	8	PTCRA
TGFBI	1.1e-104	0.855752	0.4	0.007	2.82e-100	8	TGFBI
EGLN3	3.12e-96	1.50802	0.56	0.022	7.98e-92	8	EGLN3
LILRA4	8.44e-95	1.10996	0.5	0.017	2.16e-90	8	LILRA4
GZMB2	3.52e-82	2.33579	0.9	0.092	8.99e-78	8	GZMB
CLEC4C	2.38e-74	0.675604	0.3	0.006	6.07e-70	8	CLEC4C
SERPINF1	3.52e-71	1.13066	0.42	0.017	9.01e-67	8	SERPINF1
CLIC3	2.92e-70	1.92984	0.8	0.084	7.46e-66	8	CLIC3
GNA15	2.16e-67	0.862153	0.4	0.016	5.53e-63	8	GNA15
JAML	5.3e-57	0.901876	0.42	0.023	1.36e-52	8	JAML
SMPD3	7.53e-55	0.9343	0.4	0.022	1.93e-50	8	SMPD3
FCER1G1	4.49e-54	1.5029	0.72	0.085	1.15e-49	8	FCER1G
LILRB4	8.16e-52	0.695941	0.26	0.008	2.09e-47	8	LILRB4
PTGDS	2.88e-51	1.93124	0.28	0.01	7.36e-47	8	PTGDS
MYBL2	2e-50	1.1601	0.44	0.03	5.12e-46	8	MYBL2
CTSB	8.38e-49	1.50106	0.8	0.134	2.14e-44	8	CTSB
LINC00996	3.95e-43	1.09197	0.42	0.033	1.01e-38	8	LINC00996
TYROBP2	2.65e-41	1.58766	0.78	0.148	6.77e-37	8	TYROBP
HBA2	4.28e-39	1.13934	0.44	0.04	1.09e-34	8	HBA2
MAP1A	1.29e-38	0.66863	0.32	0.02	3.3e-34	8	MAP1A
SELPLG	3.81e-36	0.950716	0.48	0.055	9.74e-32	8	SELPLG
CST3	1.95e-35	1.49244	0.7	0.137	4.98e-31	8	CST3
FADS1	5.82e-35	1.08349	0.36	0.029	1.49e-30	8	FADS1
CD4	6.32e-35	0.883447	0.32	0.023	1.61e-30	8	CD4
IRF4	1.3e-34	1.73855	0.92	0.281	3.33e-30	8	IRF4
C12orf751	7.81e-34	1.53099	0.72	0.156	2e-29	8	C12orf75
OTULINL	7.81e-33	0.718492	0.36	0.032	2e-28	8	OTULINL
ALOX5AP1	6.25e-32	1.63714	0.9	0.312	1.6e-27	8	ALOX5AP
GPR1832	2.19e-28	1.79391	0.98	0.607	5.6e-24	8	GPR183
PPP1R14B	3.54e-28	1.57516	0.82	0.293	9.05e-24	8	PPP1R14B
SOX41	1.16e-27	1.74676	0.66	0.142	2.96e-23	8	SOX4
HBA1	1.06e-25	0.945538	0.28	0.024	2.72e-21	8	HBA1
SPN1	1.89e-25	0.839769	0.48	0.076	4.83e-21	8	SPN
FOSL23	3.35e-25	1.4454	0.8	0.264	8.56e-21	8	FOSL2
NR3C11	3.46e-25	1.33854	0.92	0.437	8.83e-21	8	NR3C1
SCAMP5	1.27e-24	0.609541	0.26	0.023	3.25e-20	8	SCAMP5
IRF7	1.54e-24	1.26824	0.72	0.236	3.94e-20	8	IRF7
CST72	1.93e-24	1.25781	0.74	0.199	4.94e-20	8	CST7
AREG2	1.12e-23	1.56265	0.98	0.48	2.85e-19	8	AREG
PLD41	1.59e-23	1.20254	0.58	0.131	4.07e-19	8	PLD4
PTPRE2	1.88e-23	1.05303	0.62	0.149	4.81e-19	8	PTPRE
GNLY2	4.18e-23	1.26874	0.6	0.129	1.07e-18	8	GNLY
CD8B	1.07e-22	0.647921	0.34	0.041	2.73e-18	8	CD8B
SAMHD1	2.19e-22	0.867841	0.48	0.088	5.59e-18	8	SAMHD1
ARL4C1	4.41e-22	1.33072	0.88	0.379	1.13e-17	8	ARL4C
SEC61B2	8.67e-22	1.26985	0.98	0.677	2.22e-17	8	SEC61B
RELL11	1.82e-21	0.866327	0.46	0.083	4.64e-17	8	RELL1
LIME12	5.37e-20	1.06314	0.68	0.23	1.37e-15	8	LIME1
NKG72	9.4e-20	1.23288	0.78	0.27	2.4e-15	8	NKG7
MGAT4A	1.86e-19	0.720029	0.42	0.075	4.75e-15	8	MGAT4A
CD3G1	4.55e-19	0.680208	0.46	0.088	1.16e-14	8	CD3G
SRGN2	7.43e-19	0.970407	1	0.813	1.9e-14	8	SRGN
APP	1.41e-18	1.25028	0.48	0.11	3.6e-14	8	APP
NR4A31	2.04e-18	1.31671	0.82	0.377	5.21e-14	8	NR4A3
CCL4L22	2.14e-18	0.944851	0.76	0.268	5.46e-14	8	CCL4L2
CCL52	4.47e-18	1.31226	0.78	0.32	1.14e-13	8	CCL5
PFKFB31	1.22e-17	0.98478	0.54	0.146	3.12e-13	8	PFKFB3
SYTL32	1.46e-17	0.997266	0.62	0.189	3.74e-13	8	SYTL3
BID	1.69e-17	0.98369	0.56	0.164	4.32e-13	8	BID
MS4A6A	2.01e-17	0.726887	0.34	0.054	5.13e-13	8	MS4A6A
HBB	4.17e-17	1.48042	0.36	0.065	1.07e-12	8	HBB
POLB	5.47e-17	0.922871	0.5	0.128	1.4e-12	8	POLB
TXN	6.74e-17	1.69823	0.76	0.373	1.72e-12	8	TXN
CCL42	7.95e-17	1.30848	0.86	0.488	2.03e-12	8	CCL4
IL322	9.57e-17	1.09602	0.66	0.216	2.45e-12	8	IL32
NUCB22	1.25e-16	0.746621	0.66	0.22	3.21e-12	8	NUCB2
SLC7A5	2.23e-16	1.10202	0.6	0.199	5.7e-12	8	SLC7A5
GZMA2	3.85e-16	0.940687	0.56	0.155	9.85e-12	8	GZMA
ETV3	3.93e-16	0.881584	0.54	0.155	1e-11	8	ETV3
AIF1	2.19e-15	0.64222	0.3	0.049	5.59e-11	8	AIF1
NPC2	3.29e-15	1.0536	0.78	0.474	8.42e-11	8	NPC2
ITM2C3	3.9e-15	1.08107	0.72	0.317	9.97e-11	8	ITM2C
CD3E2	8.65e-15	0.836489	0.48	0.124	2.21e-10	8	CD3E
MAF1	1.02e-14	0.810188	0.42	0.097	2.62e-10	8	MAF
VIM2	1.05e-14	0.956453	0.92	0.772	2.67e-10	8	VIM
INPP4A	1.08e-14	0.786082	0.38	0.083	2.76e-10	8	INPP4A
PTMS	1.32e-14	0.771219	0.42	0.101	3.39e-10	8	PTMS
THEMIS2	5.82e-14	0.877869	0.6	0.225	1.49e-09	8	THEMIS2
GZMH1	6.78e-14	0.576038	0.36	0.073	1.73e-09	8	GZMH
FGFBP2	7.15e-14	0.520891	0.26	0.04	1.83e-09	8	FGFBP2
CD23	7.46e-14	0.755217	0.44	0.11	1.91e-09	8	CD2
IFIT2	9.73e-14	0.756435	0.34	0.07	2.49e-09	8	IFIT2
KLRD12	9.96e-14	0.750946	0.54	0.155	2.55e-09	8	KLRD1
PLAAT3	1.46e-13	0.755709	0.42	0.109	3.72e-09	8	PLAAT3
CHAF1A	1.74e-13	0.436873	0.26	0.041	4.45e-09	8	CHAF1A
TCF41	1.76e-13	1.11362	0.82	0.523	4.5e-09	8	TCF4
RNF1491	1.81e-13	0.923195	0.66	0.285	4.62e-09	8	RNF149
SLC35E1	2.85e-13	0.77031	0.46	0.134	7.29e-09	8	SLC35E1
UGCG	3.42e-13	0.916952	0.62	0.252	8.75e-09	8	UGCG
PLAUR	4.07e-13	0.701541	0.34	0.073	1.04e-08	8	PLAUR
VAMP8	4.09e-13	1.09099	0.68	0.369	1.05e-08	8	VAMP8
CTSC1	4.41e-13	0.949397	0.58	0.22	1.13e-08	8	CTSC
CORO1C	7.16e-13	0.775184	0.44	0.122	1.83e-08	8	CORO1C
DSTN	8.76e-13	0.894559	0.6	0.251	2.24e-08	8	DSTN
CCDC50	9.96e-13	0.9462	0.74	0.398	2.55e-08	8	CCDC50
HES4	1.08e-12	0.882593	0.46	0.133	2.76e-08	8	HES4
CREM3	1.15e-12	0.77141	0.92	0.729	2.94e-08	8	CREM
CSF2RB	1.26e-12	0.565895	0.26	0.045	3.22e-08	8	CSF2RB
GZMM2	1.99e-12	0.790328	0.46	0.135	5.08e-08	8	GZMM
FYB12	2.14e-12	0.633063	0.48	0.142	5.47e-08	8	FYB1
ZFP361	2.43e-12	0.670917	0.94	0.832	6.22e-08	8	ZFP36
SPON2	3.34e-12	0.662281	0.38	0.095	8.54e-08	8	SPON2
CLN81	3.93e-12	0.740589	0.44	0.13	1.01e-07	8	CLN8
CBX6	3.96e-12	0.690365	0.38	0.1	1.01e-07	8	CBX6
SELENOS2	5.47e-12	0.913928	0.74	0.392	1.4e-07	8	SELENOS
N4BP21	5.79e-12	0.873431	0.46	0.148	1.48e-07	8	N4BP2
SLC15A4	6.02e-12	0.876203	0.42	0.124	1.54e-07	8	SLC15A4
KLRB12	8.6e-12	0.78269	0.52	0.169	2.2e-07	8	KLRB1
FAM177A12	1.17e-11	0.75129	0.84	0.512	2.99e-07	8	FAM177A1
MYL12A1	1.2e-11	0.757	0.88	0.813	3.08e-07	8	MYL12A
PPIB2	1.28e-11	0.656759	0.84	0.604	3.26e-07	8	PPIB
CXCR3	1.49e-11	0.476321	0.26	0.049	3.82e-07	8	CXCR3
CD8A2	1.78e-11	0.684585	0.38	0.096	4.55e-07	8	CD8A
MPEG11	1.88e-11	0.983279	0.44	0.14	4.8e-07	8	MPEG1
ST3GAL2	2.06e-11	0.507856	0.28	0.057	5.26e-07	8	ST3GAL2
GIMAP71	2.82e-11	0.505605	0.3	0.065	7.21e-07	8	GIMAP7
LDLRAD41	3.26e-11	1.17917	0.58	0.256	8.32e-07	8	LDLRAD4
KLRC3	4.05e-11	0.46252	0.26	0.049	1.04e-06	8	KLRC3
FCGRT	5.31e-11	0.824229	0.5	0.184	1.36e-06	8	FCGRT
DDIT41	7.34e-11	0.826538	0.82	0.561	1.88e-06	8	DDIT4
GZMK2	7.39e-11	0.894361	0.44	0.138	1.89e-06	8	GZMK
PLAC8	1.18e-10	0.857001	0.78	0.483	3.01e-06	8	PLAC8
P2RY14	1.5e-10	0.67544	0.34	0.086	3.83e-06	8	P2RY14
RRBP12	1.77e-10	1.10982	0.56	0.246	4.51e-06	8	RRBP1
IL7R2	1.77e-10	0.707786	0.48	0.152	4.52e-06	8	IL7R
RGS22	2.11e-10	0.872381	0.8	0.516	5.39e-06	8	RGS2
CD3D2	2.35e-10	0.75206	0.4	0.118	6e-06	8	CD3D
ATP1B32	2.51e-10	0.611642	0.92	0.585	6.41e-06	8	ATP1B3
RNF130	2.93e-10	0.558402	0.28	0.062	7.49e-06	8	RNF130
B2M1	2.99e-10	0.347148	1	1	7.64e-06	8	B2M
OPN3	3.31e-10	0.565421	0.32	0.081	8.47e-06	8	OPN3
CXCR42	3.5e-10	0.525631	0.98	0.959	8.94e-06	8	CXCR4
METRNL3	4.9e-10	0.912915	0.68	0.38	1.25e-05	8	METRNL
RNF2131	8.27e-10	0.801793	0.7	0.429	2.11e-05	8	RNF213
PRF12	1.15e-09	0.546559	0.38	0.111	2.94e-05	8	PRF1
GAS61	1.22e-09	0.534306	0.28	0.068	3.12e-05	8	GAS6
RORA2	1.25e-09	0.702565	0.5	0.197	3.19e-05	8	RORA
AAK11	1.44e-09	0.560675	0.44	0.148	3.69e-05	8	AAK1
HSP90B12	1.71e-09	0.798096	0.9	0.677	4.37e-05	8	HSP90B1
RGS13	1.89e-09	0.800459	0.76	0.47	4.82e-05	8	RGS1
TRBC12	2.04e-09	0.699444	0.4	0.126	5.2e-05	8	TRBC1
MDFIC	2.12e-09	0.652752	0.5	0.207	5.41e-05	8	MDFIC
IQGAP21	2.13e-09	0.705182	0.48	0.187	5.45e-05	8	IQGAP2
ALB1	2.2e-09	0.651304	0.38	0.115	5.63e-05	8	ALB
GPR651	2.78e-09	0.915048	0.56	0.258	7.12e-05	8	GPR65
PFN11	2.84e-09	0.686432	0.9	0.859	7.26e-05	8	PFN1
MYBL11	3.48e-09	0.52704	0.3	0.076	8.89e-05	8	MYBL1
CHCHD2	3.96e-09	0.644662	0.88	0.852	0.000101269	8	CHCHD2
ARID3A	4.14e-09	0.724195	0.4	0.136	0.00010575	8	ARID3A
NEK8	5.5e-09	0.54923	0.28	0.069	0.000140483	8	NEK8
DCK	5.53e-09	0.826917	0.54	0.242	0.000141241	8	DCK
ZC3HAV1	6.22e-09	0.770287	0.74	0.513	0.000159085	8	ZC3HAV1
TMCO11	8.67e-09	0.652077	0.62	0.324	0.000221642	8	TMCO1
MX1	9.89e-09	0.703159	0.46	0.182	0.000252744	8	MX1
DDX241	1.07e-08	0.714053	0.84	0.735	0.000273492	8	DDX24
IFNG1	1.15e-08	0.695709	0.32	0.09	0.000293502	8	IFNG
SIDT1	1.37e-08	0.616458	0.44	0.164	0.000349135	8	SIDT1
DIPK2A1	1.59e-08	0.718618	0.38	0.128	0.000405247	8	DIPK2A
PIK3R12	1.74e-08	0.779049	0.66	0.366	0.000444407	8	PIK3R1
ACTB1	1.8e-08	0.478672	0.98	0.96	0.00046134	8	ACTB
HNRNPUL1	2.15e-08	0.679522	0.68	0.41	0.000549545	8	HNRNPUL1
LEPROTL12	2.84e-08	0.757104	0.54	0.26	0.000726867	8	LEPROTL1
JMY	3.11e-08	0.565614	0.6	0.3	0.000794162	8	JMY
CNOT6L1	3.5e-08	0.604486	0.72	0.459	0.00089565	8	CNOT6L
MCL1	3.93e-08	0.605544	0.9	0.752	0.00100437	8	MCL1
TNFRSF1B2	3.96e-08	0.639223	0.6	0.302	0.00101263	8	TNFRSF1B
TCL1A2	4.51e-08	0.647044	0.58	0.252	0.00115236	8	TCL1A
FTH13	4.79e-08	0.524066	0.94	0.984	0.00122399	8	FTH1
SLC35A3	5.09e-08	0.602187	0.34	0.114	0.00130059	8	SLC35A3
S100A43	5.71e-08	0.87514	0.66	0.401	0.00145905	8	S100A4
ARHGAP91	6.78e-08	0.59531	0.46	0.195	0.00173274	8	ARHGAP9
CD2AP	6.82e-08	0.765525	0.46	0.201	0.00174439	8	CD2AP
ZNF3312	6.94e-08	0.540938	0.92	0.681	0.00177447	8	ZNF331
OPTN	8.04e-08	0.647054	0.52	0.244	0.00205646	8	OPTN
PLEK1	8.1e-08	0.818314	0.56	0.292	0.0020697	8	PLEK
SPART	1.03e-07	0.616488	0.3	0.091	0.00264444	8	SPART
PRMT9	1.37e-07	0.767465	0.4	0.16	0.00350273	8	PRMT9
PAXX	2.37e-07	0.896938	0.48	0.25	0.00606477	8	PAXX
SEL1L3	2.38e-07	0.899006	0.6	0.368	0.00609117	8	SEL1L3
CTSW2	2.63e-07	0.485026	0.34	0.111	0.00672533	8	CTSW
IGF2R	3.45e-07	0.68089	0.34	0.125	0.00882552	8	IGF2R
MSL2	3.87e-07	0.57997	0.34	0.122	0.00988923	8	MSL2
HIGD1A	4.27e-07	0.485276	0.32	0.109	0.0109162	8	HIGD1A
TRAC1	4.4e-07	0.737657	0.38	0.147	0.0112499	8	TRAC
DPYSL2	4.56e-07	0.567596	0.26	0.077	0.0116672	8	DPYSL2
RNASEK	4.66e-07	0.619929	0.8	0.755	0.0119071	8	RNASEK
PDCD41	4.8e-07	0.628012	0.72	0.57	0.0122732	8	PDCD4
PHACTR2	4.87e-07	0.407769	0.28	0.083	0.0124544	8	PHACTR2
CD2472	4.92e-07	0.576603	0.32	0.109	0.0125837	8	CD247
SRSF71	5.08e-07	0.439079	0.92	0.888	0.0129859	8	SRSF7
STAT41	5.71e-07	0.719409	0.4	0.163	0.0145894	8	STAT4
LAIR1	5.75e-07	0.570155	0.28	0.085	0.0146875	8	LAIR1
ANXA11	6.02e-07	0.589227	0.5	0.231	0.0153881	8	ANXA1
SUB11	6.18e-07	0.476281	0.88	0.848	0.0157992	8	SUB1
CCDC88A1	6.4e-07	0.756971	0.36	0.139	0.0163665	8	CCDC88A
CD991	6.76e-07	0.625422	0.62	0.428	0.0172855	8	CD99
PARK7	1e-06	0.708007	0.68	0.564	0.0256888	8	PARK7
AMN	1.01e-06	0.557075	0.28	0.088	0.0258449	8	AMN
LDHB	1.03e-06	0.608382	0.64	0.444	0.026229	8	LDHB
BST2	1.03e-06	0.62369	0.64	0.459	0.0263856	8	BST2
BCL11B1	1.31e-06	0.511515	0.3	0.098	0.0333931	8	BCL11B
UFL1	1.64e-06	0.623122	0.42	0.191	0.0420141	8	UFL1
GABARAP	2.12e-06	0.574706	0.76	0.724	0.0540741	8	GABARAP
DFFA	2.26e-06	0.553289	0.3	0.105	0.057872	8	DFFA
SRP14	2.58e-06	0.514793	0.84	0.881	0.0660201	8	SRP14
BHLHE401	2.78e-06	0.491409	0.42	0.184	0.0709818	8	BHLHE40
CD164	3.23e-06	0.52471	0.7	0.564	0.0824573	8	CD164
ACTN4	3.68e-06	0.666917	0.46	0.247	0.0940479	8	ACTN4
ARHGAP18	3.96e-06	0.526856	0.3	0.11	0.101328	8	ARHGAP18
HCST2	4.11e-06	0.754105	0.54	0.322	0.105031	8	HCST
DDRGK1	4.24e-06	0.493791	0.4	0.177	0.108261	8	DDRGK1
ATF51	5.37e-06	0.690877	0.3	0.113	0.137289	8	ATF5
IRF81	5.53e-06	0.729618	0.72	0.515	0.141366	8	IRF8
IL2RB2	5.68e-06	0.491257	0.28	0.092	0.14528	8	IL2RB
STK17B2	5.82e-06	0.607399	0.82	0.674	0.14881	8	STK17B
C12orf45	6.18e-06	0.721897	0.4	0.193	0.157996	8	C12orf45
CYBB1	6.5e-06	0.708053	0.52	0.308	0.166229	8	CYBB
ANKRD111	8.31e-06	0.662055	0.64	0.475	0.212308	8	ANKRD11
TNFAIP32	8.4e-06	0.558139	0.74	0.547	0.214685	8	TNFAIP3
OST41	8.82e-06	0.418458	0.8	0.802	0.225339	8	OST4
CANX	8.82e-06	0.787299	0.56	0.364	0.225551	8	CANX
GLIPR1	8.93e-06	0.510724	0.58	0.365	0.228216	8	GLIPR1
LRRC75A1	1e-05	0.62269	0.38	0.179	0.256279	8	LRRC75A
RHOC	1.01e-05	0.418475	0.28	0.098	0.258622	8	RHOC
ZNF8911	1.02e-05	0.515674	0.3	0.114	0.259584	8	ZNF891
ERN12	1.21e-05	0.737243	0.38	0.175	0.308654	8	ERN1
ASXL2	1.26e-05	0.670925	0.32	0.13	0.322125	8	ASXL2
B4GALT1	1.35e-05	0.691105	0.66	0.527	0.34627	8	B4GALT1
GRN	1.65e-05	0.652165	0.4	0.205	0.422759	8	GRN
DUSP22	1.76e-05	0.409648	0.78	0.628	0.4504	8	DUSP2
TGFBR1	1.83e-05	0.406408	0.3	0.115	0.466792	8	TGFBR1
GNAS	1.86e-05	0.367067	0.9	0.929	0.475621	8	GNAS
PBX2	1.93e-05	0.474068	0.3	0.117	0.494607	8	PBX2
NDUFS6	2.08e-05	0.587193	0.56	0.361	0.531218	8	NDUFS6
IRF2BP22	2.28e-05	0.752191	0.6	0.457	0.582825	8	IRF2BP2
KLRK11	2.65e-05	0.402265	0.36	0.152	0.677992	8	KLRK1
ODC1	2.71e-05	0.53836	0.72	0.616	0.692103	8	ODC1
KIF5B	2.72e-05	0.621883	0.58	0.416	0.695771	8	KIF5B
DYNLT11	2.82e-05	0.482864	0.52	0.324	0.721677	8	DYNLT1
CMC12	2.92e-05	0.556276	0.42	0.211	0.746118	8	CMC1
MT-ND21	3.06e-05	0.281654	1	0.988	0.781202	8	MT-ND2
NOP58	3.26e-05	0.53793	0.58	0.407	0.832087	8	NOP58
CDYL	3.32e-05	0.554069	0.36	0.168	0.84795	8	CDYL
TCF25	3.68e-05	0.468108	0.72	0.568	0.940987	8	TCF25
DOK21	4e-05	0.408921	0.26	0.095	1	8	DOK2
PSAP1	4.23e-05	0.546217	0.6	0.432	1	8	PSAP
LPIN1	4.32e-05	0.720325	0.46	0.267	1	8	LPIN1
AKAP131	4.44e-05	0.578604	0.74	0.654	1	8	AKAP13
RUBCN1	4.67e-05	0.782213	0.46	0.281	1	8	RUBCN
PLAAT42	4.77e-05	0.63288	0.48	0.294	1	8	PLAAT4
ITGB22	5.22e-05	0.568811	0.48	0.293	1	8	ITGB2
RPS262	5.51e-05	0.393038	0.92	0.91	1	8	RPS26
ARPC5	5.55e-05	0.481944	0.62	0.457	1	8	ARPC5
ATP5MC3	5.63e-05	0.518711	0.64	0.511	1	8	ATP5MC3
NR4A23	6.81e-05	0.31853	0.92	0.743	1	8	NR4A2
H1FX2	7.05e-05	0.394909	0.56	0.341	1	8	H1FX
IKZF1	8.01e-05	0.397738	0.62	0.427	1	8	IKZF1
C1orf561	9.13e-05	0.540222	0.48	0.299	1	8	C1orf56
DIP2A	9.16e-05	0.532618	0.28	0.115	1	8	DIP2A
NKAP	9.68e-05	0.533284	0.36	0.184	1	8	NKAP
RALA	0.000104679	0.559172	0.38	0.199	1	8	RALA
PYHIN1	0.000105572	0.325378	0.26	0.098	1	8	PYHIN1
RNF11	0.000113758	0.454835	0.3	0.128	1	8	RNF11
TM9SF3	0.000117418	0.550092	0.48	0.297	1	8	TM9SF3
RNF1251	0.000119458	0.470993	0.34	0.148	1	8	RNF125
SNRNP200	0.000121182	0.608333	0.42	0.248	1	8	SNRNP200
MALT1	0.000122469	0.611532	0.54	0.364	1	8	MALT1
RANBP21	0.000124417	0.747653	0.56	0.401	1	8	RANBP2
MYL6	0.000126261	0.407185	0.84	0.887	1	8	MYL6
LMNB1	0.000127203	0.331392	0.28	0.113	1	8	LMNB1
PTPN4	0.000127979	0.471414	0.28	0.115	1	8	PTPN4
MAP2K31	0.000128807	0.639447	0.4	0.228	1	8	MAP2K3
CD73	0.000138193	0.606101	0.34	0.158	1	8	CD7
H2AFJ	0.000150455	0.427003	0.38	0.189	1	8	H2AFJ
GNG5	0.000156622	0.558068	0.6	0.476	1	8	GNG5
SLC20A1	0.000162642	0.74859	0.38	0.208	1	8	SLC20A1
ITM2A2	0.000178891	0.454772	0.34	0.169	1	8	ITM2A
ZNF7061	0.000185572	0.451212	0.66	0.577	1	8	ZNF706
IDH3A	0.0001982	0.350121	0.26	0.105	1	8	IDH3A
TSPYL21	0.000201972	0.659051	0.56	0.386	1	8	TSPYL2
NDUFA4	0.000203244	0.453542	0.68	0.63	1	8	NDUFA4
SH2D2A1	0.000208353	0.286398	0.26	0.1	1	8	SH2D2A
SLC25A28	0.000228828	0.518777	0.26	0.115	1	8	SLC25A28
PABPC12	0.000256794	0.314183	0.98	0.934	1	8	PABPC1
N4BP2L11	0.000269208	0.481304	0.4	0.226	1	8	N4BP2L1
UNC93B1	0.000287633	0.514993	0.36	0.185	1	8	UNC93B1
LTB2	0.000298837	0.526176	0.8	0.692	1	8	LTB
MAPKAPK2	0.000327287	0.413504	0.38	0.213	1	8	MAPKAPK2
TMED101	0.000337821	0.497512	0.54	0.439	1	8	TMED10
XCL21	0.000369196	0.901899	0.26	0.113	1	8	XCL2
HNRNPH11	0.000370758	0.35654	0.82	0.733	1	8	HNRNPH1
SELL1	0.000378738	0.401259	0.54	0.328	1	8	SELL
ALG2	0.00037943	0.435728	0.3	0.143	1	8	ALG2
RBBP7	0.000383135	0.542223	0.42	0.256	1	8	RBBP7
DDX5	0.00038367	0.340583	1	0.978	1	8	DDX5
ID22	0.000395899	0.822565	0.38	0.21	1	8	ID2
AKNA1	0.000409968	0.533929	0.5	0.335	1	8	AKNA
RNASET2	0.000413229	0.553683	0.68	0.66	1	8	RNASET2
PTPRC1	0.000417593	0.419955	0.82	0.815	1	8	PTPRC
FERMT3	0.000424773	0.526541	0.36	0.195	1	8	FERMT3
HMGN3	0.000477931	0.443256	0.46	0.298	1	8	HMGN3
SEM1	0.000494029	0.449399	0.54	0.385	1	8	SEM1
CALM2	0.000502531	0.326879	0.9	0.86	1	8	CALM2
OSTC2	0.000502745	0.539936	0.48	0.338	1	8	OSTC
XBP12	0.000503892	0.371608	0.6	0.4	1	8	XBP1
SEMA7A	0.000529219	0.451448	0.3	0.144	1	8	SEMA7A
IFITM12	0.000529833	0.512105	0.4	0.235	1	8	IFITM1
CIITA1	0.000548063	0.510966	0.34	0.183	1	8	CIITA
CKLF1	0.000613582	0.477167	0.4	0.236	1	8	CKLF
ZBTB18	0.000617815	0.509611	0.28	0.132	1	8	ZBTB18
IFITM21	0.000625654	0.528657	0.66	0.588	1	8	IFITM2
KIN	0.00062584	0.36096	0.28	0.13	1	8	KIN
STMN11	0.000639595	0.514168	0.4	0.244	1	8	STMN1
MT-ND62	0.000652315	0.516694	0.5	0.346	1	8	MT-ND6
IGFLR1	0.000681528	0.583121	0.42	0.275	1	8	IGFLR1
CEBPD1	0.000721454	0.409378	0.26	0.111	1	8	CEBPD
TRBC21	0.000737807	0.722583	0.56	0.437	1	8	TRBC2
PARVB	0.00075739	0.322296	0.3	0.14	1	8	PARVB
SYNE11	0.00079022	0.481513	0.32	0.165	1	8	SYNE1
STAT2	0.000793858	0.328991	0.3	0.145	1	8	STAT2
C17orf49	0.000815963	0.417126	0.48	0.321	1	8	C17orf49
ICE2	0.000830719	0.419702	0.26	0.119	1	8	ICE2
TYMP	0.000879371	0.479568	0.52	0.373	1	8	TYMP
SNHG161	0.000882664	0.507464	0.52	0.376	1	8	SNHG16
LYAR1	0.00088653	0.386971	0.3	0.143	1	8	LYAR
SH3BGRL31	0.000915497	0.331063	0.82	0.847	1	8	SH3BGRL3
MLEC1	0.000964283	0.400786	0.4	0.239	1	8	MLEC
LINC00342	0.000998483	0.49774	0.26	0.124	1	8	LINC00342
MX2	0.0010324	0.535111	0.3	0.154	1	8	MX2
IFNGR12	0.0010821	0.413624	0.46	0.301	1	8	IFNGR1
RNASE61	0.00112237	0.53681	0.34	0.184	1	8	RNASE6
H2AFV	0.00112626	0.411911	0.54	0.444	1	8	H2AFV
NCL2	0.0011269	0.312815	0.84	0.865	1	8	NCL
PMEPA12	0.00115993	0.555974	0.5	0.34	1	8	PMEPA1
[truncated: 418 more rows]
