# Supplementary material for: Landscape of Immune Cells Heterogeneity in Liver Transplantation by Single-Cell RNA Sequencing Analysis
Source: Front Immunol. 2022 May 10;13:890019. doi: 10.3389/fimmu.2022.890019 (PMC9127089; doi:10.3389/fimmu.2022.890019)
Supplement: Supplementary file 13 [file Table_6.xlsx]

## Sheet: TableS6 markers of each T and N
markers of each T and NK cluster in PBMC
	p_val	avg_logFC	pct.1	pct.2	p_val_adj	cluster	gene
LTB	0	0.481872	1	0.944	0	0	LTB
LIMS1	0	0.426682	0.936	0.888	0	0	LIMS1
TRADD	0	0.369476	0.954	0.909	0	0	TRADD
AP3M2	0	0.365665	0.872	0.788	0	0	AP3M2
MAF	0	0.32879	0.933	0.895	0	0	MAF
CORO1B	5.1e-237	0.393179	0.88	0.784	1.02e-233	0	CORO1B
MAL	2.21e-224	0.345974	0.969	0.95	4.41e-221	0	MAL
AQP3	2.32e-211	0.311504	0.905	0.787	4.64e-208	0	AQP3
TRAT1	7.51e-176	0.297908	0.89	0.791	1.5e-172	0	TRAT1
SOCS3	1.12e-146	0.2507	0.931	0.896	2.25e-143	0	SOCS3
IL7R	6.21e-142	0.291932	0.972	0.902	1.24e-138	0	IL7R
GPR183	1.04e-137	0.280794	0.836	0.777	2.09e-134	0	GPR183
BIRC3	3.7e-99	0.311274	0.847	0.811	7.41e-96	0	BIRC3
TSHZ2	0	0.328481	0.88	0.67	0	1	TSHZ2
RPS12	0	0.313801	1	0.999	0	1	RPS12
RPS6	0	0.29682	1	1	0	1	RPS6
RPL13	0	0.281686	1	1	0	1	RPL13
RPL10	0	0.260541	1	1	0	1	RPL10
FAM13A	0	0.251601	0.968	0.842	0	1	FAM13A
CCR7	3.15e-295	0.439175	0.857	0.648	6.3e-292	1	CCR7
SOCS31	2.64e-286	0.34553	0.956	0.892	5.27e-283	1	SOCS3
MAL1	1.21e-249	0.327284	0.985	0.948	2.42e-246	1	MAL
LTB1	2.02e-218	0.305333	1	0.944	4.04e-215	1	LTB
PRKCQ-AS1	8.73e-172	0.287821	0.968	0.915	1.75e-168	1	PRKCQ-AS1
TCF7	7.39e-124	0.258956	0.922	0.844	1.48e-120	1	TCF7
FHIT	2.09e-55	0.38514	0.578	0.46	4.18e-52	1	FHIT
AIF1	5.06e-49	0.270238	0.671	0.642	1.01e-45	1	AIF1
TSHZ21	0	0.605602	0.915	0.665	0	2	TSHZ2
PRKCQ-AS11	0	0.478525	0.973	0.915	0	2	PRKCQ-AS1
ADTRP	0	0.436237	0.824	0.661	0	2	ADTRP
FAM13A1	0	0.42382	0.963	0.843	0	2	FAM13A
RPS121	0	0.337819	1	0.999	0	2	RPS12
RPS61	0	0.2814	1	1	0	2	RPS6
RPL131	0	0.272687	1	1	0	2	RPL13
RPL101	0	0.264865	1	1	0	2	RPL10
MAL2	1.76e-290	0.406945	0.983	0.948	3.51e-287	2	MAL
CCR71	7.15e-251	0.444754	0.827	0.652	1.43e-247	2	CCR7
MYC	2.37e-167	0.314121	0.835	0.683	4.74e-164	2	MYC
LEF1	1.2e-162	0.362146	0.841	0.77	2.4e-159	2	LEF1
TCF71	2.29e-152	0.317929	0.93	0.843	4.58e-149	2	TCF7
AIF11	2.58e-57	0.292803	0.681	0.641	5.16e-54	2	AIF1
FHIT1	5e-34	0.382352	0.553	0.464	1e-30	2	FHIT
CD8B	0	1.39522	0.994	0.704	0	3	CD8B
LINC02446	0	1.00069	0.972	0.789	0	3	LINC02446
S100B	0	0.709736	0.902	0.639	0	3	S100B
CD8A	0	0.664233	0.985	0.736	0	3	CD8A
AIF12	0	0.557009	0.803	0.624	0	3	AIF1
NELL2	0	0.50727	0.781	0.582	0	3	NELL2
YBX3	0	0.500842	0.86	0.639	0	3	YBX3
NUCB2	0	0.457751	0.95	0.798	0	3	NUCB2
LEF11	0	0.430167	0.946	0.756	0	3	LEF1
PRKCQ-AS12	0	0.402241	0.984	0.913	0	3	PRKCQ-AS1
GPR155	0	0.348318	0.944	0.798	0	3	GPR155
RPS122	0	0.335505	1	0.999	0	3	RPS12
RPL132	0	0.319123	1	1	0	3	RPL13
RPS62	0	0.30756	1	1	0	3	RPS6
KLRK1	0	0.300687	0.967	0.869	0	3	KLRK1
RPS18	0	0.298089	1	0.999	0	3	RPS18
RPLP0	0	0.284688	1	0.995	0	3	RPLP0
RPS2	0	0.264884	1	0.999	0	3	RPS2
CCR72	8.02e-284	0.337198	0.873	0.647	1.6e-280	3	CCR7
C12orf57	6.08e-231	0.333143	0.982	0.885	1.22e-227	3	C12orf57
TCF72	7.08e-217	0.303428	0.965	0.838	1.42e-213	3	TCF7
LRRN3	3.86e-170	0.296039	0.63	0.342	7.72e-167	3	LRRN3
HSP90AB1	7.88e-170	0.259328	0.987	0.962	1.58e-166	3	HSP90AB1
IL7R1	0	0.815119	0.996	0.903	0	4	IL7R
LTB2	0	0.698473	1	0.946	0	4	LTB
S100A4	0	0.612986	1	0.966	0	4	S100A4
VIM	0	0.603608	0.999	0.991	0	4	VIM
CRIP1	0	0.599676	0.998	0.97	0	4	CRIP1
ITGB1	0	0.588074	0.949	0.847	0	4	ITGB1
AQP31	0	0.572607	0.973	0.784	0	4	AQP3
TNFRSF4	0	0.556709	0.956	0.773	0	4	TNFRSF4
S100A11	0	0.542948	0.999	0.983	0	4	S100A11
TIMP1	0	0.534421	0.911	0.753	0	4	TIMP1
TRADD1	0	0.533724	0.969	0.91	0	4	TRADD
S100A10	0	0.495534	0.999	0.981	0	4	S100A10
MAF1	0	0.424406	0.961	0.894	0	4	MAF
ANXA5	0	0.394333	0.948	0.829	0	4	ANXA5
CISH	0	0.373861	0.962	0.833	0	4	CISH
PRDM1	0	0.370613	0.953	0.894	0	4	PRDM1
CD52	0	0.35373	0.999	0.986	0	4	CD52
LPAR6	0	0.325465	0.879	0.63	0	4	LPAR6
TNFSF10	0	0.304693	0.947	0.882	0	4	TNFSF10
CD40LG	0	0.286619	0.849	0.668	0	4	CD40LG
NME2	0	0.281191	0.997	0.981	0	4	NME2
LGALS3	0	0.269486	0.884	0.784	0	4	LGALS3
YWHAH	0	0.26358	0.916	0.824	0	4	YWHAH
ADAM19	0	0.259672	0.891	0.801	0	4	ADAM19
AHNAK	1.73e-289	0.359311	0.961	0.891	3.45e-286	4	AHNAK
ANXA2	1.2e-286	0.304078	0.949	0.864	2.41e-283	4	ANXA2
TRAT11	6.32e-276	0.342283	0.943	0.79	1.26e-272	4	TRAT1
NPDC1	1.84e-260	0.260573	0.885	0.884	3.68e-257	4	NPDC1
GPR171	1.26e-249	0.275279	0.89	0.803	2.52e-246	4	GPR171
IL32	2.91e-249	0.328378	1	0.966	5.82e-246	4	IL32
ALOX5AP	1.66e-247	0.354325	0.949	0.838	3.33e-244	4	ALOX5AP
CAPG	2.37e-247	0.265306	0.79	0.764	4.74e-244	4	CAPG
ERN1	2.88e-240	0.292988	0.845	0.74	5.75e-237	4	ERN1
KLF6	3.43e-230	0.413027	0.918	0.734	6.85e-227	4	KLF6
ANXA1	3.26e-229	0.342085	0.971	0.901	6.52e-226	4	ANXA1
RPLP01	2.55e-205	0.250694	1	0.995	5.11e-202	4	RPLP0
S100A6	5.89e-166	0.264724	0.999	0.992	1.18e-162	4	S100A6
COTL1	6.26e-161	0.294617	0.935	0.844	1.25e-157	4	COTL1
GATA3	3.53e-138	0.301931	0.742	0.591	7.06e-135	4	GATA3
TXN	1.11e-136	0.278139	0.92	0.869	2.22e-133	4	TXN
LMNA	5.77e-126	0.280037	0.632	0.461	1.15e-122	4	LMNA
TAGLN2	9.06e-116	0.262214	0.932	0.884	1.81e-112	4	TAGLN2
KLRB1	3.71e-113	0.384139	0.819	0.749	7.42e-110	4	KLRB1
CRIP2	1.29e-84	0.264778	0.618	0.462	2.59e-81	4	CRIP2
GZMB	0	2.76877	1	0.705	0	5	GZMB
SPON2	0	2.48109	0.994	0.551	0	5	SPON2
PRF1	0	2.35883	1	0.786	0	5	PRF1
FCER1G	0	2.30471	0.995	0.688	0	5	FCER1G
GNLY	0	2.29971	0.981	0.483	0	5	GNLY
NKG7	0	2.2812	1	0.733	0	5	NKG7
TYROBP	0	2.19342	0.993	0.526	0	5	TYROBP
FGFBP2	0	2.15471	0.986	0.629	0	5	FGFBP2
FCGR3A	0	2.15143	0.997	0.679	0	5	FCGR3A
KLRD1	0	1.94247	0.998	0.745	0	5	KLRD1
CLIC3	0	1.83118	0.957	0.667	0	5	CLIC3
HOPX	0	1.8109	0.986	0.593	0	5	HOPX
CTSW	0	1.77002	1	0.834	0	5	CTSW
EFHD2	0	1.7608	0.997	0.821	0	5	EFHD2
CST7	0	1.73952	0.999	0.811	0	5	CST7
GZMA	0	1.71977	0.999	0.727	0	5	GZMA
KLRF1	0	1.70403	0.967	0.477	0	5	KLRF1
CCL4	0	1.66176	0.972	0.862	0	5	CCL4
LAIR2	0	1.60996	0.985	0.835	0	5	LAIR2
CD63	0	1.57141	0.997	0.884	0	5	CD63
IGFBP7	0	1.55669	0.982	0.327	0	5	IGFBP7
LGALS1	0	1.52282	0.99	0.816	0	5	LGALS1
KLRC1	0	1.49854	0.963	0.544	0	5	KLRC1
TRDC	0	1.47783	0.978	0.729	0	5	TRDC
CCL5	0	1.46026	0.987	0.746	0	5	CCL5
PLEK	0	1.44427	0.983	0.807	0	5	PLEK
ID2	0	1.44113	0.986	0.629	0	5	ID2
GZMH	0	1.42272	0.992	0.704	0	5	GZMH
RHOC	0	1.38605	0.977	0.715	0	5	RHOC
CX3CR1	0	1.38112	0.954	0.681	0	5	CX3CR1
CD247	0	1.36169	0.995	0.896	0	5	CD247
ZEB2	0	1.29315	0.966	0.801	0	5	ZEB2
SRGN	0	1.29055	0.999	0.905	0	5	SRGN
TTC38	0	1.28676	0.958	0.681	0	5	TTC38
IFITM3	0	1.24589	0.98	0.92	0	5	IFITM3
ABHD17A	0	1.23852	0.988	0.949	0	5	ABHD17A
GSTP1	0	1.19117	0.987	0.805	0	5	GSTP1
PLAC8	0	1.16395	0.994	0.914	0	5	PLAC8
CD38	0	1.15056	0.975	0.682	0	5	CD38
IL2RB	0	1.15009	0.928	0.647	0	5	IL2RB
CTSD	0	1.13667	0.986	0.787	0	5	CTSD
HAVCR2	0	1.13321	0.973	0.8	0	5	HAVCR2
CTSC	0	1.12756	0.985	0.909	0	5	CTSC
CMC1	0	1.12643	0.912	0.622	0	5	CMC1
ITGB2	0	1.12119	0.996	0.946	0	5	ITGB2
IFITM2	0	1.09855	1	0.992	0	5	IFITM2
SERPINB1	0	1.09782	0.988	0.925	0	5	SERPINB1
METRNL	0	1.09465	0.96	0.654	0	5	METRNL
CLIC1	0	1.06124	0.998	0.963	0	5	CLIC1
CD300A	0	1.05666	0.944	0.781	0	5	CD300A
CHST2	0	1.05494	0.968	0.786	0	5	CHST2
MATK	0	1.02263	0.939	0.71	0	5	MATK
CYBA	0	1.01654	1	0.987	0	5	CYBA
CD7	0	1.01192	0.992	0.903	0	5	CD7
S1PR5	0	0.995199	0.907	0.637	0	5	S1PR5
PYHIN1	0	0.98221	0.962	0.835	0	5	PYHIN1
LINC00299	0	0.974775	0.951	0.722	0	5	LINC00299
FGR	0	0.956568	0.919	0.641	0	5	FGR
MYOM2	0	0.936372	0.785	0.597	0	5	MYOM2
RAMP1	0	0.926146	0.953	0.737	0	5	RAMP1
CALR	0	0.90815	0.993	0.946	0	5	CALR
ABI3	0	0.901946	0.887	0.605	0	5	ABI3
APMAP	0	0.897883	0.902	0.682	0	5	APMAP
NCR3	0	0.881934	0.924	0.712	0	5	NCR3
CCL3	0	0.86903	0.782	0.72	0	5	CCL3
CHST12	0	0.851101	0.931	0.748	0	5	CHST12
MYO1F	0	0.849877	0.961	0.864	0	5	MYO1F
PSME2	0	0.843625	0.998	0.986	0	5	PSME2
CEP78	0	0.836045	0.894	0.747	0	5	CEP78
ADGRG1	0	0.834084	0.897	0.483	0	5	ADGRG1
LAT2	0	0.833915	0.905	0.706	0	5	LAT2
C12orf75	0	0.829649	0.932	0.789	0	5	C12orf75
AOAH	0	0.818967	0.932	0.567	0	5	AOAH
GZMM	0	0.814429	0.983	0.934	0	5	GZMM
C1orf21	0	0.813748	0.877	0.59	0	5	C1orf21
FCRL6	0	0.806344	0.886	0.573	0	5	FCRL6
PRSS23	0	0.801693	0.84	0.675	0	5	PRSS23
APOBEC3G	0	0.796403	0.959	0.872	0	5	APOBEC3G
ASCL2	0	0.795738	0.876	0.636	0	5	ASCL2
PFN1	0	0.791366	1	0.992	0	5	PFN1
TBX21	0	0.788931	0.876	0.629	0	5	TBX21
NEAT1	0	0.786969	0.998	0.985	0	5	NEAT1
KLRC3	0	0.783399	0.927	0.856	0	5	KLRC3
MT2A	0	0.781655	0.976	0.887	0	5	MT2A
ANXA21	0	0.779783	0.975	0.862	0	5	ANXA2
AKR1C3	0	0.779448	0.781	0.617	0	5	AKR1C3
CXXC5	0	0.775814	0.854	0.526	0	5	CXXC5
KLRB11	0	0.76484	0.943	0.737	0	5	KLRB1
CD160	0	0.755937	0.731	0.692	0	5	CD160
PTGDR	0	0.750502	0.84	0.696	0	5	PTGDR
HSPA5	0	0.729231	0.973	0.788	0	5	HSPA5
AGTRAP	0	0.725583	0.943	0.745	0	5	AGTRAP
DDIT4	0	0.722715	0.958	0.72	0	5	DDIT4
ARL4C	0	0.718554	0.995	0.982	0	5	ARL4C
MAP3K8	0	0.717788	0.92	0.608	0	5	MAP3K8
ACTB	0	0.713896	1	0.999	0	5	ACTB
PTPN12	0	0.70651	0.843	0.704	0	5	PTPN12
KLRK11	0	0.692567	0.941	0.875	0	5	KLRK1
CCL4L2	0	0.691277	0.855	0.89	0	5	CCL4L2
IQGAP1	0	0.688398	0.947	0.862	0	5	IQGAP1
HLA-DPB1	0	0.687341	0.964	0.713	0	5	HLA-DPB1
MLC1	0	0.674771	0.946	0.5	0	5	MLC1
GAPDH	0	0.671479	0.999	0.972	0	5	GAPDH
DYNLL1	0	0.67074	0.966	0.79	0	5	DYNLL1
ITGAX	0	0.66428	0.905	0.648	0	5	ITGAX
PRELID1	0	0.663894	0.986	0.945	0	5	PRELID1
PSMA4	0	0.66381	0.974	0.852	0	5	PSMA4
ANXA4	0	0.662563	0.935	0.722	0	5	ANXA4
IFI16	0	0.661807	0.964	0.879	0	5	IFI16
TNFRSF18	0	0.646237	0.947	0.796	0	5	TNFRSF18
CFL1	0	0.640656	0.999	0.993	0	5	CFL1
PPIB	0	0.638712	0.991	0.934	0	5	PPIB
SDF2L1	0	0.637124	0.941	0.762	0	5	SDF2L1
CEBPD	0	0.634242	0.787	0.602	0	5	CEBPD
ANXA11	0	0.634158	0.995	0.899	0	5	ANXA1
SAMD3	0	0.625078	0.906	0.872	0	5	SAMD3
CEBPB	0	0.622939	0.949	0.663	0	5	CEBPB
HSP90B1	0	0.622387	0.983	0.933	0	5	HSP90B1
HLA-DPA1	0	0.618744	0.965	0.832	0	5	HLA-DPA1
LYN	0	0.616598	0.863	0.676	0	5	LYN
CARD16	0	0.614891	0.939	0.914	0	5	CARD16
TRGC1	0	0.612814	0.915	0.877	0	5	TRGC1
SH3BGRL3	0	0.61184	0.999	0.998	0	5	SH3BGRL3
GLIPR2	0	0.605031	0.918	0.819	0	5	GLIPR2
S100A111	0	0.60316	0.995	0.984	0	5	S100A11
TPI1	0	0.597353	0.972	0.849	0	5	TPI1
XBP1	0	0.588541	0.912	0.835	0	5	XBP1
CTBP2	0	0.588369	0.776	0.567	0	5	CTBP2
LYST	0	0.581773	0.95	0.813	0	5	LYST
GFOD1	0	0.579457	0.866	0.599	0	5	GFOD1
EBP	0	0.577579	0.903	0.725	0	5	EBP
S100A41	0	0.573641	0.996	0.967	0	5	S100A4
PYCARD	0	0.573333	0.924	0.861	0	5	PYCARD
SH2D1B	0	0.566886	0.75	0.481	0	5	SH2D1B
CDK2AP2	0	0.56235	0.935	0.862	0	5	CDK2AP2
BHLHE40	0	0.559814	0.914	0.794	0	5	BHLHE40
ARPC3	0	0.553961	0.998	0.99	0	5	ARPC3
CRIP11	0	0.553419	0.989	0.971	0	5	CRIP1
H3F3A	0	0.55116	0.998	0.994	0	5	H3F3A
AREG	0	0.54516	0.923	0.704	0	5	AREG
GNG5	0	0.542631	0.962	0.921	0	5	GNG5
IDH2	0	0.540791	0.956	0.799	0	5	IDH2
YWHAQ	0	0.536464	0.966	0.874	0	5	YWHAQ
MANF	0	0.5343	0.937	0.795	0	5	MANF
P4HB	0	0.528661	0.941	0.727	0	5	P4HB
TPM4	0	0.523399	0.931	0.899	0	5	TPM4
NCR1	0	0.521436	0.844	0.348	0	5	NCR1
IFI6	0	0.518258	0.964	0.849	0	5	IFI6
PDIA6	0	0.514922	0.968	0.895	0	5	PDIA6
HSH2D	0	0.511167	0.849	0.664	0	5	HSH2D
APOBEC3C	0	0.508055	0.904	0.869	0	5	APOBEC3C
LCP1	0	0.503744	0.97	0.972	0	5	LCP1
HLA-DRB1	0	0.501476	0.964	0.768	0	5	HLA-DRB1
VASP	0	0.497014	0.903	0.736	0	5	VASP
RRBP1	0	0.494238	0.901	0.711	0	5	RRBP1
ZBTB16	0	0.493459	0.817	0.642	0	5	ZBTB16
GLRX	0	0.48641	0.916	0.796	0	5	GLRX
PGAM1	0	0.481729	0.949	0.776	0	5	PGAM1
PTPRE	0	0.473478	0.794	0.635	0	5	PTPRE
PTPN7	0	0.472208	0.896	0.625	0	5	PTPN7
TGFBR3	0	0.471921	0.804	0.64	0	5	TGFBR3
ACTG1	0	0.466852	0.997	0.996	0	5	ACTG1
TESC	0	0.466188	0.911	0.626	0	5	TESC
DTHD1	0	0.457665	0.831	0.634	0	5	DTHD1
SLAMF7	0	0.457647	0.773	0.637	0	5	SLAMF7
ATP6V0D1	0	0.454281	0.918	0.724	0	5	ATP6V0D1
NCAM1	0	0.451134	0.868	0.633	0	5	NCAM1
EPSTI1	0	0.430867	0.941	0.903	0	5	EPSTI1
F2R	0	0.428704	0.793	0.624	0	5	F2R
TLE1	0	0.427896	0.798	0.619	0	5	TLE1
TIGIT	0	0.4257	0.943	0.881	0	5	TIGIT
KDELR2	0	0.421901	0.902	0.786	0	5	KDELR2
LGALS31	0	0.413896	0.925	0.78	0	5	LGALS3
LINC01871	0	0.407023	0.856	0.88	0	5	LINC01871
MT-CO1	0	0.4069	1	1	0	5	MT-CO1
ATP5MC3	0	0.402822	0.956	0.956	0	5	ATP5MC3
SKAP2	0	0.401533	0.872	0.75	0	5	SKAP2
GSN	0	0.392824	0.842	0.724	0	5	GSN
ZBP1	0	0.390796	0.882	0.748	0	5	ZBP1
SELENOS	0	0.384316	0.876	0.864	0	5	SELENOS
GTF3C6	0	0.378843	0.947	0.825	0	5	GTF3C6
PSMB2	0	0.369697	0.947	0.903	0	5	PSMB2
FES	0	0.366826	0.897	0.661	0	5	FES
IL18RAP	0	0.364867	0.8	0.757	0	5	IL18RAP
ADRB2	0	0.362235	0.776	0.426	0	5	ADRB2
JPT1	0	0.358041	0.936	0.934	0	5	JPT1
HLA-DRA	0	0.357922	0.938	0.772	0	5	HLA-DRA
MPST	0	0.354618	0.872	0.625	0	5	MPST
TYMP	0	0.348435	0.951	0.892	0	5	TYMP
QKI	0	0.330917	0.892	0.811	0	5	QKI
KIR2DL3	0	0.328826	0.847	0.51	0	5	KIR2DL3
MLEC	0	0.319267	0.918	0.857	0	5	MLEC
FGL2	0	0.318339	0.89	0.911	0	5	FGL2
RHOQ	0	0.318289	0.894	0.71	0	5	RHOQ
MAN1A1	0	0.31267	0.78	0.743	0	5	MAN1A1
HSBP1	0	0.311472	0.908	0.82	0	5	HSBP1
CATSPER1	0	0.30868	0.807	0.36	0	5	CATSPER1
CD79B	0	0.304582	0.861	0.725	0	5	CD79B
LAP3	0	0.299312	0.874	0.637	0	5	LAP3
CTSZ	0	0.299162	0.921	0.821	0	5	CTSZ
MT-CO2	0	0.296206	1	1	0	5	MT-CO2
CST3	0	0.289848	0.864	0.617	0	5	CST3
KIR3DL1	0	0.288131	0.892	0.672	0	5	KIR3DL1
TBXAS1	0	0.282605	0.826	0.584	0	5	TBXAS1
PTMS	0	0.282427	0.848	0.782	0	5	PTMS
LIM2	0	0.282098	0.774	0.601	0	5	LIM2
MIR4435-2HG	0	0.281229	0.842	0.684	0	5	MIR4435-2HG
HIST1H1D	0	0.280596	0.879	0.724	0	5	HIST1H1D
PDLIM1	0	0.277428	0.853	0.609	0	5	PDLIM1
MAFF	0	0.251419	0.813	0.423	0	5	MAFF
SLC16A3	0	0.250153	0.802	0.691	0	5	SLC16A3
XCL2	1.01e-306	0.644864	0.752	0.655	2.03e-303	5	XCL2
XAF1	8.4e-300	0.348498	0.947	0.93	1.68e-296	5	XAF1
EOMES	4.87e-299	0.322216	0.713	0.417	9.73e-296	5	EOMES
DUSP2	3.75e-293	0.37416	0.954	0.684	7.5e-290	5	DUSP2
COX5A	1.67e-283	0.420924	0.968	0.891	3.34e-280	5	COX5A
PRDM11	7.2e-283	0.375323	0.852	0.904	1.44e-279	5	PRDM1
TNFRSF1B	1.14e-267	0.390527	0.832	0.779	2.27e-264	5	TNFRSF1B
S100B1	2.64e-266	0.275541	0.785	0.66	5.29e-263	5	S100B
CD74	3.97e-266	0.471465	0.974	0.854	7.95e-263	5	CD74
ZFP36	2.02e-265	0.507327	0.921	0.724	4.05e-262	5	ZFP36
IER2	8.22e-264	0.462503	0.953	0.825	1.64e-260	5	IER2
MYBL1	4.38e-255	0.45374	0.809	0.848	8.76e-252	5	MYBL1
DNAJB11	1.2e-254	0.281105	0.857	0.726	2.39e-251	5	DNAJB11
ISG15	1.99e-253	0.413432	0.963	0.928	3.99e-250	5	ISG15
AP2S1	2.49e-250	0.384028	0.953	0.861	4.98e-247	5	AP2S1
SPCS2	8.06e-248	0.454664	0.956	0.912	1.61e-244	5	SPCS2
SEC61B	1.34e-247	0.471453	0.968	0.916	2.68e-244	5	SEC61B
ARPC1B	5.23e-244	0.419231	0.985	0.962	1.05e-240	5	ARPC1B
CARHSP1	4.36e-242	0.314388	0.851	0.678	8.72e-239	5	CARHSP1
PRKCB	7.49e-241	0.398353	0.917	0.859	1.5e-237	5	PRKCB
RASSF4	3.53e-240	0.336344	0.655	0.452	7.07e-237	5	RASSF4
VCP	9.38e-240	0.306156	0.882	0.763	1.88e-236	5	VCP
RAC1	3.01e-234	0.425926	0.933	0.835	6.03e-231	5	RAC1
NR4A2	3.94e-234	0.278861	0.783	0.494	7.88e-231	5	NR4A2
PSMA3	2.29e-233	0.312832	0.941	0.871	4.58e-230	5	PSMA3
IRF9	1.12e-232	0.323338	0.965	0.912	2.24e-229	5	IRF9
PTGDS	1.23e-224	1.00644	0.689	0.691	2.46e-221	5	PTGDS
CYC1	6.13e-220	0.276766	0.891	0.778	1.23e-216	5	CYC1
APLP2	2.82e-217	0.313969	0.802	0.701	5.64e-214	5	APLP2
ARL6IP1	2.07e-209	0.367786	0.885	0.693	4.15e-206	5	ARL6IP1
CTSS	3.24e-208	0.359362	0.951	0.868	6.49e-205	5	CTSS
RAB11FIP1	1.76e-207	0.330353	0.798	0.766	3.52e-204	5	RAB11FIP1
SYNE2	6.51e-205	0.37626	0.984	0.979	1.3e-201	5	SYNE2
EIF4A1	1.75e-204	0.362056	0.981	0.913	3.51e-201	5	EIF4A1
HSP90AA1	5.2e-202	0.341885	0.99	0.975	1.04e-198	5	HSP90AA1
GSTO1	3.69e-201	0.257889	0.91	0.796	7.38e-198	5	GSTO1
FKBP1A	2.25e-200	0.332859	0.965	0.873	4.5e-197	5	FKBP1A
SPCS3	7.91e-200	0.362307	0.894	0.876	1.58e-196	5	SPCS3
CHCHD2	8.42e-199	0.330441	0.989	0.98	1.68e-195	5	CHCHD2
CORO1A	5.64e-189	0.326667	0.994	0.986	1.13e-185	5	CORO1A
PSAP	5.21e-184	0.350406	0.75	0.508	1.04e-180	5	PSAP
SUB1	2.9e-183	0.330412	0.989	0.984	5.79e-180	5	SUB1
CYCS	1.94e-181	0.374021	0.907	0.756	3.87e-178	5	CYCS
CLTA	5.55e-178	0.288329	0.891	0.854	1.11e-174	5	CLTA
FKBP11	2.1e-172	0.393062	0.89	0.871	4.2e-169	5	FKBP11
SLC25A5	1.49e-170	0.385645	0.963	0.822	2.97e-167	5	SLC25A5
MRPL51	4.77e-170	0.302659	0.928	0.863	9.54e-167	5	MRPL51
HNRNPAB	2.12e-167	0.264017	0.838	0.755	4.25e-164	5	HNRNPAB
AHNAK1	6.44e-164	0.25788	0.892	0.898	1.29e-160	5	AHNAK
ASAH1	1.48e-162	0.260861	0.833	0.765	2.97e-159	5	ASAH1
ITGAM	6.01e-157	0.405159	0.656	0.597	1.2e-153	5	ITGAM
MTSS1	8.56e-125	0.260955	0.64	0.552	1.71e-121	5	MTSS1
CD320	2.28e-123	0.253358	0.817	0.741	4.55e-120	5	CD320
ATP6V0B	2.15e-119	0.277739	0.872	0.806	4.31e-116	5	ATP6V0B
SNRPG	1.17e-107	0.252344	0.931	0.837	2.34e-104	5	SNRPG
UCP2	1.02e-105	0.270659	0.921	0.915	2.04e-102	5	UCP2
SYNGR1	3.23e-100	0.289383	0.598	0.558	6.46e-97	5	SYNGR1
LMO4	2.73e-98	0.273966	0.694	0.689	5.45e-95	5	LMO4
C1orf56	2.2e-94	0.260173	0.918	0.885	4.39e-91	5	C1orf56
ATOX1	8.25e-94	0.262472	0.749	0.698	1.65e-90	5	ATOX1
SSR4	1.75e-93	0.258048	0.983	0.97	3.49e-90	5	SSR4
NCL	6.2e-77	0.255694	0.985	0.985	1.24e-73	5	NCL
C1orf162	4.96e-58	0.254449	0.798	0.815	9.91e-55	5	C1orf162
HBA1	2.09e-07	0.356731	0.474	0.408	0.00041814	5	HBA1
MAF2	0	0.726245	0.976	0.895	0	6	MAF
LIMS11	0	0.677133	0.973	0.889	0	6	LIMS1
IL321	0	0.629535	0.998	0.967	0	6	IL32
TNFRSF41	0	0.562316	0.926	0.781	0	6	TNFRSF4
CD521	0	0.528797	0.999	0.986	0	6	CD52
CTLA4	0	0.400081	0.926	0.897	0	6	CTLA4
TMSB10	0	0.389598	1	1	0	6	TMSB10
TRAC	0	0.384385	0.999	0.967	0	6	TRAC
LIME1	0	0.358519	0.995	0.978	0	6	LIME1
TMSB4X	0	0.296636	1	1	0	6	TMSB4X
JPT11	0	0.292751	0.963	0.933	0	6	JPT1
MIAT	7.79e-299	0.318243	0.849	0.711	1.56e-295	6	MIAT
CORO1B1	1.04e-291	0.678269	0.915	0.789	2.07e-288	6	CORO1B
EPSTI11	2.19e-277	0.363627	0.942	0.904	4.38e-274	6	EPSTI1
CD28	4.29e-249	0.370586	0.879	0.755	8.59e-246	6	CD28
COTL11	4.34e-249	0.569887	0.955	0.846	8.69e-246	6	COTL1
GBP1	4.32e-228	0.321072	0.958	0.953	8.64e-225	6	GBP1
TIGIT1	4.95e-211	0.535456	0.898	0.886	9.9e-208	6	TIGIT
CD59	1.83e-205	0.300819	0.869	0.799	3.65e-202	6	CD59
S100A112	2.4e-201	0.492052	0.998	0.984	4.8e-198	6	S100A11
ICOS	2.54e-199	0.277593	0.843	0.745	5.09e-196	6	ICOS
S100A101	3.15e-195	0.495762	0.997	0.981	6.3e-192	6	S100A10
TRADD2	2.68e-192	0.457756	0.959	0.912	5.37e-189	6	TRADD
FTH1	3.04e-191	0.280215	0.999	0.995	6.09e-188	6	FTH1
TNFRSF1B1	7.7e-190	0.327569	0.894	0.776	1.54e-186	6	TNFRSF1B
ANXA51	1.13e-182	0.376682	0.92	0.835	2.25e-179	6	ANXA5
S100A42	6.26e-182	0.474185	0.998	0.968	1.25e-178	6	S100A4
AQP32	8.54e-181	0.457424	0.921	0.794	1.71e-177	6	AQP3
TRBC2	3.02e-170	0.258627	0.98	0.969	6.04e-167	6	TRBC2
ARID5B	8.51e-169	0.514121	0.905	0.886	1.7e-165	6	ARID5B
PRDX1	2.41e-161	0.450659	0.961	0.916	4.83e-158	6	PRDX1
NPDC11	8.46e-155	0.251883	0.873	0.884	1.69e-151	6	NPDC1
CXCR3	8.47e-154	0.264361	0.768	0.685	1.69e-150	6	CXCR3
CRIP12	2.26e-153	0.466045	0.993	0.971	4.52e-150	6	CRIP1
RTKN2	2.35e-145	0.376231	0.709	0.528	4.7e-142	6	RTKN2
ACTB1	3.68e-145	0.25621	1	1	7.36e-142	6	ACTB
ANXA22	1.53e-139	0.32532	0.926	0.869	3.05e-136	6	ANXA2
RORA	1.06e-133	0.363828	0.964	0.91	2.13e-130	6	RORA
ITM2A	1.99e-130	0.458663	0.959	0.9	3.99e-127	6	ITM2A
TNFSF101	4.02e-129	0.258493	0.909	0.887	8.03e-126	6	TNFSF10
SAT1	1.88e-111	0.401376	0.879	0.722	3.75e-108	6	SAT1
ATP2B1	6.43e-111	0.303279	0.846	0.765	1.29e-107	6	ATP2B1
LDHA	1.52e-109	0.359904	0.979	0.956	3.05e-106	6	LDHA
VMP1	2.16e-108	0.262765	0.929	0.889	4.33e-105	6	VMP1
GBP5	7.45e-105	0.250778	0.968	0.956	1.49e-101	6	GBP5
TRAT12	6.05e-97	0.303661	0.909	0.797	1.21e-93	6	TRAT1
NDUFV2	2.09e-96	0.316156	0.95	0.913	4.19e-93	6	NDUFV2
HMGB2	2.37e-96	0.36454	0.936	0.861	4.75e-93	6	HMGB2
STAT1	3.03e-94	0.267617	0.986	0.98	6.05e-91	6	STAT1
LTB3	4.32e-90	0.321591	0.996	0.948	8.64e-87	6	LTB
ARPC1B1	2.65e-89	0.274838	0.976	0.963	5.29e-86	6	ARPC1B
ACTG11	1.81e-88	0.280152	0.999	0.996	3.62e-85	6	ACTG1
IFI161	1.78e-85	0.262507	0.938	0.883	3.56e-82	6	IFI16
BIRC31	2.18e-85	0.386704	0.86	0.813	4.35e-82	6	BIRC3
SIT1	8.69e-77	0.262992	0.839	0.768	1.74e-73	6	SIT1
GPR1831	1.09e-73	0.31306	0.833	0.782	2.19e-70	6	GPR183
ISG20	1.23e-73	0.324936	0.965	0.95	2.46e-70	6	ISG20
TXN1	3.3e-71	0.278902	0.918	0.871	6.6e-68	6	TXN
ITGB11	1.39e-65	0.371994	0.846	0.858	2.78e-62	6	ITGB1
KLF61	1.51e-58	0.27583	0.86	0.744	3.02e-55	6	KLF6
ISG151	1.52e-49	0.264266	0.948	0.93	3.04e-46	6	ISG15
RGS1	2.46e-25	0.464588	0.613	0.574	4.93e-22	6	RGS1
PASK	4.99e-22	0.260275	0.576	0.523	9.98e-19	6	PASK
GZMH1	0	1.99258	0.997	0.713	0	7	GZMH
CCL51	0	1.74479	0.999	0.754	0	7	CCL5
NKG71	0	1.62208	1	0.742	0	7	NKG7
FGFBP21	0	1.39812	0.968	0.643	0	7	FGFBP2
CST71	0	1.34118	0.999	0.818	0	7	CST7
HLA-DRB11	0	1.32141	0.988	0.773	0	7	HLA-DRB1
GZMA1	0	1.31507	0.998	0.736	0	7	GZMA
CD8A1	0	1.30934	0.977	0.753	0	7	CD8A
LGALS11	0	1.28905	0.985	0.822	0	7	LGALS1
TRGC2	0	1.22884	0.903	0.866	0	7	TRGC2
KLRD11	0	1.18599	0.976	0.755	0	7	KLRD1
GZMB1	0	1.12122	0.997	0.715	0	7	GZMB
CCL41	0	1.0695	0.955	0.867	0	7	CCL4
PLEK1	0	1.04074	0.965	0.814	0	7	PLEK
HLA-DRA1	0	1.03622	0.965	0.776	0	7	HLA-DRA
HLA-DPA11	0	1.03579	0.974	0.836	0	7	HLA-DPA1
PTMS1	0	1.02607	0.941	0.778	0	7	PTMS
C12orf751	0	1.02459	0.963	0.792	0	7	C12orf75
S100A43	0	1.0099	0.997	0.968	0	7	S100A4
CTSW1	0	1.00798	0.996	0.84	0	7	CTSW
KLRG1	0	0.996757	0.931	0.839	0	7	KLRG1
PRF11	0	0.982836	0.999	0.793	0	7	PRF1
HLA-DPB11	0	0.979361	0.966	0.722	0	7	HLA-DPB1
CTSC1	0	0.967845	0.988	0.911	0	7	CTSC
ZEB21	0	0.964298	0.91	0.81	0	7	ZEB2
EFHD21	0	0.907073	0.968	0.828	0	7	EFHD2
APOBEC3G1	0	0.902235	0.963	0.874	0	7	APOBEC3G
KLRK12	0	0.860579	0.934	0.878	0	7	KLRK1
LAIR21	0	0.848683	0.956	0.842	0	7	LAIR2
CLIC11	0	0.843754	0.996	0.964	0	7	CLIC1
LINC018711	0	0.836815	0.893	0.877	0	7	LINC01871
CX3CR11	0	0.828467	0.875	0.695	0	7	CX3CR1
ANXA12	0	0.828035	0.991	0.903	0	7	ANXA1
SH3BGRL31	0	0.811659	0.998	0.998	0	7	SH3BGRL3
HLA-DQA1	0	0.805705	0.94	0.869	0	7	HLA-DQA1
MYO1F1	0	0.791181	0.955	0.868	0	7	MYO1F
LAG3	0	0.78863	0.941	0.687	0	7	LAG3
FCGR3A1	0	0.772442	0.963	0.692	0	7	FCGR3A
ITGB21	0	0.767112	0.993	0.948	0	7	ITGB2
GZMM1	0	0.764815	0.99	0.935	0	7	GZMM
HOPX1	0	0.733493	0.938	0.609	0	7	HOPX
CD8B1	0	0.725014	0.95	0.727	0	7	CD8B
CALR1	0	0.724083	0.982	0.948	0	7	CALR
MATK1	0	0.720834	0.945	0.717	0	7	MATK
GNLY1	0	0.716026	0.896	0.505	0	7	GNLY
FCRL61	0	0.713674	0.854	0.586	0	7	FCRL6
ADGRG11	0	0.701381	0.813	0.503	0	7	ADGRG1
PFN11	0	0.700102	0.999	0.993	0	7	PFN1
ID21	0	0.690065	0.954	0.644	0	7	ID2
CRIP13	0	0.685474	0.983	0.972	0	7	CRIP1
SAMD31	0	0.678464	0.934	0.871	0	7	SAMD3
CHST121	0	0.661168	0.929	0.754	0	7	CHST12
S100A61	0	0.657477	0.998	0.993	0	7	S100A6
SRGN1	0	0.653339	0.999	0.908	0	7	SRGN
LCP11	0	0.651288	0.98	0.971	0	7	LCP1
ABHD17A1	0	0.642104	0.972	0.951	0	7	ABHD17A
TRBC21	0	0.639219	0.987	0.969	0	7	TRBC2
TRAC1	0	0.62485	0.988	0.968	0	7	TRAC
PYHIN11	0	0.621769	0.923	0.842	0	7	PYHIN1
ANXA23	0	0.604549	0.961	0.867	0	7	ANXA2
APOBEC3C1	0	0.597711	0.934	0.868	0	7	APOBEC3C
CD522	0	0.593949	0.995	0.987	0	7	CD52
CD631	0	0.583178	0.969	0.889	0	7	CD63
IL322	0	0.577713	0.997	0.967	0	7	IL32
ACTB2	0	0.577531	1	1	0	7	ACTB
DUSP21	0	0.558163	0.967	0.693	0	7	DUSP2
TBX211	0	0.521452	0.832	0.64	0	7	TBX21
CYBA1	0	0.513387	0.999	0.988	0	7	CYBA
ADRB21	0	0.493444	0.831	0.434	0	7	ADRB2
AOAH1	0	0.461935	0.917	0.581	0	7	AOAH
CFL11	0	0.449519	0.997	0.993	0	7	CFL1
HLA-DQB1	0	0.417145	0.875	0.603	0	7	HLA-DQB1
TRAV17	0	0.39642	0.904	0.81	0	7	TRAV17
MT-CO11	0	0.396055	1	1	0	7	MT-CO1
F2R1	0	0.338631	0.815	0.628	0	7	F2R
CCL3L1	0	0.338542	0.886	0.91	0	7	CCL3L1
TMSB4X1	0	0.330077	1	1	0	7	TMSB4X
SPON21	0	0.290516	0.853	0.574	0	7	SPON2
CES1	0	0.273374	0.743	0.468	0	7	CES1
TRGV2	0	0.259414	0.822	0.494	0	7	TRGV2
ATP5MC31	1.47e-300	0.460714	0.963	0.955	2.94e-297	7	ATP5MC3
ANXA41	3.21e-298	0.338516	0.855	0.734	6.42e-295	7	ANXA4
CD741	5.93e-296	0.674322	0.982	0.857	1.19e-292	7	CD74
S100A113	1.06e-291	0.56798	0.991	0.985	2.13e-288	7	S100A11
TIGIT2	1.23e-287	0.284047	0.921	0.885	2.45e-284	7	TIGIT
IFITM21	1.24e-284	0.565157	0.997	0.993	2.47e-281	7	IFITM2
MT2A1	1.67e-283	0.649001	0.968	0.89	3.35e-280	7	MT2A
GLIPR21	1.9e-279	0.436995	0.92	0.822	3.8e-276	7	GLIPR2
TTC381	4.56e-269	0.422456	0.805	0.699	9.11e-266	7	TTC38
JPT12	3.06e-266	0.458659	0.937	0.934	6.12e-263	7	JPT1
CLIC31	1.69e-262	0.357797	0.852	0.684	3.38e-259	7	CLIC3
PGAM11	2.32e-262	0.500224	0.938	0.782	4.64e-259	7	PGAM1
MIR4435-2HG1	3.45e-261	0.358691	0.798	0.692	6.91e-258	7	MIR4435-2HG
FGR1	8.19e-260	0.4084	0.802	0.657	1.64e-256	7	FGR
PSMB21	2e-255	0.422459	0.941	0.905	3.99e-252	7	PSMB2
ABI31	8.11e-248	0.461288	0.801	0.62	1.62e-244	7	ABI3
CRELD2	1.29e-247	0.27082	0.898	0.771	2.58e-244	7	CRELD2
GAPDH1	1.91e-246	0.48393	0.994	0.973	3.82e-243	7	GAPDH
PTPN71	1.2e-242	0.447517	0.898	0.634	2.4e-239	7	PTPN7
C1orf211	5.18e-242	0.483392	0.766	0.607	1.04e-238	7	C1orf21
TNFRSF1B2	4.56e-237	0.468472	0.871	0.778	9.12e-234	7	TNFRSF1B
TYMP1	6.99e-237	0.327161	0.927	0.896	1.4e-233	7	TYMP
S100A102	5.41e-232	0.502846	0.995	0.982	1.08e-228	7	S100A10
AHNAK2	2.15e-229	0.504815	0.897	0.897	4.29e-226	7	AHNAK
CCL4L21	3.41e-229	0.596247	0.793	0.893	6.82e-226	7	CCL4L2
GBP11	3.67e-228	0.388628	0.95	0.954	7.33e-225	7	GBP1
PSME21	1.24e-225	0.499188	0.992	0.987	2.49e-222	7	PSME2
ITGB12	7.49e-225	0.486983	0.912	0.853	1.5e-221	7	ITGB1
ARL4C1	1.23e-224	0.460549	0.998	0.983	2.47e-221	7	ARL4C
NEAT11	9.14e-221	0.570846	0.996	0.986	1.83e-217	7	NEAT1
ANXA52	1.05e-219	0.46231	0.908	0.836	2.09e-216	7	ANXA5
SYNE21	2.15e-219	0.527201	0.984	0.979	4.3e-216	7	SYNE2
PRSS231	1.32e-213	0.50857	0.741	0.686	2.65e-210	7	PRSS23
CD300A1	4.97e-213	0.336488	0.848	0.792	9.94e-210	7	CD300A
IQGAP11	4.24e-211	0.495707	0.929	0.866	8.48e-208	7	IQGAP1
DYNLL11	4.1e-205	0.526468	0.923	0.799	8.19e-202	7	DYNLL1
ACTG12	6.58e-204	0.440409	0.997	0.996	1.32e-200	7	ACTG1
SUB11	1.99e-201	0.429259	0.991	0.984	3.98e-198	7	SUB1
CEP781	8.36e-200	0.37877	0.834	0.756	1.67e-196	7	CEP78
TRG-AS1	2.71e-199	0.464868	0.789	0.837	5.41e-196	7	TRG-AS1
GSTP11	2.68e-197	0.422392	0.917	0.815	5.36e-194	7	GSTP1
AGTRAP1	1.22e-192	0.336436	0.85	0.758	2.44e-189	7	AGTRAP
PYCARD1	2.92e-190	0.438737	0.909	0.864	5.84e-187	7	PYCARD
ASCL21	6.25e-189	0.489859	0.726	0.653	1.25e-185	7	ASCL2
CTSD1	5.64e-184	0.373796	0.923	0.798	1.13e-180	7	CTSD
EBP1	1.49e-180	0.366189	0.863	0.733	2.98e-177	7	EBP
CMC11	7.92e-180	0.460093	0.829	0.637	1.58e-176	7	CMC1
HSP90AA11	8.84e-180	0.383296	0.995	0.975	1.77e-176	7	HSP90AA1
YWHAQ1	1.04e-167	0.413278	0.919	0.88	2.08e-164	7	YWHAQ
ARPC31	9.63e-167	0.350734	0.995	0.99	1.93e-163	7	ARPC3
H3F3A1	3.57e-164	0.292963	0.996	0.994	7.13e-161	7	H3F3A
CD1601	5.88e-164	0.289663	0.745	0.693	1.18e-160	7	CD160
CORO1A1	8.65e-163	0.383596	0.994	0.986	1.73e-159	7	CORO1A
FGL21	1.43e-160	0.268373	0.847	0.913	2.86e-157	7	FGL2
IFNG	5.56e-159	0.26316	0.656	0.421	1.11e-155	7	IFNG
OAZ1	5.72e-159	0.312104	0.991	0.98	1.14e-155	7	OAZ1
IDH21	2.32e-158	0.349152	0.903	0.808	4.63e-155	7	IDH2
ISG152	1.48e-157	0.317479	0.956	0.93	2.95e-154	7	ISG15
HSPA51	5.89e-156	0.437414	0.956	0.795	1.18e-152	7	HSPA5
LILRB1	2.94e-152	0.269146	0.688	0.605	5.87e-149	7	LILRB1
PTPRE1	5.57e-152	0.325596	0.774	0.642	1.11e-148	7	PTPRE
LYAR	9.27e-149	0.458464	0.808	0.747	1.85e-145	7	LYAR
PSMA41	1.46e-148	0.34527	0.949	0.857	2.93e-145	7	PSMA4
PRELID11	7.8e-146	0.381559	0.971	0.947	1.56e-142	7	PRELID1
VASP1	8.06e-145	0.303283	0.913	0.741	1.61e-141	7	VASP
SDF2L11	1.7e-143	0.348016	0.863	0.773	3.4e-140	7	SDF2L1
GTF3C61	2.09e-143	0.279705	0.917	0.831	4.19e-140	7	GTF3C6
APMAP1	4.15e-142	0.38584	0.798	0.696	8.3e-139	7	APMAP
PRKCB1	1.34e-141	0.424596	0.896	0.862	2.69e-138	7	PRKCB
ITGAM1	3.33e-141	0.259735	0.699	0.597	6.67e-138	7	ITGAM
PDIA61	7.77e-138	0.364875	0.926	0.9	1.55e-134	7	PDIA6
RHOG	5.92e-137	0.300573	0.899	0.732	1.18e-133	7	RHOG
XCL21	1.25e-131	0.371179	0.712	0.66	2.51e-128	7	XCL2
CARD161	1.36e-129	0.333733	0.936	0.915	2.72e-126	7	CARD16
ITM2A1	5.22e-128	0.348502	0.947	0.901	1.04e-124	7	ITM2A
HSP90B11	2.8e-126	0.359399	0.958	0.936	5.59e-123	7	HSP90B1
PSAP1	3.91e-126	0.258769	0.789	0.514	7.82e-123	7	PSAP
MT1E	2.38e-125	0.327831	0.707	0.679	4.75e-122	7	MT1E
PPIB1	1.5e-124	0.360939	0.966	0.938	3.01e-121	7	PPIB
AP2S11	1.51e-124	0.299018	0.926	0.866	3.01e-121	7	AP2S1
IFI162	1.16e-121	0.353629	0.912	0.885	2.33e-118	7	IFI16
SPCS21	2.68e-120	0.365677	0.932	0.915	5.37e-117	7	SPCS2
PRDM12	6.73e-117	0.334021	0.824	0.904	1.35e-113	7	PRDM1
GBP51	1.01e-115	0.383027	0.952	0.957	2.02e-112	7	GBP5
S1PR51	8.03e-113	0.389673	0.691	0.659	1.61e-109	7	S1PR5
TXN2	5.13e-112	0.323594	0.895	0.873	1.03e-108	7	TXN
ARL6IP11	1.43e-109	0.320138	0.837	0.702	2.85e-106	7	ARL6IP1
GNG51	3.35e-109	0.32129	0.926	0.924	6.7e-106	7	GNG5
MYBL11	8.51e-109	0.372376	0.756	0.85	1.7e-105	7	MYBL1
CHCHD21	9.9e-108	0.2808	0.984	0.981	1.98e-104	7	CHCHD2
PTGDR1	4.34e-106	0.319608	0.694	0.71	8.68e-103	7	PTGDR
PSMA31	3.34e-105	0.256724	0.913	0.875	6.68e-102	7	PSMA3
MAN1A11	1.06e-104	0.251786	0.721	0.748	2.13e-101	7	MAN1A1
TGFBR31	1.76e-104	0.388237	0.67	0.654	3.51e-101	7	TGFBR3
CDK2AP21	2.1e-104	0.338335	0.866	0.869	4.19e-101	7	CDK2AP2
HERPUD1	8.31e-97	0.280628	0.859	0.646	1.66e-93	7	HERPUD1
PATL2	1.73e-96	0.408643	0.676	0.688	3.46e-93	7	PATL2
ARPC1B2	3.83e-92	0.258776	0.972	0.964	7.66e-89	7	ARPC1B
TPM41	1.36e-91	0.281709	0.868	0.904	2.71e-88	7	TPM4
RORA1	4.72e-83	0.255248	0.921	0.913	9.44e-80	7	RORA
SLAMF71	2.99e-82	0.30692	0.667	0.648	5.98e-79	7	SLAMF7
SEC61B1	7.39e-80	0.260545	0.947	0.919	1.48e-76	7	SEC61B
EIF4A11	5.7e-62	0.268675	0.979	0.915	1.14e-58	7	EIF4A1
IER21	1.11e-58	0.258026	0.947	0.83	2.23e-55	7	IER2
SELENOS1	5.86e-51	0.276311	0.762	0.872	1.17e-47	7	SELENOS
ZNF683	0.00553251	0.252458	0.461	0.435	1	7	ZNF683
GZMK	0	1.5906	0.966	0.781	0	8	GZMK
CD8B2	0	0.698925	0.96	0.727	0	8	CD8B
HLA-DQA11	0	0.306249	0.943	0.869	0	8	HLA-DQA1
HLA-DRB12	3.27e-283	0.391776	0.962	0.775	6.55e-280	8	HLA-DRB1
CCL52	3.89e-261	0.413575	0.968	0.756	7.78e-258	8	CCL5
CD8A2	2.46e-237	0.389267	0.932	0.757	4.92e-234	8	CD8A
LYAR1	2.49e-209	0.760702	0.832	0.746	4.99e-206	8	LYAR
DUSP22	3.37e-201	0.732771	0.92	0.696	6.73e-198	8	DUSP2
TIGIT3	3.7e-200	0.2892	0.932	0.884	7.4e-197	8	TIGIT
HLA-DRA2	5.43e-198	0.290045	0.941	0.778	1.09e-194	8	HLA-DRA
YBX31	5.39e-196	0.337732	0.845	0.655	1.08e-192	8	YBX3
IL323	6.55e-194	0.44608	0.999	0.967	1.31e-190	8	IL32
JUNB	1.08e-187	0.589363	0.971	0.918	2.16e-184	8	JUNB
HLA-DPA12	7.73e-185	0.310196	0.963	0.838	1.55e-181	8	HLA-DPA1
KLRK13	9.14e-173	0.334859	0.92	0.879	1.83e-169	8	KLRK1
TRAC2	2.97e-128	0.2654	0.994	0.968	5.95e-125	8	TRAC
FXYD2	7.57e-124	0.368712	0.695	0.525	1.51e-120	8	FXYD2
COTL12	7.75e-122	0.441527	0.933	0.848	1.55e-118	8	COTL1
HLA-DPB12	2.5e-121	0.297171	0.937	0.724	5e-118	8	HLA-DPB1
FABP5	1.25e-118	0.25316	0.806	0.646	2.49e-115	8	FABP5
NUCB21	3.92e-102	0.399933	0.918	0.811	7.85e-99	8	NUCB2
CXCR4	1.41e-94	0.421004	0.968	0.94	2.82e-91	8	CXCR4
CD742	1.27e-88	0.38822	0.956	0.859	2.54e-85	8	CD74
ITGB13	1e-87	0.332787	0.924	0.853	2.01e-84	8	ITGB1
RGS11	7.83e-75	0.362912	0.709	0.569	1.57e-71	8	RGS1
AHNAK3	4.42e-65	0.257776	0.912	0.896	8.85e-62	8	AHNAK
CD27	2.72e-62	0.34713	0.912	0.857	5.44e-59	8	CD27
JUN	1.07e-60	0.35468	0.82	0.754	2.14e-57	8	JUN
S100A103	1.05e-55	0.257861	0.985	0.982	2.1e-52	8	S100A10
ISG201	6.2e-45	0.306528	0.955	0.951	1.24e-41	8	ISG20
CD69	5.67e-30	0.273448	0.915	0.895	1.13e-26	8	CD69
DUSP1	5.19e-29	0.256492	0.786	0.751	1.04e-25	8	DUSP1
PMAIP1	2.46e-28	0.323854	0.576	0.463	4.91e-25	8	PMAIP1
HBB	1.17e-15	1.55953	0.482	0.406	2.34e-12	8	HBB
HBA2	2.06e-08	1.26848	0.301	0.425	4.13e-05	8	HBA2
HBA11	0.00106228	0.939445	0.36	0.417	1	8	HBA1
KLRB12	0	1.55801	0.978	0.747	0	9	KLRB1
GZMK1	0	1.52973	0.967	0.784	0	9	GZMK
KLRG11	0	1.311	0.989	0.838	0	9	KLRG1
TRGC11	0	1.25878	0.996	0.875	0	9	TRGC1
TRDC1	0	1.18693	0.994	0.741	0	9	TRDC
GZMA2	0	1.11072	1	0.741	0	9	GZMA
CCL53	0	0.842053	0.998	0.758	0	9	CCL5
KLRC11	0	0.706065	0.977	0.566	0	9	KLRC1
PHACTR2	0	0.661716	0.977	0.92	0	9	PHACTR2
IL324	0	0.659844	1	0.967	0	9	IL32
PLEK2	0	0.588956	0.992	0.816	0	9	PLEK
MYBL12	0	0.579473	0.955	0.84	0	9	MYBL1
ZBTB161	0	0.537142	0.876	0.649	0	9	ZBTB16
PTMS2	0	0.520236	0.973	0.78	0	9	PTMS
LINC018712	0	0.491601	0.936	0.875	0	9	LINC01871
MAP3K81	0	0.490124	0.937	0.624	0	9	MAP3K8
KLRD12	0	0.482486	0.997	0.758	0	9	KLRD1
MT-CO12	0	0.451486	1	1	0	9	MT-CO1
PRF12	0	0.422474	0.998	0.797	0	9	PRF1
CXCR6	0	0.395864	0.901	0.56	0	9	CXCR6
GZMH2	0	0.394947	0.997	0.718	0	9	GZMH
TRGC21	0	0.391951	0.946	0.865	0	9	TRGC2
CD300A2	0	0.381256	0.983	0.787	0	9	CD300A
GABARAPL1	0	0.351285	0.908	0.516	0	9	GABARAPL1
IL18R1	0	0.349064	0.946	0.787	0	9	IL18R1
HPGD	0	0.348177	0.923	0.704	0	9	HPGD
TENT5C	0	0.294327	0.933	0.899	0	9	TENT5C
HLA-DQA12	0	0.276786	0.974	0.868	0	9	HLA-DQA1
CCL3L11	0	0.251225	0.928	0.908	0	9	CCL3L1
DUSP23	3.07e-301	0.980075	0.97	0.698	6.14e-298	9	DUSP2
NKG72	3.93e-297	0.650825	1	0.747	7.85e-294	9	NKG7
HOPX2	2.68e-292	0.508185	0.965	0.614	5.35e-289	9	HOPX
CST72	3.53e-292	0.707023	0.995	0.821	7.07e-289	9	CST7
EFHD22	3.52e-287	0.457725	0.993	0.83	7.04e-284	9	EFHD2
S100A44	5.41e-275	0.668141	0.998	0.968	1.08e-271	9	S100A4
CCL42	6.99e-275	0.417887	0.966	0.868	1.4e-271	9	CCL4
CD743	1.78e-270	0.779386	0.993	0.859	3.57e-267	9	CD74
COL6A2	8.37e-269	0.321883	0.82	0.433	1.67e-265	9	COL6A2
HLA-DRB13	3.1e-267	0.458399	0.993	0.777	6.21e-264	9	HLA-DRB1
IL18RAP1	1.71e-266	0.385355	0.842	0.757	3.43e-263	9	IL18RAP
APOBEC3G2	4.03e-266	0.481969	0.987	0.875	8.07e-263	9	APOBEC3G
CTSC2	2.04e-258	0.534537	0.993	0.912	4.07e-255	9	CTSC
ADRB22	4.36e-256	0.394816	0.858	0.44	8.71e-253	9	ADRB2
CRELD21	1.41e-249	0.285329	0.966	0.77	2.82e-246	9	CRELD2
LYAR2	1.48e-249	0.718346	0.904	0.744	2.95e-246	9	LYAR
SAMD32	2.08e-249	0.572721	0.985	0.87	4.17e-246	9	SAMD3
NCR31	2.95e-245	0.678228	0.873	0.725	5.89e-242	9	NCR3
RORA2	7.02e-244	0.77474	0.989	0.91	1.4e-240	9	RORA
ATG2A	2.35e-233	0.330507	0.924	0.701	4.7e-230	9	ATG2A
RHOC1	2.67e-231	0.292327	0.927	0.731	5.35e-228	9	RHOC
ALOX5AP1	1.69e-223	0.668496	0.964	0.844	3.38e-220	9	ALOX5AP
CTSW2	9.71e-222	0.432726	0.993	0.843	1.94e-218	9	CTSW
ANXA13	2.32e-220	0.716393	0.996	0.904	4.64e-217	9	ANXA1
CMC12	1.5e-217	0.488595	0.918	0.637	3.01e-214	9	CMC1
CHST122	9.29e-216	0.351606	0.958	0.756	1.86e-212	9	CHST12
LAG31	1.28e-209	0.387266	0.848	0.696	2.56e-206	9	LAG3
ABHD17A2	1.45e-206	0.45875	0.995	0.951	2.9e-203	9	ABHD17A
MT-CO21	1.87e-201	0.297256	1	1	3.73e-198	9	MT-CO2
HSP90AA12	7.56e-201	0.542455	0.998	0.975	1.51e-197	9	HSP90AA1
GZMM2	1.6e-198	0.579096	0.998	0.936	3.2e-195	9	GZMM
CEBPD1	1.81e-190	0.587508	0.794	0.612	3.61e-187	9	CEBPD
LTK	8.67e-189	0.276991	0.768	0.596	1.73e-185	9	LTK
PYHIN12	5.65e-179	0.269794	0.973	0.842	1.13e-175	9	PYHIN1
ARL4C2	1.36e-177	0.531147	0.998	0.983	2.72e-174	9	ARL4C
IFNGR1	4.53e-172	0.306065	0.841	0.696	9.06e-169	9	IFNGR1
C12orf752	1.33e-169	0.416707	0.956	0.796	2.66e-166	9	C12orf75
MYO1F2	2.04e-168	0.452639	0.945	0.87	4.07e-165	9	MYO1F
SYNE22	9.03e-163	0.498065	0.996	0.978	1.81e-159	9	SYNE2
HLA-DPB13	4.11e-162	0.363441	0.982	0.725	8.21e-159	9	HLA-DPB1
PPIB2	1.53e-150	0.529223	0.994	0.937	3.06e-147	9	PPIB
GAPDH2	3.08e-147	0.448562	0.998	0.974	6.16e-144	9	GAPDH
S100A62	5.85e-145	0.415659	0.999	0.993	1.17e-141	9	S100A6
LGALS32	2.66e-143	0.261712	0.893	0.789	5.33e-140	9	LGALS3
MT2A2	4.95e-143	0.434751	0.989	0.891	9.91e-140	9	MT2A
SLC4A10	1.75e-142	0.422697	0.71	0.476	3.51e-139	9	SLC4A10
ANXA24	1.1e-140	0.316443	0.968	0.868	2.21e-137	9	ANXA2
HLA-DPA13	7.75e-138	0.261128	0.97	0.839	1.55e-134	9	HLA-DPA1
MATK2	3.06e-135	0.385666	0.861	0.725	6.12e-132	9	MATK
ITGB22	7.25e-135	0.450591	0.998	0.948	1.45e-131	9	ITGB2
AHNAK4	1.65e-133	0.370871	0.959	0.895	3.3e-130	9	AHNAK
ID22	2.1e-131	0.342852	0.932	0.65	4.19e-128	9	ID2
TPD52	3.02e-129	0.256441	0.787	0.564	6.04e-126	9	TPD52
APOBEC3C2	1.04e-127	0.259783	0.94	0.869	2.08e-124	9	APOBEC3C
YWHAQ2	9.93e-122	0.414803	0.956	0.879	1.99e-118	9	YWHAQ
S100A114	8.28e-121	0.390242	0.998	0.984	1.66e-117	9	S100A11
CLIC12	2.24e-120	0.361685	0.992	0.965	4.48e-117	9	CLIC1
IQGAP12	1.9e-117	0.300987	0.973	0.866	3.79e-114	9	IQGAP1
PSME22	1.92e-111	0.410335	0.998	0.986	3.85e-108	9	PSME2
EIF4A12	7.56e-108	0.392276	0.99	0.916	1.51e-104	9	EIF4A1
PFN12	6.93e-106	0.256513	1	0.993	1.39e-102	9	PFN1
TNFAIP3	3.17e-105	0.452259	0.891	0.649	6.34e-102	9	TNFAIP3
CALR2	1.08e-103	0.35395	0.995	0.948	2.16e-100	9	CALR
PHB	6.82e-102	0.255952	0.965	0.857	1.36e-98	9	PHB
FOSB	7.4e-99	0.321043	0.843	0.708	1.48e-95	9	FOSB
2022-06-01	1.54e-95	0.403295	0.907	0.751	3.08e-92	9	JUN
SRGN2	9.32e-95	0.277649	0.99	0.91	1.86e-91	9	SRGN
HSP90B12	8.54e-94	0.384966	0.988	0.935	1.71e-90	9	HSP90B1
P4HB1	1.18e-92	0.353657	0.923	0.739	2.36e-89	9	P4HB
CYBA2	1.74e-92	0.275805	0.998	0.988	3.49e-89	9	CYBA
LCP12	2.2e-78	0.332326	0.986	0.971	4.4e-75	9	LCP1
CXCR41	1.04e-73	0.364222	0.982	0.94	2.09e-70	9	CXCR4
FOS	1.39e-72	0.291867	0.876	0.747	2.79e-69	9	FOS
ERN11	1.98e-71	0.377642	0.784	0.748	3.97e-68	9	ERN1
NEAT12	7.77e-60	0.284765	0.998	0.986	1.55e-56	9	NEAT1
OSTC	5.3e-59	0.262927	0.949	0.895	1.06e-55	9	OSTC
SEC61B2	1.96e-51	0.264582	0.952	0.919	3.92e-48	9	SEC61B
FKBP111	6.54e-48	0.330745	0.86	0.873	1.31e-44	9	FKBP11
XBP11	3.03e-43	0.272836	0.898	0.84	6.05e-40	9	XBP1
IL7R2	1.78e-37	0.257055	0.952	0.91	3.56e-34	9	IL7R
GZMK2	0	1.79692	0.958	0.784	0	10	GZMK
CCL54	0	1.47483	0.998	0.758	0	10	CCL5
HLA-DRB14	0	1.4026	0.984	0.777	0	10	HLA-DRB1
DUSP24	0	1.26304	0.99	0.697	0	10	DUSP2
HLA-DRA3	0	1.12306	0.978	0.779	0	10	HLA-DRA
CD8A3	0	1.017	0.988	0.757	0	10	CD8A
CD744	0	1.00035	0.984	0.86	0	10	CD74
HLA-DPA14	0	0.981301	0.982	0.839	0	10	HLA-DPA1
GZMA3	0	0.972299	0.991	0.742	0	10	GZMA
HLA-DQA13	0	0.967524	0.96	0.869	0	10	HLA-DQA1
KLRG12	0	0.869298	0.949	0.84	0	10	KLRG1
CST73	0	0.865615	0.992	0.821	0	10	CST7
GZMH3	0	0.797943	0.976	0.719	0	10	GZMH
TRGC22	0	0.693992	0.916	0.867	0	10	TRGC2
CCL3L12	0	0.545531	0.926	0.908	0	10	CCL3L1
TMSB4X2	0	0.365918	1	1	0	10	TMSB4X
CHI3L2	0	0.36527	0.889	0.567	0	10	CHI3L2
HLA-DPB14	1.61e-305	0.871819	0.962	0.726	3.22e-302	10	HLA-DPB1
KLRK14	5.98e-296	0.573808	0.964	0.878	1.2e-292	10	KLRK1
APOBEC3G3	6.38e-296	0.652237	0.976	0.876	1.28e-292	10	APOBEC3G
NKG73	3.77e-292	0.671622	1	0.747	7.54e-289	10	NKG7
TIGIT4	1.46e-289	0.532404	0.937	0.885	2.93e-286	10	TIGIT
CD8B3	1.56e-284	0.764554	0.962	0.731	3.12e-281	10	CD8B
FCRL3	1.22e-279	0.336013	0.853	0.674	2.45e-276	10	FCRL3
CCL43	1.49e-279	0.636247	0.948	0.869	2.99e-276	10	CCL4
FABP51	2.21e-274	0.434796	0.894	0.645	4.42e-271	10	FABP5
JPT13	1.61e-266	0.387445	0.963	0.933	3.22e-263	10	JPT1
IL325	2.43e-264	0.605153	1	0.967	4.86e-261	10	IL32
TRAC3	1.42e-263	0.415618	0.997	0.968	2.84e-260	10	TRAC
C12orf753	5.24e-251	0.631611	0.969	0.795	1.05e-247	10	C12orf75
LYAR3	1.95e-249	0.822726	0.896	0.745	3.9e-246	10	LYAR
HLA-DQB11	2.13e-249	0.467009	0.866	0.609	4.26e-246	10	HLA-DQB1
CCL4L22	4.69e-249	0.443444	0.883	0.887	9.38e-246	10	CCL4L2
PTMS3	3.88e-248	0.304412	0.898	0.783	7.77e-245	10	PTMS
PLEK3	4.54e-247	0.484404	0.945	0.818	9.09e-244	10	PLEK
LAG32	4.37e-225	0.406188	0.847	0.696	8.74e-222	10	LAG3
MATK3	4.96e-223	0.461817	0.92	0.723	9.92e-220	10	MATK
GZMM3	9.75e-222	0.682118	0.984	0.936	1.95e-218	10	GZMM
MT-CO13	6.91e-221	0.341799	1	1	1.38e-217	10	MT-CO1
CTSC3	6.52e-220	0.583467	0.972	0.913	1.3e-216	10	CTSC
ATG2A1	1.6e-217	0.381557	0.897	0.702	3.2e-214	10	ATG2A
CMC13	7.98e-209	0.895134	0.848	0.64	1.6e-205	10	CMC1
ITM2A2	1.88e-207	0.584189	0.985	0.9	3.75e-204	10	ITM2A
GBP52	6.64e-201	0.418074	0.981	0.955	1.33e-197	10	GBP5
TRBC22	9.85e-201	0.347859	0.986	0.969	1.97e-197	10	TRBC2
LINC018713	6.46e-196	0.297828	0.894	0.877	1.29e-192	10	LINC01871
LYST1	1.26e-185	0.380407	0.91	0.822	2.53e-182	10	LYST
SH2D1A	1.13e-183	0.582026	0.856	0.672	2.25e-180	10	SH2D1A
CTSW3	1.1e-181	0.377753	0.98	0.844	2.2e-178	10	CTSW
PFN13	6.91e-180	0.40363	0.999	0.993	1.38e-176	10	PFN1
SLAMF72	1.42e-177	0.271347	0.81	0.643	2.83e-174	10	SLAMF7
HLA-DMA	1.56e-174	0.323979	0.834	0.663	3.13e-171	10	HLA-DMA
MYO1F3	8.16e-172	0.510293	0.943	0.87	1.63e-168	10	MYO1F
APOBEC3C3	3.23e-169	0.346081	0.947	0.869	6.46e-166	10	APOBEC3C
PYHIN13	3.81e-167	0.379865	0.944	0.843	7.61e-164	10	PYHIN1
XCL22	1.01e-166	0.343368	0.8	0.658	2.03e-163	10	XCL2
SRGN3	3.95e-166	0.483689	0.997	0.91	7.9e-163	10	SRGN
CLIC13	4.71e-157	0.495414	0.992	0.965	9.42e-154	10	CLIC1
CHST123	7.54e-156	0.314257	0.912	0.758	1.51e-152	10	CHST12
LIME11	1.02e-155	0.266299	0.99	0.979	2.04e-152	10	LIME1
SH3BGRL32	1.22e-154	0.404193	0.999	0.998	2.45e-151	10	SH3BGRL3
IDH22	3.83e-153	0.333843	0.94	0.808	7.66e-150	10	IDH2
PSMB22	3.37e-146	0.306293	0.967	0.905	6.73e-143	10	PSMB2
ANXA53	5.82e-143	0.329204	0.93	0.837	1.16e-139	10	ANXA5
HSP90AA13	2.57e-136	0.438121	0.992	0.976	5.14e-133	10	HSP90AA1
RGS12	7.73e-136	0.504119	0.795	0.567	1.55e-132	10	RGS1
PATL21	2.05e-134	0.297241	0.786	0.683	4.11e-131	10	PATL2
SAMD33	1.91e-131	0.409647	0.928	0.872	3.82e-128	10	SAMD3
ANXA25	2.37e-131	0.338794	0.948	0.869	4.74e-128	10	ANXA2
YBX32	2.02e-128	0.294844	0.824	0.659	4.03e-125	10	YBX3
ISG153	4.66e-128	0.387072	0.972	0.93	9.32e-125	10	ISG15
ARL4C3	6.97e-123	0.422379	0.995	0.983	1.39e-119	10	ARL4C
MT2A3	8.82e-123	0.487225	0.97	0.892	1.76e-119	10	MT2A
CYBA3	6.46e-115	0.324232	0.995	0.988	1.29e-111	10	CYBA
ACTB3	7.26e-114	0.273844	1	1	1.45e-110	10	ACTB
ITGB23	5.96e-113	0.414343	0.994	0.949	1.19e-109	10	ITGB2
ABHD17A3	8.36e-113	0.255585	0.981	0.951	1.67e-109	10	ABHD17A
IQGAP13	1.33e-112	0.313756	0.953	0.866	2.65e-109	10	IQGAP1
COTL13	5.6e-106	0.468031	0.949	0.849	1.12e-102	10	COTL1
LCP13	1.01e-105	0.407046	0.986	0.971	2.03e-102	10	LCP1
AHNAK5	7.31e-103	0.310319	0.932	0.896	1.46e-99	10	AHNAK
CXCR42	1.53e-101	0.446662	0.97	0.94	3.06e-98	10	CXCR4
APMAP2	6.94e-101	0.317136	0.821	0.697	1.39e-97	10	APMAP
CFL12	2.74e-95	0.272826	0.998	0.993	5.48e-92	10	CFL1
PRKCB2	3.52e-90	0.326079	0.934	0.861	7.04e-87	10	PRKCB
EOMES1	6.45e-90	0.358715	0.671	0.435	1.29e-86	10	EOMES
ANXA14	3.84e-86	0.415257	0.981	0.905	7.68e-83	10	ANXA1
NEAT13	7.46e-82	0.42936	0.994	0.986	1.49e-78	10	NEAT1
SUB12	8.73e-82	0.395844	0.997	0.984	1.75e-78	10	SUB1
ARL6IP12	1.29e-81	0.348328	0.898	0.702	2.58e-78	10	ARL6IP1
TXN3	1.1e-78	0.299585	0.937	0.872	2.2e-75	10	TXN
PSME23	4.97e-78	0.32682	0.991	0.987	9.93e-75	10	PSME2
GAPDH3	6.65e-78	0.290051	0.992	0.974	1.33e-74	10	GAPDH
OAZ11	6.89e-75	0.262327	0.992	0.98	1.38e-71	10	OAZ1
JUNB1	1.11e-71	0.35068	0.973	0.919	2.23e-68	10	JUNB
ARPC32	5.52e-68	0.316949	0.997	0.99	1.1e-64	10	ARPC3
TNFAIP31	1.14e-67	0.316373	0.88	0.65	2.28e-64	10	TNFAIP3
CALM2	7.52e-66	0.32024	0.992	0.972	1.5e-62	10	CALM2
CHCHD22	4.86e-56	0.294076	0.992	0.98	9.71e-53	10	CHCHD2
HERPUD11	3.71e-54	0.314383	0.805	0.652	7.41e-51	10	HERPUD1
HMGB1	3.41e-51	0.2649	0.997	0.99	6.82e-48	10	HMGB1
ISG202	3.44e-50	0.330161	0.979	0.95	6.88e-47	10	ISG20
S100A63	3.96e-50	0.255456	1	0.993	7.91e-47	10	S100A6
HMGB21	2.72e-49	0.255704	0.948	0.863	5.45e-46	10	HMGB2
PTPN72	7.96e-45	0.285902	0.776	0.644	1.59e-41	10	PTPN7
CD271	1.18e-44	0.29777	0.936	0.857	2.37e-41	10	CD27
PMAIP11	1.66e-41	0.261847	0.643	0.462	3.33e-38	10	PMAIP1
SAT11	2.46e-33	0.255458	0.852	0.726	4.91e-30	10	SAT1
HBA21	1.56e-12	0.536086	0.296	0.423	3.11e-09	10	HBA2
HBB1	0.000162184	0.595224	0.444	0.409	0.324367	10	HBB
CD8B4	5.23e-69	0.409156	0.94	0.736	1.05e-65	11	CD8B
PRKCQ-AS13	2.33e-29	0.36727	0.957	0.921	4.66e-26	11	PRKCQ-AS1
TCF73	1.57e-26	0.32617	0.938	0.853	3.14e-23	11	TCF7
NUCB22	7.31e-20	0.32083	0.893	0.815	1.46e-16	11	NUCB2
LEF12	1.23e-16	0.283894	0.853	0.778	2.46e-13	11	LEF1
CCR73	8.74e-12	0.257207	0.762	0.673	1.75e-08	11	CCR7
AIF13	1.46e-08	0.335039	0.651	0.646	2.91e-05	11	AIF1
CAVIN2	2.05e-278	0.273837	0.975	0.515	4.11e-275	12	CAVIN2
GP1BB	9.92e-270	0.446474	0.975	0.471	1.98e-266	12	GP1BB
GNG11	1.02e-257	0.350741	0.967	0.41	2.04e-254	12	GNG11
PF4	2.68e-242	0.389865	0.948	0.336	5.37e-239	12	PF4
NRGN	5.93e-240	0.565649	0.952	0.411	1.19e-236	12	NRGN
PPBP	1.05e-231	0.780945	0.954	0.369	2.11e-228	12	PPBP
TSHZ22	2.32e-44	0.25948	0.915	0.693	4.64e-41	12	TSHZ2
PLA2G12A	3.5e-41	0.262347	0.846	0.633	7.01e-38	12	PLA2G12A
2022-06-02	4.35e-21	0.297909	0.861	0.756	8.69e-18	12	JUN
DUSP11	1.43e-20	0.319382	0.846	0.751	2.86e-17	12	DUSP1
DNAJB1	4.62e-11	0.286707	0.767	0.688	9.24e-08	12	DNAJB1
ID3	0.000563659	0.269522	0.522	0.422	1	12	ID3
HSPA1B	0.00684798	0.327861	0.551	0.529	1	12	HSPA1B
GNLY2	7.42e-265	2.96185	0.995	0.52	1.48e-261	13	GNLY
SPTSSB	3.25e-258	1.06529	0.943	0.293	6.5e-255	13	SPTSSB
IFITM31	4.3e-238	1.73558	0.995	0.924	8.59e-235	13	IFITM3
AREG1	3.62e-228	1.14727	0.954	0.72	7.24e-225	13	AREG
NCAM11	1.48e-224	1.08575	0.947	0.65	2.96e-221	13	NCAM1
TRDC2	1.68e-224	1.46847	0.986	0.747	3.36e-221	13	TRDC
KLRF11	4.78e-223	1.68633	0.975	0.514	9.56e-220	13	KLRF1
TYROBP1	9.06e-221	1.69202	0.993	0.561	1.81e-217	13	TYROBP
FCER1G1	1.37e-217	1.60888	0.998	0.711	2.74e-214	13	FCER1G
IL2RB1	5.49e-214	1.53941	0.966	0.668	1.1e-210	13	IL2RB
KLRD13	2.35e-213	1.61495	1	0.764	4.7e-210	13	KLRD1
XCL23	2.64e-213	1.49952	0.957	0.659	5.28e-210	13	XCL2
TNFRSF181	2.07e-209	1.05837	0.963	0.807	4.15e-206	13	TNFRSF18
SRGN4	2.39e-205	1.34325	1	0.912	4.78e-202	13	SRGN
IGFBP71	6.11e-201	0.861006	0.954	0.378	1.22e-197	13	IGFBP7
KLRC31	9.34e-200	1.01541	0.947	0.861	1.87e-196	13	KLRC3
ITGAX1	1.01e-199	0.989145	0.936	0.667	2.01e-196	13	ITGAX
HOPX3	7.24e-199	1.42083	0.993	0.623	1.45e-195	13	HOPX
KLRC12	1.54e-197	1.59081	0.945	0.576	3.08e-194	13	KLRC1
CTSW4	4.01e-196	1.38758	1	0.847	8.02e-193	13	CTSW
XCL1	1.6e-194	1.3785	0.9	0.413	3.19e-191	13	XCL1
CMC14	1.53e-190	1.68068	0.945	0.644	3.06e-187	13	CMC1
IGFBP4	3.21e-189	0.760041	0.902	0.708	6.43e-186	13	IGFBP4
PLCG2	2.58e-184	0.463105	0.886	0.451	5.16e-181	13	PLCG2
MATK4	4.73e-184	1.239	0.97	0.727	9.46e-181	13	MATK
CD632	3.58e-182	1.18272	0.998	0.892	7.16e-179	13	CD63
NCR11	9.39e-182	0.617987	0.893	0.385	1.88e-178	13	NCR1
MLC11	1.46e-176	0.370974	0.927	0.534	2.92e-173	13	MLC1
MAP3K82	4.33e-176	0.923942	0.941	0.632	8.67e-173	13	MAP3K8
CD300A3	1.6e-175	0.984814	0.966	0.793	3.2e-172	13	CD300A
CD71	4.83e-172	1.13414	0.991	0.91	9.67e-169	13	CD7
ID23	1.32e-171	1.23309	0.979	0.657	2.65e-168	13	ID2
KIR2DL4	1.67e-167	0.503533	0.863	0.556	3.33e-164	13	KIR2DL4
CHST21	3.15e-167	0.609821	0.936	0.8	6.31e-164	13	CHST2
IFITM22	8.9e-166	0.946025	1	0.993	1.78e-162	13	IFITM2
AOAH2	1.11e-163	0.696332	0.927	0.595	2.23e-160	13	AOAH
PRF13	2.29e-158	1.00354	0.998	0.802	4.59e-155	13	PRF1
GSTP12	6.68e-158	1.10507	0.989	0.819	1.34e-154	13	GSTP1
GZMB2	8.83e-158	1.06281	0.991	0.727	1.77e-154	13	GZMB
AFF3	2.3e-157	0.321161	0.861	0.494	4.6e-154	13	AFF3
PLAC81	7.24e-156	1.13031	0.977	0.92	1.45e-152	13	PLAC8
CD381	1.43e-155	0.563152	0.934	0.705	2.87e-152	13	CD38
METRNL1	1.62e-152	0.620162	0.92	0.678	3.24e-149	13	METRNL
B4GALT1	2.65e-150	0.804359	0.945	0.784	5.29e-147	13	B4GALT1
GSN1	8.68e-148	0.659713	0.874	0.732	1.74e-144	13	GSN
DUSP25	5.57e-145	1.1067	0.984	0.704	1.11e-141	13	DUSP2
NKG74	2.41e-143	1.1527	1	0.753	4.81e-140	13	NKG7
RRBP11	5.27e-142	0.615604	0.932	0.725	1.05e-138	13	RRBP1
KLRK15	6.76e-139	0.745632	0.95	0.88	1.35e-135	13	KLRK1
CD745	1.85e-136	0.992706	0.998	0.863	3.7e-133	13	CD74
LYST2	5.05e-136	0.691811	0.952	0.823	1.01e-132	13	LYST
GZMA4	5.82e-136	1.18065	0.991	0.748	1.16e-132	13	GZMA
EFHD23	2.21e-134	0.832167	0.984	0.834	4.42e-131	13	EFHD2
TESC1	2.27e-134	0.286737	0.904	0.647	4.54e-131	13	TESC
HLA-DMA1	5.96e-133	0.481984	0.909	0.666	1.19e-129	13	HLA-DMA
HVCN1	3.7e-130	0.460936	0.852	0.625	7.39e-127	13	HVCN1
HLA-DRA4	1.24e-129	0.806001	0.979	0.784	2.47e-126	13	HLA-DRA
TRGC12	1.38e-129	0.502887	0.929	0.879	2.75e-126	13	TRGC1
NME21	1.49e-129	0.577563	0.995	0.982	2.98e-126	13	NME2
CAPG1	4.28e-129	0.691004	0.884	0.764	8.56e-126	13	CAPG
SH2D1B1	4.39e-129	0.614413	0.829	0.501	8.77e-126	13	SH2D1B
PIK3AP1	5.97e-129	0.38	0.826	0.494	1.19e-125	13	PIK3AP1
IL18RAP2	1.43e-128	0.715151	0.858	0.759	2.87e-125	13	IL18RAP
SAMD34	1.96e-128	0.92532	0.959	0.873	3.91e-125	13	SAMD3
TSPAN4	4.95e-128	0.375324	0.849	0.676	9.91e-125	13	TSPAN4
LMO41	1.03e-127	0.484868	0.916	0.686	2.07e-124	13	LMO4
GZMK3	5.15e-127	1.13324	0.932	0.789	1.03e-123	13	GZMK
FGR2	5.35e-120	0.543674	0.902	0.662	1.07e-116	13	FGR
IER22	1.13e-118	0.825091	0.977	0.834	2.26e-115	13	IER2
FCGR3A2	1.61e-117	0.260017	0.934	0.704	3.21e-114	13	FCGR3A
PTGDR2	2.08e-117	0.776742	0.861	0.707	4.16e-114	13	PTGDR
CXXC51	2.02e-116	0.674769	0.842	0.551	4.04e-113	13	CXXC5
LINC002991	3.46e-116	0.319319	0.868	0.74	6.91e-113	13	LINC00299
SLC44A1	1.08e-115	0.373535	0.84	0.566	2.16e-112	13	SLC44A1
CST74	1.28e-115	0.808937	0.998	0.825	2.56e-112	13	CST7
SLAMF73	8.35e-115	0.409949	0.874	0.646	1.67e-111	13	SLAMF7
IL18R11	1.24e-112	0.593476	0.854	0.793	2.48e-109	13	IL18R1
CHST124	3.55e-112	0.738372	0.934	0.762	7.11e-109	13	CHST12
SCPEP1	1.46e-111	0.297269	0.87	0.621	2.92e-108	13	SCPEP1
LINC018714	9.17e-111	0.563572	0.936	0.877	1.83e-107	13	LINC01871
CLIC14	1.05e-109	0.80023	0.991	0.966	2.1e-106	13	CLIC1
PTPN121	4.38e-106	0.49652	0.877	0.714	8.77e-103	13	PTPN12
TPM42	2.85e-105	0.519158	0.963	0.901	5.69e-102	13	TPM4
HLA-DRB15	3.53e-104	0.612266	0.979	0.783	7.06e-101	13	HLA-DRB1
IFI44L	7.47e-104	0.289461	0.895	0.886	1.49e-100	13	IFI44L
HAVCR21	1.77e-103	0.292292	0.89	0.814	3.55e-100	13	HAVCR2
GFOD11	1.78e-103	0.360854	0.833	0.62	3.56e-100	13	GFOD1
CATSPER11	4.44e-103	0.28217	0.774	0.394	8.88e-100	13	CATSPER1
RAMP11	1.58e-101	0.358278	0.847	0.755	3.15e-98	13	RAMP1
IL18	3.35e-101	0.342087	0.792	0.654	6.71e-98	13	IL18
SLC16A31	3.64e-100	0.352609	0.838	0.699	7.29e-97	13	SLC16A3
APMAP3	1.99e-98	0.616726	0.911	0.699	3.98e-95	13	APMAP
CTBP21	8.71e-97	0.413858	0.799	0.582	1.74e-93	13	CTBP2
TWISTNB	1.82e-96	0.371447	0.886	0.602	3.64e-93	13	TWISTNB
ATP5MC32	2.24e-96	0.372282	0.979	0.956	4.49e-93	13	ATP5MC3
CLIC32	2.46e-95	0.67669	0.884	0.691	4.93e-92	13	CLIC3
GLIPR22	6.67e-95	0.496992	0.95	0.826	1.33e-91	13	GLIPR2
PLEK4	3.15e-94	0.5342	0.941	0.821	6.29e-91	13	PLEK
ATG2A2	4.13e-94	0.320518	0.906	0.707	8.25e-91	13	ATG2A
LYN1	8.12e-94	0.400314	0.838	0.69	1.62e-90	13	LYN
SMIM14	1.79e-93	0.356287	0.824	0.554	3.59e-90	13	SMIM14
SKAP21	2.12e-93	0.523647	0.858	0.759	4.24e-90	13	SKAP2
FES1	4.87e-93	0.437391	0.797	0.681	9.74e-90	13	FES
MIS18BP1	2.93e-92	0.470439	0.934	0.853	5.85e-89	13	MIS18BP1
HLA-DPA15	3.09e-92	0.576545	0.982	0.842	6.19e-89	13	HLA-DPA1
CST31	4.71e-88	0.352592	0.872	0.636	9.41e-85	13	CST3
BHLHE401	2.05e-87	0.545746	0.868	0.804	4.1e-84	13	BHLHE40
C1orf212	6.72e-87	0.357014	0.842	0.613	1.34e-83	13	C1orf21
HIST2H2AC	1.27e-85	0.265694	0.779	0.445	2.55e-82	13	HIST2H2AC
TLE11	1.78e-85	0.348033	0.795	0.633	3.56e-82	13	TLE1
MT-CO14	3.68e-84	0.367335	1	1	7.35e-81	13	MT-CO1
FUT7	7.07e-84	0.479392	0.785	0.734	1.41e-80	13	FUT7
APOBEC3C4	2.54e-83	0.4154	0.938	0.871	5.07e-80	13	APOBEC3C
SERPINB11	2.38e-82	0.509983	0.977	0.93	4.76e-79	13	SERPINB1
CTSZ1	3.31e-82	0.333281	0.872	0.829	6.62e-79	13	CTSZ
PSME24	8.65e-81	0.654809	0.993	0.987	1.73e-77	13	PSME2
PRELID12	3.74e-80	0.646681	0.975	0.948	7.48e-77	13	PRELID1
PSMB23	4.68e-79	0.447075	0.957	0.906	9.37e-76	13	PSMB2
MYO1F4	1.83e-77	0.609415	0.938	0.872	3.67e-74	13	MYO1F
AGTRAP2	2.24e-77	0.302819	0.913	0.761	4.48e-74	13	AGTRAP
CEP782	2.43e-76	0.453804	0.852	0.759	4.87e-73	13	CEP78
PRMT1	7.09e-76	0.469914	0.952	0.829	1.42e-72	13	PRMT1
KLRB13	1.59e-75	0.523753	0.922	0.753	3.18e-72	13	KLRB1
SEPTIN11	2.54e-75	0.28783	0.854	0.849	5.08e-72	13	SEPTIN11
HIST1H1E	3.79e-75	0.345535	0.808	0.672	7.58e-72	13	HIST1H1E
TBX212	1.26e-74	0.381322	0.815	0.648	2.52e-71	13	TBX21
FOS1	1.31e-74	0.756137	0.897	0.749	2.62e-71	13	FOS
XAF11	3.22e-74	0.439929	0.945	0.932	6.44e-71	13	XAF1
IRF91	1.9e-73	0.59258	0.966	0.916	3.79e-70	13	IRF9
ABHD17A4	2.37e-71	0.552837	0.968	0.952	4.74e-68	13	ABHD17A
MT-CO3	4.1e-71	0.321714	1	1	8.2e-68	13	MT-CO3
MYBL13	5.59e-71	0.386317	0.865	0.844	1.12e-67	13	MYBL1
RHOC2	3.53e-70	0.463837	0.856	0.737	7.06e-67	13	RHOC
TXN4	1.02e-69	0.52936	0.959	0.873	2.04e-66	13	TXN
ITGB24	1.79e-69	0.58383	0.998	0.95	3.57e-66	13	ITGB2
CTSC4	1.61e-68	0.408539	0.973	0.915	3.23e-65	13	CTSC
TYMP2	1.99e-67	0.329423	0.938	0.897	3.98e-64	13	TYMP
GATA31	2.25e-66	0.437539	0.845	0.602	4.51e-63	13	GATA3
HSH2D1	1.04e-63	0.630825	0.806	0.678	2.08e-60	13	HSH2D
MLEC1	3.52e-63	0.354223	0.909	0.862	7.04e-60	13	MLEC
COX5A1	6.33e-62	0.47521	0.973	0.897	1.27e-58	13	COX5A
YWHAE	5.5e-60	0.256667	0.941	0.827	1.1e-56	13	YWHAE
DNAJB111	1.27e-58	0.263523	0.868	0.736	2.55e-55	13	DNAJB11
VDAC1	9.54e-58	0.386159	0.941	0.877	1.91e-54	13	VDAC1
QKI1	8.32e-57	0.33154	0.872	0.818	1.66e-53	13	QKI
NASP	1.32e-56	0.355229	0.932	0.842	2.64e-53	13	NASP
PLSCR1	1.52e-56	0.251093	0.822	0.734	3.05e-53	13	PLSCR1
CD1602	3.73e-56	0.432598	0.774	0.695	7.45e-53	13	CD160
COTL14	5.4e-56	0.627941	0.932	0.852	1.08e-52	13	COTL1
CTSD2	7.03e-56	0.474871	0.906	0.804	1.41e-52	13	CTSD
PDIA62	8.68e-55	0.420083	0.945	0.901	1.74e-51	13	PDIA6
TPI11	2.49e-54	0.508823	0.961	0.858	4.97e-51	13	TPI1
ITGAM2	2.22e-53	0.509551	0.728	0.601	4.45e-50	13	ITGAM
PFN14	6.14e-53	0.312773	1	0.993	1.23e-49	13	PFN1
CDK2AP22	1.24e-52	0.359761	0.941	0.867	2.49e-49	13	CDK2AP2
SNX10	1.26e-52	0.251507	0.717	0.495	2.52e-49	13	SNX10
ASAH11	3.35e-51	0.281714	0.902	0.769	6.7e-48	13	ASAH1
H3F3A2	7.43e-51	0.295364	0.998	0.994	1.49e-47	13	H3F3A
LAT21	1.65e-50	0.289221	0.749	0.724	3.29e-47	13	LAT2
C1orf1621	5.86e-47	0.52856	0.909	0.812	1.17e-43	13	C1orf162
GAPDH4	3.03e-46	0.392196	1	0.974	6.06e-43	13	GAPDH
HLA-DPB15	5.38e-46	0.328938	0.938	0.733	1.08e-42	13	HLA-DPB1
APOBEC3G4	1.21e-45	0.398602	0.879	0.88	2.41e-42	13	APOBEC3G
GZMM4	1.36e-44	0.521571	0.984	0.938	2.71e-41	13	GZMM
SH2D1A1	5.06e-44	0.351833	0.838	0.677	1.01e-40	13	SH2D1A
IDH23	9.78e-44	0.267637	0.918	0.812	1.96e-40	13	IDH2
DYNLL12	2.87e-43	0.40668	0.943	0.804	5.74e-40	13	DYNLL1
ORAI2	2.58e-42	0.307028	0.817	0.774	5.17e-39	13	ORAI2
NFKBIA	2.85e-42	0.469	0.932	0.823	5.7e-39	13	NFKBIA
GPR1832	7.55e-42	0.387668	0.888	0.783	1.51e-38	13	GPR183
GAS7	1.8e-41	0.299935	0.669	0.534	3.6e-38	13	GAS7
NEAT14	3e-41	0.364226	0.991	0.986	6.01e-38	13	NEAT1
SSR41	4.84e-41	0.357116	0.984	0.971	9.67e-38	13	SSR4
CALM21	7.26e-41	0.378652	0.991	0.972	1.45e-37	13	CALM2
DDAH2	3.35e-40	0.291616	0.763	0.71	6.7e-37	13	DDAH2
PSMA42	4.27e-40	0.35687	0.952	0.861	8.54e-37	13	PSMA4
ITGB14	2.23e-38	0.299628	0.932	0.856	4.46e-35	13	ITGB1
DDIT41	6.45e-38	0.37821	0.911	0.739	1.29e-34	13	DDIT4
XBP12	6.28e-37	0.403865	0.902	0.841	1.26e-33	13	XBP1
ARL6IP13	6.97e-37	0.311523	0.916	0.707	1.39e-33	13	ARL6IP1
VASP2	1.42e-36	0.341137	0.888	0.749	2.85e-33	13	VASP
GNG52	5.08e-35	0.296608	0.954	0.924	1.02e-31	13	GNG5
GABARAPL11	7.52e-35	0.303469	0.708	0.529	1.5e-31	13	GABARAPL1
TIMM8B	1.19e-34	0.269356	0.861	0.776	2.38e-31	13	TIMM8B
TAGLN21	1.45e-34	0.370348	0.929	0.888	2.89e-31	13	TAGLN2
PHB1	3.18e-34	0.277455	0.936	0.86	6.35e-31	13	PHB
IQGAP14	3.52e-34	0.363486	0.888	0.87	7.04e-31	13	IQGAP1
C12orf754	5.21e-34	0.265681	0.904	0.8	1.04e-30	13	C12orf75
PYHIN14	9.7e-34	0.254669	0.911	0.846	1.94e-30	13	PYHIN1
PPIA	1.23e-33	0.352773	0.995	0.992	2.46e-30	13	PPIA
NUCB23	1.71e-33	0.334234	0.913	0.815	3.42e-30	13	NUCB2
MRPL511	8.65e-32	0.276767	0.925	0.868	1.73e-28	13	MRPL51
MIF	4.45e-30	0.325182	0.998	0.993	8.9e-27	13	MIF
EIF4A13	7.73e-30	0.34825	0.975	0.918	1.55e-26	13	EIF4A1
YWHAQ3	1.14e-29	0.318797	0.936	0.881	2.29e-26	13	YWHAQ
CEBPD2	1.08e-28	0.526367	0.678	0.618	2.16e-25	13	CEBPD
AHNAK6	1.38e-28	0.302995	0.906	0.897	2.76e-25	13	AHNAK
HLA-DMB	1.71e-28	0.265259	0.667	0.572	3.42e-25	13	HLA-DMB
SEC61B3	1.8e-28	0.328112	0.97	0.92	3.61e-25	13	SEC61B
CYBA4	4.72e-27	0.278279	1	0.988	9.43e-24	13	CYBA
OSTC1	9.4e-26	0.284693	0.943	0.896	1.88e-22	13	OSTC
CD2471	4.59e-25	0.333187	0.943	0.904	9.18e-22	13	CD247
TNFAIP32	7.04e-25	0.251333	0.874	0.656	1.41e-21	13	TNFAIP3
HSP90B13	3.57e-24	0.265064	0.97	0.937	7.14e-21	13	HSP90B1
NCR32	3.41e-23	0.298212	0.758	0.731	6.83e-20	13	NCR3
P4HB2	1.73e-22	0.277024	0.861	0.745	3.46e-19	13	P4HB
FOSB1	7.08e-22	0.252564	0.811	0.712	1.42e-18	13	FOSB
TSPO	1.25e-21	0.307786	0.973	0.939	2.49e-18	13	TSPO
ENO1	4.75e-21	0.302087	0.984	0.961	9.49e-18	13	ENO1
ZFP361	5.69e-21	0.334239	0.87	0.739	1.14e-17	13	ZFP36
C1orf561	5.87e-21	0.33284	0.92	0.887	1.17e-17	13	C1orf56
ANXA15	6.49e-21	0.300138	0.975	0.907	1.3e-17	13	ANXA1
ARPC33	2.49e-19	0.275186	0.991	0.991	4.99e-16	13	ARPC3
NCL1	8.03e-18	0.283645	0.989	0.985	1.61e-14	13	NCL
FAM43A	9.36e-17	0.266109	0.541	0.37	1.87e-13	13	FAM43A
RAB11FIP11	1.12e-15	0.289446	0.76	0.769	2.24e-12	13	RAB11FIP1
UCP21	1.18e-15	0.257095	0.92	0.915	2.36e-12	13	UCP2
SOX4	1.49e-13	0.270184	0.578	0.451	2.97e-10	13	SOX4
KLRC2	0.00074376	0.381617	0.509	0.463	1	13	KLRC2
GZMH4	2.09e-102	1.64661	0.991	0.728	4.17e-99	14	GZMH
S100A45	6.13e-96	1.07597	1	0.969	1.23e-92	14	S100A4
SH3BGRL33	2.57e-84	0.865289	1	0.998	5.13e-81	14	SH3BGRL3
LAIR22	1.54e-78	1.09777	0.958	0.847	3.09e-75	14	LAIR2
CD523	6.83e-77	0.719362	1	0.987	1.37e-73	14	CD52
ANXA16	7.67e-77	1.02333	0.995	0.907	1.53e-73	14	ANXA1
FGFBP22	4.55e-75	1.1515	0.948	0.659	9.1e-72	14	FGFBP2
ANXA26	1.21e-74	1.01348	0.981	0.871	2.42e-71	14	ANXA2
ITGB15	2.27e-74	1.01337	0.962	0.856	4.55e-71	14	ITGB1
HLA-DQA14	4.35e-73	0.691036	0.934	0.872	8.7e-70	14	HLA-DQA1
LGALS12	4.13e-72	1.19872	0.981	0.83	8.27e-69	14	LGALS1
PLEK5	7.22e-72	0.963498	0.972	0.822	1.44e-68	14	PLEK
MYO1F5	1.55e-70	0.970999	0.976	0.872	3.1e-67	14	MYO1F
HLA-DRB16	1.94e-69	1.06809	0.967	0.784	3.88e-66	14	HLA-DRB1
CTSC5	7.79e-68	1.00784	1	0.915	1.56e-64	14	CTSC
EFHD24	1.35e-67	0.9252	0.976	0.835	2.7e-64	14	EFHD2
KLRG13	3.48e-65	1.04658	0.948	0.843	6.95e-62	14	KLRG1
S100A104	2.89e-64	0.818719	0.995	0.982	5.77e-61	14	S100A10
CRIP14	2.21e-63	0.995315	1	0.972	4.41e-60	14	CRIP1
CCL55	2.56e-63	0.964059	1	0.766	5.11e-60	14	CCL5
CST75	1.36e-62	0.85549	1	0.827	2.71e-59	14	CST7
NKG75	3.98e-62	0.941556	1	0.755	7.97e-59	14	NKG7
GZMA5	9.55e-62	0.940074	0.995	0.75	1.91e-58	14	GZMA
CTLA41	1.76e-60	0.286253	0.887	0.899	3.53e-57	14	CTLA4
CEP783	7.21e-60	0.578178	0.915	0.759	1.44e-56	14	CEP78
C12orf755	1.89e-59	0.925249	0.943	0.801	3.79e-56	14	C12orf75
S100A64	1.55e-58	0.662441	1	0.993	3.1e-55	14	S100A6
CISD2	2.08e-58	0.440229	0.892	0.683	4.16e-55	14	CISD2
MIR4435-2HG2	2.58e-57	0.59349	0.887	0.697	5.17e-54	14	MIR4435-2HG
TESC2	6.35e-57	0.426385	0.877	0.65	1.27e-53	14	TESC
IL326	8.25e-57	0.618423	1	0.968	1.65e-53	14	IL32
PFN15	1.21e-56	0.60098	1	0.993	2.42e-53	14	PFN1
HLA-DMA2	3.18e-56	0.35009	0.882	0.668	6.37e-53	14	HLA-DMA
HLA-DRA5	1.29e-55	0.744727	0.939	0.785	2.58e-52	14	HLA-DRA
ABI32	1.02e-54	0.433653	0.901	0.629	2.03e-51	14	ABI3
HLA-DPB16	1.22e-53	0.763201	0.943	0.734	2.44e-50	14	HLA-DPB1
MSC	3.41e-52	0.273038	0.816	0.718	6.83e-49	14	MSC
ACTB4	1.14e-49	0.607821	1	1	2.27e-46	14	ACTB
HLA-DPA16	1.78e-49	0.740531	0.962	0.843	3.55e-46	14	HLA-DPA1
AGTRAP3	2.45e-48	0.477923	0.906	0.762	4.9e-45	14	AGTRAP
S100A115	5.89e-48	0.632691	0.995	0.985	1.18e-44	14	S100A11
HLA-DQB12	3.63e-47	0.452438	0.854	0.617	7.26e-44	14	HLA-DQB1
ANKRD28	3.32e-42	0.260242	0.854	0.653	6.63e-39	14	ANKRD28
APOBEC3C5	7.65e-42	0.592584	0.925	0.872	1.53e-38	14	APOBEC3C
F2R2	1.12e-41	0.354964	0.821	0.638	2.25e-38	14	F2R
PTPN73	1.16e-41	0.51328	0.929	0.647	2.33e-38	14	PTPN7
ITM2A3	3.57e-41	0.695262	0.986	0.903	7.14e-38	14	ITM2A
SUB13	4.92e-41	0.526711	0.995	0.985	9.83e-38	14	SUB1
CLIC15	1.01e-40	0.51374	0.991	0.966	2.02e-37	14	CLIC1
GTF3C62	2.55e-39	0.558261	0.943	0.836	5.1e-36	14	GTF3C6
MAF3	5.61e-38	0.812981	0.943	0.9	1.12e-34	14	MAF
TMSB4X3	3.67e-37	0.267474	1	1	7.34e-34	14	TMSB4X
BHLHE402	5.48e-36	0.269075	0.896	0.804	1.1e-32	14	BHLHE40
ZEB22	3.81e-35	0.764015	0.816	0.816	7.62e-32	14	ZEB2
MLEC2	4.3e-35	0.337018	0.906	0.862	8.6e-32	14	MLEC
SRGN5	1.02e-34	0.45304	0.986	0.913	2.04e-31	14	SRGN
TRGC23	1.37e-34	1.1106	0.797	0.869	2.74e-31	14	TRGC2
XAF12	2.81e-34	0.367304	0.92	0.932	5.62e-31	14	XAF1
ITGB25	5.28e-34	0.441207	0.981	0.95	1.06e-30	14	ITGB2
TXN5	2.08e-33	0.542202	0.929	0.874	4.15e-30	14	TXN
CDK12	3.03e-33	0.35411	0.882	0.747	6.06e-30	14	CDK12
DNAJC9	1.92e-32	0.255934	0.844	0.701	3.84e-29	14	DNAJC9
CALR3	4.19e-32	0.627672	0.981	0.95	8.38e-29	14	CALR
ID24	5.55e-32	0.49541	0.929	0.659	1.11e-28	14	ID2
ATP6V0D11	8.54e-32	0.362825	0.892	0.741	1.71e-28	14	ATP6V0D1
VASP3	1.18e-31	0.467063	0.939	0.75	2.36e-28	14	VASP
CX3CR12	5.95e-31	0.579241	0.797	0.705	1.19e-27	14	CX3CR1
ABHD17A5	9.31e-31	0.354381	0.948	0.953	1.86e-27	14	ABHD17A
AC004585.1	1.43e-30	0.295221	0.83	0.87	2.85e-27	14	AC004585.1
AHNAK7	4.45e-30	0.482203	0.887	0.897	8.9e-27	14	AHNAK
NEAT15	1.54e-29	0.501607	0.995	0.986	3.08e-26	14	NEAT1
YWHAQ4	1.79e-29	0.530509	0.929	0.882	3.57e-26	14	YWHAQ
GZMM5	2.84e-29	0.433213	0.967	0.938	5.68e-26	14	GZMM
TYMP3	1.28e-28	0.342016	0.925	0.897	2.56e-25	14	TYMP
CCL44	9.12e-28	0.307621	0.849	0.872	1.82e-24	14	CCL4
SEPTIN111	1.5e-27	0.283524	0.882	0.849	2.99e-24	14	SEPTIN11
IFITM23	5.25e-27	0.396104	0.995	0.993	1.05e-23	14	IFITM2
CFL13	8.94e-27	0.367142	1	0.993	1.79e-23	14	CFL1
GNG53	1.09e-26	0.533106	0.962	0.924	2.17e-23	14	GNG5
ATP2B11	1.42e-26	0.315574	0.892	0.769	2.84e-23	14	ATP2B1
LCP14	1.9e-26	0.440178	0.939	0.972	3.8e-23	14	LCP1
JPT14	1.25e-25	0.532853	0.958	0.934	2.5e-22	14	JPT1
PDIA63	4.67e-25	0.407377	0.948	0.901	9.34e-22	14	PDIA6
APOBEC3G5	5.64e-25	0.553661	0.877	0.88	1.13e-21	14	APOBEC3G
CD746	6.56e-25	0.542451	0.981	0.864	1.31e-21	14	CD74
CDK2AP23	1.01e-24	0.409462	0.92	0.868	2.03e-21	14	CDK2AP2
PYHIN15	1.62e-24	0.585628	0.887	0.846	3.24e-21	14	PYHIN1
IDH24	1.7e-24	0.348297	0.92	0.812	3.41e-21	14	IDH2
GAPDH5	6.29e-24	0.378406	1	0.974	1.26e-20	14	GAPDH
HOPX4	1.53e-23	0.322255	0.807	0.627	3.06e-20	14	HOPX
SYNE23	5.07e-23	0.523994	0.981	0.979	1.01e-19	14	SYNE2
EPSTI12	1.34e-22	0.274063	0.892	0.906	2.68e-19	14	EPSTI1
KLF62	1.83e-22	0.463767	0.906	0.75	3.67e-19	14	KLF6
ADRB23	4.55e-22	0.347521	0.708	0.455	9.1e-19	14	ADRB2
ATP5MC33	6.19e-22	0.371742	0.939	0.956	1.24e-18	14	ATP5MC3
TRG-AS11	6.48e-22	0.567906	0.811	0.835	1.3e-18	14	TRG-AS1
SEC61B4	2.58e-21	0.381266	0.986	0.92	5.16e-18	14	SEC61B
ERN12	1.35e-20	0.315738	0.863	0.749	2.69e-17	14	ERN1
GLIPR23	2.18e-20	0.444722	0.91	0.827	4.36e-17	14	GLIPR2
HBB2	2.22e-20	2.02418	0.16	0.412	4.44e-17	14	HBB
ARPC1B3	2.21e-19	0.340424	0.967	0.964	4.42e-16	14	ARPC1B
CHCHD23	4.09e-19	0.314874	0.995	0.981	8.17e-16	14	CHCHD2
GBP53	4.35e-18	0.48172	0.967	0.956	8.7e-15	14	GBP5
SAMD35	4.58e-17	0.446031	0.821	0.875	9.16e-14	14	SAMD3
ACTG13	5.83e-17	0.400977	0.995	0.996	1.17e-13	14	ACTG1
HSP90AA14	2.06e-16	0.273582	0.995	0.976	4.11e-13	14	HSP90AA1
TSPO1	2.41e-16	0.419733	0.981	0.939	4.82e-13	14	TSPO
ARL6IP14	3.96e-16	0.418859	0.807	0.709	7.93e-13	14	ARL6IP1
HBA12	4.16e-16	1.71779	0.604	0.412	8.33e-13	14	HBA1
TRBC1	1.02e-15	1.0926	0.943	0.917	2.03e-12	14	TRBC1
CORO1A2	2.55e-14	0.255318	1	0.986	5.1e-11	14	CORO1A
ALYREF	1.01e-13	0.260072	0.91	0.903	2.02e-10	14	ALYREF
HBA22	1.59e-13	1.78528	0.58	0.417	3.17e-10	14	HBA2
PSMB24	1.03e-12	0.337031	0.939	0.907	2.06e-09	14	PSMB2
SPCS22	2.5e-12	0.297102	0.896	0.916	5e-09	14	SPCS2
FGL22	3.69e-12	0.310752	0.849	0.909	7.38e-09	14	FGL2
C1orf213	4.04e-12	0.427441	0.665	0.616	8.09e-09	14	C1orf21
LIME12	5.24e-11	0.30947	0.972	0.979	1.05e-07	14	LIME1
CYC11	5.94e-11	0.254328	0.84	0.788	1.19e-07	14	CYC1
ANXA54	1.09e-10	0.397672	0.802	0.841	2.18e-07	14	ANXA5
RORA3	1.41e-10	0.327894	0.858	0.914	2.81e-07	14	RORA
CASP1	4.87e-10	0.431866	0.84	0.892	9.75e-07	14	CASP1
P4HB3	9.77e-10	0.281789	0.835	0.746	1.95e-06	14	P4HB
PGAM12	1.12e-09	0.311295	0.877	0.791	2.24e-06	14	PGAM1
DYNLL13	1.9e-09	0.296869	0.788	0.806	3.79e-06	14	DYNLL1
VIM1	1.12e-08	0.258548	0.995	0.992	2.24e-05	14	VIM
HSP90B14	1.29e-08	0.254959	0.948	0.937	2.57e-05	14	HSP90B1
LINC00892	2.6e-08	0.586265	0.698	0.853	5.21e-05	14	LINC00892
VDAC11	4.4e-08	0.287771	0.868	0.878	8.8e-05	14	VDAC1
SSR3	6.15e-08	0.250937	0.915	0.842	0.000122943	14	SSR3
PRDM13	9.55e-08	0.30414	0.698	0.901	0.000191085	14	PRDM1
TNFRSF1B3	5.21e-07	0.410543	0.703	0.784	0.00104201	14	TNFRSF1B
TRAV6	6.28e-07	0.368757	0.368	0.672	0.00125596	14	TRAV6
IFNGR11	7.91e-07	0.284312	0.769	0.701	0.00158175	14	IFNGR1
MIS18BP11	1.94e-06	0.288495	0.863	0.855	0.00388925	14	MIS18BP1
SEC11C	2.75e-06	0.260176	0.84	0.855	0.0054933	14	SEC11C
MYBL14	4.74e-06	0.440941	0.722	0.845	0.00948417	14	MYBL1
CHST125	6.75e-06	0.312947	0.698	0.765	0.0135033	14	CHST12
CD3201	9.39e-06	0.404987	0.67	0.749	0.0187757	14	CD320
LINC018715	1.1e-05	0.471162	0.646	0.879	0.0219821	14	LINC01871
SELENOS2	0.000673174	0.384416	0.736	0.866	1	14	SELENOS
LYAR4	0.0007173	0.298503	0.651	0.751	1	14	LYAR
CD40LG1	0.00179341	0.356961	0.599	0.686	1	14	CD40LG
VDAC3	0.00553619	0.255963	0.693	0.801	1	14	VDAC3
SIT11	0.00749693	0.32276	0.684	0.773	1	14	SIT1
GFI1B	1.11e-230	1.82885	1	0.062	2.21e-227	15	GFI1B
STON2	3.22e-126	1.55727	1	0.077	6.43e-123	15	STON2
MEIS1	5.78e-76	1.26303	1	0.251	1.16e-72	15	MEIS1
ARHGAP6	1.47e-72	1.90931	0.987	0.237	2.94e-69	15	ARHGAP6
LY6G6F	4.58e-62	0.495008	0.68	0.02	9.16e-59	15	LY6G6F
TAL1	1.22e-57	1.51433	0.987	0.143	2.44e-54	15	TAL1
CMTM5	2.87e-55	2.66074	1	0.099	5.74e-52	15	CMTM5
SMOX	1.6e-53	2.60702	1	0.321	3.19e-50	15	SMOX
PTCRA	8.96e-53	3.17084	1	0.203	1.79e-49	15	PTCRA
TMEM40	2.85e-52	3.21394	1	0.146	5.7e-49	15	TMEM40
TRIM58	3.53e-52	2.49691	1	0.366	7.05e-49	15	TRIM58
MFAP3L	6.08e-52	1.70847	1	0.319	1.22e-48	15	MFAP3L
BMP6	7.21e-52	1.79353	1	0.08	1.44e-48	15	BMP6
GP9	7.79e-52	3.30393	1	0.308	1.56e-48	15	GP9
PPP1R14A	1.1e-51	1.81079	1	0.259	2.21e-48	15	PPP1R14A
PTGS1	1.32e-51	2.16169	1	0.329	2.64e-48	15	PTGS1
PDGFA	1.42e-51	2.19521	1	0.289	2.84e-48	15	PDGFA
CAVIN21	1.52e-51	3.66089	1	0.521	3.03e-48	15	CAVIN2
LGALSL	1.92e-51	2.04123	1	0.584	3.85e-48	15	LGALSL
C2orf88	3.12e-51	2.74641	1	0.269	6.24e-48	15	C2orf88
ACRBP	3.13e-51	3.76437	1	0.517	6.27e-48	15	ACRBP
RTN1	3.29e-51	0.803188	1	0.486	6.57e-48	15	RTN1
HIST1H2BJ	3.41e-51	2.62489	1	0.28	6.81e-48	15	HIST1H2BJ
GP1BB1	4.28e-51	4.01982	1	0.478	8.55e-48	15	GP1BB
MPIG6B	4.48e-51	2.33006	1	0.6	8.96e-48	15	MPIG6B
PYGL	4.49e-51	2.07165	1	0.567	8.98e-48	15	PYGL
PRKAR2B	4.57e-51	3.06209	1	0.569	9.14e-48	15	PRKAR2B
TUBB1	4.64e-51	4.03277	1	0.315	9.29e-48	15	TUBB1
GNG111	4.87e-51	3.67485	1	0.417	9.75e-48	15	GNG11
DENND2C	5.12e-51	1.27201	1	0.343	1.02e-47	15	DENND2C
GMPR	5.53e-51	2.63363	1	0.471	1.11e-47	15	GMPR
RAB32	6.47e-51	3.31776	1	0.502	1.29e-47	15	RAB32
HIST1H3H	6.75e-51	3.10141	1	0.46	1.35e-47	15	HIST1H3H
NRGN1	6.96e-51	4.44677	1	0.418	1.39e-47	15	NRGN
HIST1H2AI	7.09e-51	0.700476	1	0.275	1.42e-47	15	HIST1H2AI
PF41	7.53e-51	4.33692	1	0.344	1.51e-47	15	PF4
TEX9	7.77e-51	0.723438	1	0.342	1.55e-47	15	TEX9
PPBP1	9.22e-51	4.41212	1	0.376	1.84e-47	15	PPBP
CXCL3	1.06e-50	0.798398	1	0.708	2.11e-47	15	CXCL3
DAB2	1.1e-50	2.52542	1	0.268	2.19e-47	15	DAB2
FTH11	1.14e-50	2.55077	1	0.995	2.29e-47	15	FTH1
PDLIM11	1.19e-50	3.07894	1	0.63	2.39e-47	15	PDLIM1
TNFSF4	1.22e-50	1.9982	1	0.388	2.45e-47	15	TNFSF4
MMRN1	1.23e-50	1.32047	1	0.525	2.47e-47	15	MMRN1
MAP3K7CL	1.27e-50	3.13755	1	0.551	2.55e-47	15	MAP3K7CL
TSPAN33	1.28e-50	2.2031	1	0.685	2.57e-47	15	TSPAN33
MTURN	1.34e-50	2.39345	1	0.646	2.68e-47	15	MTURN
MPP1	1.35e-50	3.04084	1	0.52	2.69e-47	15	MPP1
PDE5A	1.56e-50	1.69638	1	0.362	3.13e-47	15	PDE5A
HIST1H2AC	1.64e-50	3.89937	1	0.556	3.28e-47	15	HIST1H2AC
BANK1	2.2e-50	0.908863	1	0.387	4.4e-47	15	BANK1
TPM1	2.79e-50	2.14333	1	0.647	5.57e-47	15	TPM1
TSC22D1	3.26e-50	4.18211	1	0.662	6.51e-47	15	TSC22D1
PTGIR	3.27e-50	1.70617	1	0.56	6.54e-47	15	PTGIR
RAB27B	3.61e-50	2.62146	1	0.52	7.22e-47	15	RAB27B
FCGR2A	3.79e-50	1.42161	1	0.487	7.58e-47	15	FCGR2A
CTSA	5.26e-50	2.42785	1	0.701	1.05e-46	15	CTSA
MAP1A	7.05e-50	1.48501	1	0.468	1.41e-46	15	MAP1A
PGRMC1	7.48e-50	2.92609	1	0.732	1.5e-46	15	PGRMC1
HIST1H2AE	8.64e-50	1.68665	1	0.317	1.73e-46	15	HIST1H2AE
H1F0	9.61e-50	1.12874	1	0.637	1.92e-46	15	H1F0
CTNNAL1	9.71e-50	1.23369	1	0.417	1.94e-46	15	CTNNAL1
LIMS12	1.27e-49	2.85207	1	0.894	2.55e-46	15	LIMS1
TUBA4A	1.34e-49	3.0095	1	0.575	2.69e-46	15	TUBA4A
TALDO1	2.8e-49	2.38306	1	0.9	5.6e-46	15	TALDO1
FHL1	2.88e-49	2.05872	1	0.624	5.77e-46	15	FHL1
FTL	3.56e-49	1.50508	1	0.995	7.12e-46	15	FTL
BEX3	4.39e-49	2.62877	1	0.781	8.78e-46	15	BEX3
H3F3A3	5.09e-49	2.5264	1	0.994	1.02e-45	15	H3F3A
FCGR1A	5.65e-49	0.289957	0.987	0.541	1.13e-45	15	FCGR1A
CMPK2	6.08e-49	0.793512	1	0.694	1.22e-45	15	CMPK2
FFAR2	6.26e-49	0.456478	0.987	0.625	1.25e-45	15	FFAR2
S100A12	6.58e-49	0.975488	1	0.614	1.32e-45	15	S100A12
TAGLN22	6.86e-49	2.55559	1	0.888	1.37e-45	15	TAGLN2
PADI4	8.99e-49	1.74123	1	0.78	1.8e-45	15	PADI4
SPARC	1.47e-48	2.80862	0.987	0.267	2.94e-45	15	SPARC
DSE	1.76e-48	1.12178	1	0.538	3.52e-45	15	DSE
OAZ12	1.82e-48	2.54334	1	0.98	3.64e-45	15	OAZ1
LMNA1	2.1e-48	2.63636	1	0.476	4.2e-45	15	LMNA
TMEM176A	2.25e-48	0.330026	0.987	0.739	4.5e-45	15	TMEM176A
RGS18	2.62e-48	4.20906	0.987	0.472	5.24e-45	15	RGS18
TMEM176B	4.57e-48	0.508706	0.987	0.789	9.14e-45	15	TMEM176B
METTL7A	4.76e-48	0.683798	1	0.601	9.52e-45	15	METTL7A
PLEKHO1	8.25e-48	2.73019	1	0.836	1.65e-44	15	PLEKHO1
FPR1	1.29e-47	0.292421	0.987	0.516	2.58e-44	15	FPR1
SAT12	1.41e-47	2.43833	1	0.731	2.81e-44	15	SAT1
RETN	1.58e-47	0.475045	0.987	0.758	3.17e-44	15	RETN
TPM43	1.6e-47	2.64286	1	0.902	3.2e-44	15	TPM4
YWHAH1	1.85e-47	2.75882	0.987	0.832	3.7e-44	15	YWHAH
TIMP11	2.43e-47	2.35421	1	0.768	4.87e-44	15	TIMP1
G0S2	3.35e-47	0.716382	0.987	0.554	6.71e-44	15	G0S2
IL1B	3.86e-47	1.0164	0.987	0.862	7.71e-44	15	IL1B
CXCL8	4.54e-47	0.452862	0.987	0.847	9.09e-44	15	CXCL8
MARCKS	4.67e-47	0.428655	0.987	0.663	9.34e-44	15	MARCKS
AC245014.3	6.11e-47	0.35248	0.987	0.533	1.22e-43	15	AC245014.3
PARVB	6.18e-47	1.94381	0.987	0.699	1.24e-43	15	PARVB
GSTO11	6.34e-47	2.72086	0.987	0.806	1.27e-43	15	GSTO1
CREG1	6.4e-47	1.23461	1	0.582	1.28e-43	15	CREG1
CREB5	9.08e-47	0.257283	0.987	0.633	1.82e-43	15	CREB5
PLA2G12A1	9.49e-47	2.58343	0.987	0.635	1.9e-43	15	PLA2G12A
ALOX12	1.45e-46	0.682426	0.667	0.028	2.89e-43	15	ALOX12
NEXN	1.76e-46	2.36673	0.987	0.42	3.52e-43	15	NEXN
MFSD1	2.12e-46	1.85731	1	0.694	4.24e-43	15	MFSD1
TNFAIP2	2.68e-46	0.358908	0.987	0.735	5.37e-43	15	TNFAIP2
RRAS	5.69e-46	0.955847	1	0.806	1.14e-42	15	RRAS
YWHAE1	6.89e-46	2.06265	1	0.829	1.38e-42	15	YWHAE
MIR4435-2HG3	6.96e-46	1.39087	1	0.698	1.39e-42	15	MIR4435-2HG
PLAUR	8.77e-46	0.403877	0.987	0.513	1.75e-42	15	PLAUR
CDKN1A	9.85e-46	1.55196	1	0.368	1.97e-42	15	CDKN1A
ARPC1B4	1.1e-45	1.93863	1	0.964	2.2e-42	15	ARPC1B
CLU	1.25e-45	2.92278	0.973	0.688	2.49e-42	15	CLU
AC253572.2	1.47e-45	0.392308	0.987	0.633	2.94e-42	15	AC253572.2
NCOA4	2.69e-45	2.63463	0.987	0.757	5.39e-42	15	NCOA4
LYN2	3.27e-45	1.31778	1	0.691	6.54e-42	15	LYN
ENKUR	4.59e-45	1.63489	0.973	0.527	9.17e-42	15	ENKUR
HIST1H1C	4.64e-45	1.84946	1	0.592	9.27e-42	15	HIST1H1C
HPGD1	5.97e-45	0.740476	1	0.712	1.19e-41	15	HPGD
ODC1	6.07e-45	2.35444	0.987	0.717	1.21e-41	15	ODC1
ITGAM3	6.33e-45	1.05018	1	0.602	1.27e-41	15	ITGAM
AL731557.1	1.17e-44	0.453664	0.68	0.031	2.33e-41	15	AL731557.1
RTN3	2.05e-44	1.849	1	0.749	4.1e-41	15	RTN3
PTPN122	2.34e-44	2.04678	1	0.716	4.67e-41	15	PTPN12
F2R3	3.3e-44	1.23361	1	0.638	6.6e-41	15	F2R
ATP6V1B2	3.64e-44	0.96557	1	0.789	7.28e-41	15	ATP6V1B2
PF4V1	3.89e-44	1.66743	0.96	0.155	7.79e-41	15	PF4V1
GAS2L1	4.93e-44	2.13087	0.96	0.35	9.85e-41	15	GAS2L1
RUFY1	6.12e-44	2.64642	0.973	0.755	1.22e-40	15	RUFY1
MYLK	8.31e-44	1.70312	0.973	0.369	1.66e-40	15	MYLK
HGD	1.55e-43	1.38508	0.96	0.26	3.11e-40	15	HGD
SMIM5	1.88e-43	1.89921	0.96	0.401	3.76e-40	15	SMIM5
SNCA	2.17e-43	2.27024	0.96	0.34	4.34e-40	15	SNCA
ESAM	5.47e-43	2.13814	0.96	0.285	1.09e-39	15	ESAM
CASP3	8.62e-43	1.26133	1	0.718	1.72e-39	15	CASP3
GLUL	1.06e-42	1.62179	0.987	0.666	2.11e-39	15	GLUL
FAM110A	2.52e-42	1.857	0.973	0.59	5.03e-39	15	FAM110A
PKM	3.01e-42	2.06644	1	0.787	6.02e-39	15	PKM
ASAH12	3.86e-42	2.17472	0.987	0.77	7.72e-39	15	ASAH1
ACTB5	6.04e-42	1.65329	1	1	1.21e-38	15	ACTB
TREML1	7.35e-42	1.97559	0.947	0.298	1.47e-38	15	TREML1
F13A1	3.67e-41	2.07438	0.947	0.512	7.34e-38	15	F13A1
MGLL	4.72e-41	1.62677	0.947	0.616	9.45e-38	15	MGLL
ELOVL7	9.63e-41	1.24126	0.933	0.279	1.93e-37	15	ELOVL7
SH3BGRL2	1.26e-40	1.90687	0.947	0.603	2.52e-37	15	SH3BGRL2
ATP6V0D12	1.41e-40	1.23341	1	0.741	2.82e-37	15	ATP6V0D1
CLEC1B	1.86e-40	2.09737	0.933	0.147	3.71e-37	15	CLEC1B
CA2	6.36e-40	1.79247	0.933	0.242	1.27e-36	15	CA2
BNIP3L	6.79e-40	1.43085	1	0.69	1.36e-36	15	BNIP3L
UBE2J1	8.32e-40	1.22586	1	0.688	1.66e-36	15	UBE2J1
ITGA2B	8.64e-40	2.42399	0.933	0.272	1.73e-36	15	ITGA2B
CCL31	9.82e-40	0.758809	0.987	0.725	1.96e-36	15	CCL3
RAC11	1.51e-39	1.71121	1	0.843	3.02e-36	15	RAC1
GSN2	2.02e-39	1.74915	0.947	0.734	4.04e-36	15	GSN
AC147651.1	3.62e-39	1.84642	0.933	0.116	7.24e-36	15	AC147651.1
COTL15	4.73e-39	1.86165	1	0.852	9.47e-36	15	COTL1
IER3	4.83e-39	0.715303	0.987	0.567	9.67e-36	15	IER3
MYL9	6.58e-39	2.53066	0.933	0.452	1.32e-35	15	MYL9
MMD	6.84e-39	2.10332	0.96	0.665	1.37e-35	15	MMD
FKBP1A1	1.29e-38	1.61096	0.987	0.881	2.57e-35	15	FKBP1A
CST32	1.49e-38	2.11682	0.947	0.638	2.97e-35	15	CST3
DYNLL14	2.02e-38	1.73701	1	0.806	4.03e-35	15	DYNLL1
LMO2	2.55e-38	0.732073	0.933	0.512	5.1e-35	15	LMO2
TNF	5.88e-38	0.646527	0.973	0.542	1.18e-34	15	TNF
TUBB4B	9.15e-38	1.32408	0.96	0.551	1.83e-34	15	TUBB4B
TFPI	1.56e-37	1.19503	0.893	0.263	3.12e-34	15	TFPI
SERPINB12	4.98e-36	1.71083	1	0.931	9.97e-33	15	SERPINB1
CXCL5	6.78e-36	0.871181	0.907	0.204	1.36e-32	15	CXCL5
CORO1C	1.26e-35	1.75196	0.92	0.672	2.51e-32	15	CORO1C
LYZ	1.6e-35	1.219	1	0.838	3.2e-32	15	LYZ
CCL3L13	2.11e-35	0.51377	0.987	0.908	4.21e-32	15	CCL3L1
ZEB23	4.95e-35	1.28448	1	0.815	9.91e-32	15	ZEB2
SH3BGRL34	5.73e-35	1.21992	1	0.998	1.15e-31	15	SH3BGRL3
STXBP2	9.05e-35	1.78576	0.933	0.704	1.81e-31	15	STXBP2
GADD45A	2.16e-34	1.30526	1	0.497	4.32e-31	15	GADD45A
VDAC31	2.35e-34	1.3905	0.96	0.8	4.69e-31	15	VDAC3
CTDSPL	2.6e-34	1.58306	0.907	0.497	5.2e-31	15	CTDSPL
CD82	8.17e-34	0.879416	0.987	0.632	1.63e-30	15	CD82
ARHGAP18	1.06e-33	1.87162	0.92	0.664	2.11e-30	15	ARHGAP18
FCER1G2	2.34e-33	1.7021	1	0.715	4.69e-30	15	FCER1G
TUBA1C	4.3e-33	1.44414	0.92	0.549	8.6e-30	15	TUBA1C
CD633	5.03e-33	1.40638	1	0.894	1.01e-29	15	CD63
HBQ1	5.1e-33	0.861696	0.893	0.346	1.02e-29	15	HBQ1
BCL2A1	5.22e-33	0.356799	0.987	0.727	1.04e-29	15	BCL2A1
CCL4L23	8.05e-33	0.384715	0.987	0.887	1.61e-29	15	CCL4L2
CDK2AP1	1.21e-32	1.42944	0.907	0.785	2.43e-29	15	CDK2AP1
TUBA1B	1.47e-32	1.61993	0.96	0.773	2.94e-29	15	TUBA1B
S100A9	1.52e-32	1.88969	1	0.796	3.05e-29	15	S100A9
SLC40A1	2.39e-32	1.28769	0.933	0.671	4.77e-29	15	SLC40A1
C19orf33	3.83e-32	1.96872	0.893	0.431	7.66e-29	15	C19orf33
ITGB3	7.99e-32	0.785715	0.8	0.045	1.6e-28	15	ITGB3
TMSB4X4	2.47e-31	0.977272	1	1	4.94e-28	15	TMSB4X
NAMPT	7.71e-31	0.592604	0.973	0.634	1.54e-27	15	NAMPT
IFRD1	1.27e-30	1.60258	1	0.487	2.55e-27	15	IFRD1
ZYX	1.56e-30	1.41679	0.96	0.642	3.12e-27	15	ZYX
CTTN	2.25e-30	1.61284	0.88	0.47	4.51e-27	15	CTTN
YWHAQ5	4.19e-30	1.25101	1	0.882	8.38e-27	15	YWHAQ
THBS1	4.68e-30	1.54497	0.907	0.819	9.36e-27	15	THBS1
SOD2	5.7e-30	1.22357	0.933	0.752	1.14e-26	15	SOD2
PDZK1IP1	7.08e-30	1.20017	0.867	0.299	1.42e-26	15	PDZK1IP1
CCL56	1.95e-28	1.28407	1	0.767	3.89e-25	15	CCL5
CLEC11A	6.42e-28	0.25144	0.973	0.447	1.28e-24	15	CLEC11A
PRKCB3	7.18e-28	1.1186	0.973	0.864	1.44e-24	15	PRKCB
LYL1	8.56e-28	1.93944	0.867	0.646	1.71e-24	15	LYL1
STX11	1.05e-27	1.51677	0.88	0.671	2.1e-24	15	STX11
ITGB16	1.08e-27	1.02372	0.973	0.856	2.16e-24	15	ITGB1
HMGB11	1.44e-27	0.954569	1	0.99	2.88e-24	15	HMGB1
CAV2	1.94e-27	0.394904	0.653	0.132	3.88e-24	15	CAV2
GAPDH6	2.59e-27	1.00309	1	0.974	5.17e-24	15	GAPDH
LINC00989	7.08e-26	0.861724	0.773	0.141	1.42e-22	15	LINC00989
AP1S2	1.11e-25	1.28958	0.92	0.67	2.21e-22	15	AP1S2
SLBP	1.75e-25	1.10394	0.987	0.856	3.49e-22	15	SLBP
CRYM	4.3e-25	0.268863	0.76	0.237	8.6e-22	15	CRYM
FCN1	5.97e-25	0.342732	0.987	0.693	1.19e-21	15	FCN1
NFE2	1.42e-24	1.609	0.84	0.39	2.83e-21	15	NFE2
AP001189.1	4.24e-24	1.07913	0.827	0.222	8.49e-21	15	AP001189.1
GNG54	4.96e-24	0.910668	1	0.924	9.93e-21	15	GNG5
SYTL4	1.82e-23	0.700201	0.72	0.342	3.64e-20	15	SYTL4
C12orf756	1.91e-23	1.02629	0.973	0.802	3.81e-20	15	C12orf75
CD68	2.49e-23	1.44444	0.853	0.569	4.98e-20	15	CD68
HSPB1	2.75e-23	0.956417	0.987	0.627	5.51e-20	15	HSPB1
SRGN6	8.29e-23	1.04052	0.987	0.913	1.66e-19	15	SRGN
GABARAP	1.5e-22	1.26176	1	0.949	3e-19	15	GABARAP
HSBP11	5.21e-22	1.16994	0.867	0.828	1.04e-18	15	HSBP1
PLEK6	1.4e-21	1.04	0.92	0.822	2.79e-18	15	PLEK
CCL45	1.51e-21	0.270959	0.987	0.872	3.02e-18	15	CCL4
SELP	2.18e-20	0.738435	0.8	0.241	4.36e-17	15	SELP
AL157895.1	2.35e-20	0.420188	0.787	0.153	4.69e-17	15	AL157895.1
SKAP22	5.08e-20	1.21195	0.867	0.76	1.02e-16	15	SKAP2
CLIC16	6.4e-20	1.06589	1	0.966	1.28e-16	15	CLIC1
OXTR	1.75e-19	0.834211	0.787	0.297	3.5e-16	15	OXTR
MCTP1	3.61e-18	0.690304	0.787	0.48	7.22e-15	15	MCTP1
GUCY1B1	6.97e-18	0.743763	0.747	0.202	1.39e-14	15	GUCY1B1
NCF1	1.32e-17	0.382454	0.947	0.569	2.64e-14	15	NCF1
LCN2	1.98e-17	1.01108	0.773	0.222	3.96e-14	15	LCN2
APOBEC3C6	1.97e-16	0.36085	1	0.872	3.93e-13	15	APOBEC3C
CLDN5	2.62e-16	1.66993	0.773	0.525	5.24e-13	15	CLDN5
ORAI21	5.88e-16	0.898904	0.813	0.774	1.18e-12	15	ORAI2
HBD	6.5e-16	0.287611	0.333	0.074	1.3e-12	15	HBD
BEX1	6.67e-16	0.301457	0.733	0.453	1.33e-12	15	BEX1
HBA13	9.92e-16	1.29859	0.76	0.413	1.98e-12	15	HBA1
ACTG14	1.47e-15	0.792112	1	0.996	2.93e-12	15	ACTG1
VCP1	3.66e-15	0.496943	1	0.773	7.32e-12	15	VCP
YBX33	3.58e-14	0.438486	0.84	0.665	7.17e-11	15	YBX3
GNAQ	6.62e-13	1.09332	0.773	0.733	1.32e-09	15	GNAQ
MAGI2-AS3	8.17e-13	0.366756	0.733	0.585	1.63e-09	15	MAGI2-AS3
S100A8	1.13e-12	1.08576	0.96	0.738	2.25e-09	15	S100A8
RHOC3	1.37e-12	0.967285	0.813	0.738	2.75e-09	15	RHOC
ASAP2	3.91e-12	0.663063	0.733	0.518	7.82e-09	15	ASAP2
CNPY3	5.01e-12	0.595776	0.973	0.705	1e-08	15	CNPY3
CD9	8.74e-12	0.754787	0.733	0.61	1.75e-08	15	CD9
AP2S12	1.5e-11	0.687882	0.893	0.869	3e-08	15	AP2S1
ENO11	1.51e-11	0.665252	1	0.961	3.02e-08	15	ENO1
ABCC3	1.26e-10	0.705341	0.707	0.376	2.53e-07	15	ABCC3
TMEM158	1.3e-10	0.543471	0.707	0.431	2.6e-07	15	TMEM158
ITGB5	2.63e-10	1.16554	0.707	0.262	5.26e-07	15	ITGB5
MNDA	2.79e-10	0.424315	0.72	0.633	5.58e-07	15	MNDA
TUBB6	1.78e-09	0.404669	0.693	0.361	3.55e-06	15	TUBB6
EPB41L3	2.17e-09	0.284326	0.693	0.464	4.34e-06	15	EPB41L3
AC090409.1	1.28e-08	0.453105	0.667	0.031	2.57e-05	15	AC090409.1
FAXDC2	1.38e-08	0.551084	0.68	0.285	2.77e-05	15	FAXDC2
GATA2	1.67e-08	0.343516	0.293	0.141	3.33e-05	15	GATA2
GP1BA	4.39e-08	0.53528	0.68	0.556	8.79e-05	15	GP1BA
DEK	6.6e-08	0.337258	1	0.881	0.000131905	15	DEK
MYEOV	2.26e-07	0.359566	0.653	0.191	0.000452178	15	MYEOV
PLOD2	6.21e-07	0.373459	0.56	0.048	0.00124284	15	PLOD2
NFKBIA1	1.06e-06	0.364899	0.987	0.824	0.0021147	15	NFKBIA
APP	1.4e-06	0.646747	0.68	0.517	0.00280381	15	APP
LTBP1	1.95e-06	0.581423	0.64	0.089	0.00389391	15	LTBP1
KCNMB1	2.69e-06	0.300967	0.667	0.438	0.00537493	15	KCNMB1
H2AFZ	7.94e-06	0.402654	1	0.897	0.0158741	15	H2AFZ
NID1	3.1e-05	0.278897	0.627	0.084	0.0620987	15	NID1
RGCC	6.11e-05	0.760915	0.76	0.557	0.122171	15	RGCC
ANXA3	6.17e-05	0.368493	0.613	0.132	0.123484	15	ANXA3
BID	7.89e-05	0.282695	0.853	0.843	0.157766	15	BID
E2F1	0.000123713	0.305244	0.373	0.485	0.247426	15	E2F1
HIST1H2BG	0.000130663	0.419101	0.533	0.308	0.261326	15	HIST1H2BG
PTMS4	0.000235866	0.265196	0.773	0.788	0.471732	15	PTMS
TSPAN13	0.000399065	0.304303	0.373	0.513	0.798129	15	TSPAN13
MXD1	0.000549805	0.503619	0.627	0.564	1	15	MXD1
IGFBP2	0.00170959	0.453733	0.387	0.421	1	15	IGFBP2
PEAR1	0.00176566	0.567548	0.533	0.033	1	15	PEAR1
HPSE	0.00267316	0.29097	0.387	0.654	1	15	HPSE
BEND2	0.00322218	0.425929	0.587	0.102	1	15	BEND2
BTK	0.00595628	0.387449	0.6	0.509	1	15	BTK
BCL11A	8.36e-31	0.314496	0.963	0.386	1.67e-27	16	BCL11A
GAPT	1e-30	0.306949	0.963	0.399	2e-27	16	GAPT
SPIB	3.58e-30	0.259897	0.963	0.424	7.15e-27	16	SPIB
TCF4	5.07e-30	0.369233	0.963	0.503	1.01e-26	16	TCF4
LILRA4	8.07e-28	0.291553	0.889	0.334	1.61e-24	16	LILRA4
SERPINF1	9.4e-28	0.29568	0.944	0.58	1.88e-24	16	SERPINF1
PLD4	8.17e-27	0.339523	0.889	0.286	1.63e-23	16	PLD4
IRF8	8.85e-27	0.307616	0.981	0.681	1.77e-23	16	IRF8
TPM2	1.84e-25	0.305227	0.944	0.599	3.68e-22	16	TPM2
MS4A6A	6e-25	0.261325	0.926	0.638	1.2e-21	16	MS4A6A
MZB1	1.18e-24	0.29034	0.907	0.54	2.36e-21	16	MZB1
SMPD3	3.61e-23	0.251465	0.907	0.655	7.22e-20	16	SMPD3
JCHAIN	4.55e-23	0.426412	0.889	0.552	9.11e-20	16	JCHAIN
MAP1A1	6.68e-23	0.271534	0.907	0.468	1.34e-19	16	MAP1A
LINC024461	1.41e-22	0.565374	1	0.811	2.83e-19	16	LINC02446
APP1	3.45e-22	0.430375	0.944	0.516	6.89e-19	16	APP
CCDC50	3.09e-21	0.293869	0.926	0.729	6.17e-18	16	CCDC50
IGKC	1.04e-20	0.265883	0.944	0.744	2.08e-17	16	IGKC
PADI41	2.21e-20	0.348598	0.963	0.78	4.41e-17	16	PADI4
CST33	1.66e-19	0.284818	0.963	0.639	3.32e-16	16	CST3
S100B2	2.11e-19	0.353771	0.963	0.671	4.22e-16	16	S100B
ITM2C	1.82e-18	0.595456	0.889	0.569	3.65e-15	16	ITM2C
IRF7	2.98e-18	0.43919	0.963	0.812	5.96e-15	16	IRF7
UGCG	9.29e-18	0.319102	0.963	0.777	1.86e-14	16	UGCG
CYB561A3	9.09e-17	0.33801	0.963	0.689	1.82e-13	16	CYB561A3
PPP1R14B	1.27e-15	0.323333	1	0.89	2.54e-12	16	PPP1R14B
STMN1	4.35e-15	0.572075	0.981	0.656	8.69e-12	16	STMN1
CD8B5	2.49e-11	0.515953	0.963	0.739	4.99e-08	16	CD8B
CD8A4	6.39e-11	0.468404	0.963	0.766	1.28e-07	16	CD8A
SOX41	3.32e-09	0.390238	0.778	0.452	6.64e-06	16	SOX4
RPLP02	4.34e-07	0.307429	1	0.996	0.00086834	16	RPLP0
NUCB24	6.95e-06	0.40795	0.963	0.816	0.0139001	16	NUCB2
CCR74	1.59e-05	0.461506	0.852	0.674	0.0318136	16	CCR7
LEF13	3.14e-05	0.329225	0.944	0.779	0.0627294	16	LEF1
VDAC32	0.000117274	0.27748	0.963	0.8	0.234548	16	VDAC3
KNOP1	0.000159637	0.265863	0.907	0.785	0.319273	16	KNOP1
C12orf571	0.000639434	0.368332	0.963	0.897	1	16	C12orf57
PSAP2	0.000728429	0.317083	0.722	0.529	1	16	PSAP
AIF14	0.00240118	0.533136	0.685	0.646	1	16	AIF1
TCF74	0.00305849	0.255576	0.907	0.854	1	16	TCF7
NFKBIZ	0.00359744	0.416082	0.833	0.73	1	16	NFKBIZ
