# Supplementary material for: Landscape of Immune Cells Heterogeneity in Liver Transplantation by Single-Cell RNA Sequencing Analysis
Source: Front Immunol. 2022 May 10;13:890019. doi: 10.3389/fimmu.2022.890019 (PMC9127089; doi:10.3389/fimmu.2022.890019)
Supplement: Supplementary file 14 [file Table_7.xlsx]

## Sheet: TableS7 markers of each B cell 
markers of each B cell cluster in PBMC
	p_val	avg_logFC	pct.1	pct.2	p_val_adj	cluster	gene
TCL1A	2.15e-122	0.609729	0.992	0.852	4.3e-119	0	TCL1A
IGHD	5.23e-90	0.43229	0.994	0.834	1.05e-86	0	IGHD
IGHM	6.77e-90	0.388115	1	0.928	1.35e-86	0	IGHM
IGLC7	8.03e-75	0.250043	0.937	0.834	1.61e-71	0	IGLC7
PLPP5	2.4e-68	0.301221	0.932	0.712	4.79e-65	0	PLPP5
CALHM6	2.4e-67	0.289078	0.954	0.82	4.8e-64	0	CALHM6
FCER2	4.98e-67	0.394488	0.943	0.814	9.95e-64	0	FCER2
AFF3	4.94e-66	0.345989	0.968	0.851	9.88e-63	0	AFF3
CXCR4	8.47e-64	0.388484	1	0.978	1.69e-60	0	CXCR4
TSPAN13	7.11e-59	0.318042	0.844	0.667	1.42e-55	0	TSPAN13
IL4R	3.28e-57	0.329986	0.886	0.728	6.56e-54	0	IL4R
HVCN1	1.22e-43	0.301588	0.972	0.945	2.45e-40	0	HVCN1
KCNG1	7.24e-69	0.298435	0.937	0.741	1.45e-65	2	KCNG1
IGLC71	1.68e-62	0.317286	0.98	0.832	3.37e-59	2	IGLC7
CXCR41	5.06e-59	0.495858	1	0.98	1.01e-55	2	CXCR4
IGHM1	5.53e-58	0.455125	1	0.932	1.11e-54	2	IGHM
IL4R1	7.64e-58	0.528895	0.939	0.728	1.53e-54	2	IL4R
IGHD1	1.63e-49	0.457042	0.956	0.85	3.26e-46	2	IGHD
TCL1A1	1.2e-25	0.338292	0.98	0.861	2.41e-22	2	TCL1A
AFF31	3.39e-24	0.396057	0.917	0.866	6.78e-21	2	AFF3
GSTP1	7.66e-22	0.395774	0.928	0.793	1.53e-18	2	GSTP1
LINC00926	4.02e-17	0.310385	0.933	0.948	8.05e-14	2	LINC00926
FCER21	3.96e-16	0.312796	0.872	0.833	7.91e-13	2	FCER2
H1FX	1.23e-15	0.353112	0.978	0.892	2.46e-12	2	H1FX
STRBP	2.56e-12	0.327702	0.891	0.828	5.12e-09	2	STRBP
PLPP51	1.09e-09	0.335005	0.708	0.761	2.17e-06	2	PLPP5
IRF8	2.61e-09	0.270827	0.878	0.742	5.21e-06	2	IRF8
HVCN11	4.98e-09	0.281059	0.961	0.948	9.96e-06	2	HVCN1
NIBAN3	1.38e-07	0.309083	0.939	0.857	0.000275303	2	NIBAN3
IGLC2	9.01e-07	0.48262	0.884	0.914	0.00180207	2	IGLC2
CD40	1.07e-06	0.263877	0.994	0.988	0.00213808	2	CD40
HLA-DOB	1.87e-06	0.266999	0.865	0.853	0.00374196	2	HLA-DOB
CDCA7L	4.09e-06	0.268978	0.834	0.784	0.00818124	2	CDCA7L
HIST1H4C	1.62e-05	0.291839	0.571	0.643	0.0324662	2	HIST1H4C
LINC02397	1.79e-05	0.332015	0.9	0.886	0.0358905	2	LINC02397
ADAM28	0.000334407	0.250505	0.625	0.656	0.668813	2	ADAM28
CCR7	0.0004545	0.334714	0.636	0.673	0.908999	2	CCR7
CRIP1	3.83e-133	1.06083	0.994	0.736	7.67e-130	3	CRIP1
S100A11	8.65e-121	0.444597	0.992	0.897	1.73e-117	3	S100A11
AIM2	3.2e-117	0.392564	0.951	0.755	6.41e-114	3	AIM2
IGHA1	1.76e-104	0.28006	0.945	0.486	3.53e-101	3	IGHA1
ANXA2	2.02e-102	0.490013	0.976	0.815	4.03e-99	3	ANXA2
TLR10	2.32e-99	0.440645	0.994	0.911	4.65e-96	3	TLR10
GLRX	1.04e-97	0.270093	0.972	0.644	2.08e-94	3	GLRX
COTL1	2.49e-95	0.598334	0.992	0.755	4.97e-92	3	COTL1
TNFRSF13B	4.75e-95	0.565843	0.88	0.59	9.49e-92	3	TNFRSF13B
CPNE5	1.41e-88	0.404833	0.955	0.661	2.81e-85	3	CPNE5
IGHG1	6.76e-87	0.382941	0.937	0.644	1.35e-83	3	IGHG1
SCIMP	1.41e-85	0.324389	0.996	0.919	2.82e-82	3	SCIMP
S100A10	6.03e-82	0.499671	0.998	0.7	1.21e-78	3	S100A10
LGALS1	2.73e-81	0.523797	0.945	0.68	5.46e-78	3	LGALS1
IGHG3	2.59e-80	0.293153	0.921	0.622	5.18e-77	3	IGHG3
GAPDH	1.23e-79	0.479347	0.998	0.913	2.47e-76	3	GAPDH
JPT1	1.04e-78	0.267189	0.988	0.96	2.08e-75	3	JPT1
IFI30	7.81e-77	0.425135	0.994	0.949	1.56e-73	3	IFI30
AHNAK	3.27e-76	0.440312	0.925	0.497	6.54e-73	3	AHNAK
SUB1	7.73e-75	0.508726	1	0.956	1.55e-71	3	SUB1
ANXA4	3.01e-74	0.353852	0.959	0.706	6.03e-71	3	ANXA4
PLEK	1.36e-73	0.37796	0.99	0.951	2.72e-70	3	PLEK
CAPG	1.6e-73	0.370793	0.988	0.837	3.2e-70	3	CAPG
CTSC	4.01e-72	0.251463	0.967	0.806	8.03e-69	3	CTSC
GRN	4.97e-68	0.349996	0.933	0.803	9.95e-65	3	GRN
S100A4	1.1e-66	0.501089	0.982	0.8	2.21e-63	3	S100A4
DYNLL1	4.39e-64	0.398293	0.976	0.866	8.78e-61	3	DYNLL1
ITGB1	9.15e-63	0.384296	0.878	0.598	1.83e-59	3	ITGB1
CALM2	1.65e-62	0.440588	1	0.918	3.3e-59	3	CALM2
TKT	1.87e-60	0.34451	0.941	0.646	3.74e-57	3	TKT
CLECL1	1.86e-50	0.411266	0.76	0.508	3.72e-47	3	CLECL1
ACTG1	3.86e-50	0.320088	1	0.996	7.71e-47	3	ACTG1
VIM	1.44e-49	0.407385	1	0.989	2.89e-46	3	VIM
CCDC50	4.91e-48	0.364263	0.978	0.898	9.82e-45	3	CCDC50
GPR183	6.79e-48	0.355787	0.913	0.693	1.36e-44	3	GPR183
ARPC1B	6.34e-47	0.356084	1	0.965	1.27e-43	3	ARPC1B
CD1C	7.37e-47	0.370053	0.925	0.941	1.47e-43	3	CD1C
AP2S1	1.23e-46	0.269987	0.917	0.67	2.45e-43	3	AP2S1
PRDX1	3.2e-46	0.306333	0.99	0.896	6.4e-43	3	PRDX1
TPI1	3.22e-45	0.357074	0.965	0.845	6.44e-42	3	TPI1
S100A6	3.65e-45	0.34496	0.982	0.917	7.3e-42	3	S100A6
HSPA8	4.49e-45	0.320305	0.994	0.941	8.98e-42	3	HSPA8
PLEKHO1	1.57e-44	0.306944	0.996	0.957	3.15e-41	3	PLEKHO1
FCRLA	7.87e-44	0.306457	0.974	0.784	1.57e-40	3	FCRLA
COX5A	9.6e-44	0.253128	0.961	0.713	1.92e-40	3	COX5A
CXXC5	1.58e-43	0.344561	0.986	0.8	3.15e-40	3	CXXC5
VOPP1	5.55e-43	0.309658	0.904	0.883	1.11e-39	3	VOPP1
PPP1R14A	1.56e-42	0.353395	0.856	0.651	3.11e-39	3	PPP1R14A
BLK	2.13e-41	0.282843	0.965	0.678	4.27e-38	3	BLK
SYK	3.18e-41	0.331422	0.919	0.778	6.36e-38	3	SYK
ARPC3	3.6e-41	0.254633	1	0.992	7.2e-38	3	ARPC3
IER2	8.97e-41	0.501847	0.943	0.79	1.79e-37	3	IER2
CLIC1	1.08e-39	0.307781	0.986	0.863	2.16e-36	3	CLIC1
CD82	2.05e-39	0.290428	0.919	0.811	4.11e-36	3	CD82
SPIB	4.53e-39	0.303156	0.986	0.866	9.06e-36	3	SPIB
ACP5	1.16e-38	0.261391	0.852	0.826	2.31e-35	3	ACP5
NEAT1	8.36e-38	0.361543	0.974	0.899	1.67e-34	3	NEAT1
MARCKS	4.33e-37	0.325375	0.945	0.796	8.66e-34	3	MARCKS
ODC1	4.25e-35	0.258039	0.988	0.957	8.5e-32	3	ODC1
SEC61B	6.82e-35	0.290502	0.961	0.826	1.36e-31	3	SEC61B
EGR1	2.62e-34	0.267729	0.744	0.593	5.25e-31	3	EGR1
TCF4	6.16e-34	0.323729	0.978	0.784	1.23e-30	3	TCF4
POU2F2	2.44e-26	0.276577	0.976	0.894	4.88e-23	3	POU2F2
UCP2	3.07e-25	0.281733	0.978	0.865	6.13e-22	3	UCP2
DUSP2	3.32e-23	0.264122	0.768	0.588	6.64e-20	3	DUSP2
HERPUD1	6.99e-23	0.272854	0.976	0.911	1.4e-19	3	HERPUD1
KLK1	1.51e-20	0.281506	0.695	0.767	3.02e-17	3	KLK1
AL139020.1	2.61e-119	0.603912	0.948	0.654	5.22e-116	4	AL139020.1
TCL1A2	7.49e-73	0.832998	1	0.868	1.5e-69	4	TCL1A
PCDH9	3.61e-67	0.837124	0.918	0.722	7.22e-64	4	PCDH9
IGHD2	2.42e-44	0.51513	0.99	0.854	4.84e-41	4	IGHD
IGHM2	8.08e-39	0.452193	1	0.937	1.62e-35	4	IGHM
TMSB10	1.28e-36	0.264912	1	1	2.57e-33	4	TMSB10
NEIL1	1.95e-34	0.712003	0.882	0.948	3.9e-31	4	NEIL1
MID1IP1	2.54e-33	0.288278	0.765	0.47	5.08e-30	4	MID1IP1
CXCR42	1.08e-31	0.457914	1	0.981	2.17e-28	4	CXCR4
H1FX1	1.35e-31	0.528527	0.987	0.897	2.7e-28	4	H1FX
CD79A	2.08e-31	0.303884	1	0.996	4.17e-28	4	CD79A
CNFN	7.53e-27	0.314195	0.817	0.623	1.51e-23	4	CNFN
YBX3	1.03e-26	0.497721	0.889	0.773	2.06e-23	4	YBX3
VPREB3	1.17e-26	0.471878	0.98	0.88	2.34e-23	4	VPREB3
PPP1R14A1	1.1e-24	0.501548	0.784	0.668	2.21e-21	4	PPP1R14A
CD180	1.59e-23	0.276865	0.82	0.681	3.18e-20	4	CD180
CD72	2.97e-23	0.484403	0.859	0.779	5.93e-20	4	CD72
AC004585.1	2.2e-21	0.262662	0.807	0.868	4.4e-18	4	AC004585.1
CD79B	3.53e-21	0.347572	1	0.99	7.06e-18	4	CD79B
HMGN2	3.21e-20	0.391911	0.971	0.912	6.42e-17	4	HMGN2
PLD4	2.16e-17	0.443285	0.935	0.887	4.31e-14	4	PLD4
LAT2	2.61e-17	0.31606	0.964	0.893	5.21e-14	4	LAT2
NPC2	2.42e-16	0.323636	0.908	0.74	4.84e-13	4	NPC2
CD38	5.84e-16	0.343301	0.853	0.861	1.17e-12	4	CD38
AFF32	1.1e-15	0.311839	0.899	0.871	2.21e-12	4	AFF3
LYL1	1.5e-15	0.288426	0.85	0.795	2.99e-12	4	LYL1
CALHM61	3.34e-15	0.380559	0.905	0.84	6.68e-12	4	CALHM6
SOX4	5.13e-15	0.490385	0.771	0.743	1.03e-11	4	SOX4
NCF1	4.72e-14	0.339433	0.977	0.941	9.44e-11	4	NCF1
DUSP1	1.57e-11	0.349565	0.905	0.862	3.15e-08	4	DUSP1
TSPAN131	1.42e-10	0.335912	0.768	0.695	2.85e-07	4	TSPAN13
BCL7A	5.97e-10	0.33575	0.686	0.578	1.19e-06	4	BCL7A
ITM2C	2.1e-09	0.371401	0.886	0.864	4.21e-06	4	ITM2C
SPIB1	2.21e-09	0.352804	0.915	0.879	4.42e-06	4	SPIB
PMEPA1	3.21e-09	0.389428	0.732	0.709	6.43e-06	4	PMEPA1
IGLC1	4.76e-09	0.719129	0.65	0.647	9.52e-06	4	IGLC1
NIBAN31	1.42e-08	0.303812	0.882	0.868	2.83e-05	4	NIBAN3
RALGPS2	8.86e-08	0.255794	0.961	0.936	0.000177139	4	RALGPS2
APLP2	1.05e-07	0.283388	0.791	0.691	0.000210939	4	APLP2
TLE1	2.76e-06	0.364821	0.827	0.819	0.005528	4	TLE1
CD9	5.59e-05	0.34273	0.644	0.605	0.111795	4	CD9
PHACTR1	8.96e-05	0.26073	0.778	0.731	0.179264	4	PHACTR1
MZB1	0.000465624	0.376941	0.895	0.944	0.931248	4	MZB1
HCK	0.00065155	0.252732	0.68	0.655	1	4	HCK
STMN1	0.00210331	0.312975	0.944	0.923	1	4	STMN1
TEX9	9.86e-96	0.41952	0.988	0.703	1.97e-92	5	TEX9
COCH	1.28e-76	0.323808	0.925	0.41	2.56e-73	5	COCH
SSPN	1.81e-70	0.373698	0.979	0.766	3.63e-67	5	SSPN
LINC01781	3.69e-68	0.798598	0.996	0.955	7.37e-65	5	LINC01781
SCIMP1	6.85e-64	0.64347	0.996	0.925	1.37e-60	5	SCIMP
WEE1	9.92e-60	0.29731	0.963	0.674	1.98e-56	5	WEE1
IGHA2	9.22e-53	0.447318	0.909	0.354	1.84e-49	5	IGHA2
IGHG11	6.05e-49	0.819371	0.959	0.663	1.21e-45	5	IGHG1
SMC4	4.03e-40	0.267469	0.983	0.63	8.05e-37	5	SMC4
BLK1	3.94e-37	0.619948	0.988	0.697	7.88e-34	5	BLK
ANXA21	7.24e-35	0.324011	0.996	0.825	1.45e-31	5	ANXA2
S100A101	3.26e-34	0.472945	0.992	0.721	6.52e-31	5	S100A10
LIME1	3.59e-27	0.25067	0.934	0.715	7.19e-24	5	LIME1
IER21	5.54e-27	0.696298	0.892	0.805	1.11e-23	5	IER2
CD63	5.74e-27	0.251145	0.967	0.624	1.15e-23	5	CD63
CRIP11	7.69e-27	0.352361	0.929	0.759	1.54e-23	5	CRIP1
KYNU	1.07e-26	0.278188	0.988	0.902	2.14e-23	5	KYNU
MARCKSL1	1.45e-26	0.367114	0.975	0.888	2.9e-23	5	MARCKSL1
SEL1L3	1.44e-25	0.521969	0.992	0.821	2.88e-22	5	SEL1L3
IGHA11	1.37e-24	0.480336	0.78	0.529	2.75e-21	5	IGHA1
TNFRSF13C	1.01e-21	0.401206	0.963	0.918	2.02e-18	5	TNFRSF13C
AC245014.3	2.04e-20	0.2546	0.274	0.388	4.08e-17	5	AC245014.3
CALM21	4.29e-20	0.461677	0.992	0.925	8.59e-17	5	CALM2
MALAT1	5.12e-20	0.250763	1	1	1.02e-16	5	MALAT1
CD27	3.97e-19	0.255769	0.83	0.736	7.95e-16	5	CD27
ANXA5	1.62e-18	0.267621	0.979	0.888	3.23e-15	5	ANXA5
HSPA81	7.28e-18	0.39615	0.996	0.945	1.46e-14	5	HSPA8
AC253572.2	4.51e-17	0.511849	0.705	0.487	9.03e-14	5	AC253572.2
RHOQ	7.72e-17	0.250936	0.959	0.621	1.54e-13	5	RHOQ
GAPDH1	1.24e-16	0.277289	0.988	0.92	2.48e-13	5	GAPDH
HERPUD11	1.62e-16	0.389821	0.921	0.92	3.24e-13	5	HERPUD1
SMARCB1	3.69e-15	0.32809	0.971	0.89	7.39e-12	5	SMARCB1
S100A41	5.18e-14	0.293782	0.967	0.814	1.04e-10	5	S100A4
ACTG11	6.42e-14	0.264033	0.996	0.997	1.28e-10	5	ACTG1
CAPG1	5.02e-13	0.2738	0.975	0.849	1e-09	5	CAPG
S100A61	7.43e-13	0.296586	0.988	0.922	1.49e-09	5	S100A6
DUSP21	1.89e-12	0.581434	0.672	0.607	3.77e-09	5	DUSP2
ADAM281	1.99e-11	0.296902	0.851	0.638	3.99e-08	5	ADAM28
JUN	4.76e-11	0.528796	0.83	0.765	9.51e-08	5	JUN
VIM1	6.05e-11	0.300398	0.996	0.99	1.21e-07	5	VIM
BCL2A1	5.12e-10	0.462723	0.73	0.691	1.02e-06	5	BCL2A1
RGS2	5.78e-10	0.344832	0.668	0.526	1.16e-06	5	RGS2
GPR1831	3e-09	0.28991	0.797	0.716	5.99e-06	5	GPR183
CYCS	2.61e-08	0.271479	0.921	0.801	5.22e-05	5	CYCS
IGKC	6.23e-08	0.41084	0.884	0.847	0.000124628	5	IGKC
AIM21	4.7e-07	0.307628	0.726	0.784	0.000940299	5	AIM2
DEK	6.26e-05	0.269514	0.705	0.677	0.125126	5	DEK
AHNAK1	0.000100987	0.336737	0.556	0.552	0.201973	5	AHNAK
IGHG31	0.0001088	0.467843	0.676	0.66	0.2176	5	IGHG3
TNFRSF13B1	0.00011757	0.284551	0.647	0.627	0.235141	5	TNFRSF13B
CD821	0.00414144	0.254769	0.78	0.828	1	5	CD82
IGHA21	3.43e-112	1.33097	0.983	0.351	6.87e-109	6	IGHA2
CXCR3	3.95e-110	0.418074	0.978	0.635	7.91e-107	6	CXCR3
S100A102	3.75e-102	1.47956	1	0.722	7.5e-99	6	S100A10
TEX91	6.55e-100	0.48168	0.983	0.704	1.31e-96	6	TEX9
IGHA12	3.44e-98	1.33852	0.996	0.516	6.88e-95	6	IGHA1
AIM22	4.62e-97	0.831993	0.991	0.767	9.25e-94	6	AIM2
CRIP12	3e-95	1.41057	0.996	0.755	6e-92	6	CRIP1
ANXA22	5.64e-95	1.05285	1	0.825	1.13e-91	6	ANXA2
SSPN1	3.28e-94	0.607523	0.965	0.768	6.57e-91	6	SSPN
GAPDH2	8.69e-92	1.19398	1	0.919	1.74e-88	6	GAPDH
SUB11	3.46e-85	1.23787	1	0.96	6.92e-82	6	SUB1
C12orf75	4.1e-80	0.448005	0.983	0.642	8.2e-77	6	C12orf75
LINC017811	5.02e-78	0.652972	0.978	0.956	1e-74	6	LINC01781
CD271	8.46e-78	0.815246	0.948	0.728	1.69e-74	6	CD27
HSPA82	2.55e-77	0.874602	1	0.945	5.09e-74	6	HSPA8
BLK2	2.74e-77	0.84936	1	0.697	5.48e-74	6	BLK
TRAC	3.32e-76	0.305135	0.978	0.864	6.64e-73	6	TRAC
EBI3	1e-75	0.351799	0.961	0.939	2e-72	6	EBI3
FKBP11	9.46e-75	0.263907	0.965	0.489	1.89e-71	6	FKBP11
CLIC11	6.47e-72	0.870965	0.996	0.872	1.29e-68	6	CLIC1
LGALS11	5.56e-71	1.15949	0.969	0.698	1.11e-67	6	LGALS1
LIME11	1.08e-70	0.489248	0.974	0.714	2.16e-67	6	LIME1
CPNE51	1.18e-69	0.649592	0.978	0.681	2.37e-66	6	CPNE5
ACTG12	1.2e-69	1.29302	1	0.996	2.4e-66	6	ACTG1
ZBTB32	1.07e-67	0.331341	0.921	0.696	2.14e-64	6	ZBTB32
CAPG2	3.02e-67	0.743199	0.996	0.848	6.05e-64	6	CAPG
S100A111	5.19e-67	0.708738	0.978	0.905	1.04e-63	6	S100A11
ITGB11	6.2e-65	1.10576	0.939	0.615	1.24e-61	6	ITGB1
GLRX1	1.66e-61	0.522809	0.978	0.667	3.32e-58	6	GLRX
S100A42	2.97e-61	1.12369	0.983	0.814	5.93e-58	6	S100A4
IRF7	6.84e-61	0.42193	0.974	0.767	1.37e-57	6	IRF7
ACTB	5.01e-59	0.676643	1	1	1e-55	6	ACTB
TNFRSF13B2	2.22e-58	0.682731	0.93	0.609	4.44e-55	6	TNFRSF13B
PYCARD	4.04e-58	0.652762	0.983	0.933	8.08e-55	6	PYCARD
TKT1	7.57e-58	0.771436	0.939	0.668	1.51e-54	6	TKT
CCDC167	8.43e-58	0.360289	0.974	0.889	1.69e-54	6	CCDC167
SMC41	2.58e-57	0.322476	0.969	0.632	5.17e-54	6	SMC4
VIM2	7.85e-55	0.763124	1	0.99	1.57e-51	6	VIM
DYNLL11	1.15e-54	0.633682	0.991	0.873	2.3e-51	6	DYNLL1
OAS1	3.59e-53	0.253499	0.952	0.608	7.19e-50	6	OAS1
COTL11	5.32e-53	0.679451	0.978	0.774	1.06e-49	6	COTL1
ALYREF	7.35e-52	0.268495	0.974	0.749	1.47e-48	6	ALYREF
CALM22	1.16e-51	0.621239	1	0.924	2.32e-48	6	CALM2
JPT11	7.16e-51	0.594504	0.991	0.961	1.43e-47	6	JPT1
TUBB4B	1.54e-50	0.336428	0.956	0.537	3.08e-47	6	TUBB4B
AP2S11	1.95e-50	0.52776	0.978	0.684	3.9e-47	6	AP2S1
ARID3A	7.19e-50	0.360653	0.93	0.811	1.44e-46	6	ARID3A
LY86	1.34e-49	0.595242	0.996	0.846	2.69e-46	6	LY86
SEL1L31	1.47e-49	0.563604	1	0.821	2.93e-46	6	SEL1L3
SCIMP2	2.4e-48	0.431773	0.974	0.926	4.81e-45	6	SCIMP
ARPC1B1	4.12e-48	0.627904	1	0.968	8.24e-45	6	ARPC1B
RHOQ1	4.23e-48	0.389161	0.978	0.62	8.47e-45	6	RHOQ
CD86	1.69e-47	0.366087	0.948	0.807	3.38e-44	6	CD86
GTF3C6	3.8e-47	0.462471	0.978	0.83	7.6e-44	6	GTF3C6
TPI11	5.59e-46	0.520861	0.991	0.852	1.12e-42	6	TPI1
TXNDC5	1.97e-45	0.255567	0.895	0.493	3.93e-42	6	TXNDC5
CD70	2.93e-45	0.33043	0.847	0.725	5.86e-42	6	CD70
VDAC3	3.14e-45	0.272837	0.961	0.863	6.28e-42	6	VDAC3
IGHG12	4.34e-44	0.886348	0.891	0.669	8.68e-41	6	IGHG1
ANXA41	8.3e-44	0.579277	0.921	0.727	1.66e-40	6	ANXA4
SMARCB11	1.3e-43	0.490479	0.996	0.889	2.6e-40	6	SMARCB1
OAZ1	1.94e-43	0.387204	1	0.993	3.89e-40	6	OAZ1
PPA1	1.62e-42	0.488238	0.996	0.863	3.24e-39	6	PPA1
YWHAE	2.28e-42	0.336621	0.987	0.768	4.55e-39	6	YWHAE
PRDX11	3.21e-42	0.536697	0.987	0.903	6.43e-39	6	PRDX1
COCH1	1.62e-41	0.364208	0.786	0.42	3.25e-38	6	COCH
JCHAIN	1.84e-41	0.856987	0.978	0.967	3.67e-38	6	JCHAIN
IFI301	3.76e-41	0.649175	0.987	0.953	7.52e-38	6	IFI30
SEC11C	9.65e-41	0.428801	0.913	0.634	1.93e-37	6	SEC11C
AHNAK2	1.34e-39	0.518822	0.878	0.532	2.68e-36	6	AHNAK
VOPP11	1.93e-39	0.46872	0.956	0.881	3.86e-36	6	VOPP1
TAGLN2	2.48e-39	0.528805	1	0.964	4.96e-36	6	TAGLN2
PFN1	8.44e-39	0.475709	0.996	0.992	1.69e-35	6	PFN1
COX5A1	1.98e-37	0.489528	0.978	0.73	3.96e-34	6	COX5A
IDH2	1.59e-36	0.288715	0.856	0.514	3.18e-33	6	IDH2
S100A62	1.8e-35	0.52771	0.991	0.922	3.59e-32	6	S100A6
SRGN	3.52e-35	0.257984	0.974	0.795	7.04e-32	6	SRGN
HOPX	4.26e-35	0.423624	0.93	0.865	8.51e-32	6	HOPX
IER22	6.14e-35	0.657613	0.969	0.8	1.23e-31	6	IER2
CD822	2.57e-34	0.464622	0.948	0.818	5.15e-31	6	CD82
ID3	2.32e-33	0.365402	0.773	0.4	4.65e-30	6	ID3
ATP2B1	7.58e-33	0.485106	0.965	0.752	1.52e-29	6	ATP2B1
VASP	4.04e-31	0.404378	0.969	0.83	8.07e-28	6	VASP
NEAT11	4.12e-31	0.425527	0.991	0.903	8.24e-28	6	NEAT1
PRELID1	1.89e-30	0.425836	0.996	0.982	3.78e-27	6	PRELID1
PPIA	9.92e-30	0.437528	1	0.997	1.98e-26	6	PPIA
PLEK1	1.3e-29	0.31174	0.987	0.954	2.6e-26	6	PLEK
CYCS1	5.12e-29	0.449079	0.978	0.798	1.02e-25	6	CYCS
PGAM1	1.34e-28	0.281821	0.969	0.848	2.67e-25	6	PGAM1
SLC25A5	2.59e-28	0.467156	0.965	0.867	5.18e-25	6	SLC25A5
NME2	5.52e-28	0.292051	1	0.987	1.1e-24	6	NME2
EIF4A1	4.74e-27	0.416839	0.956	0.848	9.49e-24	6	EIF4A1
ACP51	7.54e-27	0.450505	0.843	0.829	1.51e-23	6	ACP5
UBE2J1	1.84e-26	0.340496	0.956	0.908	3.68e-23	6	UBE2J1
VCP	3.76e-26	0.34541	0.969	0.861	7.52e-23	6	VCP
ATP5MC3	2.2e-24	0.30818	0.969	0.883	4.4e-21	6	ATP5MC3
TMSB4X	2.41e-24	0.3008	1	1	4.83e-21	6	TMSB4X
ANXA51	2.42e-24	0.28922	0.939	0.891	4.85e-21	6	ANXA5
LTB	4.69e-24	0.393957	0.996	0.999	9.38e-21	6	LTB
GNG7	1.08e-23	0.372394	0.961	0.741	2.15e-20	6	GNG7
BCL2A11	1.61e-23	0.25864	0.869	0.682	3.21e-20	6	BCL2A1
MARCKS1	2.34e-23	0.461237	0.865	0.812	4.69e-20	6	MARCKS
CORO1A	3.92e-23	0.422423	1	0.992	7.84e-20	6	CORO1A
CHCHD2	6.14e-23	0.330141	1	0.938	1.23e-19	6	CHCHD2
POU2AF1	1.02e-22	0.303631	0.93	0.926	2.04e-19	6	POU2AF1
CFL1	3.37e-22	0.299968	1	0.97	6.75e-19	6	CFL1
DAAM1	3.73e-22	0.330557	0.948	0.929	7.45e-19	6	DAAM1
ISG20	5.73e-22	0.451819	0.969	0.907	1.15e-18	6	ISG20
IGHG4	1.89e-21	0.679818	0.817	0.868	3.78e-18	6	IGHG4
CD24	3.96e-21	0.317658	0.838	0.596	7.92e-18	6	CD24
RAN	1.31e-19	0.308163	0.991	0.93	2.61e-16	6	RAN
RHOG	6.98e-18	0.263365	0.856	0.729	1.4e-14	6	RHOG
NDUFV2	8.89e-18	0.2841	0.93	0.798	1.78e-14	6	NDUFV2
CLECL11	9.35e-18	0.421931	0.707	0.53	1.87e-14	6	CLECL1
ITGB2	9.73e-18	0.258612	0.926	0.74	1.95e-14	6	ITGB2
IGLC3	1e-17	0.993497	0.991	0.954	2.01e-14	6	IGLC3
EGR11	4.1e-17	0.324664	0.716	0.606	8.19e-14	6	EGR1
YWHAH	4.17e-17	0.251276	0.83	0.74	8.35e-14	6	YWHAH
SH3BGRL3	4.43e-17	0.272753	1	0.99	8.87e-14	6	SH3BGRL3
UCP21	9.74e-17	0.355365	0.956	0.874	1.95e-13	6	UCP2
PGLS	3.79e-16	0.316531	0.987	0.979	7.58e-13	6	PGLS
PRKCB	4.25e-16	0.287604	0.93	0.827	8.5e-13	6	PRKCB
TXN	1.44e-15	0.294609	0.904	0.928	2.88e-12	6	TXN
PKM	8.02e-15	0.257122	0.908	0.853	1.6e-11	6	PKM
HERPUD12	1.72e-14	0.267016	0.974	0.916	3.44e-11	6	HERPUD1
FAM30A	6.85e-11	0.349124	0.926	0.825	1.37e-07	6	FAM30A
CNTNAP2	4.64e-118	1.11603	0.986	0.397	9.28e-115	7	CNTNAP2
IL4R2	4.41e-36	0.690685	0.944	0.747	8.83e-33	7	IL4R
SCN3A	9.52e-32	0.263231	1	0.879	1.9e-28	7	SCN3A
CXCR43	1.98e-31	0.474688	1	0.982	3.95e-28	7	CXCR4
IGHM3	4.19e-24	0.406442	1	0.938	8.38e-21	7	IGHM
IGHD3	4.32e-23	0.446148	0.953	0.859	8.63e-20	7	IGHD
PCDH91	2.4e-22	0.334453	0.879	0.729	4.79e-19	7	PCDH9
KCNG11	2.19e-21	0.324798	0.921	0.76	4.38e-18	7	KCNG1
TCL1A3	1.17e-14	0.358494	0.972	0.873	2.34e-11	7	TCL1A
IRF81	4.86e-12	0.370001	0.926	0.752	9.72e-09	7	IRF8
YBX31	1.97e-10	0.340292	0.814	0.78	3.95e-07	7	YBX3
HVCN12	8.75e-10	0.36197	0.986	0.948	1.75e-06	7	HVCN1
CALHM62	1.31e-09	0.30443	0.828	0.846	2.62e-06	7	CALHM6
CDCA7L1	2.88e-09	0.307122	0.888	0.785	5.76e-06	7	CDCA7L
PLPP52	2.96e-09	0.318805	0.763	0.753	5.92e-06	7	PLPP5
APLP21	2.65e-08	0.397809	0.763	0.695	5.31e-05	7	APLP2
AFF33	2.98e-07	0.260408	0.953	0.868	0.000596422	7	AFF3
CCR71	3.91e-07	0.349618	0.767	0.662	0.000781029	7	CCR7
GSTP11	4.58e-07	0.26333	0.944	0.805	0.000915711	7	GSTP1
H1FX2	1.18e-06	0.29834	0.986	0.899	0.00236409	7	H1FX
HLA-DOA	1.9e-06	0.25971	0.995	0.88	0.00380907	7	HLA-DOA
STX7	2.28e-06	0.288331	0.972	0.943	0.00455933	7	STX7
C12orf57	5.93e-06	0.326008	0.995	0.939	0.0118614	7	C12orf57
FCRL1	3.46e-05	0.414436	0.628	0.547	0.0691198	7	FCRL1
S100A9	8.92e-05	0.391672	0.958	0.884	0.1784	7	S100A9
BIRC3	0.00117662	0.253002	0.902	0.924	1	7	BIRC3
RP5-887A10.1	5.14e-75	0.747207	0.811	0.097	1.03e-71	8	RP5-887A10.1
IGLL5	7.94e-13	0.418912	0.313	0.12	1.59e-09	8	IGLL5
AL928768.3	1.1e-12	0.285154	0.323	0.108	2.2e-09	8	AL928768.3
IGJ	0.000123888	0.432355	0.532	0.117	0.247776	8	IGJ
HSPA6	0.000207928	0.35964	0.398	0.333	0.415857	8	HSPA6
FAM129C	1.97e-23	0.638191	0.744	0.131	3.94e-20	9	FAM129C
AC079767.4	1.18e-15	0.48558	0.709	0.138	2.37e-12	9	AC079767.4
IGJ1	1.25e-07	0.697645	0.628	0.128	0.000250995	9	IGJ
DUSP22	2.38e-05	0.378949	0.721	0.609	0.0476469	9	DUSP2
NFKBID	0.000362851	0.283609	0.814	0.661	0.725702	9	NFKBID
IGLL51	0.000384106	0.718896	0.326	0.125	0.768212	9	IGLL5
BTG2	0.000452463	0.258016	0.93	0.811	0.904927	9	BTG2
RP1-313I6.12	0.00062886	0.290735	0.581	0.142	1	9	RP1-313I6.12
FCRLA1	0.00083937	0.298465	0.895	0.807	1	9	FCRLA
CD69	0.00781873	0.330514	0.86	0.802	1	9	CD69
IL32	2.43e-32	2.23225	0.986	0.725	4.87e-29	10	IL32
S100A63	1.93e-28	1.29674	0.971	0.925	3.85e-25	10	S100A6
ANXA1	5.02e-28	1.12472	0.957	0.634	1e-24	10	ANXA1
SRGN1	4.91e-22	1.18669	0.957	0.803	9.82e-19	10	SRGN
CD7	5.88e-22	0.941724	0.797	0.341	1.18e-18	10	CD7
CST7	1.27e-21	0.881532	0.899	0.74	2.54e-18	10	CST7
S100A43	2.67e-21	1.57117	0.884	0.823	5.34e-18	10	S100A4
GBP5	3.79e-21	0.533638	0.957	0.966	7.58e-18	10	GBP5
TRGC1	6.59e-21	0.37306	0.652	0.091	1.32e-17	10	TRGC1
S100A112	6.69e-20	1.13285	0.971	0.909	1.34e-16	10	S100A11
MAF	1.49e-19	0.472214	0.841	0.671	2.98e-16	10	MAF
ARL4C	1.7e-19	1.12189	0.87	0.601	3.4e-16	10	ARL4C
NEAT12	5.34e-19	1.10252	0.986	0.907	1.07e-15	10	NEAT1
CTSW	1.11e-18	0.814221	0.754	0.374	2.22e-15	10	CTSW
TRAC1	1.42e-18	1.27682	0.957	0.87	2.85e-15	10	TRAC
SPON2	5.56e-18	0.423099	0.913	0.639	1.11e-14	10	SPON2
CCL4L2	5.9e-18	0.491106	0.928	0.894	1.18e-14	10	CCL4L2
MAL	7.76e-18	0.569255	0.87	0.599	1.55e-14	10	MAL
KLRD1	8.6e-18	0.611633	0.928	0.74	1.72e-14	10	KLRD1
GZMA	2.7e-17	1.40572	0.899	0.653	5.4e-14	10	GZMA
STAT1	1.04e-16	0.652951	0.986	0.978	2.08e-13	10	STAT1
SAMD3	2.53e-16	0.44728	0.87	0.802	5.06e-13	10	SAMD3
IFITM3	2.8e-16	0.463788	0.913	0.751	5.6e-13	10	IFITM3
PRF1	3.66e-16	0.685308	0.855	0.584	7.31e-13	10	PRF1
LIME12	7.24e-16	0.93336	0.884	0.726	1.45e-12	10	LIME1
GZMM	1.19e-15	0.876361	0.71	0.234	2.38e-12	10	GZMM
CD247	3.37e-15	0.670956	0.913	0.746	6.74e-12	10	CD247
KLRG1	6.92e-15	0.715144	0.768	0.541	1.38e-11	10	KLRG1
ITM2A	3.13e-14	0.710832	0.71	0.397	6.26e-11	10	ITM2A
KLRC1	4.93e-14	0.390699	0.58	0.252	9.86e-11	10	KLRC1
ID2	7.58e-14	0.713643	0.696	0.383	1.52e-10	10	ID2
KLRB1	1.94e-13	0.836396	0.884	0.744	3.87e-10	10	KLRB1
FPR1	4.16e-13	0.430345	0.493	0.113	8.31e-10	10	FPR1
TGFBR3	4.34e-13	0.255383	0.623	0.253	8.68e-10	10	TGFBR3
PRDM1	3.72e-12	0.332156	0.913	0.908	7.44e-09	10	PRDM1
PTGER2	4.6e-12	0.263664	0.841	0.808	9.2e-09	10	PTGER2
CD8A	1.15e-11	0.481783	0.899	0.759	2.3e-08	10	CD8A
TRAT1	1.72e-11	0.36772	0.826	0.762	3.44e-08	10	TRAT1
ERN1	2.14e-11	0.373293	0.609	0.313	4.28e-08	10	ERN1
MT2A	2.57e-11	0.782117	0.87	0.74	5.15e-08	10	MT2A
SYNE2	3.89e-11	0.736935	0.957	0.953	7.77e-08	10	SYNE2
IL7R	5.41e-11	1.18336	0.797	0.69	1.08e-07	10	IL7R
CX3CR1	5.76e-11	0.409442	0.464	0.151	1.15e-07	10	CX3CR1
CCL4	6.83e-11	0.509857	0.754	0.648	1.37e-07	10	CCL4
FCGR3A	1.71e-10	0.273095	0.841	0.778	3.43e-07	10	FCGR3A
CD8B	2.42e-10	0.613704	0.899	0.708	4.84e-07	10	CD8B
GZMH	3.19e-10	1.19388	0.71	0.422	6.39e-07	10	GZMH
RORA	4.05e-10	0.744121	0.812	0.7	8.09e-07	10	RORA
ITGB21	4.2e-10	0.633559	0.855	0.749	8.4e-07	10	ITGB2
MATK	9.63e-10	0.355845	0.87	0.799	1.93e-06	10	MATK
VIM3	1.43e-09	0.703265	0.986	0.99	2.86e-06	10	VIM
ACTB1	1.5e-09	0.440255	1	1	2.99e-06	10	ACTB
TIGIT	1.8e-09	0.342088	0.652	0.453	3.61e-06	10	TIGIT
PTGS2	2.69e-09	0.507192	0.377	0.058	5.38e-06	10	PTGS2
CD272	3.18e-09	0.517089	0.884	0.739	6.37e-06	10	CD27
FKBP111	3.24e-09	0.34462	0.797	0.512	6.47e-06	10	FKBP11
LGALS12	4.19e-09	0.579531	0.913	0.711	8.38e-06	10	LGALS1
AQP3	5.68e-09	0.466704	0.725	0.507	1.14e-05	10	AQP3
GZMK	9.57e-09	0.951894	0.754	0.713	1.91e-05	10	GZMK
IFITM2	1.06e-08	0.766515	0.971	0.984	2.13e-05	10	IFITM2
PYHIN1	1.36e-08	0.413412	0.841	0.725	2.73e-05	10	PYHIN1
TRGC2	1.41e-08	0.4307	0.768	0.649	2.83e-05	10	TRGC2
LDHA	3.34e-08	0.416646	0.971	0.885	6.67e-05	10	LDHA
NKG7	4.65e-08	2.1259	0.725	0.604	9.3e-05	10	NKG7
SERPINA1	7.03e-08	0.297173	0.797	0.497	0.000140579	10	SERPINA1
TNFAIP3	7.5e-08	0.52157	0.797	0.647	0.000150087	10	TNFAIP3
S100A103	8.16e-08	0.51147	0.884	0.736	0.000163254	10	S100A10
MYO1F	9.07e-08	0.596858	0.884	0.835	0.000181484	10	MYO1F
GZMB	1.78e-07	0.813524	0.667	0.61	0.000356729	10	GZMB
S100A8	1.8e-07	1.9512	0.768	0.639	0.000359292	10	S100A8
PHACTR2	1.8e-07	0.452134	0.841	0.833	0.00036032	10	PHACTR2
ITGB12	1.85e-07	0.4095	0.855	0.631	0.000369804	10	ITGB1
NUCB2	5.69e-07	0.344651	0.754	0.592	0.00113847	10	NUCB2
AC020916.1	7.74e-07	0.272967	0.797	0.745	0.0015487	10	AC020916.1
PFN11	9.8e-07	0.410688	0.971	0.992	0.00195979	10	PFN1
HSP90AA1	9.82e-07	0.320825	0.986	0.965	0.00196422	10	HSP90AA1
SH3BGRL31	1.03e-06	0.283777	1	0.991	0.00206198	10	SH3BGRL3
FGL2	1.34e-06	0.259504	0.928	0.864	0.00268812	10	FGL2
H2AFV	1.8e-06	0.310635	0.928	0.893	0.00360915	10	H2AFV
TIMP1	4e-06	0.314021	0.725	0.644	0.00799393	10	TIMP1
ZYX	4.56e-06	0.387869	0.565	0.328	0.00911239	10	ZYX
LIMS1	5.34e-06	0.366235	0.841	0.727	0.0106898	10	LIMS1
CTSC1	5.4e-06	0.459209	0.783	0.828	0.0108003	10	CTSC
CEBPD	6.18e-06	0.501651	0.478	0.15	0.0123643	10	CEBPD
TRBC2	1.47e-05	0.722492	0.971	0.925	0.029346	10	TRBC2
CLIC3	1.62e-05	0.506731	0.507	0.171	0.032435	10	CLIC3
TCF7	1.82e-05	0.391489	0.884	0.823	0.0364194	10	TCF7
MCL1	2.3e-05	0.489388	0.971	0.89	0.0459804	10	MCL1
TSPO	2.41e-05	0.471047	0.812	0.823	0.0481782	10	TSPO
MXD1	2.89e-05	0.462599	0.594	0.396	0.0578794	10	MXD1
PRKCQ-AS1	3.01e-05	0.459299	0.623	0.533	0.0601125	10	PRKCQ-AS1
CASP1	3.08e-05	0.287412	0.942	0.84	0.0615885	10	CASP1
PTPRE	3.4e-05	0.256976	0.652	0.405	0.0680685	10	PTPRE
CCL5	3.48e-05	1.70909	0.667	0.626	0.0696092	10	CCL5
C12orf751	3.83e-05	0.569868	0.71	0.662	0.0766438	10	C12orf75
CTSB	4.12e-05	0.274488	0.884	0.773	0.0823338	10	CTSB
DDIT4	4.18e-05	0.262457	0.71	0.542	0.0836139	10	DDIT4
EFHD2	4.96e-05	0.543168	0.652	0.582	0.0991912	10	EFHD2
GBP1	5.99e-05	0.26553	0.942	0.973	0.119709	10	GBP1
ACTG13	6.43e-05	0.262879	1	0.997	0.128684	10	ACTG1
CTSD	6.64e-05	0.359418	0.899	0.835	0.132708	10	CTSD
GNLY	6.66e-05	1.40758	0.507	0.349	0.133127	10	GNLY
TYROBP	7.88e-05	0.718125	0.754	0.722	0.157539	10	TYROBP
SELENOS	8.81e-05	0.357168	0.739	0.607	0.176299	10	SELENOS
GAPDH3	9.02e-05	0.308214	1	0.923	0.180362	10	GAPDH
FOS	9.32e-05	0.831493	0.754	0.606	0.186452	10	FOS
DUSP23	9.66e-05	0.277894	0.812	0.607	0.193161	10	DUSP2
LCP1	9.68e-05	0.451167	0.87	0.912	0.193551	10	LCP1
FCN1	0.000111052	0.268547	0.812	0.65	0.222104	10	FCN1
AHNAK3	0.000158012	0.277647	0.681	0.55	0.316025	10	AHNAK
ISG15	0.000236326	0.301642	0.928	0.843	0.472651	10	ISG15
FGFBP2	0.000237708	0.791797	0.58	0.53	0.475415	10	FGFBP2
CD631	0.000244001	0.302032	0.739	0.644	0.488001	10	CD63
VMP1	0.000244906	0.631884	0.928	0.891	0.489813	10	VMP1
TRG-AS1	0.000286893	0.33058	0.652	0.577	0.573786	10	TRG-AS1
PPIB	0.000354082	0.322749	0.942	0.892	0.708164	10	PPIB
HSPA83	0.000388723	0.295963	0.913	0.949	0.777445	10	HSPA8
S100A91	0.000398395	1.70987	0.928	0.887	0.79679	10	S100A9
PSME2	0.000406053	0.315313	1	0.994	0.812105	10	PSME2
CD28	0.000414331	0.267283	0.551	0.467	0.828661	10	CD28
XBP1	0.00042484	0.322409	0.826	0.712	0.84968	10	XBP1
CEBPB	0.00056219	0.331118	0.754	0.716	1	10	CEBPB
GSTO1	0.000804025	0.299732	0.754	0.64	1	10	GSTO1
FCER1G	0.000862796	0.318685	0.391	0.349	1	10	FCER1G
AIF1	0.00103535	0.327742	0.71	0.646	1	10	AIF1
HSP90B1	0.00105216	0.321317	0.928	0.891	1	10	HSP90B1
GLIPR2	0.00109914	0.332183	0.623	0.471	1	10	GLIPR2
LINC01871	0.00123817	0.36053	0.623	0.69	1	10	LINC01871
C1orf56	0.00124603	0.290606	0.797	0.825	1	10	C1orf56
QPCT	0.00131935	0.27846	0.493	0.282	1	10	QPCT
ANXA52	0.00147841	0.254993	0.913	0.894	1	10	ANXA5
ALOX5AP	0.00181687	0.409837	0.913	0.863	1	10	ALOX5AP
BRI3	0.00183754	0.298076	0.87	0.802	1	10	BRI3
KLRK1	0.0019513	0.601014	0.884	0.873	1	10	KLRK1
TRBC1	0.00226066	1.35471	0.565	0.519	1	10	TRBC1
LYAR	0.00249714	0.374147	0.696	0.616	1	10	LYAR
CCND2	0.00253644	0.306207	0.696	0.606	1	10	CCND2
IGLC21	0.00292645	0.658454	0.739	0.913	1	10	IGLC2
CARD16	0.00310457	0.284914	0.899	0.865	1	10	CARD16
CDK6	0.00316243	0.367976	0.754	0.729	1	10	CDK6
ABHD17A	0.00385382	0.364068	0.841	0.811	1	10	ABHD17A
IGHA13	0.00426021	2.53314	0.362	0.549	1	10	IGHA1
STEAP4	0.00441902	0.314992	0.478	0.777	1	10	STEAP4
PRDX2	0.0049393	0.302729	0.87	0.921	1	10	PRDX2
KLF6	0.00795927	0.260915	0.841	0.806	1	10	KLF6
TXN1	0.00927571	0.390779	0.884	0.928	1	10	TXN
FCRL5	9.98e-35	1.65852	1	0.752	2e-31	11	FCRL5
CST71	2.89e-32	0.755408	1	0.739	5.78e-29	11	CST7
NEAT13	2.46e-29	1.23743	1	0.907	4.92e-26	11	NEAT1
CD74	4.58e-29	0.538459	1	1	9.16e-26	11	CD74
TNFRSF1B	3.67e-28	1.28135	0.984	0.7	7.33e-25	11	TNFRSF1B
AIRE	4.58e-28	0.310694	0.984	0.858	9.16e-25	11	AIRE
SIGLEC6	2.51e-24	0.449842	0.984	0.816	5.01e-21	11	SIGLEC6
PYHIN11	7.89e-24	0.348418	0.968	0.723	1.58e-20	11	PYHIN1
MACROD2	6.6e-23	0.750377	0.984	0.715	1.32e-19	11	MACROD2
ITGAX	6.89e-23	0.872545	0.905	0.664	1.38e-19	11	ITGAX
ITGB22	7.22e-23	1.04594	1	0.747	1.44e-19	11	ITGB2
RGS21	1.27e-22	1.23925	0.905	0.529	2.53e-19	11	RGS2
IGHG32	3.22e-22	1.27118	0.984	0.655	6.43e-19	11	IGHG3
RHOB	2.83e-21	0.733667	0.952	0.479	5.66e-18	11	RHOB
SLC35B1	1.68e-20	0.28467	0.984	0.585	3.36e-17	11	SLC35B1
S100A113	3.07e-20	0.816141	1	0.908	6.15e-17	11	S100A11
SCIMP3	4.06e-20	0.72371	1	0.928	8.13e-17	11	SCIMP
MALAT11	3.01e-19	0.382285	1	1	6.02e-16	11	MALAT1
HEXB	3.7e-19	0.293662	0.921	0.551	7.4e-16	11	HEXB
IGHG13	1.26e-18	0.976446	0.984	0.677	2.53e-15	11	IGHG1
FGR	1.34e-18	0.633604	0.889	0.404	2.69e-15	11	FGR
HLA-DRB1	2.21e-18	0.445517	1	1	4.43e-15	11	HLA-DRB1
WEE11	5.28e-18	0.270154	0.984	0.688	1.06e-14	11	WEE1
FCRL3	7.86e-18	0.862827	0.984	0.703	1.57e-14	11	FCRL3
NCR3	1.01e-17	0.286814	1	0.912	2.02e-14	11	NCR3
HLA-DPA1	1.9e-17	0.469672	1	0.999	3.79e-14	11	HLA-DPA1
LGALS13	3.48e-17	0.846034	0.984	0.71	6.95e-14	11	LGALS1
CD861	7.03e-17	0.54088	0.984	0.813	1.41e-13	11	CD86
ZEB2	1.06e-16	0.850092	0.984	0.738	2.13e-13	11	ZEB2
FTH1	1.07e-15	0.452018	0.984	0.999	2.13e-12	11	FTH1
CD721	1.15e-15	0.855197	0.952	0.783	2.3e-12	11	CD72
SCPEP1	1.51e-15	0.654834	1	0.746	3.02e-12	11	SCPEP1
CD632	2.52e-15	0.642473	0.952	0.64	5.03e-12	11	CD63
ALOX5AP1	4.41e-15	0.696081	0.968	0.862	8.81e-12	11	ALOX5AP
SAT1	6.63e-15	0.598169	1	0.888	1.33e-11	11	SAT1
METRNL	1.72e-14	0.819077	0.825	0.676	3.44e-11	11	METRNL
LINC01013	3.08e-14	0.304133	0.889	0.466	6.17e-11	11	LINC01013
PLEK2	3.21e-14	0.502684	1	0.956	6.42e-11	11	PLEK
EFHD21	4.27e-14	0.547393	0.952	0.577	8.54e-11	11	EFHD2
PLEKHO11	5.1e-14	0.704124	1	0.961	1.02e-10	11	PLEKHO1
HOPX1	6.33e-14	0.477117	0.952	0.868	1.27e-10	11	HOPX
MS4A1	7.44e-14	0.466542	1	0.997	1.49e-10	11	MS4A1
NKG71	2.52e-13	0.490862	0.889	0.601	5.04e-10	11	NKG7
OAZ11	3.7e-13	0.57796	1	0.993	7.4e-10	11	OAZ1
CRTAP	4.78e-13	0.269687	0.968	0.656	9.56e-10	11	CRTAP
ODC11	6.02e-13	0.504628	1	0.96	1.2e-09	11	ODC1
CD68	6.62e-13	0.250838	0.841	0.693	1.32e-09	11	CD68
CORO1C	6.8e-13	0.415773	0.937	0.772	1.36e-09	11	CORO1C
SRGN2	1.11e-12	0.887926	0.937	0.804	2.22e-09	11	SRGN
IGHA14	2.23e-12	0.355383	0.937	0.539	4.46e-09	11	IGHA1
IFI302	2.41e-12	0.629628	1	0.954	4.82e-09	11	IFI30
SSRP1	7.11e-12	0.287827	0.984	0.876	1.42e-08	11	SSRP1
HSPB1	8.98e-12	0.681402	0.921	0.631	1.8e-08	11	HSPB1
RRBP1	1.12e-11	0.321272	0.952	0.606	2.23e-08	11	RRBP1
TMEM167A	1.38e-11	0.422195	0.984	0.843	2.75e-08	11	TMEM167A
JUNB	2.07e-11	0.795122	0.984	0.955	4.13e-08	11	JUNB
CALM23	2.23e-11	0.528237	1	0.928	4.46e-08	11	CALM2
HERPUD13	3.1e-11	0.636584	0.968	0.919	6.2e-08	11	HERPUD1
DUSP24	3.11e-11	0.875275	0.857	0.607	6.21e-08	11	DUSP2
H2AFZ	3.53e-11	0.619476	1	0.668	7.06e-08	11	H2AFZ
HLA-DPB1	3.91e-11	0.307945	1	0.998	7.82e-08	11	HLA-DPB1
HLA-DRA	4.73e-11	0.269424	1	1	9.47e-08	11	HLA-DRA
SEC61B1	6.91e-11	0.75536	0.984	0.841	1.38e-07	11	SEC61B
MTSS1	7.02e-11	0.58327	0.937	0.707	1.4e-07	11	MTSS1
TMSB4X1	1.17e-10	0.347085	1	1	2.35e-07	11	TMSB4X
LILRB2	1.24e-10	0.557631	0.762	0.465	2.49e-07	11	LILRB2
VASP1	2.43e-10	0.504213	0.984	0.836	4.85e-07	11	VASP
CD19	1.35e-09	0.581764	0.984	0.904	2.7e-06	11	CD19
TRBC21	1.47e-09	0.629028	0.984	0.925	2.93e-06	11	TRBC2
ANP32E	2.62e-09	0.408274	0.984	0.843	5.23e-06	11	ANP32E
FOSB	3.7e-09	0.267331	0.952	0.797	7.4e-06	11	FOSB
CYBA	4.44e-09	0.332005	1	0.999	8.88e-06	11	CYBA
FCRLA2	5.5e-09	0.455889	0.968	0.806	1.1e-05	11	FCRLA
NR4A2	8.68e-09	0.763504	0.714	0.501	1.74e-05	11	NR4A2
PPIA1	8.84e-09	0.380889	1	0.997	1.77e-05	11	PPIA
YWHAH1	1.17e-08	0.608048	0.825	0.744	2.35e-05	11	YWHAH
PRDX12	1.19e-08	0.43831	1	0.906	2.39e-05	11	PRDX1
SLAMF7	1.27e-08	0.462032	0.73	0.498	2.53e-05	11	SLAMF7
TPI12	1.83e-08	0.349223	0.984	0.858	3.66e-05	11	TPI1
CHCHD21	2.97e-08	0.36253	1	0.941	5.94e-05	11	CHCHD2
GRN1	3.15e-08	0.431422	0.952	0.817	6.31e-05	11	GRN
AP2S12	4.73e-08	0.384536	0.937	0.698	9.47e-05	11	AP2S1
FCRL2	9.41e-08	0.53888	0.794	0.557	0.000188186	11	FCRL2
ARPC31	1.12e-07	0.356474	1	0.993	0.000223263	11	ARPC3
HSPD1	1.25e-07	0.524553	0.937	0.907	0.000249769	11	HSPD1
HSP90AA11	1.27e-07	0.51374	1	0.965	0.000254841	11	HSP90AA1
BANK1	2.01e-07	0.378871	1	0.988	0.000401343	11	BANK1
CRIP13	2.96e-07	0.444331	0.905	0.767	0.000592018	11	CRIP1
COTL12	3.52e-07	0.420956	0.889	0.784	0.000703345	11	COTL1
GAPDH4	3.82e-07	0.265877	1	0.923	0.000764226	11	GAPDH
HLA-DQB1	3.9e-07	0.314698	1	0.998	0.000780996	11	HLA-DQB1
HSPE1	5.77e-07	0.602388	0.937	0.794	0.00115478	11	HSPE1
C12orf571	5.91e-07	0.409434	0.984	0.941	0.00118298	11	C12orf57
TUBB6	6.67e-07	0.574186	0.635	0.363	0.00133403	11	TUBB6
RHOQ2	6.84e-07	0.372039	0.905	0.638	0.00136825	11	RHOQ
MAP3K8	7.31e-07	0.500914	0.825	0.72	0.00146255	11	MAP3K8
DUSP11	7.47e-07	0.579119	0.873	0.865	0.00149325	11	DUSP1
ARL6IP1	9.92e-07	0.414804	0.984	0.748	0.0019833	11	ARL6IP1
UGCG	1.07e-06	0.382504	0.952	0.789	0.00213878	11	UGCG
POU2F21	1.1e-06	0.413937	1	0.903	0.00220184	11	POU2F2
PA2G4	1.15e-06	0.334564	0.968	0.783	0.00230499	11	PA2G4
PKM1	1.77e-06	0.279657	0.984	0.854	0.00354956	11	PKM
PSAP	2.73e-06	0.522286	0.73	0.65	0.00545787	11	PSAP
HCK1	4.38e-06	0.355037	0.825	0.654	0.00876337	11	HCK
MEF2C	6.35e-06	0.400044	1	0.912	0.0127028	11	MEF2C
RHOC	8.24e-06	0.323292	0.889	0.66	0.0164898	11	RHOC
TALDO1	1.04e-05	0.331318	0.968	0.935	0.0208765	11	TALDO1
CD22	1.14e-05	0.431523	1	0.929	0.0228185	11	CD22
B4GALT1	1.25e-05	0.4411	0.762	0.662	0.0249349	11	B4GALT1
SERPINB1	1.59e-05	0.453335	1	0.9	0.0318681	11	SERPINB1
ZBTB321	2.1e-05	0.37567	0.73	0.709	0.0419203	11	ZBTB32
RAB11FIP1	2.19e-05	0.250967	0.937	0.675	0.0437513	11	RAB11FIP1
TXNDC51	2.5e-05	0.657978	0.587	0.516	0.0500011	11	TXNDC5
WARS	5.16e-05	0.272529	0.889	0.687	0.103155	11	WARS
SGK1	5.35e-05	0.344603	0.762	0.552	0.107089	11	SGK1
ASAH1	6.65e-05	0.421469	0.952	0.824	0.133035	11	ASAH1
BLK3	6.84e-05	0.340841	0.889	0.713	0.136706	11	BLK
FAM49A	8.28e-05	0.423748	0.825	0.731	0.165615	11	FAM49A
RGS1	0.000121915	0.620509	0.524	0.305	0.24383	11	RGS1
ARID5B	0.000124396	0.423127	0.81	0.775	0.248792	11	ARID5B
SYK1	0.000180378	0.394061	0.857	0.796	0.360756	11	SYK
SEL1L32	0.000190983	0.281449	1	0.829	0.381966	11	SEL1L3
GABARAP	0.000211863	0.312651	0.937	0.961	0.423725	11	GABARAP
DEK1	0.000257312	0.358902	0.841	0.676	0.514623	11	DEK
GSTP12	0.000279688	0.36244	0.825	0.812	0.559376	11	GSTP1
SSR4	0.000499044	0.296136	1	0.93	0.998088	11	SSR4
NCL	0.000645033	0.342941	1	0.996	1	11	NCL
SLC2A3	0.000695228	0.377858	0.746	0.632	1	11	SLC2A3
PLCG2	0.000885042	0.282618	0.698	0.546	1	11	PLCG2
ZFP36	0.000910881	0.357635	0.937	0.822	1	11	ZFP36
RPL22L1	0.0012537	0.274435	1	0.867	1	11	RPL22L1
SNRNP25	0.00127876	0.300105	0.905	0.82	1	11	SNRNP25
CNPY3	0.00168867	0.259736	0.905	0.814	1	11	CNPY3
ADAM282	0.00174859	0.327191	0.746	0.65	1	11	ADAM28
TPM4	0.00234887	0.337009	0.857	0.774	1	11	TPM4
ABHD17A1	0.00257114	0.303906	0.937	0.81	1	11	ABHD17A
PDIA6	0.00379012	0.292039	0.81	0.849	1	11	PDIA6
IGHG2	0.00498346	0.383733	0.635	0.555	1	11	IGHG2
