# Supplementary material for: Landscape of Immune Cells Heterogeneity in Liver Transplantation by Single-Cell RNA Sequencing Analysis
Source: Front Immunol. 2022 May 10;13:890019. doi: 10.3389/fimmu.2022.890019 (PMC9127089; doi:10.3389/fimmu.2022.890019)
Supplement: Supplementary file 15 [file Table_8.xlsx]

## Sheet: TableS8 markers of each Myeloid
markers of each Myeloid cell cluster
	p_val	avg_logFC	pct.1	pct.2	p_val_adj	cluster	gene
CD1C	0	1.37235	0.876	0.125	0	0	CD1C
FCER1A	0	1.06491	0.657	0.066	0	0	FCER1A
CD1E	1.1e-268	0.691469	0.534	0.059	2.81e-264	0	CD1E
GPR183	6.13e-242	1.31724	0.982	0.528	1.57e-237	0	GPR183
HLA-DQA1	7.47e-240	1.16312	0.999	0.75	1.91e-235	0	HLA-DQA1
SPIB	8.41e-234	0.682871	0.453	0.048	2.15e-229	0	SPIB
PLD4	3.91e-231	0.47761	0.677	0.135	1e-226	0	PLD4
CLEC10A	1.18e-223	0.997451	0.861	0.311	3.02e-219	0	CLEC10A
HLA-DQB1	2.19e-213	0.984733	0.997	0.798	5.59e-209	0	HLA-DQB1
ENHO	1.06e-197	0.369888	0.336	0.025	2.72e-193	0	ENHO
HLA-DRA	3.19e-195	0.760976	1	0.95	8.17e-191	0	HLA-DRA
FCGR2B	1.6e-185	0.675854	0.646	0.156	4.1e-181	0	FCGR2B
HLA-DRB1	6.82e-181	0.776406	1	0.935	1.74e-176	0	HLA-DRB1
HLA-DPB1	1e-178	0.78398	0.999	0.905	2.56e-174	0	HLA-DPB1
AFF3	6.3e-173	0.365731	0.515	0.103	1.61e-168	0	AFF3
CACNA2D3	8.63e-159	0.254283	0.412	0.062	2.21e-154	0	CACNA2D3
NDRG2	9.75e-151	0.275483	0.536	0.12	2.49e-146	0	NDRG2
HLA-DPA1	2.47e-148	0.657207	0.997	0.916	6.32e-144	0	HLA-DPA1
CD74	8.47e-146	0.559355	1	0.966	2.17e-141	0	CD74
CSF2RA	2.7e-143	0.488886	0.818	0.327	6.89e-139	0	CSF2RA
GRASP	1.19e-140	0.694727	0.945	0.526	3.03e-136	0	GRASP
ETV3	4.33e-139	0.633527	0.839	0.369	1.11e-134	0	ETV3
IRF4	1.55e-137	0.386026	0.455	0.093	3.96e-133	0	IRF4
CCR7	7.3e-137	0.714409	0.401	0.073	1.87e-132	0	CCR7
HLA-DMA	2.26e-133	0.569255	0.981	0.732	5.77e-129	0	HLA-DMA
CCDC50	1.3e-132	0.421208	0.704	0.256	3.31e-128	0	CCDC50
GSN	8.79e-130	0.513797	0.849	0.376	2.25e-125	0	GSN
ALCAM	1.68e-128	0.349844	0.588	0.174	4.31e-124	0	ALCAM
NRARP	1.91e-125	0.634651	0.691	0.253	4.87e-121	0	NRARP
C12orf45	5.99e-124	0.362211	0.634	0.206	1.53e-119	0	C12orf45
PKIB	5.08e-122	0.41664	0.573	0.166	1.3e-117	0	PKIB
SPINT2	2.19e-121	0.365299	0.785	0.317	5.59e-117	0	SPINT2
RALA	4.99e-121	0.478099	0.701	0.283	1.28e-116	0	RALA
PPA1	2.53e-120	0.615516	0.924	0.521	6.48e-116	0	PPA1
RPS23	2.88e-120	0.357856	1	0.98	7.36e-116	0	RPS23
JAML	1.07e-119	0.514	0.93	0.54	2.73e-115	0	JAML
RPL37	2.48e-115	0.376665	1	0.987	6.34e-111	0	RPL37
PAK1	1.65e-112	0.464792	0.858	0.46	4.21e-108	0	PAK1
GPAT3	4.14e-112	0.362573	0.592	0.189	1.06e-107	0	GPAT3
HLA-DMB	5.49e-111	0.490181	0.966	0.614	1.4e-106	0	HLA-DMB
RPS18	2.52e-109	0.360799	1	0.983	6.45e-105	0	RPS18
RPS2	9.48e-108	0.35882	1	0.983	2.42e-103	0	RPS2
RPL36A	4.96e-106	0.388503	0.996	0.956	1.27e-101	0	RPL36A
RPS3A	3.01e-105	0.334682	1	0.982	7.71e-101	0	RPS3A
CIITA	8.38e-104	0.37609	0.719	0.295	2.14e-99	0	CIITA
ARL4C	2.28e-103	0.709638	0.924	0.605	5.84e-99	0	ARL4C
IL1R2	9.74e-100	0.509116	0.536	0.173	2.49e-95	0	IL1R2
CCND2	8.67e-99	0.324289	0.634	0.224	2.22e-94	0	CCND2
RPL10A	2.28e-98	0.365983	0.996	0.948	5.83e-94	0	RPL10A
RPL37A	8.8e-98	0.331571	0.999	0.976	2.25e-93	0	RPL37A
RPL11	3.36e-97	0.311058	1	0.984	8.6e-93	0	RPL11
IL13RA1	2.78e-96	0.386055	0.759	0.337	7.1e-92	0	IL13RA1
PRMT9	6.12e-96	0.51333	0.58	0.217	1.56e-91	0	PRMT9
REV3L	3.35e-95	0.555089	0.745	0.367	8.56e-91	0	REV3L
RPL35	6.69e-92	0.29298	0.999	0.964	1.71e-87	0	RPL35
RPS24	1.48e-90	0.284862	0.999	0.985	3.77e-86	0	RPS24
RPS6	4.01e-90	0.300108	0.999	0.979	1.02e-85	0	RPS6
CTSH	1.95e-89	0.443236	0.935	0.6	4.98e-85	0	CTSH
RGS1	2.28e-89	0.623726	0.864	0.481	5.83e-85	0	RGS1
UVRAG	3.62e-89	0.337003	0.735	0.336	9.25e-85	0	UVRAG
MEF2C	5.54e-89	0.425334	0.853	0.462	1.42e-84	0	MEF2C
RPS21	5.63e-89	0.318192	0.995	0.969	1.44e-84	0	RPS21
NME2	3.99e-88	0.364037	0.985	0.836	1.02e-83	0	NME2
CD86	6.34e-88	0.494486	0.884	0.525	1.62e-83	0	CD86
HLA-DOA	1.14e-87	0.254734	0.631	0.243	2.91e-83	0	HLA-DOA
SLC38A1	3.11e-87	0.286511	0.618	0.223	7.95e-83	0	SLC38A1
RPL36	1.22e-85	0.301062	1	0.97	3.11e-81	0	RPL36
RPL26	2.41e-85	0.286738	1	0.981	6.17e-81	0	RPL26
RPS15	5.64e-85	0.273766	1	0.977	1.44e-80	0	RPS15
RPS11	1.44e-84	0.350963	0.997	0.976	3.68e-80	0	RPS11
RPS29	1.08e-83	0.339832	0.999	0.983	2.76e-79	0	RPS29
RPL3	1.25e-83	0.319306	0.999	0.968	3.2e-79	0	RPL3
MIR181A1HG	2.08e-83	0.357318	0.628	0.264	5.31e-79	0	MIR181A1HG
RPL7A	2.16e-83	0.291829	0.999	0.972	5.53e-79	0	RPL7A
RPSA	2.41e-83	0.332035	0.992	0.923	6.16e-79	0	RPSA
EEF1G	7.05e-83	0.337311	0.995	0.915	1.8e-78	0	EEF1G
GPR157	1.14e-82	0.290324	0.345	0.087	2.91e-78	0	GPR157
TMEM14C	1.74e-82	0.322967	0.843	0.45	4.44e-78	0	TMEM14C
RPL32	8.84e-82	0.26673	0.999	0.981	2.26e-77	0	RPL32
CST3	1.47e-81	0.350011	1	0.945	3.76e-77	0	CST3
SGK1	5.21e-81	0.578034	0.914	0.602	1.33e-76	0	SGK1
GABARAPL2	3.2e-80	0.434274	0.904	0.578	8.17e-76	0	GABARAPL2
RPS7	1.33e-78	0.296516	0.999	0.973	3.4e-74	0	RPS7
RPS8	1.34e-78	0.296155	1	0.978	3.42e-74	0	RPS8
RPL22	3.47e-78	0.27097	0.997	0.954	8.88e-74	0	RPL22
RPL27	3.86e-78	0.287874	1	0.956	9.88e-74	0	RPL27
RPS3	2.08e-77	0.285903	0.999	0.976	5.31e-73	0	RPS3
NR4A3	2.77e-77	0.566412	0.899	0.593	7.08e-73	0	NR4A3
HPS5	2.83e-77	0.294268	0.596	0.245	7.23e-73	0	HPS5
RPL4	3.76e-77	0.331665	0.989	0.899	9.61e-73	0	RPL4
RPL19	8.52e-76	0.273892	0.997	0.983	2.18e-71	0	RPL19
TCTN3	1.22e-75	0.308316	0.359	0.103	3.13e-71	0	TCTN3
EEF1B2	3.09e-75	0.296401	0.992	0.915	7.9e-71	0	EEF1B2
RPS10	3.32e-75	0.284957	0.996	0.958	8.48e-71	0	RPS10
RPS5	1.16e-74	0.310881	0.995	0.941	2.96e-70	0	RPS5
RAB11FIP1	1.39e-73	0.420641	0.903	0.563	3.54e-69	0	RAB11FIP1
RPL18A	1.8e-73	0.274213	1	0.977	4.59e-69	0	RPL18A
EIF2AK4	9.59e-73	0.318454	0.622	0.285	2.45e-68	0	EIF2AK4
RPS13	1.87e-72	0.261079	0.996	0.978	4.77e-68	0	RPS13
RPL34	3.38e-72	0.274433	1	0.986	8.64e-68	0	RPL34
STK38L	4.76e-72	0.250498	0.619	0.265	1.22e-67	0	STK38L
RPL23A	2.34e-71	0.257862	0.997	0.97	5.97e-67	0	RPL23A
RPL41	4.24e-71	0.251279	1	0.995	1.08e-66	0	RPL41
UPF2	4.93e-71	0.341875	0.684	0.322	1.26e-66	0	UPF2
RPL18	4.94e-71	0.279857	0.999	0.97	1.26e-66	0	RPL18
BHLHE40	1.14e-70	0.455749	0.843	0.485	2.93e-66	0	BHLHE40
LDLRAD4	1.3e-70	0.331974	0.611	0.268	3.32e-66	0	LDLRAD4
RCC2	1.53e-70	0.273576	0.635	0.292	3.91e-66	0	RCC2
RPLP0	2.98e-70	0.306548	0.995	0.935	7.62e-66	0	RPLP0
INSIG1	1.48e-69	0.578114	0.834	0.521	3.78e-65	0	INSIG1
RPL15	1.37e-68	0.267852	0.999	0.974	3.49e-64	0	RPL15
HMGN1	6.31e-68	0.306464	0.927	0.607	1.61e-63	0	HMGN1
CD1D	6.76e-68	0.254401	0.534	0.213	1.73e-63	0	CD1D
RPL5	8.3e-68	0.268819	0.996	0.962	2.12e-63	0	RPL5
APEX1	3.34e-67	0.267202	0.772	0.41	8.53e-63	0	APEX1
RPS14	9.62e-67	0.254357	1	0.981	2.46e-62	0	RPS14
RPS19	1.37e-66	0.251403	1	0.981	3.51e-62	0	RPS19
AREG	1.54e-66	0.859068	0.745	0.436	3.95e-62	0	AREG
PTGER4	5.04e-66	0.446138	0.764	0.437	1.29e-61	0	PTGER4
GEM	7.82e-66	0.401071	0.296	0.08	2e-61	0	GEM
RPS9	9.59e-66	0.25932	0.999	0.99	2.45e-61	0	RPS9
ARHGAP5	1.24e-65	0.257873	0.509	0.203	3.18e-61	0	ARHGAP5
RPL38	1.59e-65	0.283359	0.993	0.968	4.06e-61	0	RPL38
RPS16	5.06e-65	0.261122	0.997	0.974	1.29e-60	0	RPS16
NFKBID	9.56e-65	0.341576	0.732	0.368	2.44e-60	0	NFKBID
TIPARP	1.06e-64	0.415794	0.824	0.498	2.71e-60	0	TIPARP
DUSP5	1.08e-64	0.610073	0.726	0.406	2.76e-60	0	DUSP5
HERPUD1	4.19e-64	0.522442	0.966	0.754	1.07e-59	0	HERPUD1
NFE2L2	5.69e-64	0.424784	0.966	0.805	1.46e-59	0	NFE2L2
CD83	9.19e-64	0.480403	0.974	0.74	2.35e-59	0	CD83
RPL10	1.66e-63	0.25275	1	0.986	4.25e-59	0	RPL10
RACK1	1.96e-63	0.279385	0.997	0.955	5.01e-59	0	RACK1
RPL35A	2.06e-62	0.256337	0.999	0.972	5.26e-58	0	RPL35A
KLF4	8.67e-62	0.371846	0.951	0.656	2.22e-57	0	KLF4
SEPTIN6	1.59e-61	0.291241	0.807	0.465	4.07e-57	0	SEPTIN6
ATP1B1	1.6e-61	0.367283	0.746	0.383	4.08e-57	0	ATP1B1
IL18	3.7e-61	0.280163	0.73	0.366	9.46e-57	0	IL18
BORCS5	6.59e-61	0.265335	0.58	0.262	1.69e-56	0	BORCS5
NET1	7.36e-61	0.299356	0.336	0.106	1.88e-56	0	NET1
FILIP1L	1.03e-60	0.540666	0.484	0.197	2.64e-56	0	FILIP1L
CCDC107	1.04e-60	0.379153	0.723	0.384	2.67e-56	0	CCDC107
TBC1D9	3.36e-60	0.261452	0.558	0.253	8.59e-56	0	TBC1D9
OGFRL1	8.2e-60	0.364585	0.831	0.516	2.1e-55	0	OGFRL1
RPL31	1.86e-59	0.267095	0.995	0.923	4.74e-55	0	RPL31
RGCC	4.83e-59	0.569216	0.83	0.534	1.24e-54	0	RGCC
PHLDA2	1.26e-58	0.431717	0.596	0.286	3.22e-54	0	PHLDA2
EZR	1.38e-58	0.486673	0.95	0.748	3.54e-54	0	EZR
RGS2	9.55e-58	0.400431	0.922	0.697	2.44e-53	0	RGS2
DUSP4	2.3e-57	0.394933	0.416	0.158	5.88e-53	0	DUSP4
ENTPD1	3.03e-57	0.254413	0.589	0.279	7.75e-53	0	ENTPD1
HINT1	3.99e-57	0.275376	0.962	0.768	1.02e-52	0	HINT1
AC004687.1	8.65e-57	0.271751	0.669	0.337	2.21e-52	0	AC004687.1
PLSCR1	1.55e-56	0.326758	0.892	0.591	3.96e-52	0	PLSCR1
CKLF	2.5e-56	0.320835	0.878	0.579	6.4e-52	0	CKLF
AL355881.1	3.28e-56	0.283759	0.374	0.136	8.37e-52	0	AL355881.1
VIM	8.71e-56	0.416598	0.996	0.966	2.23e-51	0	VIM
AHR	1.33e-55	0.379875	0.77	0.44	3.39e-51	0	AHR
SNHG15	1.19e-54	0.272319	0.718	0.379	3.05e-50	0	SNHG15
CCDC88A	1.1e-53	0.293536	0.877	0.543	2.82e-49	0	CCDC88A
ATF3	1.26e-53	0.664522	0.885	0.644	3.21e-49	0	ATF3
HIC1	1.36e-52	0.338984	0.646	0.338	3.49e-48	0	HIC1
TUBA1A	1.89e-50	0.433348	0.885	0.63	4.83e-46	0	TUBA1A
PHACTR1	2.02e-50	0.361718	0.953	0.687	5.16e-46	0	PHACTR1
ATF5	4.29e-49	0.274847	0.569	0.279	1.1e-44	0	ATF5
RUNX3	5.77e-49	0.282618	0.757	0.432	1.48e-44	0	RUNX3
IL4I1	1.73e-48	0.274507	0.368	0.141	4.42e-44	0	IL4I1
DAPP1	5.55e-48	0.262134	0.596	0.297	1.42e-43	0	DAPP1
TNFSF9	5.78e-46	0.273429	0.335	0.124	1.48e-41	0	TNFSF9
PLEKHO1	3.99e-45	0.329161	0.849	0.545	1.02e-40	0	PLEKHO1
CA2	9.84e-43	0.288341	0.293	0.105	2.52e-38	0	CA2
FOSB	5.01e-42	0.286754	0.986	0.833	1.28e-37	0	FOSB
CTSZ	7.54e-42	0.302118	0.985	0.794	1.93e-37	0	CTSZ
IFI30	1.26e-41	0.286289	0.992	0.868	3.22e-37	0	IFI30
CRYBG1	3.56e-41	0.259263	0.657	0.368	9.11e-37	0	CRYBG1
DBI	1.75e-40	0.377104	0.931	0.724	4.48e-36	0	DBI
OTUD1	2.26e-39	0.296021	0.686	0.401	5.77e-35	0	OTUD1
TUBA1B	2.75e-39	0.260781	0.961	0.773	7.04e-35	0	TUBA1B
REL	6.29e-39	0.366094	0.968	0.801	1.61e-34	0	REL
C1orf162	1.38e-38	0.266552	0.953	0.79	3.53e-34	0	C1orf162
ARL5B	1.55e-38	0.318001	0.723	0.451	3.97e-34	0	ARL5B
LSP1	1.6e-38	0.268245	0.954	0.708	4.09e-34	0	LSP1
NR4A1	3.01e-38	0.303055	0.932	0.652	7.7e-34	0	NR4A1
PMAIP1	4.41e-38	0.416332	0.766	0.495	1.13e-33	0	PMAIP1
MAT2A	5.58e-38	0.273034	0.88	0.608	1.43e-33	0	MAT2A
LMNA	1.68e-37	0.415522	0.708	0.44	4.29e-33	0	LMNA
JUNB	6.72e-36	0.369502	0.985	0.874	1.72e-31	0	JUNB
JMJD1C	8.3e-36	0.2504	0.905	0.673	2.12e-31	0	JMJD1C
ZNF331	1.14e-35	0.44853	0.781	0.565	2.93e-31	0	ZNF331
RPS4Y1	2.67e-34	0.390428	0.504	0.294	6.83e-30	0	RPS4Y1
CXCR4	2.81e-34	0.316451	0.984	0.839	7.17e-30	0	CXCR4
NR4A2	3.09e-34	0.328165	0.942	0.711	7.9e-30	0	NR4A2
CREM	5.26e-34	0.3643	0.908	0.706	1.34e-29	0	CREM
SLAMF7	2.04e-31	0.257	0.636	0.373	5.21e-27	0	SLAMF7
METRNL	2.79e-31	0.275305	0.951	0.769	7.13e-27	0	METRNL
ACTG1	1.83e-30	0.272437	0.993	0.952	4.68e-26	0	ACTG1
C15orf48	1.47e-28	0.437586	0.582	0.364	3.76e-24	0	C15orf48
PIM3	1.58e-28	0.308721	0.824	0.6	4.04e-24	0	PIM3
TOB1	4.4e-27	0.31503	0.627	0.399	1.13e-22	0	TOB1
LRRFIP1	6.67e-26	0.258929	0.958	0.81	1.71e-21	0	LRRFIP1
DUSP2	7.36e-25	0.349119	0.92	0.725	1.88e-20	0	DUSP2
MIR155HG	3.93e-21	0.3929	0.32	0.173	1.01e-16	0	MIR155HG
ID3	4.01e-21	0.250181	0.335	0.179	1.03e-16	0	ID3
CEBPD	6.11e-21	0.322827	0.919	0.777	1.56e-16	0	CEBPD
TWISTNB	6.06e-15	0.315679	0.639	0.452	1.55e-10	0	TWISTNB
CCL3L1	2.47e-14	0.288409	0.588	0.42	6.31e-10	0	CCL3L1
HLA-DRB5	4.68e-07	0.360098	0.545	0.462	0.0119565	0	HLA-DRB5
CCL5	3.13e-172	1.44395	0.822	0.321	8e-168	1	CCL5
NKG7	6.06e-170	1.31236	0.799	0.295	1.55e-165	1	NKG7
IL32	1.3e-162	1.18652	0.722	0.226	3.31e-158	1	IL32
GNLY	9.54e-140	1.33973	0.507	0.112	2.44e-135	1	GNLY
IL7R	1.12e-138	1.09543	0.527	0.118	2.86e-134	1	IL7R
ETS1	2.79e-124	0.910127	0.583	0.171	7.14e-120	1	ETS1
GZMA	1.02e-117	0.940147	0.527	0.144	2.6e-113	1	GZMA
KLRB1	1.59e-115	0.991174	0.518	0.137	4.06e-111	1	KLRB1
KLRD1	2.05e-108	0.847113	0.508	0.137	5.24e-104	1	KLRD1
TRBC2	9.72e-105	0.927683	0.503	0.147	2.48e-100	1	TRBC2
GZMK	5.45e-96	0.856039	0.445	0.119	1.39e-91	1	GZMK
CD69	3.34e-94	0.976294	0.698	0.35	8.53e-90	1	CD69
GZMB	7.64e-94	0.955823	0.381	0.089	1.95e-89	1	GZMB
GZMM	2.61e-93	0.785472	0.447	0.124	6.67e-89	1	GZMM
RORA	3e-93	0.80206	0.445	0.123	7.66e-89	1	RORA
CD7	4.26e-87	0.828047	0.493	0.166	1.09e-82	1	CD7
CD247	9.11e-86	0.724073	0.381	0.098	2.33e-81	1	CD247
CST7	5.3e-85	0.920412	0.638	0.306	1.36e-80	1	CST7
XCL2	4.66e-81	1.05095	0.358	0.089	1.19e-76	1	XCL2
MYBL1	9.67e-81	0.616952	0.313	0.067	2.47e-76	1	MYBL1
C1orf56	3.01e-80	0.929152	0.61	0.32	7.7e-76	1	C1orf56
TRBC1	6.99e-79	0.764228	0.407	0.117	1.79e-74	1	TRBC1
SPOCK2	1.15e-75	0.602761	0.328	0.079	2.94e-71	1	SPOCK2
IKZF3	2.13e-75	0.61363	0.336	0.083	5.44e-71	1	IKZF3
ZFP36L2	9.26e-74	0.678765	0.901	0.754	2.37e-69	1	ZFP36L2
KLRK1	1.76e-72	0.612166	0.366	0.101	4.49e-68	1	KLRK1
CD2	4.94e-70	0.713305	0.42	0.142	1.26e-65	1	CD2
PRF1	1.91e-69	0.702674	0.353	0.098	4.89e-65	1	PRF1
CALM1	3.81e-68	0.550544	0.927	0.914	9.74e-64	1	CALM1
CD3E	3.6e-64	0.667476	0.371	0.115	9.2e-60	1	CD3E
MT-ATP6	5.64e-64	0.475233	1	0.987	1.44e-59	1	MT-ATP6
SKAP1	1.16e-63	0.530797	0.3	0.076	2.96e-59	1	SKAP1
CD3G	2.47e-62	0.576801	0.319	0.086	6.31e-58	1	CD3G
CD8A	7.8e-62	0.641796	0.323	0.091	1.99e-57	1	CD8A
CD3D	8.48e-62	0.689387	0.368	0.117	2.17e-57	1	CD3D
GZMH	1.2e-59	0.66055	0.302	0.082	3.07e-55	1	GZMH
CEMIP2	2.49e-59	0.835017	0.567	0.323	6.37e-55	1	CEMIP2
TRAC	7.41e-59	0.58788	0.315	0.091	1.9e-54	1	TRAC
HIST1H4C	3.87e-58	0.888255	0.645	0.443	9.9e-54	1	HIST1H4C
SYNE2	1.96e-56	0.595001	0.349	0.111	5.01e-52	1	SYNE2
CXCR41	3.31e-55	0.479558	0.942	0.851	8.47e-51	1	CXCR4
CTSW	8.15e-54	0.597629	0.336	0.11	2.08e-49	1	CTSW
BTG1	3.52e-52	0.529243	0.972	0.925	8.99e-48	1	BTG1
CCL4	3.56e-52	0.43676	0.891	0.672	9.09e-48	1	CCL4
PIK3R1	1.33e-51	0.862351	0.638	0.458	3.41e-47	1	PIK3R1
LIME1	9.13e-51	0.476038	0.274	0.078	2.33e-46	1	LIME1
CNOT6L	3.83e-49	0.8141	0.591	0.392	9.79e-45	1	CNOT6L
IL2RB	1.3e-48	0.519661	0.278	0.081	3.33e-44	1	IL2RB
HOPX	3.77e-48	0.476025	0.259	0.072	9.64e-44	1	HOPX
MT-ND5	5.19e-47	0.448766	0.976	0.932	1.33e-42	1	MT-ND5
TENT5C	8.02e-47	0.599037	0.351	0.136	2.05e-42	1	TENT5C
BCL11B	6.67e-46	0.537706	0.289	0.091	1.71e-41	1	BCL11B
SYTL3	1.25e-45	0.689292	0.473	0.246	3.2e-41	1	SYTL3
SRSF7	2.15e-44	0.489753	0.827	0.769	5.5e-40	1	SRSF7
MT-CYB	2.91e-44	0.394659	0.998	0.98	7.44e-40	1	MT-CYB
HNRNPH1	3.16e-44	0.593334	0.769	0.767	8.07e-40	1	HNRNPH1
IFNG	4.22e-43	0.580681	0.278	0.091	1.08e-38	1	IFNG
LBH	1.41e-42	0.5597	0.321	0.12	3.62e-38	1	LBH
MALAT1	9.63e-42	0.56378	1	0.987	2.46e-37	1	MALAT1
RPS26	3.07e-40	0.431941	0.951	0.944	7.85e-36	1	RPS26
RHOH	4.48e-35	0.545781	0.349	0.16	1.15e-30	1	RHOH
CDC42SE1	5.87e-35	0.627314	0.677	0.633	1.5e-30	1	CDC42SE1
LRRC75A	1.32e-34	0.721536	0.396	0.214	3.38e-30	1	LRRC75A
AREG1	1.9e-34	0.435082	0.702	0.456	4.86e-30	1	AREG
FAM177A1	4.79e-34	0.635739	0.634	0.545	1.22e-29	1	FAM177A1
ALB	1.84e-33	0.637329	0.351	0.169	4.7e-29	1	ALB
SPON2	2.77e-33	0.501906	0.251	0.092	7.07e-29	1	SPON2
STK17B	3.71e-33	0.482372	0.779	0.768	9.47e-29	1	STK17B
ISG20	8.74e-32	0.562788	0.64	0.532	2.23e-27	1	ISG20
MT-ND4	4.8e-31	0.312586	0.998	0.979	1.23e-26	1	MT-ND4
DDX24	3.72e-30	0.54036	0.687	0.663	9.5e-26	1	DDX24
STK17A	2.02e-29	0.589591	0.535	0.406	5.17e-25	1	STK17A
MT-ND2	1.56e-28	0.311307	0.996	0.97	3.99e-24	1	MT-ND2
TSC22D3	1.79e-28	0.401745	0.884	0.842	4.57e-24	1	TSC22D3
CLEC2D	1.87e-26	0.386112	0.27	0.118	4.78e-22	1	CLEC2D
DUSP21	8.19e-26	0.347989	0.837	0.744	2.09e-21	1	DUSP2
FYN	1.4e-25	0.598883	0.512	0.403	3.59e-21	1	FYN
FKBP11	1.99e-25	0.425615	0.265	0.117	5.09e-21	1	FKBP11
IRF1	3.16e-24	0.360411	0.737	0.666	8.08e-20	1	IRF1
PCED1B-AS1	4.76e-24	0.478478	0.36	0.208	1.22e-19	1	PCED1B-AS1
MT-ND6	5e-24	0.73447	0.426	0.303	1.28e-19	1	MT-ND6
RNF125	7.41e-23	0.497677	0.356	0.21	1.89e-18	1	RNF125
IGKC	1.48e-22	2.90996	0.533	0.455	3.77e-18	1	IGKC
PPP2R5C	2.37e-22	0.559392	0.583	0.542	6.06e-18	1	PPP2R5C
TUBA4A	1.69e-21	0.503533	0.445	0.304	4.33e-17	1	TUBA4A
RBM39	1.99e-21	0.334548	0.829	0.865	5.08e-17	1	RBM39
OPTN	3.41e-21	0.407614	0.274	0.137	8.71e-17	1	OPTN
SOCS1	3.74e-21	0.496314	0.39	0.248	9.56e-17	1	SOCS1
PDCD4	5.03e-21	0.526153	0.591	0.558	1.29e-16	1	PDCD4
DDIT4	2.1e-20	0.420468	0.7	0.65	5.36e-16	1	DDIT4
IFITM1	2.65e-19	0.362528	0.386	0.242	6.79e-15	1	IFITM1
CREM1	9.11e-19	0.377256	0.777	0.731	2.33e-14	1	CREM
SLC38A11	2.3e-18	0.475551	0.398	0.269	5.89e-14	1	SLC38A1
SARAF	3.14e-18	0.333662	0.779	0.856	8.02e-14	1	SARAF
RPSA1	1.99e-17	0.2672	0.942	0.932	5.1e-13	1	RPSA
XIST	2e-17	0.339648	0.576	0.422	5.11e-13	1	XIST
STAT4	1.63e-16	0.467445	0.306	0.188	4.17e-12	1	STAT4
CRTAM	2.94e-16	0.465583	0.304	0.187	7.51e-12	1	CRTAM
SET	3.24e-16	0.34509	0.724	0.795	8.29e-12	1	SET
RBM38	6.95e-16	0.427159	0.302	0.188	1.78e-11	1	RBM38
STK4	9.03e-16	0.436063	0.645	0.678	2.31e-11	1	STK4
ARL4C1	1.02e-15	0.291715	0.743	0.643	2.6e-11	1	ARL4C
SELENOK	2.09e-15	0.275954	0.764	0.788	5.35e-11	1	SELENOK
HCST	3.05e-15	0.338419	0.745	0.782	7.8e-11	1	HCST
RNF19A	3.34e-15	0.503678	0.407	0.313	8.53e-11	1	RNF19A
LINC-PINT	4.17e-15	0.455757	0.662	0.678	1.07e-10	1	LINC-PINT
AC058791.1	1.27e-14	0.497165	0.467	0.387	3.24e-10	1	AC058791.1
CMC1	2.34e-14	0.584308	0.411	0.326	5.98e-10	1	CMC1
ARGLU1	5.05e-14	0.47733	0.617	0.664	1.29e-09	1	ARGLU1
TSPYL2	3.78e-13	0.495939	0.426	0.342	9.66e-09	1	TSPYL2
ANKRD12	1.39e-12	0.378415	0.655	0.7	3.56e-08	1	ANKRD12
EZR1	1.5e-12	0.253733	0.805	0.775	3.83e-08	1	EZR
SC5D	3.55e-12	0.492858	0.287	0.195	9.08e-08	1	SC5D
SEPTIN7	1.11e-11	0.371552	0.644	0.733	2.85e-07	1	SEPTIN7
IL2RG	2.13e-11	0.459827	0.499	0.484	5.44e-07	1	IL2RG
SNHG5	5.56e-11	0.382509	0.61	0.687	1.42e-06	1	SNHG5
PIK3IP1	5.89e-11	0.376123	0.289	0.199	1.51e-06	1	PIK3IP1
PTPN22	1.08e-10	0.440005	0.306	0.223	2.77e-06	1	PTPN22
RUNX31	1.46e-10	0.469839	0.505	0.478	3.72e-06	1	RUNX3
ALOX5AP	1.91e-10	0.27473	0.424	0.333	4.87e-06	1	ALOX5AP
PRDM1	2e-10	0.341558	0.377	0.294	5.11e-06	1	PRDM1
LTB	8.34e-10	0.441195	0.36	0.283	2.13e-05	1	LTB
FOSL2	9.51e-10	0.290137	0.739	0.754	2.43e-05	1	FOSL2
FOXP1	2.71e-09	0.458807	0.51	0.525	6.93e-05	1	FOXP1
C16orf54	3.41e-09	0.361662	0.302	0.221	8.72e-05	1	C16orf54
SRSF2	8.68e-09	0.284483	0.674	0.779	0.000221921	1	SRSF2
VPS37B	1.25e-08	0.418613	0.422	0.382	0.000318574	1	VPS37B
SMAP2	1.39e-08	0.256362	0.737	0.809	0.000356561	1	SMAP2
SNHG29	3.06e-08	0.289752	0.764	0.845	0.000781522	1	SNHG29
PIM2	3.33e-08	0.359664	0.261	0.188	0.000851554	1	PIM2
NCL	6.35e-08	0.327861	0.719	0.822	0.00162334	1	NCL
LEPROTL1	1.25e-07	0.450737	0.475	0.503	0.0031939	1	LEPROTL1
ACAP1	1.25e-07	0.348575	0.278	0.21	0.00319818	1	ACAP1
EML4	1.54e-07	0.485662	0.409	0.397	0.0039291	1	EML4
PNISR	1.99e-07	0.377613	0.553	0.623	0.00508296	1	PNISR
BTG2	3.46e-07	0.263155	0.666	0.7	0.00884356	1	BTG2
SLFN5	6.74e-07	0.356667	0.268	0.206	0.017235	1	SLFN5
TERF2IP	7.23e-07	0.447072	0.471	0.499	0.0184841	1	TERF2IP
CD99	9.44e-07	0.379785	0.49	0.51	0.0241315	1	CD99
RSRP1	1.55e-06	0.345505	0.602	0.716	0.0396872	1	RSRP1
CRYBG11	1.57e-06	0.428604	0.422	0.411	0.0401617	1	CRYBG1
AKNA	1.76e-06	0.388374	0.407	0.403	0.044952	1	AKNA
ZC3HAV1	2.45e-06	0.354062	0.488	0.51	0.0625231	1	ZC3HAV1
IDI1	3.69e-06	0.379947	0.492	0.527	0.0942044	1	IDI1
AC245297.3	4.82e-06	0.328522	0.274	0.223	0.123204	1	AC245297.3
GIMAP7	5.24e-06	0.355939	0.291	0.237	0.133859	1	GIMAP7
MT-ND4L	5.84e-06	0.250389	0.707	0.806	0.149348	1	MT-ND4L
CDC42SE2	7.01e-06	0.425308	0.492	0.552	0.179272	1	CDC42SE2
KMT2E	7.87e-06	0.352774	0.57	0.679	0.201065	1	KMT2E
TLE5	9.56e-06	0.377749	0.514	0.607	0.244442	1	TLE5
PARP8	9.61e-06	0.380899	0.31	0.273	0.245685	1	PARP8
HMGN11	1.57e-05	0.265761	0.597	0.663	0.400897	1	HMGN1
SRRM2	2.65e-05	0.290862	0.675	0.799	0.678478	1	SRRM2
ABHD17A	4.84e-05	0.38773	0.433	0.474	1	1	ABHD17A
SMCHD1	7.18e-05	0.263984	0.555	0.623	1	1	SMCHD1
C12orf57	7.48e-05	0.371517	0.379	0.38	1	1	C12orf57
HLA-F	7.79e-05	0.264167	0.619	0.766	1	1	HLA-F
ZRANB2	7.81e-05	0.378544	0.405	0.419	1	1	ZRANB2
ARID4B	8.56e-05	0.332445	0.508	0.576	1	1	ARID4B
HMGB2	9.99e-05	0.269211	0.49	0.499	1	1	HMGB2
EVL	0.000173517	0.392838	0.437	0.479	1	1	EVL
N4BP2L2	0.000231516	0.35432	0.546	0.656	1	1	N4BP2L2
BRD1	0.00023818	0.372364	0.266	0.237	1	1	BRD1
H1FX	0.000297605	0.329581	0.458	0.487	1	1	H1FX
SSR4	0.00034139	0.383809	0.668	0.83	1	1	SSR4
RESF1	0.000368634	0.389036	0.4	0.412	1	1	RESF1
HCG18	0.000371723	0.290287	0.261	0.227	1	1	HCG18
OFD1	0.00045576	0.303172	0.334	0.319	1	1	OFD1
ARID5B	0.000624344	0.367343	0.261	0.232	1	1	ARID5B
PLAAT4	0.000696171	0.361185	0.452	0.509	1	1	PLAAT4
PPP1R2	0.000947848	0.36385	0.471	0.557	1	1	PPP1R2
MPHOSPH8	0.000948665	0.34275	0.411	0.443	1	1	MPHOSPH8
GPBP1	0.00111086	0.255259	0.6	0.74	1	1	GPBP1
GCC2	0.00116127	0.332252	0.448	0.484	1	1	GCC2
YTHDC1	0.00122064	0.331672	0.469	0.544	1	1	YTHDC1
PNN	0.0013089	0.308864	0.493	0.57	1	1	PNN
TNRC6B	0.00184777	0.321233	0.443	0.499	1	1	TNRC6B
RNF213	0.0019076	0.27068	0.568	0.649	1	1	RNF213
POLR2J3	0.00196875	0.360814	0.355	0.366	1	1	POLR2J3
OGT	0.00198574	0.334577	0.317	0.313	1	1	OGT
CENPC	0.00247506	0.343073	0.278	0.26	1	1	CENPC
TRA2A	0.00303142	0.3041	0.46	0.537	1	1	TRA2A
SPTAN1	0.00334116	0.330974	0.268	0.252	1	1	SPTAN1
CELF2	0.00338619	0.266657	0.595	0.711	1	1	CELF2
HERPUD2	0.00373777	0.347559	0.289	0.285	1	1	HERPUD2
ATM	0.00464052	0.345714	0.383	0.417	1	1	ATM
HNRNPUL1	0.00469233	0.337612	0.437	0.509	1	1	HNRNPUL1
AAK1	0.00526835	0.29884	0.392	0.427	1	1	AAK1
PDE7A	0.00539035	0.287396	0.295	0.291	1	1	PDE7A
DHX36	0.00619828	0.331379	0.454	0.541	1	1	DHX36
CCND21	0.00998174	0.262871	0.298	0.284	1	1	CCND2
THBS1	5.85e-304	2.28865	0.852	0.188	1.5e-299	2	THBS1
C5AR1	2.93e-255	1.50934	0.998	0.502	7.5e-251	2	C5AR1
VCAN	6.91e-242	1.22834	0.899	0.226	1.77e-237	2	VCAN
SLC11A1	3.94e-217	1.114	0.924	0.302	1.01e-212	2	SLC11A1
CLEC4E	1.25e-209	1.00538	0.876	0.276	3.19e-205	2	CLEC4E
ACSL1	1e-201	1.16391	0.975	0.487	2.56e-197	2	ACSL1
IRAK3	1.61e-182	0.926928	0.941	0.431	4.11e-178	2	IRAK3
S100A12	2.55e-179	0.818576	0.73	0.17	6.52e-175	2	S100A12
SAMSN1	9.47e-178	0.969657	0.998	0.677	2.42e-173	2	SAMSN1
DNMBP	2.72e-176	0.614341	0.574	0.116	6.95e-172	2	DNMBP
TREM1	3.5e-176	0.883709	0.922	0.368	8.96e-172	2	TREM1
DNAAF1	2.66e-172	1.27346	0.618	0.14	6.81e-168	2	DNAAF1
AC037198.1	5.37e-167	0.474444	0.348	0.033	1.37e-162	2	AC037198.1
FCN1	8.75e-165	0.957142	0.992	0.427	2.24e-160	2	FCN1
CTSS	3.99e-161	0.853285	1	0.908	1.02e-156	2	CTSS
EREG	5.76e-161	1.19423	0.816	0.267	1.47e-156	2	EREG
LIMS1	2.35e-157	1.07891	0.968	0.671	6e-153	2	LIMS1
FPR2	8.63e-156	0.737261	0.683	0.179	2.21e-151	2	FPR2
SGMS2	1.09e-151	0.553912	0.506	0.099	2.79e-147	2	SGMS2
FPR1	2.23e-150	0.762654	0.93	0.444	5.69e-146	2	FPR1
AQP9	6.17e-150	0.737752	0.713	0.188	1.58e-145	2	AQP9
CD93	2.62e-149	0.968214	0.829	0.347	6.7e-145	2	CD93
S100A8	3.67e-149	0.751298	0.92	0.348	9.37e-145	2	S100A8
S100A9	4.89e-148	0.960966	0.981	0.485	1.25e-143	2	S100A9
ATP1B3	1.63e-147	1.09732	0.981	0.783	4.16e-143	2	ATP1B3
NRG1	1.03e-143	0.372653	0.333	0.036	2.62e-139	2	NRG1
FCAR	4.74e-143	0.433142	0.496	0.095	1.21e-138	2	FCAR
SLC16A6	1.25e-142	0.74753	0.477	0.093	3.2e-138	2	SLC16A6
S100A6	6.09e-142	0.949865	0.996	0.81	1.56e-137	2	S100A6
THBD	1.41e-141	0.983295	0.772	0.286	3.61e-137	2	THBD
ATP13A3	5.34e-141	0.868695	0.878	0.42	1.36e-136	2	ATP13A3
NLRP3	7.74e-139	0.938099	0.947	0.479	1.98e-134	2	NLRP3
ANPEP	3.32e-135	0.771202	0.688	0.233	8.5e-131	2	ANPEP
NAMPT	9.92e-135	0.687199	1	0.86	2.53e-130	2	NAMPT
VEGFA	2.44e-134	0.935804	0.875	0.401	6.24e-130	2	VEGFA
PRKAG2	2.51e-134	0.827398	0.798	0.357	6.41e-130	2	PRKAG2
APLP2	7.29e-132	0.813002	0.962	0.677	1.86e-127	2	APLP2
TNFRSF1B	1.33e-131	0.74681	0.989	0.732	3.39e-127	2	TNFRSF1B
ATP2B1	3.49e-130	0.858067	0.983	0.73	8.93e-126	2	ATP2B1
GPCPD1	1.86e-128	0.804837	0.939	0.55	4.75e-124	2	GPCPD1
ELL2	2.04e-127	0.706686	0.922	0.481	5.23e-123	2	ELL2
LAPTM5	2.37e-126	0.575577	1	0.885	6.05e-122	2	LAPTM5
ITGAX	4.54e-126	0.818269	0.954	0.595	1.16e-121	2	ITGAX
ASAH1	7.6e-125	0.665589	0.996	0.759	1.94e-120	2	ASAH1
CTNNB1	2.42e-124	0.807276	0.956	0.66	6.19e-120	2	CTNNB1
SLA	1.82e-123	0.82462	0.932	0.56	4.66e-119	2	SLA
UPP1	9.28e-123	0.766173	0.903	0.496	2.37e-118	2	UPP1
ETS2	2.41e-122	0.807503	0.93	0.555	6.17e-118	2	ETS2
MAP4K4	6.85e-118	0.784798	0.768	0.328	1.75e-113	2	MAP4K4
CSTA	8.46e-118	0.714612	0.911	0.487	2.16e-113	2	CSTA
MAP2K1	5.76e-117	0.637893	0.785	0.368	1.47e-112	2	MAP2K1
CEBPB	3.16e-115	0.715227	0.996	0.815	8.07e-111	2	CEBPB
TSPO	3.99e-114	0.696442	0.973	0.697	1.02e-109	2	TSPO
BNIP3L	4.55e-114	1.19319	0.901	0.608	1.16e-109	2	BNIP3L
SOD2	1.3e-112	0.856512	0.998	0.846	3.32e-108	2	SOD2
RILPL2	2.21e-112	0.68633	0.975	0.725	5.64e-108	2	RILPL2
LYZ	1.32e-111	0.814448	1	0.891	3.37e-107	2	LYZ
CCL20	1.34e-111	1.44762	0.494	0.123	3.43e-107	2	CCL20
SERPINB2	4.08e-109	0.988332	0.293	0.038	1.04e-104	2	SERPINB2
SMIM3	4.33e-109	0.525198	0.433	0.099	1.11e-104	2	SMIM3
LPCAT1	2e-108	0.61476	0.778	0.335	5.12e-104	2	LPCAT1
OLR1	2.95e-107	1.0107	0.759	0.346	7.55e-103	2	OLR1
SLC25A37	2.2e-105	0.677625	0.81	0.395	5.62e-101	2	SLC25A37
CCRL2	2.94e-105	0.685086	0.859	0.426	7.52e-101	2	CCRL2
SRGN	1.97e-103	0.443085	1	0.979	5.05e-99	2	SRGN
GSTO1	3.43e-103	0.625761	0.964	0.673	8.77e-99	2	GSTO1
CD55	7.34e-103	0.722666	0.987	0.76	1.88e-98	2	CD55
CYP1B1	5.54e-102	0.778994	0.43	0.099	1.42e-97	2	CYP1B1
FTH1	5.61e-102	0.491868	1	0.999	1.43e-97	2	FTH1
FURIN	5.05e-101	0.469452	0.559	0.181	1.29e-96	2	FURIN
TKT	3.19e-100	0.66453	0.966	0.748	8.16e-96	2	TKT
CDA	4.52e-100	0.404213	0.492	0.124	1.16e-95	2	CDA
CPD	1.67e-99	0.545335	0.65	0.235	4.27e-95	2	CPD
S100A4	5.55e-99	0.72769	0.996	0.83	1.42e-94	2	S100A4
LUCAT1	1.58e-98	0.648953	0.669	0.244	4.03e-94	2	LUCAT1
ACSL3	6.2e-98	0.798415	0.734	0.36	1.59e-93	2	ACSL3
MAPK7	1.05e-97	0.366744	0.439	0.108	2.67e-93	2	MAPK7
FOXO3	2.12e-95	0.604563	0.859	0.462	5.41e-91	2	FOXO3
SPATA13	8.65e-95	0.579247	0.644	0.244	2.21e-90	2	SPATA13
MGAT1	2.96e-94	0.569201	0.96	0.695	7.56e-90	2	MGAT1
ZEB2	3.09e-94	0.672527	0.964	0.739	7.9e-90	2	ZEB2
ANXA5	3.64e-94	0.519131	0.983	0.812	9.31e-90	2	ANXA5
GK	6.2e-94	0.70514	0.806	0.41	1.58e-89	2	GK
MPHOSPH6	1.53e-93	0.451489	0.633	0.256	3.9e-89	2	MPHOSPH6
SLC7A5	1.82e-93	0.529086	0.73	0.314	4.65e-89	2	SLC7A5
RNF144B	1.39e-92	0.654936	0.842	0.466	3.55e-88	2	RNF144B
CD36	1.42e-92	0.509831	0.753	0.331	3.62e-88	2	CD36
EIF2AK3	2.07e-92	0.448419	0.584	0.208	5.28e-88	2	EIF2AK3
C5AR2	2.57e-92	0.597856	0.481	0.132	6.57e-88	2	C5AR2
RABGEF1	6.62e-92	0.556241	0.749	0.354	1.69e-87	2	RABGEF1
SERPINA1	1.04e-91	0.533888	0.987	0.653	2.65e-87	2	SERPINA1
B3GNT5	1.5e-89	0.605242	0.671	0.279	3.84e-85	2	B3GNT5
PDE4A	1.87e-89	0.55402	0.665	0.286	4.79e-85	2	PDE4A
SDCBP	3.89e-89	0.535407	0.989	0.833	9.93e-85	2	SDCBP
CHMP1B	6.63e-89	0.832999	0.924	0.664	1.7e-84	2	CHMP1B
ANXA2	9e-89	0.621399	0.949	0.669	2.3e-84	2	ANXA2
SLC43A2	2.07e-87	0.577475	0.835	0.447	5.3e-83	2	SLC43A2
MAP3K8	2.19e-87	0.719177	0.907	0.626	5.59e-83	2	MAP3K8
ZNF281	2.81e-87	0.534788	0.627	0.243	7.19e-83	2	ZNF281
AHNAK	1.88e-86	0.645476	0.941	0.675	4.8e-82	2	AHNAK
CSF3R	1.19e-85	0.480958	0.81	0.456	3.04e-81	2	CSF3R
LAMB3	3.43e-85	0.336233	0.352	0.078	8.76e-81	2	LAMB3
CD44	3.89e-85	0.575721	0.973	0.773	9.94e-81	2	CD44
CHST15	5.39e-85	0.51111	0.572	0.21	1.38e-80	2	CHST15
PNPLA8	1.14e-84	0.592506	0.865	0.546	2.91e-80	2	PNPLA8
RBP7	1.35e-84	0.484977	0.548	0.177	3.45e-80	2	RBP7
G0S2	3.77e-84	0.673581	0.952	0.565	9.63e-80	2	G0S2
CYBB	5.22e-84	0.587333	0.964	0.649	1.34e-79	2	CYBB
TLR2	1.25e-82	0.533635	0.795	0.398	3.2e-78	2	TLR2
MXD1	5.55e-82	0.568035	0.911	0.575	1.42e-77	2	MXD1
SEMA6B	6.65e-82	0.425532	0.382	0.097	1.7e-77	2	SEMA6B
GLIPR2	1.62e-81	0.552023	0.806	0.442	4.15e-77	2	GLIPR2
MCEMP1	1.89e-81	0.43583	0.441	0.122	4.84e-77	2	MCEMP1
FGR	3.39e-81	0.494864	0.901	0.528	8.67e-77	2	FGR
SEC62	4.59e-81	0.602431	0.939	0.699	1.17e-76	2	SEC62
IRS2	1.24e-80	0.559603	0.747	0.365	3.16e-76	2	IRS2
LITAF	1.48e-80	0.537302	0.99	0.811	3.79e-76	2	LITAF
PTK2B	1.67e-80	0.494316	0.675	0.308	4.28e-76	2	PTK2B
DMXL2	2.18e-80	0.49443	0.751	0.338	5.58e-76	2	DMXL2
FKBP5	6.13e-80	0.558365	0.882	0.545	1.57e-75	2	FKBP5
PABPC1	8.26e-80	0.419344	0.998	0.959	2.11e-75	2	PABPC1
LRRFIP11	1.73e-79	0.575072	0.977	0.815	4.42e-75	2	LRRFIP1
STXBP2	1.96e-79	0.533744	0.84	0.476	5.01e-75	2	STXBP2
CXXC5	6.05e-79	0.519679	0.51	0.185	1.55e-74	2	CXXC5
PHLDA1	1.06e-78	0.727312	0.673	0.297	2.7e-74	2	PHLDA1
PDE4D	1.42e-78	0.435278	0.435	0.123	3.62e-74	2	PDE4D
FOSL21	1.83e-78	0.496707	0.977	0.725	4.68e-74	2	FOSL2
FLNA	7.24e-78	0.542324	0.926	0.611	1.85e-73	2	FLNA
BST1	1.36e-77	0.362364	0.458	0.139	3.47e-73	2	BST1
SIPA1L1	1.5e-77	0.451331	0.606	0.252	3.83e-73	2	SIPA1L1
SAP30	2.11e-77	0.643233	0.595	0.254	5.39e-73	2	SAP30
S100A10	4.16e-77	0.696652	0.987	0.834	1.06e-72	2	S100A10
ZBTB43	7.11e-76	0.543544	0.69	0.33	1.82e-71	2	ZBTB43
TMCC3	1.39e-75	0.389156	0.439	0.132	3.54e-71	2	TMCC3
FCER1G	1.84e-75	0.476971	0.996	0.896	4.71e-71	2	FCER1G
KCTD20	2.06e-75	0.493318	0.703	0.358	5.28e-71	2	KCTD20
ZBTB16	3.66e-75	0.368964	0.51	0.165	9.36e-71	2	ZBTB16
SERPINB1	1.09e-74	0.603746	0.973	0.775	2.8e-70	2	SERPINB1
RASSF3	2.95e-74	0.490188	0.778	0.431	7.54e-70	2	RASSF3
CLEC12A	4.98e-74	0.504382	0.755	0.393	1.27e-69	2	CLEC12A
PLIN2	8.61e-74	0.563854	0.958	0.661	2.2e-69	2	PLIN2
SYAP1	5.53e-73	0.654117	0.951	0.689	1.41e-68	2	SYAP1
FNIP2	8.72e-73	0.597656	0.848	0.529	2.23e-68	2	FNIP2
AGPAT4	1.96e-72	0.428536	0.527	0.199	5.02e-68	2	AGPAT4
MCL1	4.69e-72	0.407226	0.998	0.901	1.2e-67	2	MCL1
B4GALT1	4.3e-70	0.522644	0.918	0.637	1.1e-65	2	B4GALT1
RIOK3	4.41e-70	0.537884	0.783	0.474	1.13e-65	2	RIOK3
RAB20	7.69e-70	0.508153	0.812	0.479	1.97e-65	2	RAB20
PLCXD1	9.99e-70	0.463837	0.399	0.119	2.55e-65	2	PLCXD1
RFLNB	2.83e-69	0.540793	0.401	0.122	7.22e-65	2	RFLNB
B4GALT5	3.15e-69	0.449524	0.677	0.32	8.06e-65	2	B4GALT5
PRKAG2-AS1	3.25e-69	0.358589	0.394	0.12	8.3e-65	2	PRKAG2-AS1
SH3BP5	5.3e-69	0.548927	0.806	0.485	1.35e-64	2	SH3BP5
BZW1	1.33e-68	0.666071	0.926	0.706	3.41e-64	2	BZW1
MDM2	1.38e-68	0.53285	0.658	0.316	3.52e-64	2	MDM2
AVPI1	1.41e-68	0.457972	0.595	0.262	3.61e-64	2	AVPI1
TIMP1	2.29e-67	0.755346	0.964	0.765	5.85e-63	2	TIMP1
ARL4A	3.73e-67	0.518894	0.914	0.621	9.54e-63	2	ARL4A
AP1S2	3.86e-67	0.48835	0.935	0.701	9.88e-63	2	AP1S2
GPAT4	5.7e-67	0.407844	0.523	0.217	1.46e-62	2	GPAT4
CHSY1	1.03e-66	0.404855	0.504	0.194	2.64e-62	2	CHSY1
PSAP	3.38e-66	0.409804	0.994	0.869	8.65e-62	2	PSAP
FGD4	4.59e-66	0.493157	0.751	0.426	1.17e-61	2	FGD4
PLAUR	8.64e-66	0.549126	0.981	0.732	2.21e-61	2	PLAUR
LILRB3	9.31e-66	0.401479	0.768	0.422	2.38e-61	2	LILRB3
XIST1	1.77e-65	0.461375	0.814	0.393	4.52e-61	2	XIST
METTL9	2.23e-65	0.51841	0.785	0.477	5.7e-61	2	METTL9
USP36	2.43e-65	0.5246	0.776	0.449	6.22e-61	2	USP36
IER3	3.12e-65	0.4974	0.951	0.618	7.97e-61	2	IER3
EVI2B	3.2e-65	0.522762	0.937	0.747	8.18e-61	2	EVI2B
BTG11	3.32e-65	0.448001	0.996	0.922	8.48e-61	2	BTG1
CSGALNACT2	3.67e-65	0.482501	0.734	0.415	9.39e-61	2	CSGALNACT2
CHD1	3.87e-64	0.492954	0.897	0.661	9.89e-60	2	CHD1
SOAT1	4.76e-64	0.422726	0.629	0.311	1.22e-59	2	SOAT1
RAB1A	1.19e-63	0.451367	0.833	0.542	3.03e-59	2	RAB1A
HMGB21	3.93e-63	0.595757	0.778	0.465	1.01e-58	2	HMGB2
RNF149	5.18e-63	0.398248	0.947	0.717	1.32e-58	2	RNF149
IL1RAP	1.77e-62	0.334053	0.388	0.122	4.52e-58	2	IL1RAP
TMEM170B	1.94e-62	0.45136	0.525	0.22	4.95e-58	2	TMEM170B
ABHD5	2.32e-62	0.498809	0.709	0.373	5.93e-58	2	ABHD5
FAM49A	2.7e-62	0.446312	0.817	0.511	6.9e-58	2	FAM49A
NCF2	3.46e-62	0.411118	0.884	0.561	8.85e-58	2	NCF2
TGIF1	3.57e-62	0.424711	0.743	0.417	9.13e-58	2	TGIF1
IL6R	3.67e-62	0.484859	0.703	0.39	9.39e-58	2	IL6R
LGALS3	7.69e-62	0.437525	0.941	0.712	1.97e-57	2	LGALS3
TYROBP	1.45e-61	0.35609	1	0.907	3.69e-57	2	TYROBP
MGST1	1.85e-61	0.293539	0.35	0.1	4.72e-57	2	MGST1
EAF1	3.48e-61	0.397265	0.553	0.241	8.9e-57	2	EAF1
H3F3A	4.72e-61	0.319575	1	0.983	1.21e-56	2	H3F3A
CAST	6.51e-61	0.434545	0.945	0.76	1.67e-56	2	CAST
CKAP4	7.25e-61	0.373563	0.405	0.128	1.85e-56	2	CKAP4
GAPDH	1.82e-60	0.457546	0.99	0.936	4.66e-56	2	GAPDH
MIR3945HG	4.26e-60	0.460858	0.538	0.22	1.09e-55	2	MIR3945HG
TPM4	4.94e-60	0.718627	0.875	0.633	1.26e-55	2	TPM4
BRI3	4.98e-60	0.389203	0.985	0.837	1.27e-55	2	BRI3
SNX9	6.62e-60	0.533852	0.721	0.434	1.69e-55	2	SNX9
C19orf38	2.41e-59	0.378294	0.658	0.336	6.16e-55	2	C19orf38
VNN2	2.89e-59	0.27113	0.346	0.097	7.38e-55	2	VNN2
SLC25A51	3.5e-59	0.253362	0.338	0.1	8.95e-55	2	SLC25A51
CD300E	5.1e-59	0.301414	0.658	0.288	1.3e-54	2	CD300E
IQSEC1	7.06e-59	0.394698	0.646	0.335	1.8e-54	2	IQSEC1
TALDO1	7.71e-59	0.454075	0.903	0.667	1.97e-54	2	TALDO1
CDKN1A	8.14e-59	0.522283	0.892	0.608	2.08e-54	2	CDKN1A
ERGIC1	9.27e-59	0.440586	0.612	0.306	2.37e-54	2	ERGIC1
GABARAPL1	9.34e-59	0.500949	0.869	0.579	2.39e-54	2	GABARAPL1
GNS	2.01e-58	0.385256	0.749	0.409	5.14e-54	2	GNS
SNN	7.88e-58	0.42835	0.74	0.425	2.01e-53	2	SNN
EMILIN2	1.16e-57	0.390498	0.751	0.433	2.96e-53	2	EMILIN2
ETF1	1.21e-57	0.446897	0.85	0.608	3.09e-53	2	ETF1
SULF2	2.93e-57	0.400131	0.625	0.316	7.48e-53	2	SULF2
SRSF5	3.47e-57	0.43222	0.977	0.825	8.86e-53	2	SRSF5
IQGAP1	3.9e-57	0.418312	0.943	0.764	9.97e-53	2	IQGAP1
SDC4	5.03e-57	0.324091	0.297	0.079	1.29e-52	2	SDC4
AZI2	5.69e-57	0.409392	0.567	0.261	1.46e-52	2	AZI2
CD302	1.01e-56	0.442943	0.861	0.578	2.58e-52	2	CD302
ARRB2	1.22e-56	0.377672	0.875	0.612	3.12e-52	2	ARRB2
DPYD	1.77e-56	0.392449	0.671	0.36	4.53e-52	2	DPYD
S100A11	2.28e-56	0.394195	0.996	0.935	5.83e-52	2	S100A11
TOP1	2.63e-56	0.523666	0.905	0.699	6.73e-52	2	TOP1
PECAM1	2.69e-56	0.390013	0.741	0.425	6.88e-52	2	PECAM1
CORO1C	4.24e-56	0.406107	0.584	0.291	1.08e-51	2	CORO1C
C9orf72	4.18e-55	0.414263	0.736	0.454	1.07e-50	2	C9orf72
EHD1	4.26e-55	0.475429	0.755	0.43	1.09e-50	2	EHD1
CRK	7.89e-55	0.379743	0.625	0.329	2.02e-50	2	CRK
TFDP1	8.97e-55	0.474371	0.529	0.251	2.29e-50	2	TFDP1
LCP2	8.99e-55	0.444105	0.903	0.609	2.3e-50	2	LCP2
TES	1.95e-54	0.463538	0.795	0.499	4.98e-50	2	TES
SH3TC1	2.15e-54	0.33288	0.548	0.262	5.5e-50	2	SH3TC1
CXCL2	2.51e-54	0.902495	0.665	0.361	6.42e-50	2	CXCL2
SPAG9	3.24e-54	0.44236	0.861	0.609	8.28e-50	2	SPAG9
PNP	3.73e-54	0.51939	0.65	0.368	9.53e-50	2	PNP
JARID2	4.46e-54	0.449015	0.747	0.456	1.14e-49	2	JARID2
MANBA	7.66e-54	0.39685	0.637	0.349	1.96e-49	2	MANBA
MYO1G	1.31e-53	0.373753	0.688	0.356	3.36e-49	2	MYO1G
LDLR	1.44e-53	0.312017	0.593	0.263	3.67e-49	2	LDLR
AKAP13	1.71e-53	0.449652	0.939	0.778	4.37e-49	2	AKAP13
NRGN	2.4e-53	0.284309	0.373	0.125	6.14e-49	2	NRGN
PTGER2	2.43e-53	0.340836	0.498	0.204	6.22e-49	2	PTGER2
PDE4B	2.87e-53	0.427881	0.924	0.645	7.33e-49	2	PDE4B
SMIM25	5.29e-53	0.31621	0.726	0.364	1.35e-48	2	SMIM25
LINC02207	5.47e-53	0.288872	0.337	0.104	1.4e-48	2	LINC02207
EMP3	5.51e-53	0.425602	0.977	0.819	1.41e-48	2	EMP3
FBXO34	6.6e-53	0.404057	0.57	0.277	1.69e-48	2	FBXO34
ASGR1	7.15e-53	0.259764	0.439	0.162	1.83e-48	2	ASGR1
MAN2A2	9.07e-53	0.27799	0.424	0.162	2.32e-48	2	MAN2A2
OAZ1	1.64e-52	0.265804	0.998	0.98	4.19e-48	2	OAZ1
HIF1A	1.75e-52	0.495568	0.833	0.574	4.46e-48	2	HIF1A
GNA13	2.07e-52	0.411175	0.857	0.59	5.3e-48	2	GNA13
OXSR1	2.65e-52	0.429386	0.692	0.403	6.76e-48	2	OXSR1
CFLAR	6.93e-52	0.470667	0.951	0.779	1.77e-47	2	CFLAR
GFOD1	2.52e-51	0.3929	0.388	0.141	6.44e-47	2	GFOD1
RRP12	4.36e-51	0.396332	0.5	0.228	1.11e-46	2	RRP12
ZDHHC20	4.46e-51	0.333652	0.527	0.24	1.14e-46	2	ZDHHC20
SLC7A7	5.52e-51	0.355762	0.743	0.416	1.41e-46	2	SLC7A7
GAS7	6.99e-51	0.369677	0.593	0.308	1.79e-46	2	GAS7
DDX21	9.08e-51	0.392228	0.958	0.764	2.32e-46	2	DDX21
MAT2A1	1.12e-50	0.449066	0.895	0.619	2.86e-46	2	MAT2A
IL1R1	2.56e-50	0.317313	0.352	0.118	6.55e-46	2	IL1R1
CLIP4	3.27e-50	0.289782	0.397	0.145	8.37e-46	2	CLIP4
FCGR2A	3.56e-50	0.327561	0.869	0.547	9.1e-46	2	FCGR2A
TNFAIP6	6.43e-50	0.406297	0.369	0.121	1.64e-45	2	TNFAIP6
SERINC3	6.53e-50	0.382702	0.764	0.494	1.67e-45	2	SERINC3
TET2	8.55e-50	0.437301	0.791	0.535	2.19e-45	2	TET2
EVI2A	1.04e-49	0.464982	0.734	0.487	2.67e-45	2	EVI2A
AGFG1	1.53e-49	0.430198	0.625	0.362	3.91e-45	2	AGFG1
NRIP1	1.89e-49	0.622998	0.698	0.443	4.83e-45	2	NRIP1
LTA4H	6.54e-49	0.382826	0.681	0.389	1.67e-44	2	LTA4H
NEAT1	7.44e-49	0.384057	1	0.937	1.9e-44	2	NEAT1
RNF130	1.36e-48	0.37984	0.882	0.62	3.48e-44	2	RNF130
TOM1	1.5e-48	0.275716	0.477	0.204	3.84e-44	2	TOM1
PPIF	2.88e-48	0.466129	0.894	0.611	7.35e-44	2	PPIF
PLEC	4.16e-48	0.326107	0.559	0.277	1.06e-43	2	PLEC
IVNS1ABP	5.26e-48	0.377717	0.774	0.497	1.34e-43	2	IVNS1ABP
PHC2	5.78e-48	0.352857	0.532	0.261	1.48e-43	2	PHC2
ACOT9	7.64e-48	0.393072	0.696	0.432	1.95e-43	2	ACOT9
ARHGAP26	9.7e-48	0.309401	0.639	0.339	2.48e-43	2	ARHGAP26
SERPINB8	1.16e-47	0.345135	0.475	0.218	2.98e-43	2	SERPINB8
SMAP21	1.21e-47	0.351838	0.935	0.785	3.09e-43	2	SMAP2
BASP1	1.54e-47	0.61537	0.867	0.662	3.93e-43	2	BASP1
PTPRE	7.74e-47	0.381917	0.939	0.713	1.98e-42	2	PTPRE
MAFB	8.23e-47	0.440263	0.922	0.585	2.1e-42	2	MAFB
PLXDC2	1.03e-46	0.368776	0.698	0.419	2.64e-42	2	PLXDC2
MPP1	1.06e-46	0.32834	0.61	0.328	2.7e-42	2	MPP1
APOBEC3A	1.26e-46	0.293009	0.563	0.246	3.21e-42	2	APOBEC3A
SLC36A4	1.65e-46	0.302063	0.489	0.225	4.21e-42	2	SLC36A4
SP3	1.7e-46	0.424801	0.656	0.392	4.34e-42	2	SP3
TIMP2	1.75e-46	0.37068	0.814	0.55	4.47e-42	2	TIMP2
SLC2A3	1.88e-46	0.4974	0.848	0.575	4.8e-42	2	SLC2A3
CH25H	3.47e-46	0.437849	0.316	0.098	8.86e-42	2	CH25H
MT-ND1	5.91e-46	0.324573	0.996	0.973	1.51e-41	2	MT-ND1
MIR22HG	6.97e-46	0.360197	0.667	0.38	1.78e-41	2	MIR22HG
YWHAZ	8.53e-46	0.348789	0.983	0.859	2.18e-41	2	YWHAZ
RANBP2	8.66e-46	0.551241	0.778	0.535	2.21e-41	2	RANBP2
TNFRSF1A	1.14e-45	0.439618	0.627	0.358	2.93e-41	2	TNFRSF1A
IFI301	3.38e-45	0.3436	0.989	0.874	8.64e-41	2	IFI30
OSM	4.21e-45	0.323584	0.557	0.264	1.08e-40	2	OSM
PHACTR11	4.7e-45	0.364832	0.96	0.7	1.2e-40	2	PHACTR1
EZR2	9.01e-45	0.424698	0.956	0.757	2.3e-40	2	EZR
SPTLC2	1.22e-44	0.363661	0.597	0.338	3.12e-40	2	SPTLC2
UBE2R2	2.27e-44	0.361461	0.857	0.608	5.8e-40	2	UBE2R2
LILRB2	2.57e-44	0.349253	0.789	0.497	6.57e-40	2	LILRB2
DNTTIP2	2.65e-44	0.465663	0.732	0.481	6.76e-40	2	DNTTIP2
PLK3	2.9e-44	0.341761	0.768	0.486	7.42e-40	2	PLK3
NUMB	4.67e-44	0.367855	0.677	0.415	1.19e-39	2	NUMB
EEF2	4.96e-44	0.316624	0.973	0.874	1.27e-39	2	EEF2
CRTAP	6.62e-44	0.346928	0.652	0.401	1.69e-39	2	CRTAP
PSEN1	1.45e-43	0.31938	0.625	0.358	3.71e-39	2	PSEN1
NDRG1	1.9e-43	0.422256	0.58	0.319	4.85e-39	2	NDRG1
JOSD1	2.26e-43	0.32664	0.808	0.543	5.79e-39	2	JOSD1
PLBD1	2.51e-43	0.411499	0.625	0.355	6.41e-39	2	PLBD1
CAPN2	2.86e-43	0.297021	0.627	0.34	7.32e-39	2	CAPN2
CRADD	3.53e-43	0.305743	0.281	0.088	9.01e-39	2	CRADD
AGO2	4.36e-43	0.331706	0.648	0.367	1.11e-38	2	AGO2
SH3BGRL3	5.21e-43	0.309139	0.998	0.966	1.33e-38	2	SH3BGRL3
KDM6B	5.85e-43	0.40908	0.964	0.778	1.49e-38	2	KDM6B
ECE1	6.85e-43	0.281343	0.344	0.124	1.75e-38	2	ECE1
LRP1	8.71e-43	0.310863	0.637	0.343	2.23e-38	2	LRP1
PLP2	9.07e-43	0.377103	0.648	0.382	2.32e-38	2	PLP2
VAPA	1.87e-42	0.369904	0.875	0.688	4.78e-38	2	VAPA
NOD2	2.1e-42	0.260794	0.333	0.123	5.37e-38	2	NOD2
METRNL1	2.66e-42	0.331567	0.975	0.776	6.8e-38	2	METRNL
AGTRAP	3.47e-42	0.302916	0.633	0.347	8.86e-38	2	AGTRAP
HBEGF	3.5e-42	0.326651	0.732	0.414	8.95e-38	2	HBEGF
SAT1	3.76e-42	0.310245	1	0.976	9.6e-38	2	SAT1
JMY	6.37e-42	0.478227	0.606	0.344	1.63e-37	2	JMY
UBAP1	6.55e-42	0.292369	0.527	0.273	1.67e-37	2	UBAP1
NDEL1	1.36e-41	0.316941	0.652	0.373	3.48e-37	2	NDEL1
ITGA5	3.4e-41	0.378814	0.424	0.183	8.69e-37	2	ITGA5
MAP1LC3B	4.4e-41	0.376717	0.924	0.742	1.12e-36	2	MAP1LC3B
RHBDF2	6.23e-41	0.277417	0.508	0.255	1.59e-36	2	RHBDF2
GPR132	7.68e-41	0.385518	0.563	0.302	1.96e-36	2	GPR132
MAPK6	8.12e-41	0.353028	0.57	0.316	2.08e-36	2	MAPK6
PMP22	1.14e-40	0.336081	0.287	0.098	2.9e-36	2	PMP22
ITGB1	1.57e-40	0.457196	0.844	0.639	4.01e-36	2	ITGB1
NFAM1	2.64e-40	0.264482	0.473	0.225	6.75e-36	2	NFAM1
ANXA11	2.83e-40	0.374189	0.759	0.538	7.23e-36	2	ANXA11
GK5	5.72e-40	0.270373	0.306	0.106	1.46e-35	2	GK5
ACSL4	6.91e-40	0.44778	0.606	0.373	1.77e-35	2	ACSL4
ENOSF1	1.44e-39	0.264814	0.338	0.13	3.69e-35	2	ENOSF1
SESTD1	2.13e-39	0.312295	0.418	0.195	5.46e-35	2	SESTD1
H2AFY	2.85e-39	0.361375	0.926	0.78	7.28e-35	2	H2AFY
VIM1	4.36e-39	0.390383	1	0.967	1.12e-34	2	VIM
RBM3	4.8e-39	0.388188	0.949	0.769	1.23e-34	2	RBM3
TP53INP2	8.24e-39	0.271184	0.443	0.208	2.11e-34	2	TP53INP2
ANXA1	9.43e-39	0.45194	0.966	0.825	2.41e-34	2	ANXA1
RIT1	9.7e-39	0.322849	0.587	0.335	2.48e-34	2	RIT1
IRAK1	1.1e-38	0.335089	0.549	0.307	2.82e-34	2	IRAK1
CAMKK2	1.72e-38	0.278713	0.435	0.203	4.4e-34	2	CAMKK2
ATP6V1F	1.88e-38	0.344331	0.907	0.707	4.81e-34	2	ATP6V1F
EHD4	1.89e-38	0.42104	0.529	0.296	4.84e-34	2	EHD4
CCNH	2.01e-38	0.380619	0.804	0.582	5.13e-34	2	CCNH
CPPED1	2.02e-38	0.266811	0.703	0.434	5.16e-34	2	CPPED1
MALT1	2.92e-38	0.378599	0.692	0.445	7.45e-34	2	MALT1
GRINA	3.88e-38	0.316358	0.745	0.487	9.92e-34	2	GRINA
HSD17B11	4.05e-38	0.308469	0.705	0.469	1.03e-33	2	HSD17B11
SERP1	6.42e-38	0.277597	0.975	0.878	1.64e-33	2	SERP1
PGD	6.88e-38	0.29304	0.582	0.33	1.76e-33	2	PGD
TENT4B	8.04e-38	0.387415	0.546	0.314	2.06e-33	2	TENT4B
AFF4	8.55e-38	0.310971	0.747	0.51	2.19e-33	2	AFF4
CLIP1	8.6e-38	0.323241	0.597	0.363	2.2e-33	2	CLIP1
QKI	9.24e-38	0.346692	0.869	0.676	2.36e-33	2	QKI
MEGF9	1.13e-37	0.252802	0.433	0.199	2.88e-33	2	MEGF9
HEBP2	1.28e-37	0.306873	0.627	0.375	3.27e-33	2	HEBP2
SERPINB9	1.29e-37	0.437437	0.913	0.678	3.3e-33	2	SERPINB9
HIPK3	1.9e-37	0.340007	0.625	0.39	4.86e-33	2	HIPK3
RAB21	1.97e-37	0.306832	0.802	0.569	5.03e-33	2	RAB21
PRNP	2.19e-37	0.34198	0.741	0.475	5.6e-33	2	PRNP
MMP19	3.16e-37	0.379596	0.287	0.099	8.07e-33	2	MMP19
BNIP2	5.08e-37	0.343539	0.721	0.491	1.3e-32	2	BNIP2
MTMR6	7.81e-37	0.286218	0.496	0.266	2e-32	2	MTMR6
EIF3A	9.05e-37	0.354419	0.899	0.7	2.31e-32	2	EIF3A
SERINC1	9.28e-37	0.297554	0.762	0.521	2.37e-32	2	SERINC1
ELOB	1.01e-36	0.328697	0.947	0.793	2.58e-32	2	ELOB
RAP1B	1.06e-36	0.395412	0.92	0.788	2.7e-32	2	RAP1B
THEMIS2	1.31e-36	0.311183	0.846	0.633	3.36e-32	2	THEMIS2
CAPG	5.06e-36	0.3255	0.65	0.373	1.29e-31	2	CAPG
NUP214	5.76e-36	0.318553	0.662	0.425	1.47e-31	2	NUP214
ADA2	5.8e-36	0.29691	0.838	0.59	1.48e-31	2	ADA2
RNF7	7.22e-36	0.333279	0.768	0.547	1.85e-31	2	RNF7
PABPC4	8.06e-36	0.386851	0.829	0.635	2.06e-31	2	PABPC4
RHOU	8.17e-36	0.262776	0.337	0.135	2.09e-31	2	RHOU
NUP58	1.19e-35	0.346539	0.561	0.324	3.03e-31	2	NUP58
ATP6V0D1	1.3e-35	0.310624	0.876	0.659	3.34e-31	2	ATP6V0D1
DYNLT1	2.16e-35	0.357787	0.77	0.549	5.53e-31	2	DYNLT1
RAB31	2.52e-35	0.381595	0.797	0.583	6.45e-31	2	RAB31
CHP1	3.54e-35	0.27966	0.629	0.389	9.06e-31	2	CHP1
ITGAM	3.97e-35	0.25283	0.489	0.246	1.02e-30	2	ITGAM
AZIN1	5.41e-35	0.318412	0.726	0.491	1.38e-30	2	AZIN1
ZFYVE16	1.27e-34	0.397117	0.76	0.515	3.25e-30	2	ZFYVE16
TLNRD1	1.43e-34	0.322088	0.513	0.283	3.66e-30	2	TLNRD1
ST3GAL1	1.86e-34	0.302998	0.515	0.287	4.76e-30	2	ST3GAL1
RB1CC1	1.94e-34	0.360774	0.614	0.376	4.96e-30	2	RB1CC1
DOCK5	4.26e-34	0.315111	0.542	0.318	1.09e-29	2	DOCK5
MYH9	5.37e-34	0.294216	0.814	0.587	1.37e-29	2	MYH9
SLC6A6	7.07e-34	0.297616	0.525	0.298	1.81e-29	2	SLC6A6
LRRK2	1.55e-33	0.268863	0.555	0.31	3.96e-29	2	LRRK2
USP15	2.54e-33	0.281845	0.798	0.584	6.5e-29	2	USP15
RTN3	4.32e-33	0.264307	0.719	0.484	1.1e-28	2	RTN3
YBX3	5.66e-33	0.380505	0.876	0.694	1.45e-28	2	YBX3
MPEG1	7.01e-33	0.279345	0.871	0.612	1.79e-28	2	MPEG1
ARL8B	9.08e-33	0.299718	0.749	0.518	2.32e-28	2	ARL8B
PAG1	1.04e-32	0.360293	0.643	0.414	2.66e-28	2	PAG1
FNDC3A	1.09e-32	0.281785	0.511	0.283	2.78e-28	2	FNDC3A
SLC31A2	1.42e-32	0.315455	0.734	0.51	3.64e-28	2	SLC31A2
SEC24A	1.48e-32	0.251057	0.384	0.179	3.78e-28	2	SEC24A
ARFGAP3	1.56e-32	0.379466	0.692	0.469	3.99e-28	2	ARFGAP3
ZC3H12A	1.65e-32	0.308823	0.584	0.339	4.22e-28	2	ZC3H12A
RASSF2	1.67e-32	0.264719	0.605	0.371	4.27e-28	2	RASSF2
TRMT6	2.87e-32	0.429182	0.414	0.211	7.33e-28	2	TRMT6
KYNU	4.2e-32	0.294486	0.667	0.424	1.07e-27	2	KYNU
NCOA4	7.23e-32	0.307136	0.819	0.602	1.85e-27	2	NCOA4
SIRPA	1.05e-31	0.256614	0.525	0.294	2.69e-27	2	SIRPA
PLSCR11	1.11e-31	0.321624	0.838	0.612	2.84e-27	2	PLSCR1
CRIP1	1.93e-31	0.463586	0.894	0.724	4.93e-27	2	CRIP1
RHOQ	2.31e-31	0.36233	0.783	0.595	5.92e-27	2	RHOQ
SLC15A3	2.73e-31	0.287398	0.69	0.455	6.98e-27	2	SLC15A3
LACTB	5.57e-31	0.295301	0.681	0.457	1.42e-26	2	LACTB
GLIPR1	6.26e-31	0.318936	0.88	0.683	1.6e-26	2	GLIPR1
PHF10	6.47e-31	0.27283	0.409	0.208	1.65e-26	2	PHF10
RUNX1	6.91e-31	0.371017	0.58	0.37	1.77e-26	2	RUNX1
HNRNPU	7.5e-31	0.321166	0.964	0.846	1.92e-26	2	HNRNPU
MIDN	8.47e-31	0.333879	0.844	0.624	2.16e-26	2	MIDN
ROCK1	1.3e-30	0.295039	0.856	0.667	3.32e-26	2	ROCK1
RARA	1.75e-30	0.277388	0.637	0.404	4.47e-26	2	RARA
NEDD9	2.23e-30	0.311419	0.629	0.411	5.69e-26	2	NEDD9
ACTR2	3.48e-30	0.258102	0.958	0.836	8.9e-26	2	ACTR2
DYNC1H1	4.38e-30	0.303345	0.76	0.555	1.12e-25	2	DYNC1H1
MX2	6.48e-30	0.27008	0.643	0.421	1.66e-25	2	MX2
RIN3	6.61e-30	0.281425	0.648	0.438	1.69e-25	2	RIN3
CSNK1D	7.27e-30	0.259043	0.696	0.479	1.86e-25	2	CSNK1D
UBALD2	1.02e-29	0.330361	0.711	0.515	2.61e-25	2	UBALD2
CNIH1	1.09e-29	0.29293	0.582	0.382	2.78e-25	2	CNIH1
NINJ1	1.83e-29	0.307053	0.918	0.675	4.67e-25	2	NINJ1
CSNK1A1	1.93e-29	0.298298	0.909	0.736	4.92e-25	2	CSNK1A1
EIF2S3	3.39e-29	0.283456	0.816	0.664	8.67e-25	2	EIF2S3
EPB41L3	3.8e-29	0.330445	0.551	0.339	9.72e-25	2	EPB41L3
ZSWIM6	4.66e-29	0.271284	0.51	0.305	1.19e-24	2	ZSWIM6
PLEKHB2	7.04e-29	0.322161	0.702	0.5	1.8e-24	2	PLEKHB2
LGALS1	9.76e-29	0.274337	0.97	0.802	2.49e-24	2	LGALS1
MEF2D	1.1e-28	0.266582	0.521	0.316	2.81e-24	2	MEF2D
CD37	1.28e-28	0.274284	0.941	0.766	3.27e-24	2	CD37
SELENOS	1.46e-28	0.259161	0.726	0.496	3.73e-24	2	SELENOS
FES	1.49e-28	0.25986	0.504	0.301	3.81e-24	2	FES
IRF2BP2	1.78e-28	0.315965	0.827	0.62	4.54e-24	2	IRF2BP2
RNF13	1.84e-28	0.276517	0.738	0.535	4.7e-24	2	RNF13
ATP6V0B	2.09e-28	0.292764	0.93	0.754	5.34e-24	2	ATP6V0B
FAM120A	2.17e-28	0.270716	0.686	0.489	5.55e-24	2	FAM120A
UBE2D1	6.52e-28	0.31148	0.768	0.555	1.67e-23	2	UBE2D1
ITGB2	7.02e-28	0.263513	0.962	0.824	1.8e-23	2	ITGB2
AREG2	7.53e-28	0.402594	0.7	0.457	1.92e-23	2	AREG
CYTH1	1.13e-27	0.271444	0.7	0.49	2.9e-23	2	CYTH1
CREM2	1.22e-27	0.300943	0.916	0.714	3.11e-23	2	CREM
SMAD3	1.29e-27	0.257342	0.43	0.231	3.3e-23	2	SMAD3
HGSNAT	1.39e-27	0.271424	0.483	0.278	3.56e-23	2	HGSNAT
ZBTB7A	4.83e-27	0.322741	0.679	0.49	1.24e-22	2	ZBTB7A
MECP2	5.98e-27	0.264608	0.643	0.442	1.53e-22	2	MECP2
WTAP	8.87e-27	0.323242	0.831	0.661	2.27e-22	2	WTAP
PURB	1.14e-26	0.307153	0.587	0.382	2.9e-22	2	PURB
CMTM6	1.14e-26	0.293894	0.903	0.748	2.91e-22	2	CMTM6
IL1R21	1.24e-26	0.262086	0.413	0.205	3.17e-22	2	IL1R2
FAM107B	1.3e-26	0.34051	0.745	0.552	3.33e-22	2	FAM107B
TSPAN14	2e-26	0.251663	0.523	0.31	5.11e-22	2	TSPAN14
PPP1CB	5.8e-26	0.260975	0.924	0.775	1.48e-21	2	PPP1CB
HM13	5.81e-26	0.263855	0.686	0.485	1.49e-21	2	HM13
MYO9B	1.14e-25	0.277651	0.671	0.484	2.92e-21	2	MYO9B
PKP2	1.6e-25	0.350519	0.276	0.118	4.1e-21	2	PKP2
CPEB4	3.07e-25	0.288648	0.589	0.379	7.84e-21	2	CPEB4
TACC1	1.3e-24	0.30059	0.747	0.569	3.32e-20	2	TACC1
NDUFB9	1.63e-24	0.277699	0.663	0.476	4.16e-20	2	NDUFB9
ACTN4	1.94e-24	0.267971	0.637	0.443	4.95e-20	2	ACTN4
NQO2	2.5e-24	0.280542	0.515	0.327	6.38e-20	2	NQO2
ZFAND5	2.72e-24	0.395786	0.895	0.781	6.96e-20	2	ZFAND5
COPA	2.94e-24	0.251545	0.662	0.471	7.51e-20	2	COPA
TMX4	3.02e-24	0.310807	0.489	0.291	7.72e-20	2	TMX4
CD991	3.94e-24	0.284675	0.681	0.487	1.01e-19	2	CD99
HES4	4.61e-24	0.418868	0.646	0.45	1.18e-19	2	HES4
JMJD1C1	1.02e-23	0.306107	0.861	0.69	2.61e-19	2	JMJD1C
PHF20L1	1.91e-23	0.25571	0.652	0.46	4.88e-19	2	PHF20L1
AC020656.1	5.03e-23	0.254075	0.572	0.362	1.29e-18	2	AC020656.1
MYADM	6.78e-23	0.251034	0.895	0.704	1.73e-18	2	MYADM
TLE3	9.07e-23	0.283254	0.57	0.374	2.32e-18	2	TLE3
RRAGC	1.6e-22	0.253673	0.489	0.314	4.09e-18	2	RRAGC
RNMT	3.18e-22	0.252735	0.698	0.521	8.13e-18	2	RNMT
CTNNBL1	5.3e-22	0.272793	0.523	0.356	1.36e-17	2	CTNNBL1
IQGAP2	5.49e-22	0.260111	0.665	0.481	1.4e-17	2	IQGAP2
MAP2K3	1.43e-21	0.309937	0.69	0.501	3.64e-17	2	MAP2K3
ANKRD11	6.2e-21	0.313488	0.679	0.514	1.59e-16	2	ANKRD11
NFKB1	5.33e-17	0.305271	0.844	0.682	1.36e-12	2	NFKB1
EIF1B	1.21e-14	0.271813	0.762	0.618	3.09e-10	2	EIF1B
TWISTNB1	1.57e-11	0.304298	0.612	0.464	4.02e-07	2	TWISTNB
C15orf481	2.42e-11	0.253555	0.532	0.38	6.18e-07	2	C15orf48
DUSP6	8.79e-10	0.35409	0.451	0.334	2.25e-05	2	DUSP6
MT2A	2.13e-09	0.405421	0.797	0.694	5.43e-05	2	MT2A
CXCL3	6.77e-08	0.36104	0.295	0.2	0.00172948	2	CXCL3
IL1B	1.63e-05	0.481317	0.703	0.629	0.415498	2	IL1B
TMEM176B	2.12e-193	1.133	0.828	0.278	5.41e-189	3	TMEM176B
RETN	2.58e-174	1.37001	0.571	0.113	6.6e-170	3	RETN
TMEM176A	3.28e-170	0.868933	0.705	0.189	8.39e-166	3	TMEM176A
CD300E1	7.75e-166	1.11672	0.788	0.275	1.98e-161	3	CD300E
CCL3L11	1.75e-161	1.55029	0.906	0.393	4.47e-157	3	CCL3L1
HCAR3	5.68e-159	1.04142	0.691	0.201	1.45e-154	3	HCAR3
VCAN1	4.59e-156	1.50279	0.762	0.246	1.17e-151	3	VCAN
CD14	5.06e-154	1.3377	0.864	0.386	1.29e-149	3	CD14
SOD21	8.96e-152	1.01713	0.998	0.846	2.29e-147	3	SOD2
LDLR1	2.39e-148	1.05275	0.735	0.249	6.12e-144	3	LDLR
GPR84	3.47e-147	0.752755	0.491	0.095	8.88e-143	3	GPR84
ATP2B1-AS1	4.06e-143	1.07825	0.858	0.409	1.04e-138	3	ATP2B1-AS1
TYMP	6.15e-142	0.880864	0.994	0.823	1.57e-137	3	TYMP
S100A81	7.1e-142	1.52434	0.856	0.358	1.82e-137	3	S100A8
FCGR1A	2.7e-141	0.814629	0.685	0.22	6.9e-137	3	FCGR1A
FCN11	1.95e-138	0.916813	0.958	0.434	4.99e-134	3	FCN1
NFKBIA	3.04e-131	1.05765	0.994	0.893	7.78e-127	3	NFKBIA
NEAT11	2.55e-127	0.826871	1	0.938	6.51e-123	3	NEAT1
S100A91	1.33e-126	1.44223	0.922	0.495	3.39e-122	3	S100A9
CCL3	1.71e-126	1.25712	0.93	0.516	4.36e-122	3	CCL3
DDX3Y	4.2e-124	0.748153	0.691	0.221	1.07e-119	3	DDX3Y
S100A121	3.09e-123	1.26796	0.629	0.185	7.91e-119	3	S100A12
HSPA1B	1.42e-117	1.10943	0.972	0.743	3.64e-113	3	HSPA1B
TNFAIP2	1.63e-116	0.911795	0.94	0.58	4.16e-112	3	TNFAIP2
AC020916.1	1.24e-115	1.06074	0.932	0.689	3.18e-111	3	AC020916.1
AQP91	5.01e-114	0.76832	0.649	0.199	1.28e-109	3	AQP9
LYZ1	2.27e-110	1.0129	0.99	0.892	5.82e-106	3	LYZ
LIMK2	1.31e-109	0.436418	0.397	0.077	3.36e-105	3	LIMK2
IL1B1	1.03e-105	1.08756	0.948	0.602	2.63e-101	3	IL1B
IL1RN	5.96e-104	1.09656	0.647	0.235	1.52e-99	3	IL1RN
PPP1R15A	2e-102	0.756291	0.986	0.804	5.12e-98	3	PPP1R15A
AZIN1-AS1	9.88e-101	0.925281	0.491	0.137	2.53e-96	3	AZIN1-AS1
SOCS3	1.21e-99	0.872027	0.888	0.602	3.08e-95	3	SOCS3
ICAM1	3.07e-97	0.836503	0.862	0.511	7.86e-93	3	ICAM1
TNFAIP61	1.62e-96	0.93214	0.451	0.113	4.13e-92	3	TNFAIP6
VMP1	2.94e-94	0.89734	0.934	0.719	7.53e-90	3	VMP1
ZEB21	7.08e-92	0.703575	0.97	0.739	1.81e-87	3	ZEB2
CYP27A1	1.7e-91	0.409012	0.329	0.06	4.36e-87	3	CYP27A1
SLC2A6	4.72e-90	0.578735	0.597	0.217	1.21e-85	3	SLC2A6
KLF6	1.77e-89	0.74834	0.99	0.858	4.53e-85	3	KLF6
DUSP1	4.34e-88	0.816699	0.992	0.907	1.11e-83	3	DUSP1
FCGR1B	1.42e-87	0.464094	0.471	0.138	3.63e-83	3	FCGR1B
EREG1	3.54e-83	1.5483	0.639	0.291	9.05e-79	3	EREG
DUSP61	9.42e-82	0.74942	0.691	0.307	2.41e-77	3	DUSP6
BCL2A1	2e-81	0.598269	0.954	0.683	5.11e-77	3	BCL2A1
CCNL1	6.01e-81	0.677611	0.968	0.757	1.54e-76	3	CCNL1
SERPINA11	2.69e-80	0.63496	0.932	0.661	6.88e-76	3	SERPINA1
RPS4Y11	3e-80	0.475921	0.754	0.277	7.67e-76	3	RPS4Y1
HCAR2	3.75e-79	0.597109	0.491	0.162	9.58e-75	3	HCAR2
JUN	6.9e-78	0.814141	0.944	0.664	1.76e-73	3	JUN
PLIN21	1.96e-76	0.842409	0.892	0.67	5e-72	3	PLIN2
PPP1R15B	2.72e-76	0.640761	0.84	0.556	6.94e-72	3	PPP1R15B
GBP1	6.41e-76	0.740311	0.745	0.366	1.64e-71	3	GBP1
DMXL21	1.66e-75	0.597129	0.735	0.342	4.24e-71	3	DMXL2
ATF31	2.28e-75	0.749239	0.924	0.653	5.83e-71	3	ATF3
HSPA1A	3.29e-75	0.70486	0.994	0.882	8.41e-71	3	HSPA1A
CCL4L2	7e-75	1.12084	0.866	0.566	1.79e-70	3	CCL4L2
CD441	6.56e-73	0.666731	0.966	0.775	1.68e-68	3	CD44
PTX3	3.58e-72	1.10413	0.391	0.112	9.16e-68	3	PTX3
NFKBIZ	6.96e-72	0.773332	0.854	0.584	1.78e-67	3	NFKBIZ
LTA4H1	1.77e-71	0.70275	0.701	0.388	4.52e-67	3	LTA4H
CD361	1.16e-70	0.655557	0.693	0.34	2.96e-66	3	CD36
CKAP41	5.01e-69	0.428813	0.425	0.128	1.28e-64	3	CKAP4
KYNU1	6.58e-69	0.629067	0.733	0.418	1.68e-64	3	KYNU
MARCKS	1.02e-68	0.676392	0.906	0.679	2.62e-64	3	MARCKS
G0S21	5.49e-68	0.747324	0.882	0.575	1.4e-63	3	G0S2
CCL41	1.73e-67	0.955595	0.908	0.671	4.42e-63	3	CCL4
PLAUR1	1.93e-66	0.629544	0.96	0.736	4.93e-62	3	PLAUR
PLEK	4.03e-65	0.572483	0.956	0.811	1.03e-60	3	PLEK
SNAI1	1.12e-64	0.588375	0.497	0.192	2.87e-60	3	SNAI1
GCH1	1.2e-64	0.647636	0.691	0.373	3.07e-60	3	GCH1
FFAR2	3.4e-63	0.551331	0.413	0.13	8.68e-59	3	FFAR2
CSTA1	1.78e-62	0.492731	0.838	0.498	4.55e-58	3	CSTA
MCEMP11	2.2e-62	0.49713	0.403	0.128	5.63e-58	3	MCEMP1
GBP2	9.23e-62	0.588431	0.796	0.495	2.36e-57	3	GBP2
RNF19B	2.2e-61	0.596507	0.579	0.278	5.63e-57	3	RNF19B
NCF1	1.05e-59	0.748111	0.834	0.598	2.68e-55	3	NCF1
SCO2	1.55e-59	0.485033	0.599	0.302	3.96e-55	3	SCO2
RIPK2	1.95e-59	0.607183	0.824	0.57	4.98e-55	3	RIPK2
FGR1	1.25e-58	0.511977	0.83	0.539	3.19e-54	3	FGR
SLC39A8	1.46e-58	0.604633	0.357	0.115	3.73e-54	3	SLC39A8
WSB1	2.14e-58	0.514309	0.938	0.767	5.46e-54	3	WSB1
DRAM1	8.83e-58	0.450522	0.527	0.233	2.26e-53	3	DRAM1
STXBP21	3.91e-57	0.476903	0.794	0.483	9.99e-53	3	STXBP2
CXCL31	5.1e-57	0.860863	0.473	0.18	1.3e-52	3	CXCL3
DOK3	2.3e-56	0.298479	0.379	0.121	5.87e-52	3	DOK3
ACTB	2.45e-56	0.419674	0.994	0.997	6.26e-52	3	ACTB
FPR11	4.18e-56	0.422849	0.784	0.463	1.07e-51	3	FPR1
EHD11	8.87e-56	0.574979	0.737	0.434	2.27e-51	3	EHD1
NINJ11	1.09e-55	0.604202	0.896	0.679	2.77e-51	3	NINJ1
KLF41	2.83e-55	0.588851	0.93	0.674	7.24e-51	3	KLF4
CYBB1	3.8e-55	0.492048	0.926	0.655	9.71e-51	3	CYBB
BCL6	4.35e-55	0.526631	0.521	0.24	1.11e-50	3	BCL6
PKM	1.62e-54	0.602779	0.832	0.638	4.13e-50	3	PKM
SLC11A11	2.53e-54	0.473637	0.697	0.332	6.48e-50	3	SLC11A1
FOSB1	4.77e-54	0.660445	0.97	0.843	1.22e-49	3	FOSB
EGR1	6.21e-54	0.64335	0.735	0.425	1.59e-49	3	EGR1
HRH2	6.73e-54	0.415303	0.451	0.183	1.72e-49	3	HRH2
TNFAIP3	1.69e-53	0.619953	0.954	0.771	4.31e-49	3	TNFAIP3
PIM1	1.78e-53	0.55526	0.449	0.177	4.54e-49	3	PIM1
MXD11	2.76e-53	0.542486	0.842	0.585	7.07e-49	3	MXD1
PGD1	3.02e-53	0.520221	0.609	0.328	7.73e-49	3	PGD
KLF2	3.02e-52	0.634921	0.942	0.742	7.73e-48	3	KLF2
ANKRD22	4.13e-52	0.328286	0.305	0.087	1.05e-47	3	ANKRD22
HCK	4.41e-52	0.514418	0.764	0.53	1.13e-47	3	HCK
BST11	4.43e-52	0.334933	0.411	0.146	1.13e-47	3	BST1
WARS	4.66e-52	0.412078	0.814	0.537	1.19e-47	3	WARS
IKBKE	6.82e-52	0.274821	0.285	0.079	1.74e-47	3	IKBKE
CDC42EP2	7.26e-52	0.457455	0.483	0.2	1.86e-47	3	CDC42EP2
ATP6V1B2	7.7e-52	0.471274	0.745	0.473	1.97e-47	3	ATP6V1B2
NAMPT1	1.06e-51	0.418104	0.992	0.861	2.71e-47	3	NAMPT
ASGR11	2.43e-51	0.346297	0.429	0.164	6.2e-47	3	ASGR1
NOTCH2NLC	2.94e-51	0.270752	0.287	0.08	7.52e-47	3	NOTCH2NLC
PNRC1	3.41e-51	0.438816	0.982	0.928	8.72e-47	3	PNRC1
NCF21	6.16e-50	0.412999	0.82	0.57	1.58e-45	3	NCF2
FOS	9.54e-50	0.609751	0.97	0.857	2.44e-45	3	FOS
PIM31	1.06e-49	0.525504	0.834	0.611	2.72e-45	3	PIM3
MT-CO3	1.96e-49	0.438258	1	0.987	5e-45	3	MT-CO3
MTF1	2.04e-49	0.38223	0.361	0.128	5.21e-45	3	MTF1
CD831	3.28e-49	0.451596	0.974	0.753	8.39e-45	3	CD83
HSP90AA1	4.54e-49	0.518749	1	0.978	1.16e-44	3	HSP90AA1
S100A61	1.21e-48	0.4322	0.974	0.814	3.09e-44	3	S100A6
P2RX7	1.62e-48	0.465781	0.453	0.197	4.14e-44	3	P2RX7
CTSD	2.04e-48	0.404158	0.916	0.643	5.22e-44	3	CTSD
ACSL11	2.19e-48	0.511424	0.81	0.509	5.6e-44	3	ACSL1
NFIL3	2.22e-48	0.503912	0.677	0.411	5.68e-44	3	NFIL3
MAFB1	3.04e-48	0.53418	0.904	0.589	7.76e-44	3	MAFB
NIBAN2	4.55e-48	0.286185	0.255	0.068	1.16e-43	3	NIBAN2
CCR1	5.88e-48	0.466507	0.529	0.242	1.5e-43	3	CCR1
ZFP36	1.28e-47	0.610203	0.978	0.895	3.28e-43	3	ZFP36
MNDA	2.42e-47	0.321562	0.88	0.637	6.18e-43	3	MNDA
CXCL21	3.7e-47	0.708492	0.677	0.361	9.45e-43	3	CXCL2
LCP21	6.15e-47	0.508566	0.834	0.618	1.57e-42	3	LCP2
CXCL8	1.92e-46	0.572512	0.826	0.542	4.92e-42	3	CXCL8
OSM1	1.19e-45	0.52075	0.549	0.266	3.05e-41	3	OSM
FBXL5	2.05e-45	0.411393	0.547	0.287	5.24e-41	3	FBXL5
ZFP36L1	5.82e-45	0.701335	0.868	0.713	1.49e-40	3	ZFP36L1
TANK	8e-45	0.55086	0.81	0.576	2.04e-40	3	TANK
NAIP	1.36e-44	0.409948	0.559	0.296	3.48e-40	3	NAIP
STAB1	1.67e-44	0.291492	0.341	0.119	4.27e-40	3	STAB1
TNIP1	3.51e-44	0.453841	0.573	0.321	8.98e-40	3	TNIP1
CASP1	4.27e-44	0.407794	0.802	0.554	1.09e-39	3	CASP1
PLK31	4.42e-44	0.445776	0.749	0.49	1.13e-39	3	PLK3
GRINA1	6.63e-44	0.401003	0.745	0.489	1.7e-39	3	GRINA
NR4A11	1.82e-43	0.511102	0.888	0.673	4.66e-39	3	NR4A1
PTAFR	1.85e-43	0.382082	0.511	0.249	4.73e-39	3	PTAFR
CCRL21	6.11e-43	0.568226	0.695	0.448	1.56e-38	3	CCRL2
IL10RA	7.36e-43	0.421563	0.812	0.591	1.88e-38	3	IL10RA
KCNE1	1.59e-42	0.404549	0.393	0.159	4.06e-38	3	KCNE1
PTGIR	2.57e-42	0.276023	0.327	0.114	6.58e-38	3	PTGIR
LILRA5	2.78e-42	0.333967	0.605	0.306	7.11e-38	3	LILRA5
BHLHE401	5.42e-42	0.549434	0.739	0.516	1.39e-37	3	BHLHE40
AC104695.4	8.1e-42	0.386654	0.495	0.245	2.07e-37	3	AC104695.4
UBE2D11	9.32e-42	0.441365	0.788	0.554	2.38e-37	3	UBE2D1
SLC20A1	1.08e-41	0.542807	0.691	0.453	2.76e-37	3	SLC20A1
IER31	3.16e-41	0.824128	0.864	0.63	8.08e-37	3	IER3
SLC2A31	7.13e-41	0.702162	0.796	0.582	1.82e-36	3	SLC2A3
LYN	9.17e-41	0.380074	0.878	0.702	2.34e-36	3	LYN
IFNGR2	1.16e-40	0.413029	0.75	0.519	2.97e-36	3	IFNGR2
MTMR11	1.55e-40	0.27231	0.303	0.103	3.97e-36	3	MTMR11
MYO1G1	1.75e-40	0.409939	0.631	0.364	4.48e-36	3	MYO1G
CSRNP1	3.51e-40	0.416136	0.737	0.504	8.96e-36	3	CSRNP1
SLC43A3	4.9e-40	0.307274	0.471	0.23	1.25e-35	3	SLC43A3
APLP21	1.2e-39	0.441191	0.882	0.687	3.07e-35	3	APLP2
TNF	1.22e-39	0.93847	0.441	0.203	3.11e-35	3	TNF
DNAJB1	2.19e-39	0.611242	0.94	0.822	5.6e-35	3	DNAJB1
SQOR	3.22e-39	0.40982	0.577	0.35	8.22e-35	3	SQOR
GPCPD11	3.49e-39	0.47657	0.796	0.569	8.93e-35	3	GPCPD1
CAPG1	2.15e-38	0.398925	0.639	0.376	5.49e-34	3	CAPG
ITGAM1	2.24e-38	0.414155	0.491	0.247	5.72e-34	3	ITGAM
FERMT3	3.92e-38	0.362986	0.75	0.536	1e-33	3	FERMT3
TIMP11	4.19e-38	0.508793	0.94	0.769	1.07e-33	3	TIMP1
ADAM17	1.11e-37	0.443393	0.737	0.491	2.85e-33	3	ADAM17
JAK3	2.73e-37	0.295925	0.385	0.169	6.98e-33	3	JAK3
OTUD11	2.74e-37	0.481572	0.671	0.418	7e-33	3	OTUD1
TREM11	3.23e-37	0.375403	0.677	0.4	8.25e-33	3	TREM1
BACH1	9.47e-37	0.448292	0.778	0.569	2.42e-32	3	BACH1
PPIF1	1.24e-36	0.366309	0.872	0.615	3.18e-32	3	PPIF
TKT1	3.37e-36	0.363661	0.908	0.756	8.62e-32	3	TKT
JUND	3.77e-36	0.346775	0.998	0.956	9.65e-32	3	JUND
ITGA51	7.14e-36	0.341705	0.409	0.186	1.83e-31	3	ITGA5
LRRC25	7.52e-36	0.395343	0.629	0.393	1.92e-31	3	LRRC25
TNFSF13	1.56e-35	0.340679	0.541	0.306	3.99e-31	3	TNFSF13
PLSCR12	2.13e-35	0.38331	0.82	0.616	5.46e-31	3	PLSCR1
MT-CO1	2.29e-35	0.304167	1	0.985	5.86e-31	3	MT-CO1
PLA2G7	3.19e-35	0.284461	0.413	0.183	8.15e-31	3	PLA2G7
TSPO1	4.98e-35	0.355819	0.892	0.708	1.27e-30	3	TSPO
SPI1	6.83e-35	0.365902	0.88	0.753	1.74e-30	3	SPI1
CARD16	6.89e-35	0.331144	0.84	0.648	1.76e-30	3	CARD16
RHOB	1.67e-34	0.28048	0.758	0.482	4.27e-30	3	RHOB
PDE4B1	2.75e-34	0.399589	0.856	0.654	7.04e-30	3	PDE4B
NADK	7.07e-34	0.327732	0.505	0.278	1.81e-29	3	NADK
MGST11	1.02e-33	0.271976	0.291	0.108	2.61e-29	3	MGST1
PTGS2	2.03e-33	0.483357	0.465	0.235	5.18e-29	3	PTGS2
GRAMD1A	2.73e-33	0.424753	0.437	0.233	6.99e-29	3	GRAMD1A
TRAPPC5	3.97e-33	0.347997	0.854	0.682	1.01e-28	3	TRAPPC5
ALAS1	4.12e-33	0.256277	0.347	0.147	1.05e-28	3	ALAS1
EAF11	4.22e-33	0.415167	0.471	0.252	1.08e-28	3	EAF1
HK3	8e-33	0.253396	0.307	0.121	2.05e-28	3	HK3
CREB5	8.99e-33	0.324454	0.467	0.236	2.3e-28	3	CREB5
HDGF	1.12e-32	0.307287	0.607	0.385	2.85e-28	3	HDGF
LILRB31	1.4e-32	0.332915	0.673	0.435	3.57e-28	3	LILRB3
KLF10	1.44e-32	0.42871	0.645	0.419	3.69e-28	3	KLF10
SELL	2.73e-32	0.463553	0.591	0.368	6.97e-28	3	SELL
SLC25A371	2.87e-32	0.293601	0.671	0.413	7.34e-28	3	SLC25A37
TCIRG1	3.97e-32	0.343307	0.693	0.491	1.01e-27	3	TCIRG1
NFKBIE	1.08e-31	0.389183	0.521	0.31	2.76e-27	3	NFKBIE
PCBP1	2.08e-31	0.323146	0.916	0.812	5.31e-27	3	PCBP1
STARD4	2.19e-31	0.363836	0.393	0.194	5.59e-27	3	STARD4
RBM47	2.83e-31	0.326084	0.689	0.472	7.25e-27	3	RBM47
MT-CO2	3.24e-31	0.286509	1	0.983	8.28e-27	3	MT-CO2
TOM11	3.73e-31	0.273362	0.427	0.212	9.54e-27	3	TOM1
MIR222HG	3.86e-31	0.358179	0.307	0.123	9.88e-27	3	MIR222HG
SEC22B	4.02e-31	0.311272	0.529	0.307	1.03e-26	3	SEC22B
COTL1	4.11e-31	0.283187	0.97	0.883	1.05e-26	3	COTL1
AC007952.4	4.89e-31	0.322221	0.451	0.234	1.25e-26	3	AC007952.4
IER5	6.12e-31	0.505825	0.846	0.654	1.56e-26	3	IER5
RASGEF1B	8.4e-31	0.358589	0.87	0.673	2.15e-26	3	RASGEF1B
P2RX4	1.11e-30	0.305312	0.437	0.232	2.83e-26	3	P2RX4
TAGAP	1.11e-30	0.406988	0.623	0.404	2.84e-26	3	TAGAP
PLAGL2	1.48e-30	0.268532	0.319	0.139	3.79e-26	3	PLAGL2
PRAM1	6.14e-30	0.301314	0.435	0.224	1.57e-25	3	PRAM1
NBN	8.76e-30	0.398667	0.573	0.373	2.24e-25	3	NBN
CEBPB1	1.32e-29	0.370398	0.974	0.819	3.36e-25	3	CEBPB
HMGCS1	1.73e-29	0.445479	0.463	0.264	4.43e-25	3	HMGCS1
TLR21	1.84e-29	0.359053	0.647	0.417	4.71e-25	3	TLR2
AL133330.1	3.58e-29	0.28828	0.305	0.129	9.16e-25	3	AL133330.1
TRA2B	4.6e-29	0.356736	0.892	0.714	1.18e-24	3	TRA2B
HIF1A1	5.67e-29	0.360284	0.77	0.582	1.45e-24	3	HIF1A
NBPF19	6.17e-29	0.315728	0.413	0.209	1.58e-24	3	NBPF19
VASP	6.51e-29	0.321925	0.826	0.673	1.66e-24	3	VASP
PLBD11	6.72e-29	0.404293	0.565	0.363	1.72e-24	3	PLBD1
HK2	1.04e-28	0.365701	0.339	0.158	2.67e-24	3	HK2
PSAP1	1.22e-28	0.267859	0.988	0.87	3.12e-24	3	PSAP
ODF3B	1.23e-28	0.311394	0.499	0.297	3.14e-24	3	ODF3B
PIK3AP1	1.65e-28	0.320016	0.633	0.417	4.21e-24	3	PIK3AP1
OSCAR	1.67e-28	0.271124	0.379	0.186	4.28e-24	3	OSCAR
IL17RA	2.95e-28	0.329979	0.453	0.255	7.55e-24	3	IL17RA
JUNB1	3.3e-28	0.37012	0.97	0.881	8.43e-24	3	JUNB
ITGB21	4.25e-28	0.299703	0.92	0.829	1.09e-23	3	ITGB2
XBP1	6.21e-28	0.419229	0.747	0.563	1.59e-23	3	XBP1
S100A41	8.01e-28	0.290613	0.954	0.836	2.05e-23	3	S100A4
CTSA	9.14e-28	0.293389	0.609	0.391	2.34e-23	3	CTSA
CFP	1.13e-27	0.261883	0.796	0.568	2.88e-23	3	CFP
ZYX	1.25e-27	0.315137	0.693	0.521	3.19e-23	3	ZYX
CD300LB	1.55e-27	0.355438	0.349	0.168	3.96e-23	3	CD300LB
UPP11	1.55e-27	0.37708	0.745	0.517	3.96e-23	3	UPP1
ENO1	1.85e-27	0.32946	0.886	0.768	4.73e-23	3	ENO1
MPEG11	3.32e-27	0.325131	0.824	0.619	8.49e-23	3	MPEG1
DAZAP2	8.63e-27	0.306094	0.828	0.673	2.21e-22	3	DAZAP2
WTAP1	1.25e-26	0.378461	0.82	0.664	3.19e-22	3	WTAP
MID1IP1	1.33e-26	0.462752	0.375	0.194	3.4e-22	3	MID1IP1
DENND5A	2.04e-26	0.300405	0.465	0.272	5.21e-22	3	DENND5A
MIR3945HG1	2.25e-26	0.31936	0.445	0.232	5.75e-22	3	MIR3945HG
IRF11	2.51e-26	0.572596	0.812	0.658	6.42e-22	3	IRF1
NUMB1	3.76e-26	0.280457	0.625	0.422	9.6e-22	3	NUMB
APOBEC3A1	3.82e-26	0.284438	0.491	0.256	9.77e-22	3	APOBEC3A
AC092803.1	4.82e-26	0.294132	0.317	0.148	1.23e-21	3	AC092803.1
GCA	9.12e-26	0.309324	0.659	0.484	2.33e-21	3	GCA
FNDC3B	1.25e-25	0.34247	0.495	0.294	3.2e-21	3	FNDC3B
DUSP10	1.77e-25	0.26516	0.385	0.201	4.52e-21	3	DUSP10
SCPEP1	1.92e-25	0.308477	0.569	0.373	4.9e-21	3	SCPEP1
IFI302	3.05e-25	0.262795	0.996	0.874	7.81e-21	3	IFI30
LYST	3.26e-25	0.296562	0.701	0.493	8.34e-21	3	LYST
SIRPA1	3.54e-25	0.270288	0.501	0.298	9.06e-21	3	SIRPA
ANXA21	4.08e-25	0.315186	0.866	0.68	1.04e-20	3	ANXA2
PSMB3	4.47e-25	0.276289	0.798	0.67	1.14e-20	3	PSMB3
EMP31	5.24e-25	0.289878	0.948	0.823	1.34e-20	3	EMP3
IER2	8.76e-25	0.39287	0.874	0.733	2.24e-20	3	IER2
BCL3	1.07e-24	0.280114	0.605	0.395	2.73e-20	3	BCL3
TCF7L2	1.74e-24	0.259861	0.555	0.319	4.44e-20	3	TCF7L2
PRELID1	2.24e-24	0.303724	0.844	0.727	5.72e-20	3	PRELID1
TFEC	3.31e-24	0.250168	0.483	0.283	8.47e-20	3	TFEC
FYB1	3.73e-24	0.284537	0.914	0.777	9.54e-20	3	FYB1
SQLE	3.96e-24	0.287011	0.285	0.128	1.01e-19	3	SQLE
CD48	4.16e-24	0.29447	0.9	0.819	1.06e-19	3	CD48
QSOX1	4.48e-24	0.250746	0.353	0.183	1.15e-19	3	QSOX1
EFHD2	4.52e-24	0.261982	0.924	0.823	1.15e-19	3	EFHD2
HBEGF1	5.15e-24	0.410108	0.655	0.424	1.32e-19	3	HBEGF
MT-ND41	8.59e-24	0.27025	1	0.979	2.2e-19	3	MT-ND4
ARL5B1	2.66e-23	0.376663	0.663	0.473	6.81e-19	3	ARL5B
ANXA12	3.99e-23	0.435701	0.908	0.832	1.02e-18	3	ANXA1
MAP3K11	6.07e-23	0.283859	0.463	0.287	1.55e-18	3	MAP3K11
STX11	6.09e-23	0.328943	0.866	0.714	1.56e-18	3	STX11
SGK11	1.32e-22	0.382097	0.828	0.629	3.37e-18	3	SGK1
INSIG11	2.01e-22	0.351863	0.756	0.547	5.13e-18	3	INSIG1
APOL3	2.08e-22	0.315111	0.403	0.232	5.32e-18	3	APOL3
FMNL1	3.04e-22	0.269236	0.749	0.583	7.77e-18	3	FMNL1
GBP3	3.28e-22	0.363103	0.305	0.151	8.39e-18	3	GBP3
MYO1F	3.49e-22	0.258517	0.737	0.556	8.92e-18	3	MYO1F
RELT	3.91e-22	0.302956	0.535	0.361	1e-17	3	RELT
LCP1	6.27e-22	0.28377	0.944	0.896	1.6e-17	3	LCP1
MCL11	8.85e-22	0.308093	0.982	0.903	2.26e-17	3	MCL1
TNFAIP8	2.17e-21	0.443539	0.585	0.437	5.54e-17	3	TNFAIP8
AGFG11	3.8e-21	0.316529	0.537	0.374	9.71e-17	3	AGFG1
UBE2J1	3.99e-21	0.332098	0.625	0.474	1.02e-16	3	UBE2J1
PLIN3	4.27e-21	0.250745	0.471	0.302	1.09e-16	3	PLIN3
ZNF207	5.38e-21	0.305968	0.766	0.614	1.38e-16	3	ZNF207
EHBP1L1	8.64e-21	0.292163	0.613	0.456	2.21e-16	3	EHBP1L1
SLC16A3	1.98e-20	0.25226	0.597	0.419	5.07e-16	3	SLC16A3
LITAF1	2.3e-20	0.284355	0.948	0.817	5.88e-16	3	LITAF
EIF1B1	2.66e-20	0.368664	0.743	0.621	6.81e-16	3	EIF1B
CELF1	3.18e-20	0.324711	0.597	0.431	8.14e-16	3	CELF1
PGK1	4.38e-20	0.272275	0.86	0.75	1.12e-15	3	PGK1
DSE	5.98e-20	0.363421	0.553	0.396	1.53e-15	3	DSE
CLK1	1.14e-19	0.297601	0.79	0.637	2.92e-15	3	CLK1
RHOG	1.2e-19	0.257722	0.808	0.676	3.08e-15	3	RHOG
RBMS1	1.84e-19	0.328911	0.607	0.438	4.71e-15	3	RBMS1
PGAM1	1.93e-19	0.292568	0.651	0.509	4.92e-15	3	PGAM1
POU2F2	2.31e-19	0.293618	0.653	0.479	5.91e-15	3	POU2F2
LINC01578	2.9e-19	0.278364	0.802	0.682	7.41e-15	3	LINC01578
AHR1	8.16e-19	0.341187	0.625	0.475	2.09e-14	3	AHR
GBP5	1.93e-18	0.326885	0.427	0.259	4.92e-14	3	GBP5
FLNA1	2.25e-18	0.270154	0.796	0.627	5.76e-14	3	FLNA
PRKCB	2.81e-18	0.27606	0.649	0.498	7.18e-14	3	PRKCB
BAZ1A	5.93e-18	0.261024	0.774	0.619	1.52e-13	3	BAZ1A
NFKB2	7.87e-18	0.269097	0.615	0.46	2.01e-13	3	NFKB2
CHORDC1	1.34e-17	0.300474	0.749	0.607	3.42e-13	3	CHORDC1
GK1	2.24e-17	0.282816	0.615	0.434	5.73e-13	3	GK
DUSP22	3.48e-17	0.340279	0.848	0.743	8.88e-13	3	DUSP2
ZNF2811	5.66e-17	0.269677	0.431	0.268	1.45e-12	3	ZNF281
TMEM165	9.43e-17	0.27625	0.629	0.479	2.41e-12	3	TMEM165
DNAJA4	1.69e-16	0.504521	0.471	0.319	4.31e-12	3	DNAJA4
CTSC	1.85e-16	0.314491	0.826	0.707	4.74e-12	3	CTSC
CDC42EP3	2.58e-16	0.276516	0.589	0.428	6.59e-12	3	CDC42EP3
TLR4	5.48e-16	0.256841	0.491	0.33	1.4e-11	3	TLR4
ADGRE2	8.5e-16	0.281328	0.529	0.38	2.17e-11	3	ADGRE2
PRDM11	1.22e-15	0.580648	0.431	0.288	3.13e-11	3	PRDM1
RIPOR2	1.72e-15	0.27103	0.541	0.4	4.4e-11	3	RIPOR2
LILRB1	8.62e-15	0.257804	0.525	0.379	2.2e-10	3	LILRB1
LINC00877	1.12e-14	0.27498	0.463	0.324	2.85e-10	3	LINC00877
NDRG11	2.76e-14	0.311841	0.469	0.334	7.05e-10	3	NDRG1
HSPA5	1.13e-13	0.33751	0.8	0.706	2.88e-09	3	HSPA5
ANKRD28	1.3e-13	0.298883	0.473	0.333	3.33e-09	3	ANKRD28
NFKBID1	1.33e-13	0.252174	0.557	0.408	3.4e-09	3	NFKBID
PELI1	1.48e-13	0.287395	0.477	0.337	3.79e-09	3	PELI1
MAP3K2	4.72e-13	0.437213	0.649	0.556	1.21e-08	3	MAP3K2
AC103591.3	8.73e-13	0.323212	0.331	0.209	2.23e-08	3	AC103591.3
PFKFB3	1.09e-12	0.278513	0.687	0.57	2.8e-08	3	PFKFB3
MYLIP	1.94e-12	0.279564	0.413	0.289	4.97e-08	3	MYLIP
CTNNB11	2.94e-11	0.257473	0.786	0.681	7.52e-07	3	CTNNB1
ATP2B11	4.75e-11	0.26872	0.854	0.746	1.21e-06	3	ATP2B1
CYP51A1	1.29e-10	0.267098	0.413	0.308	3.3e-06	3	CYP51A1
C15orf482	1.32e-10	0.396621	0.507	0.384	3.36e-06	3	C15orf48
METTL91	3.69e-10	0.2511	0.589	0.501	9.43e-06	3	METTL9
NFAT5	5.75e-10	0.258131	0.511	0.397	1.47e-05	3	NFAT5
HSPH1	1.4e-09	0.254724	0.92	0.793	3.58e-05	3	HSPH1
HSPA6	2.39e-09	0.574406	0.369	0.255	6.1e-05	3	HSPA6
BAG3	2.09e-08	0.389749	0.489	0.38	0.000535315	3	BAG3
ABHD51	6.29e-07	0.267238	0.497	0.399	0.0160897	3	ABHD5
TWISTNB2	2.41e-06	0.374856	0.549	0.472	0.0617307	3	TWISTNB
THBD1	5.21e-06	0.413118	0.411	0.33	0.133223	3	THBD
SLC5A3	0.000144401	0.315827	0.365	0.312	1	3	SLC5A3
HES1	0.00405424	0.251559	0.293	0.244	1	3	HES1
HSPB1	0.00801341	0.37989	0.539	0.504	1	3	HSPB1
ZFAND2A	0.00972791	0.29667	0.449	0.422	1	3	ZFAND2A
TREM2	3.52e-142	0.354204	0.29	0.02	8.99e-138	4	TREM2
C1QC	5.13e-131	0.581998	0.844	0.227	1.31e-126	4	C1QC
SDS	2.4e-128	1.04187	0.604	0.137	6.15e-124	4	SDS
SLCO2B1	4.89e-123	0.400327	0.525	0.091	1.25e-118	4	SLCO2B1
C1QB	3.45e-117	0.416273	0.889	0.295	8.81e-113	4	C1QB
C1QA	9.16e-116	0.585647	0.918	0.338	2.34e-111	4	C1QA
FPR3	1.84e-101	0.454956	0.715	0.207	4.7e-97	4	FPR3
A2M	2.51e-99	0.637295	0.578	0.148	6.4e-95	4	A2M
PDGFB	2.99e-99	0.501129	0.409	0.075	7.64e-95	4	PDGFB
NRP2	2.43e-95	0.454255	0.454	0.095	6.22e-91	4	NRP2
F13A1	9.78e-94	0.500578	0.53	0.129	2.5e-89	4	F13A1
MSR1	3.86e-87	0.537788	0.807	0.3	9.88e-83	4	MSR1
HLA-DMA1	2.65e-85	0.616758	0.989	0.752	6.76e-81	4	HLA-DMA
HLA-DRA1	5.14e-82	0.657533	1	0.954	1.31e-77	4	HLA-DRA
SLC1A3	8.77e-79	0.46928	0.483	0.125	2.24e-74	4	SLC1A3
HLA-DRB11	2.22e-78	0.661143	1	0.94	5.67e-74	4	HLA-DRB1
CLEC10A1	3.67e-77	0.612535	0.855	0.356	9.39e-73	4	CLEC10A
LAIR1	6.94e-77	0.460926	0.773	0.318	1.77e-72	4	LAIR1
HLA-DPA11	2.83e-76	0.64459	1	0.922	7.23e-72	4	HLA-DPA1
NPC2	4.22e-73	0.523328	0.992	0.836	1.08e-68	4	NPC2
CD9	6.35e-73	0.633135	0.441	0.112	1.62e-68	4	CD9
CD72	1.17e-68	0.407361	0.704	0.279	2.99e-64	4	CD72
CSF1R	8.79e-67	0.474485	0.923	0.46	2.25e-62	4	CSF1R
HLA-DMB1	1.42e-66	0.513407	0.976	0.641	3.64e-62	4	HLA-DMB
LTC4S	1.76e-66	0.342393	0.485	0.141	4.5e-62	4	LTC4S
SGK12	4.74e-65	0.993356	0.947	0.624	1.21e-60	4	SGK1
HLA-DPB11	1.95e-64	0.593233	1	0.913	4.99e-60	4	HLA-DPB1
IL181	9.45e-63	0.436414	0.818	0.388	2.42e-58	4	IL18
AXL	2.52e-62	0.257483	0.654	0.222	6.45e-58	4	AXL
GPR34	3.57e-62	0.392478	0.464	0.135	9.13e-58	4	GPR34
MRC1	1.95e-61	0.36312	0.573	0.18	4.97e-57	4	MRC1
HLA-DQB11	2.68e-61	0.538669	0.997	0.814	6.86e-57	4	HLA-DQB1
DHRS9	2.03e-60	0.342257	0.393	0.103	5.18e-56	4	DHRS9
HLA-DOA1	2.29e-59	0.344156	0.665	0.271	5.86e-55	4	HLA-DOA
HLA-DQA11	5.28e-57	0.571609	0.992	0.77	1.35e-52	4	HLA-DQA1
ABCC5	3.22e-55	0.253612	0.369	0.099	8.23e-51	4	ABCC5
CTSH1	4.64e-55	0.499584	0.953	0.625	1.19e-50	4	CTSH
CD741	7.88e-55	0.440069	1	0.968	2.01e-50	4	CD74
DRAM2	1.25e-54	0.348124	0.781	0.389	3.19e-50	4	DRAM2
GPNMB	1.39e-54	0.726505	0.385	0.108	3.55e-50	4	GPNMB
ARHGAP18	5.04e-54	0.328988	0.654	0.278	1.29e-49	4	ARHGAP18
PDK4	1.06e-52	0.405652	0.644	0.267	2.7e-48	4	PDK4
GPR1831	8.18e-52	0.64678	0.921	0.569	2.09e-47	4	GPR183
SRGAP1	8.75e-52	0.324797	0.412	0.124	2.24e-47	4	SRGAP1
ATP1B11	1.5e-51	0.457891	0.815	0.407	3.82e-47	4	ATP1B1
FCGR2B1	8.94e-51	0.540049	0.541	0.204	2.29e-46	4	FCGR2B
C3AR1	2.21e-50	0.299923	0.633	0.251	5.64e-46	4	C3AR1
IL18BP	1.02e-49	0.27425	0.475	0.168	2.6e-45	4	IL18BP
SLAMF8	3.16e-49	0.280085	0.517	0.19	8.09e-45	4	SLAMF8
CD81	6.66e-49	0.429302	0.95	0.633	1.7e-44	4	CD81
FCGR2A1	2.93e-48	0.525092	0.913	0.554	7.48e-44	4	FCGR2A
STAB11	3.3e-48	0.283373	0.398	0.12	8.45e-44	4	STAB1
CPM	4.78e-48	0.544615	0.602	0.251	1.22e-43	4	CPM
HLA-DRB51	3.21e-47	0.75117	0.807	0.446	8.2e-43	4	HLA-DRB5
CEBPD1	3.38e-47	0.691731	0.966	0.784	8.65e-43	4	CEBPD
LIPA	1.06e-46	0.283461	0.834	0.462	2.72e-42	4	LIPA
FILIP1L1	1.66e-46	0.636132	0.544	0.215	4.24e-42	4	FILIP1L
DAB2	6.61e-46	0.423289	0.52	0.199	1.69e-41	4	DAB2
ITM2B	6.17e-45	0.375036	0.995	0.929	1.58e-40	4	ITM2B
KLF42	4.35e-44	0.670422	0.968	0.678	1.11e-39	4	KLF4
MFSD1	1.09e-43	0.368023	0.9	0.532	2.8e-39	4	MFSD1
CD84	1.88e-43	0.343654	0.662	0.298	4.81e-39	4	CD84
LGMN	6.3e-43	0.585781	0.678	0.33	1.61e-38	4	LGMN
MS4A7	1.18e-42	0.435422	0.966	0.648	3.03e-38	4	MS4A7
EPS8	1.24e-42	0.25818	0.507	0.198	3.16e-38	4	EPS8
RGS11	1.5e-41	0.937961	0.844	0.513	3.83e-37	4	RGS1
AL355881.11	1.89e-41	0.442385	0.42	0.152	4.83e-37	4	AL355881.1
IL13RA11	2.27e-41	0.31695	0.749	0.372	5.8e-37	4	IL13RA1
PLXDC21	5.97e-41	0.406116	0.763	0.423	1.53e-36	4	PLXDC2
FRMD4B	2.79e-40	0.26589	0.644	0.276	7.13e-36	4	FRMD4B
RGS10	4.79e-40	0.332621	0.963	0.677	1.22e-35	4	RGS10
LPAR6	8.93e-40	0.354095	0.499	0.206	2.28e-35	4	LPAR6
GLA	1.07e-39	0.368638	0.683	0.354	2.74e-35	4	GLA
RASSF4	1.93e-39	0.293784	0.72	0.371	4.93e-35	4	RASSF4
CIITA1	2.95e-39	0.279412	0.689	0.331	7.55e-35	4	CIITA
APOC1	5.94e-39	0.979575	0.472	0.19	1.52e-34	4	APOC1
FGL2	1.95e-38	0.49658	0.984	0.812	4.98e-34	4	FGL2
SESN1	2.26e-38	0.305457	0.412	0.152	5.78e-34	4	SESN1
ABCA1	2.36e-38	0.333338	0.649	0.297	6.04e-34	4	ABCA1
HERPUD11	2.97e-38	0.540488	0.976	0.77	7.59e-34	4	HERPUD1
MARCKS1	3.98e-38	0.380113	0.963	0.68	1.02e-33	4	MARCKS
ZFHX3	5.36e-38	0.295915	0.652	0.324	1.37e-33	4	ZFHX3
PABPC41	6.86e-38	0.408746	0.95	0.631	1.75e-33	4	PABPC4
TFEC1	1.28e-37	0.25487	0.609	0.278	3.27e-33	4	TFEC
OTUD12	1.85e-37	0.591786	0.723	0.421	4.73e-33	4	OTUD1
ALCAM1	2.87e-37	0.312579	0.504	0.214	7.33e-33	4	ALCAM
EGR2	3.94e-37	0.379625	0.391	0.141	1.01e-32	4	EGR2
ABL2	1e-36	0.291359	0.464	0.185	2.57e-32	4	ABL2
HEXA	4.82e-36	0.26853	0.728	0.382	1.23e-31	4	HEXA
GEM1	3.88e-35	0.398031	0.306	0.096	9.92e-31	4	GEM
GSN1	4e-35	0.332492	0.763	0.421	1.02e-30	4	GSN
ID31	5.16e-35	0.540677	0.443	0.183	1.32e-30	4	ID3
CD63	6.69e-35	0.389261	0.979	0.818	1.71e-30	4	CD63
UGCG	1.33e-34	0.266696	0.58	0.272	3.4e-30	4	UGCG
RGS21	1.88e-34	0.566491	0.963	0.711	4.79e-30	4	RGS2
OGFRL11	8.09e-33	0.36596	0.86	0.538	2.07e-28	4	OGFRL1
CXCL16	9.26e-33	0.342355	0.921	0.618	2.37e-28	4	CXCL16
GPX4	4.65e-32	0.336679	0.968	0.802	1.19e-27	4	GPX4
IER32	4.68e-32	0.499579	0.923	0.631	1.2e-27	4	IER3
FABP5	7.42e-32	0.868697	0.689	0.406	1.9e-27	4	FABP5
CD68	3.7e-31	0.271975	0.974	0.696	9.46e-27	4	CD68
CD832	4.32e-31	0.422594	0.987	0.758	1.11e-26	4	CD83
RB1	7.27e-31	0.290083	0.681	0.38	1.86e-26	4	RB1
RAB201	1.15e-30	0.284003	0.826	0.488	2.94e-26	4	RAB20
FZD1	1.16e-30	0.270136	0.309	0.111	2.96e-26	4	FZD1
RNF1301	1.68e-30	0.304827	0.937	0.624	4.3e-26	4	RNF130
ATF32	2.49e-30	0.675557	0.913	0.661	6.35e-26	4	ATF3
CALHM6	2.86e-30	0.394026	0.934	0.673	7.32e-26	4	CALHM6
FAM210A	5.31e-30	0.362668	0.525	0.26	1.36e-25	4	FAM210A
NEU1	6.29e-30	0.382942	0.686	0.375	1.61e-25	4	NEU1
PLA2G71	1.11e-29	0.30536	0.443	0.187	2.84e-25	4	PLA2G7
MS4A6A	2.29e-29	0.312174	0.931	0.625	5.85e-25	4	MS4A6A
BNIP3L1	2.73e-29	0.384021	0.894	0.619	6.98e-25	4	BNIP3L
KCTD12	3.14e-29	0.361704	0.799	0.498	8.03e-25	4	KCTD12
HES11	1.14e-27	0.494186	0.483	0.229	2.92e-23	4	HES1
MIR181A1HG1	1.64e-27	0.298824	0.578	0.298	4.19e-23	4	MIR181A1HG
SAP301	3.47e-27	0.318	0.533	0.27	8.87e-23	4	SAP30
CCDC1071	9.37e-27	0.260104	0.699	0.413	2.39e-22	4	CCDC107
PHACTR12	2.37e-26	0.335104	0.963	0.708	6.07e-22	4	PHACTR1
PLIN22	8.38e-26	0.593032	0.921	0.673	2.14e-21	4	PLIN2
IGSF6	9.69e-26	0.336337	0.942	0.679	2.48e-21	4	IGSF6
CH25H1	1.05e-25	0.827263	0.285	0.107	2.69e-21	4	CH25H
TGIF11	2.38e-25	0.257548	0.734	0.429	6.07e-21	4	TGIF1
IFNGR1	4.11e-25	0.328733	0.942	0.712	1.05e-20	4	IFNGR1
LGALS31	6.08e-25	0.663835	0.929	0.721	1.55e-20	4	LGALS3
GADD45B	9e-25	0.400775	0.958	0.747	2.3e-20	4	GADD45B
CCL31	9.41e-25	0.538708	0.805	0.538	2.41e-20	4	CCL3
MEF2A	1.18e-24	0.254239	0.71	0.416	3.02e-20	4	MEF2A
RHOB1	1.42e-24	0.547709	0.749	0.49	3.62e-20	4	RHOB
ARL8B1	1.57e-24	0.257478	0.799	0.522	4.01e-20	4	ARL8B
CXCL32	3.69e-24	0.779008	0.412	0.193	9.42e-20	4	CXCL3
APOE	1.22e-23	0.690929	0.388	0.17	3.13e-19	4	APOE
CLEC7A	2.7e-23	0.316383	0.892	0.653	6.9e-19	4	CLEC7A
GNA131	2.76e-23	0.271858	0.865	0.598	7.06e-19	4	GNA13
CTSC1	5.79e-23	0.328681	0.945	0.701	1.48e-18	4	CTSC
TUBA1B1	7.41e-23	0.344906	0.96	0.788	1.89e-18	4	TUBA1B
MS4A4A	1.11e-22	0.29357	0.507	0.254	2.84e-18	4	MS4A4A
YBX31	5.3e-22	0.315591	0.926	0.696	1.35e-17	4	YBX3
ZNF3311	6.72e-22	0.407801	0.839	0.577	1.72e-17	4	ZNF331
AHR2	1.61e-21	0.407062	0.736	0.469	4.12e-17	4	AHR
OLR11	2.3e-21	0.284755	0.654	0.368	5.89e-17	4	OLR1
CKS2	2.71e-21	0.325013	0.691	0.424	6.92e-17	4	CKS2
CXCL22	7.05e-21	0.555569	0.615	0.375	1.8e-16	4	CXCL2
MAFB2	1.65e-20	0.258713	0.889	0.598	4.21e-16	4	MAFB
PRDM12	2e-20	0.259531	0.528	0.284	5.1e-16	4	PRDM1
CCL3L12	9.57e-20	0.666702	0.675	0.426	2.45e-15	4	CCL3L1
RASGEF1B1	3.39e-19	0.305208	0.921	0.674	8.66e-15	4	RASGEF1B
ARL6IP1	4.63e-19	0.254078	0.863	0.615	1.18e-14	4	ARL6IP1
NR4A21	5.61e-18	0.339263	0.926	0.731	1.43e-13	4	NR4A2
FKBP51	1.9e-17	0.295129	0.826	0.561	4.86e-13	4	FKBP5
ZFAND51	2.87e-17	0.411852	0.96	0.78	7.33e-13	4	ZFAND5
PTGER41	2.87e-17	0.370463	0.715	0.467	7.34e-13	4	PTGER4
LMNA1	3.66e-17	0.277064	0.699	0.462	9.36e-13	4	LMNA
IER5L	4.75e-17	0.289126	0.443	0.248	1.21e-12	4	IER5L
REL1	6.26e-17	0.275626	0.976	0.814	1.6e-12	4	REL
GRASP1	1.11e-16	0.318193	0.823	0.57	2.84e-12	4	GRASP
KLF61	2.8e-16	0.598013	0.953	0.865	7.16e-12	4	KLF6
C15orf483	8.08e-16	0.525241	0.575	0.382	2.06e-11	4	C15orf48
ZFP361	1.89e-15	0.279478	0.992	0.896	4.82e-11	4	ZFP36
CXCL81	1.98e-15	0.345436	0.76	0.555	5.06e-11	4	CXCL8
DBI1	3.2e-14	0.303127	0.929	0.741	8.18e-10	4	DBI
MAFF	6.62e-14	0.255617	0.755	0.518	1.69e-09	4	MAFF
TSC22D1	1.09e-13	0.273744	0.272	0.133	2.79e-09	4	TSC22D1
CTSD1	1.21e-13	0.293865	0.889	0.653	3.1e-09	4	CTSD
CHMP1B1	2.22e-13	0.341467	0.855	0.679	5.67e-09	4	CHMP1B
YWHAH	1.42e-12	0.262318	0.646	0.451	3.62e-08	4	YWHAH
ARL4C2	5.7e-12	0.270406	0.855	0.637	1.46e-07	4	ARL4C
CITED2	1.27e-11	0.295539	0.509	0.325	3.25e-07	4	CITED2
NLRP31	1.9e-11	0.312224	0.723	0.513	4.87e-07	4	NLRP3
ZFP36L21	2.43e-11	0.360898	0.897	0.76	6.21e-07	4	ZFP36L2
IER51	4.15e-11	0.359393	0.876	0.657	1.06e-06	4	IER5
NR4A31	1.49e-10	0.256864	0.805	0.625	3.82e-06	4	NR4A3
INSIG12	2.36e-10	0.317849	0.734	0.555	6.03e-06	4	INSIG1
HSPA1A1	4.62e-10	0.320142	0.982	0.886	1.18e-05	4	HSPA1A
CXCR42	2.18e-09	0.29817	0.966	0.852	5.56e-05	4	CXCR4
XIST2	2.44e-09	0.298255	0.573	0.427	6.23e-05	4	XIST
2022-06-01	3.35e-09	0.434144	0.823	0.682	8.56e-05	4	JUN
FOS1	2.56e-08	0.566981	0.913	0.865	0.000654653	4	FOS
PMAIP11	1.54e-07	0.377625	0.662	0.526	0.00393598	4	PMAIP1
CCL4L21	2.97e-07	0.398358	0.72	0.587	0.00759054	4	CCL4L2
KLF21	0.00463558	0.310148	0.852	0.755	1	4	KLF2
LYPD2	1.9e-210	1.15883	0.257	0.004	4.86e-206	5	LYPD2
CDKN1C	7.08e-204	1.32716	0.672	0.108	1.81e-199	5	CDKN1C
SMIM251	1.08e-184	1.3392	0.958	0.359	2.76e-180	5	SMIM25
LST1	8.47e-181	1.27703	0.997	0.854	2.17e-176	5	LST1
MTSS1	9.65e-180	0.942774	0.859	0.233	2.47e-175	5	MTSS1
NEURL1	1.7e-160	0.382654	0.393	0.037	4.36e-156	5	NEURL1
FCGR3A	1.88e-157	1.25641	0.975	0.397	4.8e-153	5	FCGR3A
RRAS	8.11e-151	0.717095	0.763	0.201	2.07e-146	5	RRAS
LILRB21	1.19e-147	1.08346	0.966	0.494	3.04e-143	5	LILRB2
TCF7L21	1.46e-145	0.903842	0.881	0.302	3.73e-141	5	TCF7L2
CD79B	1.59e-143	0.478551	0.458	0.062	4.06e-139	5	CD79B
SERPINA12	3.14e-138	0.999039	0.997	0.665	8.02e-134	5	SERPINA1
SPN	1.38e-133	0.963096	0.87	0.354	3.52e-129	5	SPN
LILRA51	1.72e-122	0.827739	0.828	0.299	4.4e-118	5	LILRA5
COTL11	1.58e-121	0.83111	0.997	0.884	4.04e-117	5	COTL1
ZNF703	2.27e-120	0.922404	0.672	0.19	5.79e-116	5	ZNF703
AIF1	3.62e-119	0.80866	0.997	0.91	9.26e-115	5	AIF1
SIDT2	8.7e-118	0.63763	0.658	0.181	2.22e-113	5	SIDT2
IFITM3	1.29e-112	1.04097	0.994	0.755	3.29e-108	5	IFITM3
LYN1	7.25e-110	0.824533	0.975	0.701	1.85e-105	5	LYN
LINC02432	2.77e-109	0.366271	0.328	0.039	7.09e-105	5	LINC02432
MAPKAPK3	6.27e-109	0.546641	0.766	0.268	1.6e-104	5	MAPKAPK3
MS4A71	3.39e-104	0.887265	0.98	0.648	8.66e-100	5	MS4A7
CD52	8.22e-104	0.96557	0.963	0.668	2.1e-99	5	CD52
LRRC251	1.48e-103	0.705877	0.87	0.382	3.79e-99	5	LRRC25
HES41	7.06e-102	0.953828	0.898	0.438	1.8e-97	5	HES4
AC104809.2	1.05e-101	0.289016	0.285	0.031	2.68e-97	5	AC104809.2
ADGRE1	1.35e-100	0.369766	0.477	0.096	3.46e-96	5	ADGRE1
IFI303	8.96e-100	0.922382	1	0.878	2.29e-95	5	IFI30
CKB	1.94e-99	0.468872	0.379	0.062	4.97e-95	5	CKB
TESC	6.04e-96	0.448679	0.596	0.155	1.54e-91	5	TESC
PILRA	4.39e-95	0.707018	0.924	0.522	1.12e-90	5	PILRA
RPS191	2.01e-94	0.577297	1	0.983	5.14e-90	5	RPS19
STXBP22	1.09e-93	0.816403	0.895	0.485	2.8e-89	5	STXBP2
SLC2A61	9.23e-92	0.597918	0.684	0.222	2.36e-87	5	SLC2A6
CASP5	2.8e-90	0.250095	0.263	0.03	7.15e-86	5	CASP5
POU2F21	7.33e-90	0.743577	0.884	0.467	1.87e-85	5	POU2F2
LILRB11	6.38e-89	0.685917	0.822	0.361	1.63e-84	5	LILRB1
OAS1	7.55e-88	0.613633	0.715	0.272	1.93e-83	5	OAS1
WARS1	1.66e-87	0.907437	0.929	0.537	4.24e-83	5	WARS
NAP1L1	3.28e-87	0.742523	0.977	0.847	8.39e-83	5	NAP1L1
CD300LF	8.77e-87	0.43766	0.621	0.191	2.24e-82	5	CD300LF
FFAR21	1.05e-86	0.62533	0.523	0.131	2.69e-82	5	FFAR2
PAG11	2.35e-86	0.770889	0.847	0.407	6.01e-82	5	PAG1
FCER1G1	1.41e-85	0.631515	0.992	0.901	3.61e-81	5	FCER1G
CDH23	1.71e-85	0.336248	0.418	0.088	4.36e-81	5	CDH23
TIMP12	8.39e-85	0.978214	0.989	0.77	2.14e-80	5	TIMP1
ITGAL	2.26e-84	0.577434	0.845	0.399	5.77e-80	5	ITGAL
GPBAR1	3.01e-84	0.473422	0.588	0.179	7.69e-80	5	GPBAR1
SIGLEC10	1.4e-83	0.56501	0.698	0.271	3.59e-79	5	SIGLEC10
RHOC	1.83e-83	0.733415	0.788	0.377	4.67e-79	5	RHOC
PPM1N	9.65e-83	0.35515	0.271	0.036	2.47e-78	5	PPM1N
LFNG	1.25e-82	0.662742	0.794	0.368	3.19e-78	5	LFNG
CFD	1.25e-82	0.726077	0.946	0.504	3.2e-78	5	CFD
IFITM2	1.7e-81	0.465863	0.986	0.796	4.36e-77	5	IFITM2
PECAM11	4.3e-81	0.707714	0.828	0.43	1.1e-76	5	PECAM1
P2RX1	1.34e-80	0.330051	0.387	0.077	3.43e-76	5	P2RX1
MAPK71	1.99e-80	0.415327	0.475	0.118	5.08e-76	5	MAPK7
PTPN6	5.33e-79	0.614848	0.879	0.476	1.36e-74	5	PTPN6
CALML4	1.61e-78	0.359674	0.514	0.141	4.11e-74	5	CALML4
LYST1	5.22e-78	0.577062	0.901	0.484	1.33e-73	5	LYST
C19orf381	2.82e-77	0.524144	0.763	0.34	7.2e-73	5	C19orf38
LILRA1	1.09e-76	0.455671	0.616	0.209	2.79e-72	5	LILRA1
RAP1B1	4.27e-76	0.678724	0.963	0.789	1.09e-71	5	RAP1B
HSBP1	4.9e-76	0.652105	0.918	0.62	1.25e-71	5	HSBP1
TIAM2	2.01e-75	0.257811	0.26	0.036	5.13e-71	5	TIAM2
SH2D3C	4.39e-75	0.263886	0.359	0.069	1.12e-70	5	SH2D3C
CSF1R1	1.84e-74	0.61353	0.895	0.465	4.7e-70	5	CSF1R
FCN12	2.73e-73	0.728718	0.952	0.451	6.97e-69	5	FCN1
OAZ11	2.69e-72	0.430914	0.997	0.98	6.88e-68	5	OAZ1
MYO1G2	1.29e-71	0.562843	0.788	0.361	3.3e-67	5	MYO1G
CLIP41	6.36e-71	0.394742	0.511	0.146	1.63e-66	5	CLIP4
ASAH11	5.29e-70	0.593859	0.986	0.768	1.35e-65	5	ASAH1
GCH11	1.45e-69	0.526839	0.811	0.374	3.69e-65	5	GCH1
PPM1F	1.94e-69	0.401445	0.593	0.206	4.95e-65	5	PPM1F
CNIH4	5.55e-69	0.495282	0.63	0.246	1.42e-64	5	CNIH4
AC090559.1	1.78e-68	0.543925	0.746	0.351	4.55e-64	5	AC090559.1
DRAP1	2.41e-68	0.601478	0.932	0.661	6.15e-64	5	DRAP1
APOBEC3A2	2.03e-67	0.834176	0.672	0.249	5.19e-63	5	APOBEC3A
DENND10	2.59e-67	0.465713	0.647	0.252	6.61e-63	5	DENND10
PTP4A2	1.35e-66	0.566123	0.966	0.781	3.44e-62	5	PTP4A2
PSAP2	4.88e-66	0.573536	0.997	0.873	1.25e-61	5	PSAP
CTSS1	6.5e-66	0.572077	0.994	0.912	1.66e-61	5	CTSS
BID	1.75e-65	0.601931	0.935	0.648	4.48e-61	5	BID
ICAM2	9.75e-65	0.443112	0.718	0.316	2.49e-60	5	ICAM2
MTPN	1.13e-64	0.546751	0.946	0.724	2.89e-60	5	MTPN
SLC7A71	1.24e-64	0.506318	0.845	0.42	3.16e-60	5	SLC7A7
SELPLG	1.86e-64	0.532607	0.689	0.303	4.76e-60	5	SELPLG
TSPAN141	1.99e-63	0.463393	0.701	0.304	5.09e-59	5	TSPAN14
SNX18	1.2e-62	0.47837	0.619	0.249	3.07e-58	5	SNX18
PTGES	1.22e-62	0.285767	0.254	0.041	3.13e-58	5	PTGES
PAPSS2	1.7e-62	0.556147	0.61	0.238	4.34e-58	5	PAPSS2
C11orf21	9.03e-62	0.260775	0.393	0.1	2.31e-57	5	C11orf21
S100A42	1.31e-61	0.686032	0.992	0.837	3.35e-57	5	S100A4
TMPO	1.6e-61	0.521944	0.763	0.371	4.08e-57	5	TMPO
MBD2	2.13e-61	0.537858	0.87	0.543	5.44e-57	5	MBD2
CDC42EP21	2.28e-61	0.468316	0.576	0.202	5.82e-57	5	CDC42EP2
CD481	2.01e-60	0.518106	0.969	0.816	5.13e-56	5	CD48
BCL2A11	2.23e-60	0.560879	0.975	0.69	5.7e-56	5	BCL2A1
C5AR11	2.96e-60	0.587452	0.929	0.526	7.56e-56	5	C5AR1
TYROBP1	6.53e-60	0.432297	1	0.911	1.67e-55	5	TYROBP
TAGLN	7.19e-60	0.281547	0.364	0.089	1.84e-55	5	TAGLN
LY6E	5.86e-59	0.642841	0.89	0.581	1.5e-54	5	LY6E
EMP32	2.85e-58	0.61133	0.992	0.824	7.27e-54	5	EMP3
UNC119	1.24e-57	0.393176	0.596	0.243	3.16e-53	5	UNC119
CHST7	7.72e-57	0.369997	0.489	0.164	1.97e-52	5	CHST7
VSIR	2.01e-56	0.531956	0.907	0.632	5.14e-52	5	VSIR
TPPP3	3.34e-56	0.290243	0.302	0.066	8.53e-52	5	TPPP3
HCK1	4.24e-56	0.470113	0.879	0.529	1.08e-51	5	HCK
TNFRSF1B1	4.85e-56	0.554887	0.969	0.744	1.24e-51	5	TNFRSF1B
HLA-E	2.5e-55	0.365696	0.997	0.966	6.39e-51	5	HLA-E
PHTF2	3.75e-55	0.348127	0.503	0.18	9.59e-51	5	PHTF2
SYTL1	6.96e-55	0.322557	0.444	0.136	1.78e-50	5	SYTL1
FGR2	1.55e-54	0.534868	0.876	0.544	3.96e-50	5	FGR
TICAM1	2.09e-54	0.401094	0.523	0.195	5.33e-50	5	TICAM1
FPR21	3.02e-54	0.662376	0.556	0.208	7.73e-50	5	FPR2
ADA	4.15e-54	0.382788	0.503	0.184	1.06e-49	5	ADA
S100A111	4.26e-54	0.436558	0.992	0.938	1.09e-49	5	S100A11
UTRN	6.04e-54	0.50695	0.867	0.526	1.54e-49	5	UTRN
SVIL	8.37e-54	0.252664	0.387	0.106	2.14e-49	5	SVIL
PKN1	3.89e-53	0.465903	0.749	0.427	9.94e-49	5	PKN1
CUX1	4.96e-53	0.492936	0.763	0.421	1.27e-48	5	CUX1
SECTM1	7.86e-53	0.440012	0.72	0.354	2.01e-48	5	SECTM1
CLEC12A1	1.01e-52	0.467486	0.791	0.404	2.59e-48	5	CLEC12A
FTH11	5.1e-52	0.378488	1	0.999	1.3e-47	5	FTH1
BIN2	1.25e-51	0.42757	0.763	0.407	3.18e-47	5	BIN2
SEPTIN9	1.79e-51	0.440907	0.819	0.503	4.58e-47	5	SEPTIN9
RXRA	5.03e-51	0.408205	0.746	0.367	1.29e-46	5	RXRA
RASSF5	5.87e-51	0.487111	0.879	0.555	1.5e-46	5	RASSF5
CAMK1	7.7e-51	0.331628	0.59	0.244	1.97e-46	5	CAMK1
CTSC2	3.31e-50	0.537299	0.944	0.702	8.46e-46	5	CTSC
FAM49A1	3.96e-50	0.491361	0.847	0.52	1.01e-45	5	FAM49A
SH3BP2	6.74e-50	0.385959	0.754	0.385	1.72e-45	5	SH3BP2
CX3CR1	1.37e-49	0.344521	0.41	0.127	3.5e-45	5	CX3CR1
CTSL	3.62e-49	0.413521	0.831	0.416	9.26e-45	5	CTSL
JPT1	6.3e-49	0.536623	0.847	0.581	1.61e-44	5	JPT1
SEC14L1	4.67e-48	0.467919	0.831	0.519	1.19e-43	5	SEC14L1
IRAK31	5.97e-48	0.493431	0.842	0.459	1.53e-43	5	IRAK3
WASF2	7.22e-48	0.480028	0.921	0.662	1.84e-43	5	WASF2
CD300E2	1.55e-47	0.366944	0.701	0.299	3.96e-43	5	CD300E
FAM110A	3.47e-47	0.466196	0.503	0.2	8.86e-43	5	FAM110A
YBX1	3.57e-47	0.333956	1	0.934	9.13e-43	5	YBX1
RASGRP2	4.5e-47	0.334098	0.585	0.249	1.15e-42	5	RASGRP2
RAB10	7e-47	0.446451	0.856	0.55	1.79e-42	5	RAB10
TKT2	8.64e-47	0.447659	0.96	0.757	2.21e-42	5	TKT
SPI11	9.95e-47	0.476304	0.972	0.75	2.54e-42	5	SPI1
BRI31	3.1e-46	0.445548	0.972	0.844	7.92e-42	5	BRI3
ISG15	6.36e-46	0.839067	0.876	0.608	1.63e-41	5	ISG15
PTPRC	8.11e-46	0.408183	0.992	0.925	2.07e-41	5	PTPRC
MSN	1.18e-45	0.425394	0.944	0.766	3.01e-41	5	MSN
HMOX1	1.52e-45	0.336358	0.822	0.452	3.88e-41	5	HMOX1
CSK	1.93e-45	0.437914	0.811	0.512	4.93e-41	5	CSK
SLC24A4	5.85e-45	0.272957	0.421	0.139	1.5e-40	5	SLC24A4
HEIH	9.03e-45	0.433089	0.749	0.409	2.31e-40	5	HEIH
CD371	1.65e-44	0.432501	0.966	0.771	4.23e-40	5	CD37
CYTIP	5.7e-44	0.57747	0.915	0.654	1.46e-39	5	CYTIP
NACA	6.72e-44	0.36184	0.994	0.969	1.72e-39	5	NACA
TBC1D8	9.23e-44	0.271814	0.379	0.123	2.36e-39	5	TBC1D8
VASP1	3.4e-43	0.439638	0.912	0.671	8.68e-39	5	VASP
CORO1A	4.08e-43	0.390611	0.986	0.774	1.04e-38	5	CORO1A
ABI3	4.97e-43	0.419944	0.689	0.365	1.27e-38	5	ABI3
ADGRE21	5.87e-43	0.389035	0.715	0.37	1.5e-38	5	ADGRE2
GNAI2	8.06e-43	0.377782	0.972	0.86	2.06e-38	5	GNAI2
AP2A1	1.33e-42	0.284565	0.492	0.201	3.39e-38	5	AP2A1
SAT11	2.58e-42	0.410009	1	0.977	6.59e-38	5	SAT1
CYSLTR2	3.1e-42	0.422716	0.35	0.112	7.93e-38	5	CYSLTR2
CCDC88C	7.49e-42	0.253406	0.475	0.179	1.91e-37	5	CCDC88C
MRPS35	1.75e-41	0.314517	0.489	0.204	4.47e-37	5	MRPS35
MFSD12	2.57e-41	0.363321	0.624	0.316	6.56e-37	5	MFSD12
PIK3AP11	4.69e-41	0.406859	0.737	0.416	1.2e-36	5	PIK3AP1
CRADD1	7.73e-41	0.284414	0.322	0.092	1.98e-36	5	CRADD
S1PR4	8.95e-41	0.281149	0.506	0.206	2.29e-36	5	S1PR4
TCIRG11	9.32e-41	0.400085	0.794	0.49	2.38e-36	5	TCIRG1
LINC00278	2.56e-40	0.319576	0.282	0.076	6.54e-36	5	LINC00278
CHST151	3.07e-40	0.301006	0.545	0.226	7.86e-36	5	CHST15
PRELID11	7.45e-40	0.454299	0.935	0.724	1.91e-35	5	PRELID1
TYMP1	1.26e-39	0.423816	0.983	0.829	3.21e-35	5	TYMP
AL139246.5	4.73e-39	0.308324	0.506	0.21	1.21e-34	5	AL139246.5
RIPOR21	1.15e-38	0.328734	0.723	0.39	2.93e-34	5	RIPOR2
CD551	1.33e-38	0.514213	0.932	0.773	3.4e-34	5	CD55
RHOG1	1.35e-38	0.362439	0.924	0.671	3.45e-34	5	RHOG
GIMAP1	2.17e-38	0.293197	0.545	0.238	5.56e-34	5	GIMAP1
TSPO2	2.27e-38	0.403086	0.958	0.709	5.79e-34	5	TSPO
PLXNB2	2.42e-38	0.310948	0.565	0.27	6.19e-34	5	PLXNB2
MTHFS	2.56e-38	0.254092	0.458	0.185	6.54e-34	5	MTHFS
CHCHD10	3.67e-38	0.395345	0.867	0.618	9.38e-34	5	CHCHD10
ZBTB7A1	4.68e-38	0.449171	0.785	0.489	1.2e-33	5	ZBTB7A
LILRA2	5.1e-38	0.324945	0.571	0.27	1.3e-33	5	LILRA2
EHBP1L11	6.5e-38	0.328748	0.751	0.451	1.66e-33	5	EHBP1L1
SAMSN11	8.19e-38	0.481023	0.938	0.694	2.09e-33	5	SAMSN1
CD681	8.45e-38	0.311007	0.966	0.698	2.16e-33	5	CD68
GRK6	8.49e-38	0.268387	0.54	0.238	2.17e-33	5	GRK6
SOD1	9.32e-38	0.671848	0.856	0.628	2.38e-33	5	SOD1
SNN1	1.01e-37	0.379772	0.751	0.436	2.58e-33	5	SNN
GBP21	1.9e-37	0.437485	0.814	0.503	4.86e-33	5	GBP2
NAAA	2.96e-37	0.358944	0.661	0.359	7.58e-33	5	NAAA
CPPED11	3.79e-37	0.33689	0.757	0.44	9.69e-33	5	CPPED1
FEM1C	6.46e-37	0.337854	0.514	0.238	1.65e-32	5	FEM1C
SLC43A21	9.51e-37	0.362439	0.788	0.465	2.43e-32	5	SLC43A2
POLD4	1.4e-36	0.425353	0.836	0.533	3.57e-32	5	POLD4
CMTM61	1.44e-36	0.411702	0.949	0.75	3.68e-32	5	CMTM6
SCIMP	1.72e-36	0.374589	0.766	0.448	4.39e-32	5	SCIMP
ARAP2	3.47e-36	0.345262	0.588	0.278	8.86e-32	5	ARAP2
SNAP29	3.82e-36	0.287713	0.545	0.263	9.75e-32	5	SNAP29
SFMBT2	6.58e-36	0.336548	0.449	0.192	1.68e-31	5	SFMBT2
PRAM11	7.85e-36	0.27665	0.517	0.224	2.01e-31	5	PRAM1
ARPC2	8.79e-36	0.312187	0.989	0.94	2.25e-31	5	ARPC2
RABGAP1L	1.53e-35	0.348323	0.621	0.336	3.91e-31	5	RABGAP1L
KCNE11	4.54e-35	0.264153	0.429	0.164	1.16e-30	5	KCNE1
RNF131	9.95e-35	0.379298	0.831	0.535	2.54e-30	5	RNF13
RNF1491	1.09e-34	0.328489	0.935	0.726	2.79e-30	5	RNF149
ANKRD13D	1.29e-34	0.308636	0.508	0.231	3.3e-30	5	ANKRD13D
MAFB3	1.5e-34	0.428415	0.921	0.597	3.82e-30	5	MAFB
LYL1	1.69e-34	0.320788	0.559	0.283	4.32e-30	5	LYL1
ZNF706	1.99e-34	0.355231	0.87	0.608	5.1e-30	5	ZNF706
SPATA131	2.54e-34	0.338162	0.565	0.265	6.48e-30	5	SPATA13
TNFSF10	3.5e-34	0.488359	0.732	0.427	8.94e-30	5	TNFSF10
PCGF5	3.55e-34	0.301851	0.616	0.33	9.08e-30	5	PCGF5
ARPC3	6.48e-34	0.286705	0.972	0.945	1.66e-29	5	ARPC3
HIGD2A	1.02e-33	0.326415	0.952	0.738	2.61e-29	5	HIGD2A
LIMS11	1.91e-33	0.624508	0.89	0.688	4.88e-29	5	LIMS1
UBE2R21	4.28e-33	0.351187	0.873	0.616	1.09e-28	5	UBE2R2
HBEGF2	4.29e-33	0.453596	0.734	0.425	1.1e-28	5	HBEGF
MYOF	4.74e-33	0.271187	0.497	0.235	1.21e-28	5	MYOF
NR4A12	5.72e-33	0.499351	0.912	0.678	1.46e-28	5	NR4A1
FLNA2	9.56e-33	0.393805	0.898	0.625	2.44e-28	5	FLNA
LMO2	9.81e-33	0.300295	0.698	0.394	2.51e-28	5	LMO2
PPP1CA	1.06e-32	0.321242	0.847	0.602	2.71e-28	5	PPP1CA
PLXNC1	1.26e-32	0.307978	0.613	0.319	3.23e-28	5	PLXNC1
SLC25A6	1.53e-32	0.339868	0.986	0.864	3.9e-28	5	SLC25A6
PIK3CG	1.68e-32	0.309873	0.486	0.224	4.29e-28	5	PIK3CG
LRRFIP12	2.29e-32	0.383417	0.975	0.821	5.86e-28	5	LRRFIP1
ATP6V0C	3.45e-32	0.330102	0.992	0.88	8.82e-28	5	ATP6V0C
NINJ12	3.48e-32	0.408702	0.944	0.682	8.89e-28	5	NINJ1
SRSF51	4.36e-32	0.491137	0.952	0.832	1.11e-27	5	SRSF5
GNS1	6.18e-32	0.327064	0.734	0.423	1.58e-27	5	GNS
RIN31	1.04e-31	0.347816	0.72	0.44	2.67e-27	5	RIN3
DEDD2	1.1e-31	0.33863	0.684	0.406	2.8e-27	5	DEDD2
CARD161	1.85e-31	0.354288	0.893	0.65	4.72e-27	5	CARD16
MCOLN1	2.12e-31	0.313109	0.641	0.34	5.41e-27	5	MCOLN1
ADGRE5	2.28e-31	0.344825	0.91	0.692	5.83e-27	5	ADGRE5
RALB	2.41e-31	0.269052	0.585	0.315	6.15e-27	5	RALB
CASP11	3.51e-31	0.326731	0.873	0.556	8.96e-27	5	CASP1
SLC8B1	3.67e-31	0.394812	0.486	0.23	9.38e-27	5	SLC8B1
FBP1	4.87e-31	0.417962	0.59	0.325	1.25e-26	5	FBP1
TRAF3IP3	5.15e-31	0.257773	0.54	0.256	1.32e-26	5	TRAF3IP3
ARRB21	6.13e-31	0.314634	0.867	0.622	1.57e-26	5	ARRB2
RBBP8	8.91e-31	0.343303	0.412	0.18	2.28e-26	5	RBBP8
G0S22	9.11e-31	0.589964	0.828	0.589	2.33e-26	5	G0S2
RGS19	1.04e-30	0.336984	0.692	0.428	2.66e-26	5	RGS19
TPM3	1.22e-30	0.327979	0.994	0.898	3.11e-26	5	TPM3
UQCRB	1.73e-30	0.318243	0.966	0.896	4.43e-26	5	UQCRB
MT2A1	2.11e-30	0.564641	0.927	0.688	5.38e-26	5	MT2A
PFDN5	2.35e-30	0.279583	0.977	0.947	6e-26	5	PFDN5
TFRC	3.34e-30	0.449042	0.562	0.301	8.55e-26	5	TFRC
NFATC1	6.77e-30	0.253285	0.418	0.182	1.73e-25	5	NFATC1
CALHM61	8.52e-30	0.390535	0.912	0.676	2.18e-25	5	CALHM6
TMEM176B1	9.01e-30	0.346984	0.63	0.312	2.3e-25	5	TMEM176B
ZEB22	9.24e-30	0.413004	0.969	0.747	2.36e-25	5	ZEB2
BTK	9.94e-30	0.263292	0.582	0.323	2.54e-25	5	BTK
S100A62	1.1e-29	0.378409	0.96	0.82	2.81e-25	5	S100A6
FAM89B	1.15e-29	0.264785	0.613	0.332	2.94e-25	5	FAM89B
GRK2	1.22e-29	0.279928	0.768	0.493	3.11e-25	5	GRK2
CD300A	1.23e-29	0.331583	0.706	0.425	3.15e-25	5	CD300A
WSB11	1.55e-29	0.371057	0.96	0.77	3.95e-25	5	WSB1
RNASET2	1.79e-29	0.310241	0.977	0.786	4.59e-25	5	RNASET2
GRK3	2.18e-29	0.289265	0.624	0.355	5.59e-25	5	GRK3
ERICH1	2.4e-29	0.273951	0.593	0.319	6.14e-25	5	ERICH1
SMAD2	2.5e-29	0.386118	0.497	0.251	6.38e-25	5	SMAD2
PTPN18	4.68e-29	0.282052	0.624	0.362	1.2e-24	5	PTPN18
GRINA2	7.28e-29	0.335169	0.757	0.496	1.86e-24	5	GRINA
ICAM3	7.32e-29	0.287929	0.754	0.447	1.87e-24	5	ICAM3
VAMP5	8.39e-29	0.411758	0.833	0.563	2.15e-24	5	VAMP5
MMP24OS	8.6e-29	0.268974	0.658	0.377	2.2e-24	5	MMP24OS
ARL6IP5	1.44e-28	0.371602	0.921	0.707	3.67e-24	5	ARL6IP5
VPS29	1.6e-28	0.276539	0.816	0.557	4.09e-24	5	VPS29
GNB2	3.2e-28	0.286921	0.867	0.62	8.18e-24	5	GNB2
SSH2	5.53e-28	0.255906	0.602	0.34	1.41e-23	5	SSH2
C9orf721	6.62e-28	0.346238	0.718	0.466	1.69e-23	5	C9orf72
RARA1	1e-27	0.29294	0.672	0.41	2.56e-23	5	RARA
RAC2	1.06e-27	0.283586	0.87	0.662	2.71e-23	5	RAC2
PTGES3	1.7e-27	0.34779	0.901	0.736	4.34e-23	5	PTGES3
KCNAB2	3.26e-27	0.338411	0.599	0.359	8.32e-23	5	KCNAB2
ZFAND52	6.95e-27	0.500587	0.958	0.781	1.78e-22	5	ZFAND5
TENT5A	7.02e-27	0.294312	0.525	0.266	1.8e-22	5	TENT5A
MAP3K1	1.01e-26	0.268288	0.576	0.319	2.58e-22	5	MAP3K1
IQSEC11	1.18e-26	0.270662	0.61	0.35	3.01e-22	5	IQSEC1
TAF10	1.22e-26	0.286944	0.864	0.645	3.11e-22	5	TAF10
ABRACL	1.28e-26	0.34747	0.828	0.607	3.27e-22	5	ABRACL
IRF7	1.28e-26	0.507219	0.641	0.403	3.27e-22	5	IRF7
THEMIS21	1.56e-26	0.299989	0.89	0.637	3.99e-22	5	THEMIS2
CYBB2	2.59e-26	0.31312	0.96	0.661	6.62e-22	5	CYBB
PLAUR2	2.75e-26	0.359815	0.946	0.744	7.03e-22	5	PLAUR
B4GALT51	3.55e-26	0.293444	0.605	0.339	9.08e-22	5	B4GALT5
SLC31A21	4.34e-26	0.373091	0.754	0.516	1.11e-21	5	SLC31A2
TBXAS1	4.61e-26	0.282268	0.726	0.448	1.18e-21	5	TBXAS1
UNC93B1	5.62e-26	0.276327	0.661	0.401	1.44e-21	5	UNC93B1
C5AR21	5.82e-26	0.354991	0.373	0.154	1.49e-21	5	C5AR2
SLFN51	6.43e-26	0.251895	0.435	0.195	1.64e-21	5	SLFN5
LAPTM51	8.01e-26	0.275445	0.989	0.89	2.05e-21	5	LAPTM5
TNFRSF14	9.29e-26	0.285086	0.777	0.536	2.37e-21	5	TNFRSF14
SLC16A31	9.94e-26	0.259308	0.692	0.417	2.54e-21	5	SLC16A3
PPDPF	1.23e-25	0.288372	0.788	0.553	3.15e-21	5	PPDPF
METRNL2	1.26e-25	0.387031	0.932	0.786	3.23e-21	5	METRNL
GMFG	1.51e-25	0.287437	0.941	0.798	3.86e-21	5	GMFG
GSTO11	1.66e-25	0.318095	0.884	0.691	4.25e-21	5	GSTO1
SP110	1.86e-25	0.297201	0.768	0.523	4.76e-21	5	SP110
PYCARD	2.04e-25	0.296167	0.918	0.743	5.22e-21	5	PYCARD
PGK11	2.68e-25	0.285343	0.944	0.747	6.85e-21	5	PGK1
CAPNS1	3.06e-25	0.288331	0.816	0.587	7.83e-21	5	CAPNS1
VPS35	4.62e-25	0.290484	0.754	0.521	1.18e-20	5	VPS35
PFN1	4.92e-25	0.254523	0.983	0.959	1.26e-20	5	PFN1
RBX1	6.73e-25	0.292841	0.822	0.59	1.72e-20	5	RBX1
SRI	6.96e-25	0.262798	0.726	0.468	1.78e-20	5	SRI
CCT5	1e-24	0.263104	0.788	0.555	2.56e-20	5	CCT5
OSER1	1.84e-24	0.312352	0.698	0.468	4.71e-20	5	OSER1
CD861	2.05e-24	0.294265	0.839	0.559	5.23e-20	5	CD86
TUT7	2.21e-24	0.323571	0.613	0.372	5.65e-20	5	TUT7
RNF144B1	2.25e-24	0.547389	0.72	0.49	5.74e-20	5	RNF144B
TTYH2	3.81e-24	0.254553	0.432	0.218	9.75e-20	5	TTYH2
RHOB2	4.35e-24	0.311802	0.757	0.491	1.11e-19	5	RHOB
ITGA4	4.39e-24	0.322381	0.847	0.612	1.12e-19	5	ITGA4
SERP11	4.72e-24	0.260478	0.977	0.882	1.21e-19	5	SERP1
STX111	4.97e-24	0.343124	0.921	0.715	1.27e-19	5	STX11
TACC11	5.05e-24	0.364345	0.782	0.573	1.29e-19	5	TACC1
KYNU2	6.17e-24	0.257052	0.703	0.431	1.58e-19	5	KYNU
DOK2	6.53e-24	0.275226	0.726	0.459	1.67e-19	5	DOK2
ELOB1	9.14e-24	0.252809	0.958	0.798	2.34e-19	5	ELOB
ARL6IP4	9.41e-24	0.281285	0.91	0.703	2.4e-19	5	ARL6IP4
CERT1	1.55e-23	0.256685	0.653	0.406	3.97e-19	5	CERT1
CAPZB	2.21e-23	0.275927	0.924	0.73	5.66e-19	5	CAPZB
TRIM38	4.45e-23	0.29433	0.706	0.455	1.14e-18	5	TRIM38
TAOK3	4.85e-23	0.297391	0.822	0.602	1.24e-18	5	TAOK3
RNF2131	6.73e-23	0.364666	0.845	0.624	1.72e-18	5	RNF213
MYD88	8.62e-23	0.284612	0.698	0.46	2.2e-18	5	MYD88
LINC008771	1.27e-22	0.281612	0.565	0.32	3.24e-18	5	LINC00877
TMBIM4	1.76e-22	0.269293	0.884	0.691	4.49e-18	5	TMBIM4
EMILIN21	1.8e-22	0.250374	0.72	0.448	4.61e-18	5	EMILIN2
NFKBIZ1	3.92e-22	0.31816	0.845	0.593	1e-17	5	NFKBIZ
LIMD2	5.02e-22	0.279635	0.881	0.687	1.28e-17	5	LIMD2
ITGB22	6.12e-22	0.25598	0.975	0.828	1.56e-17	5	ITGB2
RNH1	1.02e-21	0.258497	0.893	0.682	2.6e-17	5	RNH1
CLEC7A1	2.01e-21	0.275987	0.89	0.654	5.13e-17	5	CLEC7A
PSMB9	2.8e-21	0.293895	0.91	0.739	7.15e-17	5	PSMB9
SEC11A	3.02e-21	0.270233	0.918	0.728	7.72e-17	5	SEC11A
KLF3	5.49e-21	0.282428	0.715	0.471	1.4e-16	5	KLF3
CHSY11	7.85e-21	0.26076	0.415	0.212	2.01e-16	5	CHSY1
IER52	9.93e-21	0.262624	0.879	0.658	2.54e-16	5	IER5
DOCK2	1.61e-20	0.254342	0.76	0.544	4.11e-16	5	DOCK2
RPS4Y12	2.5e-20	0.329712	0.562	0.307	6.38e-16	5	RPS4Y1
MGLL	3.69e-20	0.257829	0.384	0.189	9.43e-16	5	MGLL
LGALS9	1.88e-19	0.252577	0.822	0.605	4.82e-15	5	LGALS9
SLC35E3	1.91e-19	0.269048	0.342	0.165	4.89e-15	5	SLC35E3
BLOC1S1	8.13e-19	0.256476	0.873	0.698	2.08e-14	5	BLOC1S1
RIOK31	8.44e-19	0.250894	0.703	0.492	2.16e-14	5	RIOK3
LTA4H2	9.11e-19	0.262699	0.624	0.404	2.33e-14	5	LTA4H
GBP4	1.35e-18	0.266731	0.59	0.352	3.44e-14	5	GBP4
PTPRE1	1.61e-18	0.278507	0.89	0.725	4.12e-14	5	PTPRE
UBC	1.98e-18	0.359823	0.994	0.977	5.05e-14	5	UBC
SLC8A1	1.08e-17	0.279826	0.698	0.465	2.76e-13	5	SLC8A1
BIRC3	1.13e-17	0.299299	0.862	0.664	2.9e-13	5	BIRC3
AVPI11	2.44e-17	0.259754	0.48	0.283	6.24e-13	5	AVPI1
WAC	5.52e-17	0.260768	0.794	0.586	1.41e-12	5	WAC
MGAT11	6.08e-17	0.260222	0.907	0.709	1.55e-12	5	MGAT1
SH3BGRL	1.05e-16	0.26866	0.87	0.76	2.67e-12	5	SH3BGRL
AKIRIN2	1.09e-16	0.287538	0.828	0.636	2.78e-12	5	AKIRIN2
GABARAPL11	3.08e-16	0.262821	0.799	0.595	7.87e-12	5	GABARAPL1
TLN1	3.09e-16	0.262511	0.887	0.729	7.9e-12	5	TLN1
M6PR	4.62e-16	0.273757	0.802	0.614	1.18e-11	5	M6PR
MIR22HG1	1.8e-14	0.254341	0.579	0.397	4.6e-10	5	MIR22HG
DNAJB11	1.82e-14	0.277969	0.946	0.825	4.66e-10	5	DNAJB1
DNAAF11	3.75e-14	0.304791	0.345	0.179	9.58e-10	5	DNAAF1
HSP90AA11	5.3e-14	0.271043	0.997	0.979	1.35e-09	5	HSP90AA1
CLEC2B	1.08e-13	0.30657	0.853	0.667	2.77e-09	5	CLEC2B
TGM2	1.26e-13	0.349303	0.294	0.157	3.23e-09	5	TGM2
ARL4A1	2.04e-12	0.303919	0.785	0.643	5.22e-08	5	ARL4A
CRIP11	3.86e-12	0.317481	0.879	0.732	9.87e-08	5	CRIP1
HSPA1A2	2.37e-10	0.298934	0.958	0.889	6.05e-06	5	HSPA1A
VMO1	1.63e-06	0.250181	0.311	0.212	0.0417333	5	VMO1
FOLR3	6e-149	0.775949	0.448	0.054	1.53e-144	6	FOLR3
FCN13	3.36e-86	0.799447	0.979	0.452	8.58e-82	6	FCN1
S100A92	3.69e-73	0.670756	0.957	0.509	9.43e-69	6	S100A9
RPS4Y13	1.88e-72	0.687056	0.756	0.295	4.81e-68	6	RPS4Y1
WARS2	2.51e-67	1.09056	0.841	0.545	6.43e-63	6	WARS
APOBEC3A3	2.82e-67	1.05341	0.655	0.253	7.21e-63	6	APOBEC3A
MAFB4	4.03e-64	0.966145	0.918	0.6	1.03e-59	6	MAFB
SLC11A12	2.41e-62	0.701278	0.793	0.339	6.15e-58	6	SLC11A1
PHLDA11	2.44e-58	0.919342	0.68	0.313	6.23e-54	6	PHLDA1
PPIF2	3.14e-58	0.833764	0.881	0.624	8.02e-54	6	PPIF
FLNA3	2.33e-57	0.656987	0.89	0.627	5.97e-53	6	FLNA
OLR12	6.89e-56	0.718556	0.768	0.363	1.76e-51	6	OLR1
SLC43A22	1.1e-55	0.655646	0.802	0.466	2.82e-51	6	SLC43A2
TYMP2	2.55e-55	0.651398	0.951	0.832	6.52e-51	6	TYMP
PSAP3	4.89e-55	0.531872	0.994	0.874	1.25e-50	6	PSAP
BRI32	3.14e-53	0.509025	0.97	0.845	8.03e-49	6	BRI3
CTSS2	1.88e-52	0.522141	0.997	0.912	4.8e-48	6	CTSS
CD931	4.07e-52	0.761978	0.707	0.376	1.04e-47	6	CD93
LYZ2	5.76e-51	0.591811	1	0.895	1.47e-46	6	LYZ
VCAN2	6.47e-50	0.448155	0.68	0.271	1.65e-45	6	VCAN
CEBPB2	8.36e-48	0.524811	0.985	0.824	2.14e-43	6	CEBPB
S100A122	1.53e-46	0.357729	0.57	0.206	3.91e-42	6	S100A12
CD300E3	2.78e-46	0.490167	0.683	0.303	7.12e-42	6	CD300E
GPCPD12	2.73e-45	0.577487	0.829	0.575	6.97e-41	6	GPCPD1
FTH12	1.86e-44	0.377063	1	0.999	4.74e-40	6	FTH1
COTL12	2.64e-44	0.450608	0.976	0.886	6.74e-40	6	COTL1
THBS11	3.23e-44	0.560191	0.595	0.235	8.27e-40	6	THBS1
DDX3Y1	4.46e-44	0.457349	0.588	0.246	1.14e-39	6	DDX3Y
EMP33	6.22e-44	0.524612	0.966	0.827	1.59e-39	6	EMP3
MT-ND11	6.56e-43	0.414901	1	0.974	1.68e-38	6	MT-ND1
TSPO3	3.14e-42	0.47762	0.93	0.712	8.02e-38	6	TSPO
IFI304	4.15e-42	0.44902	0.997	0.879	1.06e-37	6	IFI30
GABARAP	1.02e-41	0.359434	0.982	0.923	2.6e-37	6	GABARAP
SH3BGRL31	2.77e-41	0.413474	0.994	0.968	7.09e-37	6	SH3BGRL3
CSTA2	6.2e-41	0.479436	0.838	0.511	1.59e-36	6	CSTA
CD442	2.23e-40	0.524756	0.939	0.784	5.7e-36	6	CD44
OAZ12	2.37e-39	0.314099	0.994	0.981	6.06e-35	6	OAZ1
TNFRSF1B2	9.13e-39	0.471633	0.93	0.748	2.33e-34	6	TNFRSF1B
CYBB3	1.07e-38	0.456597	0.927	0.665	2.73e-34	6	CYBB
TGM21	1.14e-38	0.762095	0.399	0.15	2.92e-34	6	TGM2
AP1S21	2.88e-38	0.488161	0.887	0.715	7.36e-34	6	AP1S2
TLE31	5.93e-38	0.546928	0.662	0.376	1.52e-33	6	TLE3
S100A43	5.81e-37	0.460632	0.985	0.838	1.49e-32	6	S100A4
RPS91	6.85e-37	0.291779	1	0.991	1.75e-32	6	RPS9
IL6R1	2.58e-36	0.614923	0.662	0.406	6.6e-32	6	IL6R
GSTO12	3.53e-36	0.473572	0.878	0.692	9.02e-32	6	GSTO1
SOD22	4.91e-36	0.422392	0.994	0.852	1.26e-31	6	SOD2
ATP2B12	1.4e-35	0.597624	0.918	0.746	3.57e-31	6	ATP2B1
S100A63	1.8e-35	0.450191	0.985	0.819	4.61e-31	6	S100A6
DMXL22	3.66e-35	0.472515	0.668	0.362	9.36e-31	6	DMXL2
MAP2K31	4.82e-35	0.476461	0.753	0.504	1.23e-30	6	MAP2K3
IL1RN1	5.38e-35	0.578146	0.558	0.257	1.38e-30	6	IL1RN
NCF22	7.06e-35	0.429519	0.838	0.578	1.8e-30	6	NCF2
PABPC11	2.47e-34	0.341988	1	0.96	6.3e-30	6	PABPC1
TIMP13	4.65e-34	0.439182	0.976	0.773	1.19e-29	6	TIMP1
LAPTM52	1.11e-33	0.38357	0.988	0.891	2.85e-29	6	LAPTM5
ATP13A31	1.79e-33	0.501842	0.726	0.45	4.57e-29	6	ATP13A3
ZBTB7A2	1.8e-33	0.545247	0.723	0.495	4.6e-29	6	ZBTB7A
CDKN1A1	6.75e-33	0.536573	0.835	0.624	1.73e-28	6	CDKN1A
CTNNB12	8.6e-33	0.440869	0.893	0.677	2.2e-28	6	CTNNB1
B4GALT52	1.32e-32	0.423799	0.619	0.34	3.37e-28	6	B4GALT5
S100A112	1.36e-32	0.320243	0.991	0.938	3.48e-28	6	S100A11
C5AR12	1.46e-32	0.268444	0.912	0.53	3.73e-28	6	C5AR1
ANXA22	2.39e-32	0.426629	0.905	0.684	6.1e-28	6	ANXA2
THBD2	2.49e-32	0.536838	0.616	0.319	6.37e-28	6	THBD
LGALS2	7.94e-32	0.446836	0.848	0.558	2.03e-27	6	LGALS2
LPCAT11	8.01e-32	0.388984	0.652	0.364	2.05e-27	6	LPCAT1
NAMPT2	1.39e-31	0.29192	0.991	0.866	3.55e-27	6	NAMPT
SERPINA13	1.68e-31	0.377512	0.927	0.672	4.3e-27	6	SERPINA1
ZBTB431	2.7e-31	0.511138	0.613	0.351	6.9e-27	6	ZBTB43
CYP1B11	1.26e-30	0.830763	0.332	0.12	3.22e-26	6	CYP1B1
APLP22	4.16e-30	0.433984	0.875	0.695	1.06e-25	6	APLP2
ITGAX1	4.68e-30	0.495362	0.866	0.617	1.2e-25	6	ITGAX
NINJ13	6.8e-30	0.405148	0.875	0.689	1.74e-25	6	NINJ1
IER33	2.27e-29	0.59767	0.872	0.638	5.81e-25	6	IER3
FGR3	7.07e-29	0.41342	0.79	0.553	1.81e-24	6	FGR
SLC2A32	2.03e-28	0.464495	0.845	0.587	5.19e-24	6	SLC2A3
UBE2R22	2.18e-28	0.428424	0.811	0.622	5.57e-24	6	UBE2R2
LRG1	2.2e-28	0.425744	0.348	0.132	5.61e-24	6	LRG1
METRNL3	3.89e-28	0.350234	0.954	0.786	9.94e-24	6	METRNL
LUCAT11	4.26e-28	0.388437	0.543	0.271	1.09e-23	6	LUCAT1
ACTR21	9.7e-28	0.355009	0.945	0.842	2.48e-23	6	ACTR2
PLEKHO2	2.27e-27	0.481776	0.561	0.337	5.79e-23	6	PLEKHO2
ITGA52	4.7e-27	0.436998	0.421	0.194	1.2e-22	6	ITGA5
SEMA6B1	5.7e-27	0.258328	0.314	0.114	1.46e-22	6	SEMA6B
CCRL22	2.36e-26	0.385555	0.716	0.456	6.04e-22	6	CCRL2
SH2B3	4.55e-26	0.363882	0.726	0.506	1.16e-21	6	SH2B3
MGAT12	8.07e-26	0.38717	0.902	0.71	2.06e-21	6	MGAT1
IRF2BP21	1.63e-25	0.436596	0.79	0.632	4.18e-21	6	IRF2BP2
HSBP11	1.88e-25	0.346186	0.805	0.63	4.81e-21	6	HSBP1
LGALS32	4.83e-25	0.329761	0.927	0.723	1.24e-20	6	LGALS3
UPP12	6.94e-25	0.344369	0.768	0.524	1.77e-20	6	UPP1
SAT12	1.18e-24	0.338329	1	0.977	3.01e-20	6	SAT1
ANPEP1	1.92e-24	0.388314	0.506	0.266	4.9e-20	6	ANPEP
ZEB23	2e-24	0.412382	0.93	0.751	5.11e-20	6	ZEB2
MARCKS2	2.38e-24	0.511552	0.838	0.692	6.09e-20	6	MARCKS
SLC25A372	2.49e-24	0.3135	0.674	0.423	6.37e-20	6	SLC25A37
CSF3R1	2.88e-24	0.299049	0.723	0.478	7.36e-20	6	CSF3R
SNN2	9.17e-24	0.375074	0.659	0.445	2.34e-19	6	SNN
TKT3	9.49e-24	0.359904	0.905	0.762	2.43e-19	6	TKT
TRIM25	1.23e-23	0.307748	0.381	0.176	3.14e-19	6	TRIM25
PNPLA81	2.99e-23	0.330925	0.793	0.565	7.65e-19	6	PNPLA8
PRKAG21	3.25e-23	0.441722	0.622	0.389	8.31e-19	6	PRKAG2
LIMS12	4.33e-23	0.299637	0.893	0.689	1.11e-18	6	LIMS1
ARL8B2	8.45e-23	0.365064	0.723	0.53	2.16e-18	6	ARL8B
CPD1	1.14e-22	0.27345	0.503	0.263	2.92e-18	6	CPD
EMILIN22	1.22e-22	0.357223	0.674	0.452	3.12e-18	6	EMILIN2
NFAM11	1.27e-22	0.308732	0.454	0.237	3.25e-18	6	NFAM1
LITAF2	1.32e-22	0.310613	0.936	0.822	3.37e-18	6	LITAF
CAMKK21	1.43e-22	0.272037	0.424	0.214	3.67e-18	6	CAMKK2
EIF4G2	1.64e-22	0.344448	0.881	0.784	4.19e-18	6	EIF4G2
NEAT12	1.87e-22	0.330834	1	0.94	4.78e-18	6	NEAT1
TMEM170B1	2.45e-22	0.318146	0.457	0.238	6.26e-18	6	TMEM170B
LFNG1	2.49e-22	0.374668	0.591	0.385	6.37e-18	6	LFNG
LCP11	3.15e-22	0.304455	0.948	0.898	8.06e-18	6	LCP1
ZNFX1	3.3e-22	0.296575	0.5	0.29	8.43e-18	6	ZNFX1
DYNC1H11	3.37e-22	0.438928	0.762	0.564	8.61e-18	6	DYNC1H1
BACH11	3.99e-22	0.428093	0.765	0.578	1.02e-17	6	BACH1
HIF1A2	5.08e-22	0.460316	0.741	0.592	1.3e-17	6	HIF1A
EIF4A1	5.14e-22	0.251987	0.991	0.933	1.31e-17	6	EIF4A1
LILRB22	7.3e-22	0.250847	0.765	0.511	1.87e-17	6	LILRB2
FGD41	1.06e-21	0.376191	0.659	0.446	2.71e-17	6	FGD4
HMGA1	1.11e-21	0.402256	0.665	0.456	2.85e-17	6	HMGA1
STXBP23	1.87e-21	0.32539	0.716	0.501	4.77e-17	6	STXBP2
ASAH12	2.44e-21	0.289317	0.945	0.773	6.23e-17	6	ASAH1
ATP6V1F1	2.95e-21	0.319526	0.869	0.718	7.54e-17	6	ATP6V1F
DAZAP21	3.06e-21	0.342078	0.838	0.678	7.82e-17	6	DAZAP2
ADA21	4.17e-21	0.363295	0.771	0.605	1.07e-16	6	ADA2
SPATA132	5.98e-21	0.319928	0.5	0.272	1.53e-16	6	SPATA13
SERPINB91	5.98e-21	0.401967	0.854	0.692	1.53e-16	6	SERPINB9
MYO1G3	8.41e-21	0.333751	0.61	0.376	2.15e-16	6	MYO1G
TPRA1	1.43e-20	0.29352	0.402	0.209	3.66e-16	6	TPRA1
ANXA51	1.51e-20	0.295748	0.954	0.821	3.86e-16	6	ANXA5
RHOQ1	1.61e-20	0.321657	0.805	0.602	4.1e-16	6	RHOQ
SLC17A5	2.62e-20	0.32647	0.317	0.145	6.69e-16	6	SLC17A5
GPR1321	2.84e-20	0.303804	0.527	0.316	7.25e-16	6	GPR132
ARHGDIA	4.47e-20	0.343839	0.808	0.672	1.14e-15	6	ARHGDIA
LYN2	5.26e-20	0.295647	0.857	0.711	1.35e-15	6	LYN
MPEG12	6.84e-20	0.315448	0.841	0.626	1.75e-15	6	MPEG1
SLC9A3R1	1.64e-19	0.355726	0.482	0.277	4.19e-15	6	SLC9A3R1
LCP22	1.85e-19	0.299262	0.814	0.628	4.73e-15	6	LCP2
STK40	2.25e-19	0.289707	0.415	0.229	5.75e-15	6	STK40
CKAP42	3.12e-19	0.263819	0.329	0.146	7.97e-15	6	CKAP4
ACOT91	3.4e-19	0.300576	0.637	0.448	8.68e-15	6	ACOT9
ACSL12	4e-19	0.256742	0.777	0.523	1.02e-14	6	ACSL1
KYNU3	4.01e-19	0.365517	0.637	0.437	1.03e-14	6	KYNU
PRKCB1	5.64e-19	0.319788	0.686	0.501	1.44e-14	6	PRKCB
ATP6V0D11	5.8e-19	0.326506	0.799	0.674	1.48e-14	6	ATP6V0D1
SERPINB11	9.82e-19	0.34026	0.918	0.788	2.51e-14	6	SERPINB1
EFHD21	9.94e-19	0.280075	0.915	0.827	2.54e-14	6	EFHD2
CCR11	1.1e-18	0.452575	0.454	0.258	2.82e-14	6	CCR1
SLC43A31	1.18e-18	0.290739	0.43	0.242	3.02e-14	6	SLC43A3
MOB3A	1.31e-18	0.325201	0.598	0.414	3.35e-14	6	MOB3A
IQSEC12	1.57e-18	0.327482	0.552	0.356	4.01e-14	6	IQSEC1
C16orf72	3.65e-18	0.327268	0.543	0.371	9.33e-14	6	C16orf72
EHD12	4.24e-18	0.30116	0.68	0.45	1.08e-13	6	EHD1
LACTB1	5.95e-18	0.384231	0.64	0.469	1.52e-13	6	LACTB
MALT11	6.42e-18	0.37965	0.64	0.46	1.64e-13	6	MALT1
FOXO31	1.14e-17	0.29005	0.704	0.49	2.91e-13	6	FOXO3
FCGR1A1	1.5e-17	0.286731	0.46	0.254	3.82e-13	6	FCGR1A
MAP3K81	1.85e-17	0.36903	0.811	0.645	4.73e-13	6	MAP3K8
RIOK32	2.75e-17	0.337832	0.68	0.495	7.04e-13	6	RIOK3
CRK1	3.38e-17	0.321645	0.534	0.349	8.63e-13	6	CRK
SLC7A72	3.49e-17	0.262232	0.655	0.436	8.92e-13	6	SLC7A7
SULF21	3.93e-17	0.316298	0.521	0.337	1e-12	6	SULF2
LRP11	4.25e-17	0.266987	0.579	0.36	1.09e-12	6	LRP1
CTSL1	6.15e-17	0.361828	0.649	0.432	1.57e-12	6	CTSL
EHBP1L12	6.4e-17	0.265324	0.646	0.46	1.63e-12	6	EHBP1L1
RBM471	1.2e-16	0.321771	0.652	0.483	3.06e-12	6	RBM47
NOTCH2	1.21e-16	0.309722	0.567	0.389	3.1e-12	6	NOTCH2
GBP22	1.32e-16	0.327976	0.698	0.513	3.37e-12	6	GBP2
FERMT31	1.56e-16	0.316253	0.695	0.548	3.98e-12	6	FERMT3
ZNF385A	2e-16	0.355848	0.588	0.428	5.11e-12	6	ZNF385A
ATP6V1B21	2.6e-16	0.277193	0.692	0.487	6.66e-12	6	ATP6V1B2
CAPN21	4.21e-16	0.297621	0.543	0.359	1.08e-11	6	CAPN2
RAB311	6.18e-16	0.276565	0.756	0.595	1.58e-11	6	RAB31
STAT1	7.38e-16	0.362109	0.692	0.536	1.89e-11	6	STAT1
GNS2	9.15e-16	0.295439	0.619	0.433	2.34e-11	6	GNS
PSME2	1.11e-15	0.29726	0.872	0.779	2.83e-11	6	PSME2
CHST152	1.17e-15	0.260104	0.418	0.237	3e-11	6	CHST15
PRELID12	1.84e-15	0.262333	0.832	0.733	4.69e-11	6	PRELID1
TNFAIP21	2.01e-15	0.349153	0.79	0.605	5.14e-11	6	TNFAIP2
ADGRE22	2.05e-15	0.323779	0.555	0.384	5.23e-11	6	ADGRE2
TNFSF14	2.05e-15	0.269919	0.296	0.137	5.25e-11	6	TNFSF14
KCTD201	2.51e-15	0.321788	0.546	0.385	6.41e-11	6	KCTD20
FOSL22	8.47e-15	0.262643	0.905	0.742	2.17e-10	6	FOSL2
CCT51	9.02e-15	0.298885	0.695	0.563	2.31e-10	6	CCT5
CNIH11	9.43e-15	0.27779	0.555	0.393	2.41e-10	6	CNIH1
CD362	9.52e-15	0.259741	0.558	0.363	2.43e-10	6	CD36
GUK1	9.8e-15	0.267902	0.845	0.759	2.5e-10	6	GUK1
[truncated: 2,758 more rows]
