# Supplementary material for: Landscape of Immune Cells Heterogeneity in Liver Transplantation by Single-Cell RNA Sequencing Analysis
Source: Front Immunol. 2022 May 10;13:890019. doi: 10.3389/fimmu.2022.890019 (PMC9127089; doi:10.3389/fimmu.2022.890019)
Supplement: Supplementary file 16 [file Table_9.xlsx]

## Sheet: Sheet1
known markers of myeloid cells
cell	marker
DC	CD1C
DC	CLEC9A
kupffer cell	MARCO
kupffer cell	TIMD4
kupffer cell	CD5L
kupffer cell	VCAM1
macrophage	CD14
macrophage	CD163
MDSC	CD45
MDSC	CD11b
MDSC	HLA-DR-
MDSC	CD33(+/-)
MDSC	CD15(G);CD14(M)
Mono	CD14
