# Supplementary material for: Landscape of Immune Cells Heterogeneity in Liver Transplantation by Single-Cell RNA Sequencing Analysis
Source: Front Immunol. 2022 May 10;13:890019. doi: 10.3389/fimmu.2022.890019 (PMC9127089; doi:10.3389/fimmu.2022.890019)
Supplement: Supplementary file 17 [file Table_10.xlsx]

## Sheet: TableS10 cellchat result of T a
cellchat result of T and Myeloid cell groups
	source	target	ligand	receptor	prob	pval	interaction_name	interaction_name_2	pathway_name	annotation	evidence
1	CD4T_1	DC_1	TGFB1	TGFbR1_R2	0.00379257	0	TGFB1_TGFBR1_TGFBR2	TGFB1 - (TGFBR1+TGFBR2)	TGFb	Secreted Signaling	KEGG: hsa04350
2	CD4T_2	DC_1	TGFB1	TGFbR1_R2	0.0038881	0	TGFB1_TGFBR1_TGFBR2	TGFB1 - (TGFBR1+TGFBR2)	TGFb	Secreted Signaling	KEGG: hsa04350
3	CD4T_3	DC_1	TGFB1	TGFbR1_R2	0.00380478	0	TGFB1_TGFBR1_TGFBR2	TGFB1 - (TGFBR1+TGFBR2)	TGFb	Secreted Signaling	KEGG: hsa04350
4	CD4T_4	DC_1	TGFB1	TGFbR1_R2	0.00329247	0	TGFB1_TGFBR1_TGFBR2	TGFB1 - (TGFBR1+TGFBR2)	TGFb	Secreted Signaling	KEGG: hsa04350
5	CD8T_1	DC_1	TGFB1	TGFbR1_R2	0.00423242	0	TGFB1_TGFBR1_TGFBR2	TGFB1 - (TGFBR1+TGFBR2)	TGFb	Secreted Signaling	KEGG: hsa04350
6	CD8T_2	DC_1	TGFB1	TGFbR1_R2	0.00444939	0	TGFB1_TGFBR1_TGFBR2	TGFB1 - (TGFBR1+TGFBR2)	TGFb	Secreted Signaling	KEGG: hsa04350
7	CD8T_3	DC_1	TGFB1	TGFbR1_R2	0.00399404	0	TGFB1_TGFBR1_TGFBR2	TGFB1 - (TGFBR1+TGFBR2)	TGFb	Secreted Signaling	KEGG: hsa04350
8	CD8T_4	DC_1	TGFB1	TGFbR1_R2	0.00405552	0	TGFB1_TGFBR1_TGFBR2	TGFB1 - (TGFBR1+TGFBR2)	TGFb	Secreted Signaling	KEGG: hsa04350
9	CD8T_5	DC_1	TGFB1	TGFbR1_R2	0.00165771	0	TGFB1_TGFBR1_TGFBR2	TGFB1 - (TGFBR1+TGFBR2)	TGFb	Secreted Signaling	KEGG: hsa04350
10	CD8T_6	DC_1	TGFB1	TGFbR1_R2	0.00121107	0	TGFB1_TGFBR1_TGFBR2	TGFB1 - (TGFBR1+TGFBR2)	TGFb	Secreted Signaling	KEGG: hsa04350
11	CD8T_7	DC_1	TGFB1	TGFbR1_R2	0.00270329	0	TGFB1_TGFBR1_TGFBR2	TGFB1 - (TGFBR1+TGFBR2)	TGFb	Secreted Signaling	KEGG: hsa04350
12	DC_1	DC_1	TGFB1	TGFbR1_R2	0.00364026	0	TGFB1_TGFBR1_TGFBR2	TGFB1 - (TGFBR1+TGFBR2)	TGFb	Secreted Signaling	KEGG: hsa04350
13	DC_2	DC_1	TGFB1	TGFbR1_R2	0.00360401	0	TGFB1_TGFBR1_TGFBR2	TGFB1 - (TGFBR1+TGFBR2)	TGFb	Secreted Signaling	KEGG: hsa04350
14	DC_3	DC_1	TGFB1	TGFbR1_R2	0.00316087	0	TGFB1_TGFBR1_TGFBR2	TGFB1 - (TGFBR1+TGFBR2)	TGFb	Secreted Signaling	KEGG: hsa04350
15	DC_4	DC_1	TGFB1	TGFbR1_R2	0.00287924	0	TGFB1_TGFBR1_TGFBR2	TGFB1 - (TGFBR1+TGFBR2)	TGFb	Secreted Signaling	KEGG: hsa04350
16	DC_5	DC_1	TGFB1	TGFbR1_R2	0.00107916	0	TGFB1_TGFBR1_TGFBR2	TGFB1 - (TGFBR1+TGFBR2)	TGFb	Secreted Signaling	KEGG: hsa04350
17	KC_1	DC_1	TGFB1	TGFbR1_R2	0.00308906	0	TGFB1_TGFBR1_TGFBR2	TGFB1 - (TGFBR1+TGFBR2)	TGFb	Secreted Signaling	KEGG: hsa04350
18	KC_2	DC_1	TGFB1	TGFbR1_R2	0.00317144	0	TGFB1_TGFBR1_TGFBR2	TGFB1 - (TGFBR1+TGFBR2)	TGFb	Secreted Signaling	KEGG: hsa04350
19	KC_3	DC_1	TGFB1	TGFbR1_R2	0.00423217	0	TGFB1_TGFBR1_TGFBR2	TGFB1 - (TGFBR1+TGFBR2)	TGFb	Secreted Signaling	KEGG: hsa04350
20	Mono_1	DC_1	TGFB1	TGFbR1_R2	0.0014603	0	TGFB1_TGFBR1_TGFBR2	TGFB1 - (TGFBR1+TGFBR2)	TGFb	Secreted Signaling	KEGG: hsa04350
21	Mono_2	DC_1	TGFB1	TGFbR1_R2	0.00410229	0	TGFB1_TGFBR1_TGFBR2	TGFB1 - (TGFBR1+TGFBR2)	TGFb	Secreted Signaling	KEGG: hsa04350
22	NK_1	DC_1	TGFB1	TGFbR1_R2	0.00574297	0	TGFB1_TGFBR1_TGFBR2	TGFB1 - (TGFBR1+TGFBR2)	TGFb	Secreted Signaling	KEGG: hsa04350
23	NK_2	DC_1	TGFB1	TGFbR1_R2	0.00436397	0	TGFB1_TGFBR1_TGFBR2	TGFB1 - (TGFBR1+TGFBR2)	TGFb	Secreted Signaling	KEGG: hsa04350
24	TM_1	DC_1	TGFB1	TGFbR1_R2	0.00448797	0	TGFB1_TGFBR1_TGFBR2	TGFB1 - (TGFBR1+TGFBR2)	TGFb	Secreted Signaling	KEGG: hsa04350
25	TM_2	DC_1	TGFB1	TGFbR1_R2	0.00432392	0	TGFB1_TGFBR1_TGFBR2	TGFB1 - (TGFBR1+TGFBR2)	TGFb	Secreted Signaling	KEGG: hsa04350
26	TM_3	DC_1	TGFB1	TGFbR1_R2	0.00344006	0	TGFB1_TGFBR1_TGFBR2	TGFB1 - (TGFBR1+TGFBR2)	TGFb	Secreted Signaling	KEGG: hsa04350
27	TM_4	DC_1	TGFB1	TGFbR1_R2	0.00394552	0	TGFB1_TGFBR1_TGFBR2	TGFB1 - (TGFBR1+TGFBR2)	TGFb	Secreted Signaling	KEGG: hsa04350
28	CD4T_1	DC_2	TGFB1	TGFbR1_R2	0.00403448	0	TGFB1_TGFBR1_TGFBR2	TGFB1 - (TGFBR1+TGFBR2)	TGFb	Secreted Signaling	KEGG: hsa04350
29	CD4T_2	DC_2	TGFB1	TGFbR1_R2	0.00413608	0	TGFB1_TGFBR1_TGFBR2	TGFB1 - (TGFBR1+TGFBR2)	TGFb	Secreted Signaling	KEGG: hsa04350
30	CD4T_3	DC_2	TGFB1	TGFbR1_R2	0.00404746	0	TGFB1_TGFBR1_TGFBR2	TGFB1 - (TGFBR1+TGFBR2)	TGFb	Secreted Signaling	KEGG: hsa04350
31	CD4T_4	DC_2	TGFB1	TGFbR1_R2	0.00350258	0	TGFB1_TGFBR1_TGFBR2	TGFB1 - (TGFBR1+TGFBR2)	TGFb	Secreted Signaling	KEGG: hsa04350
32	CD8T_1	DC_2	TGFB1	TGFbR1_R2	0.00450225	0	TGFB1_TGFBR1_TGFBR2	TGFB1 - (TGFBR1+TGFBR2)	TGFb	Secreted Signaling	KEGG: hsa04350
33	CD8T_2	DC_2	TGFB1	TGFbR1_R2	0.00473299	0	TGFB1_TGFBR1_TGFBR2	TGFB1 - (TGFBR1+TGFBR2)	TGFb	Secreted Signaling	KEGG: hsa04350
34	CD8T_3	DC_2	TGFB1	TGFbR1_R2	0.00424874	0	TGFB1_TGFBR1_TGFBR2	TGFB1 - (TGFBR1+TGFBR2)	TGFb	Secreted Signaling	KEGG: hsa04350
35	CD8T_4	DC_2	TGFB1	TGFbR1_R2	0.00431412	0	TGFB1_TGFBR1_TGFBR2	TGFB1 - (TGFBR1+TGFBR2)	TGFb	Secreted Signaling	KEGG: hsa04350
36	CD8T_5	DC_2	TGFB1	TGFbR1_R2	0.00176369	0	TGFB1_TGFBR1_TGFBR2	TGFB1 - (TGFBR1+TGFBR2)	TGFb	Secreted Signaling	KEGG: hsa04350
37	CD8T_6	DC_2	TGFB1	TGFbR1_R2	0.00128853	0	TGFB1_TGFBR1_TGFBR2	TGFB1 - (TGFBR1+TGFBR2)	TGFb	Secreted Signaling	KEGG: hsa04350
38	CD8T_7	DC_2	TGFB1	TGFbR1_R2	0.00287591	0	TGFB1_TGFBR1_TGFBR2	TGFB1 - (TGFBR1+TGFBR2)	TGFb	Secreted Signaling	KEGG: hsa04350
39	DC_1	DC_2	TGFB1	TGFbR1_R2	0.00387249	0	TGFB1_TGFBR1_TGFBR2	TGFB1 - (TGFBR1+TGFBR2)	TGFb	Secreted Signaling	KEGG: hsa04350
40	DC_2	DC_2	TGFB1	TGFbR1_R2	0.00383393	0	TGFB1_TGFBR1_TGFBR2	TGFB1 - (TGFBR1+TGFBR2)	TGFb	Secreted Signaling	KEGG: hsa04350
41	DC_3	DC_2	TGFB1	TGFbR1_R2	0.00336262	0	TGFB1_TGFBR1_TGFBR2	TGFB1 - (TGFBR1+TGFBR2)	TGFb	Secreted Signaling	KEGG: hsa04350
42	DC_4	DC_2	TGFB1	TGFbR1_R2	0.00306307	0	TGFB1_TGFBR1_TGFBR2	TGFB1 - (TGFBR1+TGFBR2)	TGFb	Secreted Signaling	KEGG: hsa04350
43	DC_5	DC_2	TGFB1	TGFbR1_R2	0.00114819	0	TGFB1_TGFBR1_TGFBR2	TGFB1 - (TGFBR1+TGFBR2)	TGFb	Secreted Signaling	KEGG: hsa04350
44	KC_1	DC_2	TGFB1	TGFbR1_R2	0.00328624	0	TGFB1_TGFBR1_TGFBR2	TGFB1 - (TGFBR1+TGFBR2)	TGFb	Secreted Signaling	KEGG: hsa04350
45	KC_2	DC_2	TGFB1	TGFbR1_R2	0.00337386	0	TGFB1_TGFBR1_TGFBR2	TGFB1 - (TGFBR1+TGFBR2)	TGFb	Secreted Signaling	KEGG: hsa04350
46	KC_3	DC_2	TGFB1	TGFbR1_R2	0.00450199	0	TGFB1_TGFBR1_TGFBR2	TGFB1 - (TGFBR1+TGFBR2)	TGFb	Secreted Signaling	KEGG: hsa04350
47	Mono_1	DC_2	TGFB1	TGFbR1_R2	0.00155368	0	TGFB1_TGFBR1_TGFBR2	TGFB1 - (TGFBR1+TGFBR2)	TGFb	Secreted Signaling	KEGG: hsa04350
48	Mono_2	DC_2	TGFB1	TGFbR1_R2	0.00436387	0	TGFB1_TGFBR1_TGFBR2	TGFB1 - (TGFBR1+TGFBR2)	TGFb	Secreted Signaling	KEGG: hsa04350
49	NK_1	DC_2	TGFB1	TGFbR1_R2	0.00610852	0	TGFB1_TGFBR1_TGFBR2	TGFB1 - (TGFBR1+TGFBR2)	TGFb	Secreted Signaling	KEGG: hsa04350
50	NK_2	DC_2	TGFB1	TGFbR1_R2	0.00464215	0	TGFB1_TGFBR1_TGFBR2	TGFB1 - (TGFBR1+TGFBR2)	TGFb	Secreted Signaling	KEGG: hsa04350
51	TM_1	DC_2	TGFB1	TGFbR1_R2	0.00477441	0	TGFB1_TGFBR1_TGFBR2	TGFB1 - (TGFBR1+TGFBR2)	TGFb	Secreted Signaling	KEGG: hsa04350
52	TM_2	DC_2	TGFB1	TGFbR1_R2	0.00459966	0	TGFB1_TGFBR1_TGFBR2	TGFB1 - (TGFBR1+TGFBR2)	TGFb	Secreted Signaling	KEGG: hsa04350
53	TM_3	DC_2	TGFB1	TGFbR1_R2	0.00365956	0	TGFB1_TGFBR1_TGFBR2	TGFB1 - (TGFBR1+TGFBR2)	TGFb	Secreted Signaling	KEGG: hsa04350
54	TM_4	DC_2	TGFB1	TGFbR1_R2	0.00419735	0	TGFB1_TGFBR1_TGFBR2	TGFB1 - (TGFBR1+TGFBR2)	TGFb	Secreted Signaling	KEGG: hsa04350
55	CD4T_1	DC_4	TGFB1	TGFbR1_R2	0.00257201	0	TGFB1_TGFBR1_TGFBR2	TGFB1 - (TGFBR1+TGFBR2)	TGFb	Secreted Signaling	KEGG: hsa04350
56	CD4T_2	DC_4	TGFB1	TGFbR1_R2	0.00263688	0	TGFB1_TGFBR1_TGFBR2	TGFB1 - (TGFBR1+TGFBR2)	TGFb	Secreted Signaling	KEGG: hsa04350
57	CD4T_3	DC_4	TGFB1	TGFbR1_R2	0.0025803	0	TGFB1_TGFBR1_TGFBR2	TGFB1 - (TGFBR1+TGFBR2)	TGFb	Secreted Signaling	KEGG: hsa04350
58	CD4T_4	DC_4	TGFB1	TGFbR1_R2	0.0022325	0	TGFB1_TGFBR1_TGFBR2	TGFB1 - (TGFBR1+TGFBR2)	TGFb	Secreted Signaling	KEGG: hsa04350
59	CD8T_1	DC_4	TGFB1	TGFbR1_R2	0.00287071	0	TGFB1_TGFBR1_TGFBR2	TGFB1 - (TGFBR1+TGFBR2)	TGFb	Secreted Signaling	KEGG: hsa04350
60	CD8T_2	DC_4	TGFB1	TGFbR1_R2	0.00301809	0	TGFB1_TGFBR1_TGFBR2	TGFB1 - (TGFBR1+TGFBR2)	TGFb	Secreted Signaling	KEGG: hsa04350
61	CD8T_3	DC_4	TGFB1	TGFbR1_R2	0.00270882	0	TGFB1_TGFBR1_TGFBR2	TGFB1 - (TGFBR1+TGFBR2)	TGFb	Secreted Signaling	KEGG: hsa04350
62	CD8T_4	DC_4	TGFB1	TGFbR1_R2	0.00275057	0	TGFB1_TGFBR1_TGFBR2	TGFB1 - (TGFBR1+TGFBR2)	TGFb	Secreted Signaling	KEGG: hsa04350
63	CD8T_5	DC_4	TGFB1	TGFbR1_R2	0.00112344	0	TGFB1_TGFBR1_TGFBR2	TGFB1 - (TGFBR1+TGFBR2)	TGFb	Secreted Signaling	KEGG: hsa04350
64	CD8T_6	DC_4	TGFB1	TGFbR1_R2	0.000820627	0	TGFB1_TGFBR1_TGFBR2	TGFB1 - (TGFBR1+TGFBR2)	TGFb	Secreted Signaling	KEGG: hsa04350
65	CD8T_7	DC_4	TGFB1	TGFbR1_R2	0.00183265	0	TGFB1_TGFBR1_TGFBR2	TGFB1 - (TGFBR1+TGFBR2)	TGFb	Secreted Signaling	KEGG: hsa04350
66	DC_1	DC_4	TGFB1	TGFbR1_R2	0.0024686	0	TGFB1_TGFBR1_TGFBR2	TGFB1 - (TGFBR1+TGFBR2)	TGFb	Secreted Signaling	KEGG: hsa04350
67	DC_2	DC_4	TGFB1	TGFbR1_R2	0.00244399	0	TGFB1_TGFBR1_TGFBR2	TGFB1 - (TGFBR1+TGFBR2)	TGFb	Secreted Signaling	KEGG: hsa04350
68	DC_3	DC_4	TGFB1	TGFbR1_R2	0.00214317	0	TGFB1_TGFBR1_TGFBR2	TGFB1 - (TGFBR1+TGFBR2)	TGFb	Secreted Signaling	KEGG: hsa04350
69	DC_4	DC_4	TGFB1	TGFbR1_R2	0.00195205	0	TGFB1_TGFBR1_TGFBR2	TGFB1 - (TGFBR1+TGFBR2)	TGFb	Secreted Signaling	KEGG: hsa04350
70	DC_5	DC_4	TGFB1	TGFbR1_R2	0.000731211	0	TGFB1_TGFBR1_TGFBR2	TGFB1 - (TGFBR1+TGFBR2)	TGFb	Secreted Signaling	KEGG: hsa04350
71	KC_1	DC_4	TGFB1	TGFbR1_R2	0.00209443	0	TGFB1_TGFBR1_TGFBR2	TGFB1 - (TGFBR1+TGFBR2)	TGFb	Secreted Signaling	KEGG: hsa04350
72	KC_2	DC_4	TGFB1	TGFbR1_R2	0.00215035	0	TGFB1_TGFBR1_TGFBR2	TGFB1 - (TGFBR1+TGFBR2)	TGFb	Secreted Signaling	KEGG: hsa04350
73	KC_3	DC_4	TGFB1	TGFbR1_R2	0.00287055	0	TGFB1_TGFBR1_TGFBR2	TGFB1 - (TGFBR1+TGFBR2)	TGFb	Secreted Signaling	KEGG: hsa04350
74	Mono_1	DC_4	TGFB1	TGFbR1_R2	0.00098959	0	TGFB1_TGFBR1_TGFBR2	TGFB1 - (TGFBR1+TGFBR2)	TGFb	Secreted Signaling	KEGG: hsa04350
75	Mono_2	DC_4	TGFB1	TGFbR1_R2	0.00278233	0	TGFB1_TGFBR1_TGFBR2	TGFB1 - (TGFBR1+TGFBR2)	TGFb	Secreted Signaling	KEGG: hsa04350
76	NK_1	DC_4	TGFB1	TGFbR1_R2	0.00389717	0	TGFB1_TGFBR1_TGFBR2	TGFB1 - (TGFBR1+TGFBR2)	TGFb	Secreted Signaling	KEGG: hsa04350
77	NK_2	DC_4	TGFB1	TGFbR1_R2	0.00296007	0	TGFB1_TGFBR1_TGFBR2	TGFB1 - (TGFBR1+TGFBR2)	TGFb	Secreted Signaling	KEGG: hsa04350
78	TM_1	DC_4	TGFB1	TGFbR1_R2	0.00304303	0	TGFB1_TGFBR1_TGFBR2	TGFB1 - (TGFBR1+TGFBR2)	TGFb	Secreted Signaling	KEGG: hsa04350
79	TM_2	DC_4	TGFB1	TGFbR1_R2	0.00293252	0	TGFB1_TGFBR1_TGFBR2	TGFB1 - (TGFBR1+TGFBR2)	TGFb	Secreted Signaling	KEGG: hsa04350
80	TM_3	DC_4	TGFB1	TGFbR1_R2	0.00233268	0	TGFB1_TGFBR1_TGFBR2	TGFB1 - (TGFBR1+TGFBR2)	TGFb	Secreted Signaling	KEGG: hsa04350
81	TM_4	DC_4	TGFB1	TGFbR1_R2	0.00267519	0	TGFB1_TGFBR1_TGFBR2	TGFB1 - (TGFBR1+TGFBR2)	TGFb	Secreted Signaling	KEGG: hsa04350
82	CD4T_1	TM_1	TGFB1	TGFbR1_R2	0.00400334	0.02	TGFB1_TGFBR1_TGFBR2	TGFB1 - (TGFBR1+TGFBR2)	TGFb	Secreted Signaling	KEGG: hsa04350
83	CD4T_2	TM_1	TGFB1	TGFbR1_R2	0.00410428	0.02	TGFB1_TGFBR1_TGFBR2	TGFB1 - (TGFBR1+TGFBR2)	TGFb	Secreted Signaling	KEGG: hsa04350
84	CD4T_3	TM_1	TGFB1	TGFbR1_R2	0.00401624	0.02	TGFB1_TGFBR1_TGFBR2	TGFB1 - (TGFBR1+TGFBR2)	TGFb	Secreted Signaling	KEGG: hsa04350
85	CD4T_4	TM_1	TGFB1	TGFbR1_R2	0.00347501	0.02	TGFB1_TGFBR1_TGFBR2	TGFB1 - (TGFBR1+TGFBR2)	TGFb	Secreted Signaling	KEGG: hsa04350
86	CD8T_1	TM_1	TGFB1	TGFbR1_R2	0.00446812	0.02	TGFB1_TGFBR1_TGFBR2	TGFB1 - (TGFBR1+TGFBR2)	TGFb	Secreted Signaling	KEGG: hsa04350
87	CD8T_2	TM_1	TGFB1	TGFbR1_R2	0.00469743	0.02	TGFB1_TGFBR1_TGFBR2	TGFB1 - (TGFBR1+TGFBR2)	TGFb	Secreted Signaling	KEGG: hsa04350
88	CD8T_3	TM_1	TGFB1	TGFbR1_R2	0.00421621	0.02	TGFB1_TGFBR1_TGFBR2	TGFB1 - (TGFBR1+TGFBR2)	TGFb	Secreted Signaling	KEGG: hsa04350
89	CD8T_4	TM_1	TGFB1	TGFbR1_R2	0.00428118	0.02	TGFB1_TGFBR1_TGFBR2	TGFB1 - (TGFBR1+TGFBR2)	TGFb	Secreted Signaling	KEGG: hsa04350
90	CD8T_5	TM_1	TGFB1	TGFbR1_R2	0.00174891	0.02	TGFB1_TGFBR1_TGFBR2	TGFB1 - (TGFBR1+TGFBR2)	TGFb	Secreted Signaling	KEGG: hsa04350
91	CD8T_6	TM_1	TGFB1	TGFbR1_R2	0.00127756	0.02	TGFB1_TGFBR1_TGFBR2	TGFB1 - (TGFBR1+TGFBR2)	TGFb	Secreted Signaling	KEGG: hsa04350
92	CD8T_7	TM_1	TGFB1	TGFbR1_R2	0.00285275	0.02	TGFB1_TGFBR1_TGFBR2	TGFB1 - (TGFBR1+TGFBR2)	TGFb	Secreted Signaling	KEGG: hsa04350
93	DC_1	TM_1	TGFB1	TGFbR1_R2	0.00384243	0.02	TGFB1_TGFBR1_TGFBR2	TGFB1 - (TGFBR1+TGFBR2)	TGFb	Secreted Signaling	KEGG: hsa04350
94	DC_2	TM_1	TGFB1	TGFbR1_R2	0.00380412	0.02	TGFB1_TGFBR1_TGFBR2	TGFB1 - (TGFBR1+TGFBR2)	TGFb	Secreted Signaling	KEGG: hsa04350
95	DC_3	TM_1	TGFB1	TGFbR1_R2	0.00333601	0.02	TGFB1_TGFBR1_TGFBR2	TGFB1 - (TGFBR1+TGFBR2)	TGFb	Secreted Signaling	KEGG: hsa04350
96	DC_4	TM_1	TGFB1	TGFbR1_R2	0.00303857	0.02	TGFB1_TGFBR1_TGFBR2	TGFB1 - (TGFBR1+TGFBR2)	TGFb	Secreted Signaling	KEGG: hsa04350
97	DC_5	TM_1	TGFB1	TGFbR1_R2	0.00113836	0.02	TGFB1_TGFBR1_TGFBR2	TGFB1 - (TGFBR1+TGFBR2)	TGFb	Secreted Signaling	KEGG: hsa04350
98	KC_1	TM_1	TGFB1	TGFbR1_R2	0.00326016	0.02	TGFB1_TGFBR1_TGFBR2	TGFB1 - (TGFBR1+TGFBR2)	TGFb	Secreted Signaling	KEGG: hsa04350
99	KC_2	TM_1	TGFB1	TGFbR1_R2	0.00334717	0.02	TGFB1_TGFBR1_TGFBR2	TGFB1 - (TGFBR1+TGFBR2)	TGFb	Secreted Signaling	KEGG: hsa04350
100	KC_3	TM_1	TGFB1	TGFbR1_R2	0.00446786	0.02	TGFB1_TGFBR1_TGFBR2	TGFB1 - (TGFBR1+TGFBR2)	TGFb	Secreted Signaling	KEGG: hsa04350
101	Mono_1	TM_1	TGFB1	TGFbR1_R2	0.00154057	0.02	TGFB1_TGFBR1_TGFBR2	TGFB1 - (TGFBR1+TGFBR2)	TGFb	Secreted Signaling	KEGG: hsa04350
102	Mono_2	TM_1	TGFB1	TGFbR1_R2	0.00433061	0.02	TGFB1_TGFBR1_TGFBR2	TGFB1 - (TGFBR1+TGFBR2)	TGFb	Secreted Signaling	KEGG: hsa04350
103	NK_1	TM_1	TGFB1	TGFbR1_R2	0.00606506	0.01	TGFB1_TGFBR1_TGFBR2	TGFB1 - (TGFBR1+TGFBR2)	TGFb	Secreted Signaling	KEGG: hsa04350
104	NK_2	TM_1	TGFB1	TGFbR1_R2	0.00460715	0.02	TGFB1_TGFBR1_TGFBR2	TGFB1 - (TGFBR1+TGFBR2)	TGFb	Secreted Signaling	KEGG: hsa04350
105	TM_1	TM_1	TGFB1	TGFbR1_R2	0.00473669	0.02	TGFB1_TGFBR1_TGFBR2	TGFB1 - (TGFBR1+TGFBR2)	TGFb	Secreted Signaling	KEGG: hsa04350
106	TM_2	TM_1	TGFB1	TGFbR1_R2	0.00456441	0.02	TGFB1_TGFBR1_TGFBR2	TGFB1 - (TGFBR1+TGFBR2)	TGFb	Secreted Signaling	KEGG: hsa04350
107	TM_3	TM_1	TGFB1	TGFbR1_R2	0.00363092	0.02	TGFB1_TGFBR1_TGFBR2	TGFB1 - (TGFBR1+TGFBR2)	TGFb	Secreted Signaling	KEGG: hsa04350
108	TM_4	TM_1	TGFB1	TGFbR1_R2	0.00416414	0.02	TGFB1_TGFBR1_TGFBR2	TGFB1 - (TGFBR1+TGFBR2)	TGFb	Secreted Signaling	KEGG: hsa04350
109	DC_1	DC_1	VEGFA	FLT1	0.00206871	0	VEGFA_VEGFR1	VEGFA - VEGFR1	VEGF	Secreted Signaling	KEGG: hsa04370; PMID: 16633338
110	DC_2	DC_1	VEGFA	FLT1	0.0020547	0	VEGFA_VEGFR1	VEGFA - VEGFR1	VEGF	Secreted Signaling	KEGG: hsa04370; PMID: 16633338
111	KC_1	DC_1	VEGFA	FLT1	0.00193192	0	VEGFA_VEGFR1	VEGFA - VEGFR1	VEGF	Secreted Signaling	KEGG: hsa04370; PMID: 16633338
112	Mono_1	DC_1	VEGFA	FLT1	0.000857346	0	VEGFA_VEGFR1	VEGFA - VEGFR1	VEGF	Secreted Signaling	KEGG: hsa04370; PMID: 16633338
113	TM_1	DC_1	VEGFA	FLT1	0.00358137	0	VEGFA_VEGFR1	VEGFA - VEGFR1	VEGF	Secreted Signaling	KEGG: hsa04370; PMID: 16633338
114	TM_2	DC_1	VEGFA	FLT1	0.0017631	0	VEGFA_VEGFR1	VEGFA - VEGFR1	VEGF	Secreted Signaling	KEGG: hsa04370; PMID: 16633338
115	TM_4	DC_1	VEGFA	FLT1	0.00216563	0	VEGFA_VEGFR1	VEGFA - VEGFR1	VEGF	Secreted Signaling	KEGG: hsa04370; PMID: 16633338
116	DC_1	TM_1	VEGFA	FLT1	0.015385	0	VEGFA_VEGFR1	VEGFA - VEGFR1	VEGF	Secreted Signaling	KEGG: hsa04370; PMID: 16633338
117	DC_2	TM_1	VEGFA	FLT1	0.0152823	0	VEGFA_VEGFR1	VEGFA - VEGFR1	VEGF	Secreted Signaling	KEGG: hsa04370; PMID: 16633338
118	KC_1	TM_1	VEGFA	FLT1	0.0143805	0	VEGFA_VEGFR1	VEGFA - VEGFR1	VEGF	Secreted Signaling	KEGG: hsa04370; PMID: 16633338
119	Mono_1	TM_1	VEGFA	FLT1	0.00642633	0	VEGFA_VEGFR1	VEGFA - VEGFR1	VEGF	Secreted Signaling	KEGG: hsa04370; PMID: 16633338
120	TM_1	TM_1	VEGFA	FLT1	0.0263774	0	VEGFA_VEGFR1	VEGFA - VEGFR1	VEGF	Secreted Signaling	KEGG: hsa04370; PMID: 16633338
121	TM_2	TM_1	VEGFA	FLT1	0.0131381	0	VEGFA_VEGFR1	VEGFA - VEGFR1	VEGF	Secreted Signaling	KEGG: hsa04370; PMID: 16633338
122	TM_4	TM_1	VEGFA	FLT1	0.0160958	0	VEGFA_VEGFR1	VEGFA - VEGFR1	VEGF	Secreted Signaling	KEGG: hsa04370; PMID: 16633338
123	CD8T_7	DC_1	VEGFB	FLT1	0.000365069	0	VEGFB_VEGFR1	VEGFB - VEGFR1	VEGF	Secreted Signaling	KEGG: hsa04370; PMID: 16633338
124	DC_1	DC_1	VEGFB	FLT1	0.000399671	0	VEGFB_VEGFR1	VEGFB - VEGFR1	VEGF	Secreted Signaling	KEGG: hsa04370; PMID: 16633338
125	DC_2	DC_1	VEGFB	FLT1	0.00114658	0	VEGFB_VEGFR1	VEGFB - VEGFR1	VEGF	Secreted Signaling	KEGG: hsa04370; PMID: 16633338
126	DC_3	DC_1	VEGFB	FLT1	0.000367893	0	VEGFB_VEGFR1	VEGFB - VEGFR1	VEGF	Secreted Signaling	KEGG: hsa04370; PMID: 16633338
127	DC_4	DC_1	VEGFB	FLT1	0.00181646	0	VEGFB_VEGFR1	VEGFB - VEGFR1	VEGF	Secreted Signaling	KEGG: hsa04370; PMID: 16633338
128	DC_5	DC_1	VEGFB	FLT1	0.000456641	0	VEGFB_VEGFR1	VEGFB - VEGFR1	VEGF	Secreted Signaling	KEGG: hsa04370; PMID: 16633338
129	KC_1	DC_1	VEGFB	FLT1	0.000413957	0	VEGFB_VEGFR1	VEGFB - VEGFR1	VEGF	Secreted Signaling	KEGG: hsa04370; PMID: 16633338
130	KC_2	DC_1	VEGFB	FLT1	0.000437841	0	VEGFB_VEGFR1	VEGFB - VEGFR1	VEGF	Secreted Signaling	KEGG: hsa04370; PMID: 16633338
131	CD8T_7	TM_1	VEGFB	FLT1	0.0027452	0	VEGFB_VEGFR1	VEGFB - VEGFR1	VEGF	Secreted Signaling	KEGG: hsa04370; PMID: 16633338
132	DC_1	TM_1	VEGFB	FLT1	0.00300472	0	VEGFB_VEGFR1	VEGFB - VEGFR1	VEGF	Secreted Signaling	KEGG: hsa04370; PMID: 16633338
133	DC_2	TM_1	VEGFB	FLT1	0.00857818	0	VEGFB_VEGFR1	VEGFB - VEGFR1	VEGF	Secreted Signaling	KEGG: hsa04370; PMID: 16633338
134	DC_3	TM_1	VEGFB	FLT1	0.00276639	0	VEGFB_VEGFR1	VEGFB - VEGFR1	VEGF	Secreted Signaling	KEGG: hsa04370; PMID: 16633338
135	DC_4	TM_1	VEGFB	FLT1	0.0135311	0	VEGFB_VEGFR1	VEGFB - VEGFR1	VEGF	Secreted Signaling	KEGG: hsa04370; PMID: 16633338
136	DC_5	TM_1	VEGFB	FLT1	0.00343174	0	VEGFB_VEGFR1	VEGFB - VEGFR1	VEGF	Secreted Signaling	KEGG: hsa04370; PMID: 16633338
137	KC_1	TM_1	VEGFB	FLT1	0.00311183	0	VEGFB_VEGFR1	VEGFB - VEGFR1	VEGF	Secreted Signaling	KEGG: hsa04370; PMID: 16633338
138	KC_2	TM_1	VEGFB	FLT1	0.00329086	0	VEGFB_VEGFR1	VEGFB - VEGFR1	VEGF	Secreted Signaling	KEGG: hsa04370; PMID: 16633338
139	KC_1	TM_1	IGF1	IGF1R	0.000421039	0	IGF1_IGF1R	IGF1 - IGF1R	IGF	Secreted Signaling	PMID: 14604834
140	other	TM_1	IGF1	IGF1R	0.00115796	0	IGF1_IGF1R	IGF1 - IGF1R	IGF	Secreted Signaling	PMID: 14604834
141	CD4T_1	DC_2	CCL5	CCR1	0.00871025	0	CCL5_CCR1	CCL5 - CCR1	CCL	Secreted Signaling	KEGG: hsa04060
142	CD4T_2	DC_2	CCL5	CCR1	0.00772457	0	CCL5_CCR1	CCL5 - CCR1	CCL	Secreted Signaling	KEGG: hsa04060
143	CD4T_3	DC_2	CCL5	CCR1	0.00551113	0	CCL5_CCR1	CCL5 - CCR1	CCL	Secreted Signaling	KEGG: hsa04060
144	CD4T_4	DC_2	CCL5	CCR1	0.0136147	0	CCL5_CCR1	CCL5 - CCR1	CCL	Secreted Signaling	KEGG: hsa04060
145	CD8T_1	DC_2	CCL5	CCR1	0.013453	0	CCL5_CCR1	CCL5 - CCR1	CCL	Secreted Signaling	KEGG: hsa04060
146	CD8T_2	DC_2	CCL5	CCR1	0.0133811	0	CCL5_CCR1	CCL5 - CCR1	CCL	Secreted Signaling	KEGG: hsa04060
147	CD8T_3	DC_2	CCL5	CCR1	0.0137271	0	CCL5_CCR1	CCL5 - CCR1	CCL	Secreted Signaling	KEGG: hsa04060
148	CD8T_4	DC_2	CCL5	CCR1	0.0137822	0	CCL5_CCR1	CCL5 - CCR1	CCL	Secreted Signaling	KEGG: hsa04060
149	CD8T_5	DC_2	CCL5	CCR1	0.0115735	0	CCL5_CCR1	CCL5 - CCR1	CCL	Secreted Signaling	KEGG: hsa04060
150	CD8T_6	DC_2	CCL5	CCR1	0.0115834	0	CCL5_CCR1	CCL5 - CCR1	CCL	Secreted Signaling	KEGG: hsa04060
151	CD8T_7	DC_2	CCL5	CCR1	0.0104577	0	CCL5_CCR1	CCL5 - CCR1	CCL	Secreted Signaling	KEGG: hsa04060
152	DC_1	DC_2	CCL5	CCR1	0.000422382	0	CCL5_CCR1	CCL5 - CCR1	CCL	Secreted Signaling	KEGG: hsa04060
153	DC_2	DC_2	CCL5	CCR1	0.000426171	0	CCL5_CCR1	CCL5 - CCR1	CCL	Secreted Signaling	KEGG: hsa04060
154	DC_3	DC_2	CCL5	CCR1	0.00080753	0	CCL5_CCR1	CCL5 - CCR1	CCL	Secreted Signaling	KEGG: hsa04060
155	DC_5	DC_2	CCL5	CCR1	0.00487469	0	CCL5_CCR1	CCL5 - CCR1	CCL	Secreted Signaling	KEGG: hsa04060
156	KC_1	DC_2	CCL5	CCR1	0.00236857	0	CCL5_CCR1	CCL5 - CCR1	CCL	Secreted Signaling	KEGG: hsa04060
157	KC_2	DC_2	CCL5	CCR1	0.00160318	0	CCL5_CCR1	CCL5 - CCR1	CCL	Secreted Signaling	KEGG: hsa04060
158	KC_3	DC_2	CCL5	CCR1	0.0105355	0	CCL5_CCR1	CCL5 - CCR1	CCL	Secreted Signaling	KEGG: hsa04060
159	Mono_1	DC_2	CCL5	CCR1	0.00917064	0	CCL5_CCR1	CCL5 - CCR1	CCL	Secreted Signaling	KEGG: hsa04060
160	Mono_2	DC_2	CCL5	CCR1	0.00290101	0	CCL5_CCR1	CCL5 - CCR1	CCL	Secreted Signaling	KEGG: hsa04060
161	NK_1	DC_2	CCL5	CCR1	0.00949526	0	CCL5_CCR1	CCL5 - CCR1	CCL	Secreted Signaling	KEGG: hsa04060
162	NK_2	DC_2	CCL5	CCR1	0.0120739	0	CCL5_CCR1	CCL5 - CCR1	CCL	Secreted Signaling	KEGG: hsa04060
163	other	DC_2	CCL5	CCR1	0.000468103	0	CCL5_CCR1	CCL5 - CCR1	CCL	Secreted Signaling	KEGG: hsa04060
164	TM_2	DC_2	CCL5	CCR1	0.000586985	0	CCL5_CCR1	CCL5 - CCR1	CCL	Secreted Signaling	KEGG: hsa04060
165	CD4T_1	DC_3	CCL5	CCR1	0.00923045	0	CCL5_CCR1	CCL5 - CCR1	CCL	Secreted Signaling	KEGG: hsa04060
166	CD4T_2	DC_3	CCL5	CCR1	0.00818639	0	CCL5_CCR1	CCL5 - CCR1	CCL	Secreted Signaling	KEGG: hsa04060
167	CD4T_3	DC_3	CCL5	CCR1	0.0058414	0	CCL5_CCR1	CCL5 - CCR1	CCL	Secreted Signaling	KEGG: hsa04060
168	CD4T_4	DC_3	CCL5	CCR1	0.0144235	0	CCL5_CCR1	CCL5 - CCR1	CCL	Secreted Signaling	KEGG: hsa04060
169	CD8T_1	DC_3	CCL5	CCR1	0.0142523	0	CCL5_CCR1	CCL5 - CCR1	CCL	Secreted Signaling	KEGG: hsa04060
170	CD8T_2	DC_3	CCL5	CCR1	0.0141763	0	CCL5_CCR1	CCL5 - CCR1	CCL	Secreted Signaling	KEGG: hsa04060
171	CD8T_3	DC_3	CCL5	CCR1	0.0145425	0	CCL5_CCR1	CCL5 - CCR1	CCL	Secreted Signaling	KEGG: hsa04060
172	CD8T_4	DC_3	CCL5	CCR1	0.0146008	0	CCL5_CCR1	CCL5 - CCR1	CCL	Secreted Signaling	KEGG: hsa04060
173	CD8T_5	DC_3	CCL5	CCR1	0.0122626	0	CCL5_CCR1	CCL5 - CCR1	CCL	Secreted Signaling	KEGG: hsa04060
174	CD8T_6	DC_3	CCL5	CCR1	0.0122731	0	CCL5_CCR1	CCL5 - CCR1	CCL	Secreted Signaling	KEGG: hsa04060
175	CD8T_7	DC_3	CCL5	CCR1	0.0110811	0	CCL5_CCR1	CCL5 - CCR1	CCL	Secreted Signaling	KEGG: hsa04060
176	DC_1	DC_3	CCL5	CCR1	0.000447831	0	CCL5_CCR1	CCL5 - CCR1	CCL	Secreted Signaling	KEGG: hsa04060
177	DC_2	DC_3	CCL5	CCR1	0.000451849	0	CCL5_CCR1	CCL5 - CCR1	CCL	Secreted Signaling	KEGG: hsa04060
178	DC_3	DC_3	CCL5	CCR1	0.000856165	0	CCL5_CCR1	CCL5 - CCR1	CCL	Secreted Signaling	KEGG: hsa04060
179	DC_5	DC_3	CCL5	CCR1	0.00516702	0	CCL5_CCR1	CCL5 - CCR1	CCL	Secreted Signaling	KEGG: hsa04060
180	KC_1	DC_3	CCL5	CCR1	0.00251098	0	CCL5_CCR1	CCL5 - CCR1	CCL	Secreted Signaling	KEGG: hsa04060
181	KC_2	DC_3	CCL5	CCR1	0.00169965	0	CCL5_CCR1	CCL5 - CCR1	CCL	Secreted Signaling	KEGG: hsa04060
182	KC_3	DC_3	CCL5	CCR1	0.0111635	0	CCL5_CCR1	CCL5 - CCR1	CCL	Secreted Signaling	KEGG: hsa04060
183	Mono_1	DC_3	CCL5	CCR1	0.00971807	0	CCL5_CCR1	CCL5 - CCR1	CCL	Secreted Signaling	KEGG: hsa04060
184	Mono_2	DC_3	CCL5	CCR1	0.00307534	0	CCL5_CCR1	CCL5 - CCR1	CCL	Secreted Signaling	KEGG: hsa04060
185	NK_1	DC_3	CCL5	CCR1	0.0100619	0	CCL5_CCR1	CCL5 - CCR1	CCL	Secreted Signaling	KEGG: hsa04060
186	NK_2	DC_3	CCL5	CCR1	0.0127923	0	CCL5_CCR1	CCL5 - CCR1	CCL	Secreted Signaling	KEGG: hsa04060
187	other	DC_3	CCL5	CCR1	0.000496305	0	CCL5_CCR1	CCL5 - CCR1	CCL	Secreted Signaling	KEGG: hsa04060
188	TM_2	DC_3	CCL5	CCR1	0.000622346	0	CCL5_CCR1	CCL5 - CCR1	CCL	Secreted Signaling	KEGG: hsa04060
189	CD4T_1	KC_1	CCL5	CCR1	0.0761196	0	CCL5_CCR1	CCL5 - CCR1	CCL	Secreted Signaling	KEGG: hsa04060
190	CD4T_2	KC_1	CCL5	CCR1	0.0680292	0	CCL5_CCR1	CCL5 - CCR1	CCL	Secreted Signaling	KEGG: hsa04060
191	CD4T_3	KC_1	CCL5	CCR1	0.0493959	0	CCL5_CCR1	CCL5 - CCR1	CCL	Secreted Signaling	KEGG: hsa04060
192	CD4T_4	KC_1	CCL5	CCR1	0.114592	0	CCL5_CCR1	CCL5 - CCR1	CCL	Secreted Signaling	KEGG: hsa04060
193	CD8T_1	KC_1	CCL5	CCR1	0.113369	0	CCL5_CCR1	CCL5 - CCR1	CCL	Secreted Signaling	KEGG: hsa04060
194	CD8T_2	KC_1	CCL5	CCR1	0.112824	0	CCL5_CCR1	CCL5 - CCR1	CCL	Secreted Signaling	KEGG: hsa04060
195	CD8T_3	KC_1	CCL5	CCR1	0.115441	0	CCL5_CCR1	CCL5 - CCR1	CCL	Secreted Signaling	KEGG: hsa04060
196	CD8T_4	KC_1	CCL5	CCR1	0.115856	0	CCL5_CCR1	CCL5 - CCR1	CCL	Secreted Signaling	KEGG: hsa04060
197	CD8T_5	KC_1	CCL5	CCR1	0.0989307	0	CCL5_CCR1	CCL5 - CCR1	CCL	Secreted Signaling	KEGG: hsa04060
198	CD8T_6	KC_1	CCL5	CCR1	0.0990076	0	CCL5_CCR1	CCL5 - CCR1	CCL	Secreted Signaling	KEGG: hsa04060
199	CD8T_7	KC_1	CCL5	CCR1	0.0901605	0	CCL5_CCR1	CCL5 - CCR1	CCL	Secreted Signaling	KEGG: hsa04060
200	DC_1	KC_1	CCL5	CCR1	0.00394659	0	CCL5_CCR1	CCL5 - CCR1	CCL	Secreted Signaling	KEGG: hsa04060
201	DC_2	KC_1	CCL5	CCR1	0.00398187	0	CCL5_CCR1	CCL5 - CCR1	CCL	Secreted Signaling	KEGG: hsa04060
202	DC_3	KC_1	CCL5	CCR1	0.0075211	0	CCL5_CCR1	CCL5 - CCR1	CCL	Secreted Signaling	KEGG: hsa04060
203	DC_5	KC_1	CCL5	CCR1	0.0439154	0	CCL5_CCR1	CCL5 - CCR1	CCL	Secreted Signaling	KEGG: hsa04060
204	KC_1	KC_1	CCL5	CCR1	0.0217773	0	CCL5_CCR1	CCL5 - CCR1	CCL	Secreted Signaling	KEGG: hsa04060
205	KC_2	KC_1	CCL5	CCR1	0.0148334	0	CCL5_CCR1	CCL5 - CCR1	CCL	Secreted Signaling	KEGG: hsa04060
206	KC_3	KC_1	CCL5	CCR1	0.0907771	0	CCL5_CCR1	CCL5 - CCR1	CCL	Secreted Signaling	KEGG: hsa04060
207	Mono_1	KC_1	CCL5	CCR1	0.079856	0	CCL5_CCR1	CCL5 - CCR1	CCL	Secreted Signaling	KEGG: hsa04060
208	Mono_2	KC_1	CCL5	CCR1	0.0265566	0	CCL5_CCR1	CCL5 - CCR1	CCL	Secreted Signaling	KEGG: hsa04060
209	NK_1	KC_1	CCL5	CCR1	0.0824744	0	CCL5_CCR1	CCL5 - CCR1	CCL	Secreted Signaling	KEGG: hsa04060
210	NK_2	KC_1	CCL5	CCR1	0.102814	0	CCL5_CCR1	CCL5 - CCR1	CCL	Secreted Signaling	KEGG: hsa04060
211	other	KC_1	CCL5	CCR1	0.00437212	0	CCL5_CCR1	CCL5 - CCR1	CCL	Secreted Signaling	KEGG: hsa04060
212	TM_2	KC_1	CCL5	CCR1	0.00547706	0	CCL5_CCR1	CCL5 - CCR1	CCL	Secreted Signaling	KEGG: hsa04060
213	CD4T_1	KC_2	CCL5	CCR1	0.0244224	0	CCL5_CCR1	CCL5 - CCR1	CCL	Secreted Signaling	KEGG: hsa04060
214	CD4T_2	KC_2	CCL5	CCR1	0.0216976	0	CCL5_CCR1	CCL5 - CCR1	CCL	Secreted Signaling	KEGG: hsa04060
215	CD4T_3	KC_2	CCL5	CCR1	0.015543	0	CCL5_CCR1	CCL5 - CCR1	CCL	Secreted Signaling	KEGG: hsa04060
216	CD4T_4	KC_2	CCL5	CCR1	0.037836	0	CCL5_CCR1	CCL5 - CCR1	CCL	Secreted Signaling	KEGG: hsa04060
217	CD8T_1	KC_2	CCL5	CCR1	0.0373976	0	CCL5_CCR1	CCL5 - CCR1	CCL	Secreted Signaling	KEGG: hsa04060
218	CD8T_2	KC_2	CCL5	CCR1	0.0372026	0	CCL5_CCR1	CCL5 - CCR1	CCL	Secreted Signaling	KEGG: hsa04060
219	CD8T_3	KC_2	CCL5	CCR1	0.0381408	0	CCL5_CCR1	CCL5 - CCR1	CCL	Secreted Signaling	KEGG: hsa04060
220	CD8T_4	KC_2	CCL5	CCR1	0.03829	0	CCL5_CCR1	CCL5 - CCR1	CCL	Secreted Signaling	KEGG: hsa04060
221	CD8T_5	KC_2	CCL5	CCR1	0.0322825	0	CCL5_CCR1	CCL5 - CCR1	CCL	Secreted Signaling	KEGG: hsa04060
222	CD8T_6	KC_2	CCL5	CCR1	0.0323094	0	CCL5_CCR1	CCL5 - CCR1	CCL	Secreted Signaling	KEGG: hsa04060
223	CD8T_7	KC_2	CCL5	CCR1	0.029229	0	CCL5_CCR1	CCL5 - CCR1	CCL	Secreted Signaling	KEGG: hsa04060
224	DC_1	KC_2	CCL5	CCR1	0.00120244	0	CCL5_CCR1	CCL5 - CCR1	CCL	Secreted Signaling	KEGG: hsa04060
225	DC_2	KC_2	CCL5	CCR1	0.00121322	0	CCL5_CCR1	CCL5 - CCR1	CCL	Secreted Signaling	KEGG: hsa04060
226	DC_3	KC_2	CCL5	CCR1	0.00229724	0	CCL5_CCR1	CCL5 - CCR1	CCL	Secreted Signaling	KEGG: hsa04060
227	DC_5	KC_2	CCL5	CCR1	0.0137641	0	CCL5_CCR1	CCL5 - CCR1	CCL	Secreted Signaling	KEGG: hsa04060
228	KC_1	KC_2	CCL5	CCR1	0.00671868	0	CCL5_CCR1	CCL5 - CCR1	CCL	Secreted Signaling	KEGG: hsa04060
229	KC_2	KC_2	CCL5	CCR1	0.004554	0	CCL5_CCR1	CCL5 - CCR1	CCL	Secreted Signaling	KEGG: hsa04060
230	KC_3	KC_2	CCL5	CCR1	0.0294424	0	CCL5_CCR1	CCL5 - CCR1	CCL	Secreted Signaling	KEGG: hsa04060
231	Mono_1	KC_2	CCL5	CCR1	0.0256917	0	CCL5_CCR1	CCL5 - CCR1	CCL	Secreted Signaling	KEGG: hsa04060
232	Mono_2	KC_2	CCL5	CCR1	0.00822095	0	CCL5_CCR1	CCL5 - CCR1	CCL	Secreted Signaling	KEGG: hsa04060
233	NK_1	KC_2	CCL5	CCR1	0.0265855	0	CCL5_CCR1	CCL5 - CCR1	CCL	Secreted Signaling	KEGG: hsa04060
234	NK_2	KC_2	CCL5	CCR1	0.0336475	0	CCL5_CCR1	CCL5 - CCR1	CCL	Secreted Signaling	KEGG: hsa04060
235	other	KC_2	CCL5	CCR1	0.00133248	0	CCL5_CCR1	CCL5 - CCR1	CCL	Secreted Signaling	KEGG: hsa04060
236	TM_2	KC_2	CCL5	CCR1	0.00167052	0	CCL5_CCR1	CCL5 - CCR1	CCL	Secreted Signaling	KEGG: hsa04060
237	CD4T_1	Mono_2	CCL5	CCR1	0.0233428	0	CCL5_CCR1	CCL5 - CCR1	CCL	Secreted Signaling	KEGG: hsa04060
238	CD4T_2	Mono_2	CCL5	CCR1	0.0207359	0	CCL5_CCR1	CCL5 - CCR1	CCL	Secreted Signaling	KEGG: hsa04060
239	CD4T_3	Mono_2	CCL5	CCR1	0.0148499	0	CCL5_CCR1	CCL5 - CCR1	CCL	Secreted Signaling	KEGG: hsa04060
240	CD4T_4	Mono_2	CCL5	CCR1	0.0361854	0	CCL5_CCR1	CCL5 - CCR1	CCL	Secreted Signaling	KEGG: hsa04060
241	CD8T_1	Mono_2	CCL5	CCR1	0.0357654	0	CCL5_CCR1	CCL5 - CCR1	CCL	Secreted Signaling	KEGG: hsa04060
242	CD8T_2	Mono_2	CCL5	CCR1	0.0355787	0	CCL5_CCR1	CCL5 - CCR1	CCL	Secreted Signaling	KEGG: hsa04060
243	CD8T_3	Mono_2	CCL5	CCR1	0.0364774	0	CCL5_CCR1	CCL5 - CCR1	CCL	Secreted Signaling	KEGG: hsa04060
244	CD8T_4	Mono_2	CCL5	CCR1	0.0366204	0	CCL5_CCR1	CCL5 - CCR1	CCL	Secreted Signaling	KEGG: hsa04060
245	CD8T_5	Mono_2	CCL5	CCR1	0.0308664	0	CCL5_CCR1	CCL5 - CCR1	CCL	Secreted Signaling	KEGG: hsa04060
246	CD8T_6	Mono_2	CCL5	CCR1	0.0308922	0	CCL5_CCR1	CCL5 - CCR1	CCL	Secreted Signaling	KEGG: hsa04060
247	CD8T_7	Mono_2	CCL5	CCR1	0.027943	0	CCL5_CCR1	CCL5 - CCR1	CCL	Secreted Signaling	KEGG: hsa04060
248	DC_1	Mono_2	CCL5	CCR1	0.00114807	0	CCL5_CCR1	CCL5 - CCR1	CCL	Secreted Signaling	KEGG: hsa04060
249	DC_2	Mono_2	CCL5	CCR1	0.00115837	0	CCL5_CCR1	CCL5 - CCR1	CCL	Secreted Signaling	KEGG: hsa04060
250	DC_3	Mono_2	CCL5	CCR1	0.00219349	0	CCL5_CCR1	CCL5 - CCR1	CCL	Secreted Signaling	KEGG: hsa04060
251	DC_5	Mono_2	CCL5	CCR1	0.0131493	0	CCL5_CCR1	CCL5 - CCR1	CCL	Secreted Signaling	KEGG: hsa04060
252	KC_1	Mono_2	CCL5	CCR1	0.00641653	0	CCL5_CCR1	CCL5 - CCR1	CCL	Secreted Signaling	KEGG: hsa04060
253	KC_2	Mono_2	CCL5	CCR1	0.00434877	0	CCL5_CCR1	CCL5 - CCR1	CCL	Secreted Signaling	KEGG: hsa04060
254	KC_3	Mono_2	CCL5	CCR1	0.0281472	0	CCL5_CCR1	CCL5 - CCR1	CCL	Secreted Signaling	KEGG: hsa04060
255	Mono_1	Mono_2	CCL5	CCR1	0.0245574	0	CCL5_CCR1	CCL5 - CCR1	CCL	Secreted Signaling	KEGG: hsa04060
256	Mono_2	Mono_2	CCL5	CCR1	0.00785177	0	CCL5_CCR1	CCL5 - CCR1	CCL	Secreted Signaling	KEGG: hsa04060
257	NK_1	Mono_2	CCL5	CCR1	0.0254127	0	CCL5_CCR1	CCL5 - CCR1	CCL	Secreted Signaling	KEGG: hsa04060
258	NK_2	Mono_2	CCL5	CCR1	0.0321736	0	CCL5_CCR1	CCL5 - CCR1	CCL	Secreted Signaling	KEGG: hsa04060
259	other	Mono_2	CCL5	CCR1	0.00127225	0	CCL5_CCR1	CCL5 - CCR1	CCL	Secreted Signaling	KEGG: hsa04060
260	TM_2	Mono_2	CCL5	CCR1	0.00159503	0	CCL5_CCR1	CCL5 - CCR1	CCL	Secreted Signaling	KEGG: hsa04060
261	CD4T_1	TM_1	CCL5	CCR1	0.0307347	0	CCL5_CCR1	CCL5 - CCR1	CCL	Secreted Signaling	KEGG: hsa04060
262	CD4T_2	TM_1	CCL5	CCR1	0.0273253	0	CCL5_CCR1	CCL5 - CCR1	CCL	Secreted Signaling	KEGG: hsa04060
263	CD4T_3	TM_1	CCL5	CCR1	0.0196064	0	CCL5_CCR1	CCL5 - CCR1	CCL	Secreted Signaling	KEGG: hsa04060
264	CD4T_4	TM_1	CCL5	CCR1	0.0474466	0	CCL5_CCR1	CCL5 - CCR1	CCL	Secreted Signaling	KEGG: hsa04060
265	CD8T_1	TM_1	CCL5	CCR1	0.0469023	0	CCL5_CCR1	CCL5 - CCR1	CCL	Secreted Signaling	KEGG: hsa04060
266	CD8T_2	TM_1	CCL5	CCR1	0.0466602	0	CCL5_CCR1	CCL5 - CCR1	CCL	Secreted Signaling	KEGG: hsa04060
267	CD8T_3	TM_1	CCL5	CCR1	0.047825	0	CCL5_CCR1	CCL5 - CCR1	CCL	Secreted Signaling	KEGG: hsa04060
268	CD8T_4	TM_1	CCL5	CCR1	0.0480102	0	CCL5_CCR1	CCL5 - CCR1	CCL	Secreted Signaling	KEGG: hsa04060
269	CD8T_5	TM_1	CCL5	CCR1	0.0405419	0	CCL5_CCR1	CCL5 - CCR1	CCL	Secreted Signaling	KEGG: hsa04060
270	CD8T_6	TM_1	CCL5	CCR1	0.0405755	0	CCL5_CCR1	CCL5 - CCR1	CCL	Secreted Signaling	KEGG: hsa04060
271	CD8T_7	TM_1	CCL5	CCR1	0.0367368	0	CCL5_CCR1	CCL5 - CCR1	CCL	Secreted Signaling	KEGG: hsa04060
272	DC_1	TM_1	CCL5	CCR1	0.00152259	0	CCL5_CCR1	CCL5 - CCR1	CCL	Secreted Signaling	KEGG: hsa04060
273	DC_2	TM_1	CCL5	CCR1	0.00153623	0	CCL5_CCR1	CCL5 - CCR1	CCL	Secreted Signaling	KEGG: hsa04060
274	DC_3	TM_1	CCL5	CCR1	0.00290804	0	CCL5_CCR1	CCL5 - CCR1	CCL	Secreted Signaling	KEGG: hsa04060
275	DC_5	TM_1	CCL5	CCR1	0.0173706	0	CCL5_CCR1	CCL5 - CCR1	CCL	Secreted Signaling	KEGG: hsa04060
276	KC_1	TM_1	CCL5	CCR1	0.00849505	0	CCL5_CCR1	CCL5 - CCR1	CCL	Secreted Signaling	KEGG: hsa04060
277	KC_2	TM_1	CCL5	CCR1	0.00576137	0	CCL5_CCR1	CCL5 - CCR1	CCL	Secreted Signaling	KEGG: hsa04060
278	KC_3	TM_1	CCL5	CCR1	0.0370029	0	CCL5_CCR1	CCL5 - CCR1	CCL	Secreted Signaling	KEGG: hsa04060
279	Mono_1	TM_1	CCL5	CCR1	0.0323212	0	CCL5_CCR1	CCL5 - CCR1	CCL	Secreted Signaling	KEGG: hsa04060
280	Mono_2	TM_1	CCL5	CCR1	0.0103904	0	CCL5_CCR1	CCL5 - CCR1	CCL	Secreted Signaling	KEGG: hsa04060
281	NK_1	TM_1	CCL5	CCR1	0.0334377	0	CCL5_CCR1	CCL5 - CCR1	CCL	Secreted Signaling	KEGG: hsa04060
282	NK_2	TM_1	CCL5	CCR1	0.0422409	0	CCL5_CCR1	CCL5 - CCR1	CCL	Secreted Signaling	KEGG: hsa04060
283	other	TM_1	CCL5	CCR1	0.0016872	0	CCL5_CCR1	CCL5 - CCR1	CCL	Secreted Signaling	KEGG: hsa04060
284	TM_2	TM_1	CCL5	CCR1	0.00211504	0	CCL5_CCR1	CCL5 - CCR1	CCL	Secreted Signaling	KEGG: hsa04060
285	CD4T_1	TM_2	CCL5	CCR1	0.0429694	0	CCL5_CCR1	CCL5 - CCR1	CCL	Secreted Signaling	KEGG: hsa04060
286	CD4T_2	TM_2	CCL5	CCR1	0.0382565	0	CCL5_CCR1	CCL5 - CCR1	CCL	Secreted Signaling	KEGG: hsa04060
287	CD4T_3	TM_2	CCL5	CCR1	0.027537	0	CCL5_CCR1	CCL5 - CCR1	CCL	Secreted Signaling	KEGG: hsa04060
288	CD4T_4	TM_2	CCL5	CCR1	0.0658818	0	CCL5_CCR1	CCL5 - CCR1	CCL	Secreted Signaling	KEGG: hsa04060
289	CD8T_1	TM_2	CCL5	CCR1	0.0651404	0	CCL5_CCR1	CCL5 - CCR1	CCL	Secreted Signaling	KEGG: hsa04060
290	CD8T_2	TM_2	CCL5	CCR1	0.0648106	0	CCL5_CCR1	CCL5 - CCR1	CCL	Secreted Signaling	KEGG: hsa04060
291	CD8T_3	TM_2	CCL5	CCR1	0.0663969	0	CCL5_CCR1	CCL5 - CCR1	CCL	Secreted Signaling	KEGG: hsa04060
292	CD8T_4	TM_2	CCL5	CCR1	0.066649	0	CCL5_CCR1	CCL5 - CCR1	CCL	Secreted Signaling	KEGG: hsa04060
293	CD8T_5	TM_2	CCL5	CCR1	0.0564533	0	CCL5_CCR1	CCL5 - CCR1	CCL	Secreted Signaling	KEGG: hsa04060
294	CD8T_6	TM_2	CCL5	CCR1	0.0564992	0	CCL5_CCR1	CCL5 - CCR1	CCL	Secreted Signaling	KEGG: hsa04060
295	CD8T_7	TM_2	CCL5	CCR1	0.0512346	0	CCL5_CCR1	CCL5 - CCR1	CCL	Secreted Signaling	KEGG: hsa04060
296	DC_1	TM_2	CCL5	CCR1	0.00215454	0	CCL5_CCR1	CCL5 - CCR1	CCL	Secreted Signaling	KEGG: hsa04060
297	DC_2	TM_2	CCL5	CCR1	0.00217384	0	CCL5_CCR1	CCL5 - CCR1	CCL	Secreted Signaling	KEGG: hsa04060
298	DC_3	TM_2	CCL5	CCR1	0.00411266	0	CCL5_CCR1	CCL5 - CCR1	CCL	Secreted Signaling	KEGG: hsa04060
299	DC_5	TM_2	CCL5	CCR1	0.0244195	0	CCL5_CCR1	CCL5 - CCR1	CCL	Secreted Signaling	KEGG: hsa04060
300	KC_1	TM_2	CCL5	CCR1	0.0119862	0	CCL5_CCR1	CCL5 - CCR1	CCL	Secreted Signaling	KEGG: hsa04060
301	KC_2	TM_2	CCL5	CCR1	0.0081383	0	CCL5_CCR1	CCL5 - CCR1	CCL	Secreted Signaling	KEGG: hsa04060
302	KC_3	TM_2	CCL5	CCR1	0.0516	0	CCL5_CCR1	CCL5 - CCR1	CCL	Secreted Signaling	KEGG: hsa04060
303	Mono_1	TM_2	CCL5	CCR1	0.0451581	0	CCL5_CCR1	CCL5 - CCR1	CCL	Secreted Signaling	KEGG: hsa04060
304	Mono_2	TM_2	CCL5	CCR1	0.0146489	0	CCL5_CCR1	CCL5 - CCR1	CCL	Secreted Signaling	KEGG: hsa04060
305	NK_1	TM_2	CCL5	CCR1	0.0466966	0	CCL5_CCR1	CCL5 - CCR1	CCL	Secreted Signaling	KEGG: hsa04060
306	NK_2	TM_2	CCL5	CCR1	0.0587783	0	CCL5_CCR1	CCL5 - CCR1	CCL	Secreted Signaling	KEGG: hsa04060
307	other	TM_2	CCL5	CCR1	0.00238732	0	CCL5_CCR1	CCL5 - CCR1	CCL	Secreted Signaling	KEGG: hsa04060
308	TM_2	TM_2	CCL5	CCR1	0.00299216	0	CCL5_CCR1	CCL5 - CCR1	CCL	Secreted Signaling	KEGG: hsa04060
309	CD4T_1	TM_4	CCL5	CCR1	0.0230039	0	CCL5_CCR1	CCL5 - CCR1	CCL	Secreted Signaling	KEGG: hsa04060
310	CD4T_2	TM_4	CCL5	CCR1	0.0204341	0	CCL5_CCR1	CCL5 - CCR1	CCL	Secreted Signaling	KEGG: hsa04060
311	CD4T_3	TM_4	CCL5	CCR1	0.0146325	0	CCL5_CCR1	CCL5 - CCR1	CCL	Secreted Signaling	KEGG: hsa04060
312	CD4T_4	TM_4	CCL5	CCR1	0.0356669	0	CCL5_CCR1	CCL5 - CCR1	CCL	Secreted Signaling	KEGG: hsa04060
313	CD8T_1	TM_4	CCL5	CCR1	0.0352527	0	CCL5_CCR1	CCL5 - CCR1	CCL	Secreted Signaling	KEGG: hsa04060
314	CD8T_2	TM_4	CCL5	CCR1	0.0350686	0	CCL5_CCR1	CCL5 - CCR1	CCL	Secreted Signaling	KEGG: hsa04060
315	CD8T_3	TM_4	CCL5	CCR1	0.0359549	0	CCL5_CCR1	CCL5 - CCR1	CCL	Secreted Signaling	KEGG: hsa04060
316	CD8T_4	TM_4	CCL5	CCR1	0.0360959	0	CCL5_CCR1	CCL5 - CCR1	CCL	Secreted Signaling	KEGG: hsa04060
317	CD8T_5	TM_4	CCL5	CCR1	0.0304217	0	CCL5_CCR1	CCL5 - CCR1	CCL	Secreted Signaling	KEGG: hsa04060
318	CD8T_6	TM_4	CCL5	CCR1	0.0304472	0	CCL5_CCR1	CCL5 - CCR1	CCL	Secreted Signaling	KEGG: hsa04060
319	CD8T_7	TM_4	CCL5	CCR1	0.0275392	0	CCL5_CCR1	CCL5 - CCR1	CCL	Secreted Signaling	KEGG: hsa04060
320	DC_1	TM_4	CCL5	CCR1	0.00113103	0	CCL5_CCR1	CCL5 - CCR1	CCL	Secreted Signaling	KEGG: hsa04060
321	DC_2	TM_4	CCL5	CCR1	0.00114117	0	CCL5_CCR1	CCL5 - CCR1	CCL	Secreted Signaling	KEGG: hsa04060
322	DC_3	TM_4	CCL5	CCR1	0.00216097	0	CCL5_CCR1	CCL5 - CCR1	CCL	Secreted Signaling	KEGG: hsa04060
323	DC_5	TM_4	CCL5	CCR1	0.0129564	0	CCL5_CCR1	CCL5 - CCR1	CCL	Secreted Signaling	KEGG: hsa04060
324	KC_1	TM_4	CCL5	CCR1	0.00632178	0	CCL5_CCR1	CCL5 - CCR1	CCL	Secreted Signaling	KEGG: hsa04060
325	KC_2	TM_4	CCL5	CCR1	0.00428443	0	CCL5_CCR1	CCL5 - CCR1	CCL	Secreted Signaling	KEGG: hsa04060
326	KC_3	TM_4	CCL5	CCR1	0.0277406	0	CCL5_CCR1	CCL5 - CCR1	CCL	Secreted Signaling	KEGG: hsa04060
327	Mono_1	TM_4	CCL5	CCR1	0.0242014	0	CCL5_CCR1	CCL5 - CCR1	CCL	Secreted Signaling	KEGG: hsa04060
328	Mono_2	TM_4	CCL5	CCR1	0.007736	0	CCL5_CCR1	CCL5 - CCR1	CCL	Secreted Signaling	KEGG: hsa04060
329	NK_1	TM_4	CCL5	CCR1	0.0250446	0	CCL5_CCR1	CCL5 - CCR1	CCL	Secreted Signaling	KEGG: hsa04060
330	NK_2	TM_4	CCL5	CCR1	0.0317106	0	CCL5_CCR1	CCL5 - CCR1	CCL	Secreted Signaling	KEGG: hsa04060
331	other	TM_4	CCL5	CCR1	0.00125337	0	CCL5_CCR1	CCL5 - CCR1	CCL	Secreted Signaling	KEGG: hsa04060
332	TM_2	TM_4	CCL5	CCR1	0.00157137	0	CCL5_CCR1	CCL5 - CCR1	CCL	Secreted Signaling	KEGG: hsa04060
333	CD4T_4	DC_2	CCL3	CCR1	0.00981795	0	CCL3_CCR1	CCL3 - CCR1	CCL	Secreted Signaling	KEGG: hsa04060
334	CD8T_1	DC_2	CCL3	CCR1	0.000738903	0	CCL3_CCR1	CCL3 - CCR1	CCL	Secreted Signaling	KEGG: hsa04060
335	CD8T_3	DC_2	CCL3	CCR1	0.00141968	0	CCL3_CCR1	CCL3 - CCR1	CCL	Secreted Signaling	KEGG: hsa04060
336	CD8T_4	DC_2	CCL3	CCR1	0.00176204	0	CCL3_CCR1	CCL3 - CCR1	CCL	Secreted Signaling	KEGG: hsa04060
337	CD8T_5	DC_2	CCL3	CCR1	0.00515558	0	CCL3_CCR1	CCL3 - CCR1	CCL	Secreted Signaling	KEGG: hsa04060
338	CD8T_6	DC_2	CCL3	CCR1	0.00209013	0	CCL3_CCR1	CCL3 - CCR1	CCL	Secreted Signaling	KEGG: hsa04060
339	CD8T_7	DC_2	CCL3	CCR1	0.00489668	0	CCL3_CCR1	CCL3 - CCR1	CCL	Secreted Signaling	KEGG: hsa04060
340	DC_1	DC_2	CCL3	CCR1	0.00419683	0	CCL3_CCR1	CCL3 - CCR1	CCL	Secreted Signaling	KEGG: hsa04060
341	DC_2	DC_2	CCL3	CCR1	0.00558606	0	CCL3_CCR1	CCL3 - CCR1	CCL	Secreted Signaling	KEGG: hsa04060
342	DC_3	DC_2	CCL3	CCR1	0.00110588	0	CCL3_CCR1	CCL3 - CCR1	CCL	Secreted Signaling	KEGG: hsa04060
343	DC_4	DC_2	CCL3	CCR1	0.000338619	0	CCL3_CCR1	CCL3 - CCR1	CCL	Secreted Signaling	KEGG: hsa04060
344	DC_5	DC_2	CCL3	CCR1	0.000760435	0	CCL3_CCR1	CCL3 - CCR1	CCL	Secreted Signaling	KEGG: hsa04060
345	KC_1	DC_2	CCL3	CCR1	0.0136205	0	CCL3_CCR1	CCL3 - CCR1	CCL	Secreted Signaling	KEGG: hsa04060
346	KC_2	DC_2	CCL3	CCR1	0.00803463	0	CCL3_CCR1	CCL3 - CCR1	CCL	Secreted Signaling	KEGG: hsa04060
347	KC_3	DC_2	CCL3	CCR1	0.00410188	0	CCL3_CCR1	CCL3 - CCR1	CCL	Secreted Signaling	KEGG: hsa04060
348	Mono_1	DC_2	CCL3	CCR1	0.00490386	0	CCL3_CCR1	CCL3 - CCR1	CCL	Secreted Signaling	KEGG: hsa04060
349	Mono_2	DC_2	CCL3	CCR1	0.00118403	0	CCL3_CCR1	CCL3 - CCR1	CCL	Secreted Signaling	KEGG: hsa04060
350	NK_1	DC_2	CCL3	CCR1	0.00561319	0	CCL3_CCR1	CCL3 - CCR1	CCL	Secreted Signaling	KEGG: hsa04060
351	NK_2	DC_2	CCL3	CCR1	0.00471966	0	CCL3_CCR1	CCL3 - CCR1	CCL	Secreted Signaling	KEGG: hsa04060
352	TM_1	DC_2	CCL3	CCR1	0.00342978	0	CCL3_CCR1	CCL3 - CCR1	CCL	Secreted Signaling	KEGG: hsa04060
353	TM_2	DC_2	CCL3	CCR1	0.0120521	0	CCL3_CCR1	CCL3 - CCR1	CCL	Secreted Signaling	KEGG: hsa04060
354	TM_3	DC_2	CCL3	CCR1	0.00317494	0	CCL3_CCR1	CCL3 - CCR1	CCL	Secreted Signaling	KEGG: hsa04060
355	TM_4	DC_2	CCL3	CCR1	0.0013804	0	CCL3_CCR1	CCL3 - CCR1	CCL	Secreted Signaling	KEGG: hsa04060
356	CD4T_4	DC_3	CCL3	CCR1	0.0104036	0	CCL3_CCR1	CCL3 - CCR1	CCL	Secreted Signaling	KEGG: hsa04060
357	CD8T_1	DC_3	CCL3	CCR1	0.000783408	0	CCL3_CCR1	CCL3 - CCR1	CCL	Secreted Signaling	KEGG: hsa04060
358	CD8T_3	DC_3	CCL3	CCR1	0.00150512	0	CCL3_CCR1	CCL3 - CCR1	CCL	Secreted Signaling	KEGG: hsa04060
359	CD8T_4	DC_3	CCL3	CCR1	0.00186806	0	CCL3_CCR1	CCL3 - CCR1	CCL	Secreted Signaling	KEGG: hsa04060
360	CD8T_5	DC_3	CCL3	CCR1	0.00546465	0	CCL3_CCR1	CCL3 - CCR1	CCL	Secreted Signaling	KEGG: hsa04060
361	CD8T_6	DC_3	CCL3	CCR1	0.00221585	0	CCL3_CCR1	CCL3 - CCR1	CCL	Secreted Signaling	KEGG: hsa04060
362	CD8T_7	DC_3	CCL3	CCR1	0.00519031	0	CCL3_CCR1	CCL3 - CCR1	CCL	Secreted Signaling	KEGG: hsa04060
363	DC_1	DC_3	CCL3	CCR1	0.00444869	0	CCL3_CCR1	CCL3 - CCR1	CCL	Secreted Signaling	KEGG: hsa04060
364	DC_2	DC_3	CCL3	CCR1	0.00592079	0	CCL3_CCR1	CCL3 - CCR1	CCL	Secreted Signaling	KEGG: hsa04060
365	DC_3	DC_3	CCL3	CCR1	0.00117247	0	CCL3_CCR1	CCL3 - CCR1	CCL	Secreted Signaling	KEGG: hsa04060
366	DC_4	DC_3	CCL3	CCR1	0.000359024	0	CCL3_CCR1	CCL3 - CCR1	CCL	Secreted Signaling	KEGG: hsa04060
367	DC_5	DC_3	CCL3	CCR1	0.000806236	0	CCL3_CCR1	CCL3 - CCR1	CCL	Secreted Signaling	KEGG: hsa04060
368	KC_1	DC_3	CCL3	CCR1	0.0144297	0	CCL3_CCR1	CCL3 - CCR1	CCL	Secreted Signaling	KEGG: hsa04060
369	KC_2	DC_3	CCL3	CCR1	0.00851482	0	CCL3_CCR1	CCL3 - CCR1	CCL	Secreted Signaling	KEGG: hsa04060
370	KC_3	DC_3	CCL3	CCR1	0.00434806	0	CCL3_CCR1	CCL3 - CCR1	CCL	Secreted Signaling	KEGG: hsa04060
371	Mono_1	DC_3	CCL3	CCR1	0.00519792	0	CCL3_CCR1	CCL3 - CCR1	CCL	Secreted Signaling	KEGG: hsa04060
372	Mono_2	DC_3	CCL3	CCR1	0.00125531	0	CCL3_CCR1	CCL3 - CCR1	CCL	Secreted Signaling	KEGG: hsa04060
373	NK_1	DC_3	CCL3	CCR1	0.00594954	0	CCL3_CCR1	CCL3 - CCR1	CCL	Secreted Signaling	KEGG: hsa04060
374	NK_2	DC_3	CCL3	CCR1	0.00500274	0	CCL3_CCR1	CCL3 - CCR1	CCL	Secreted Signaling	KEGG: hsa04060
375	TM_1	DC_3	CCL3	CCR1	0.00363577	0	CCL3_CCR1	CCL3 - CCR1	CCL	Secreted Signaling	KEGG: hsa04060
376	TM_2	DC_3	CCL3	CCR1	0.0127693	0	CCL3_CCR1	CCL3 - CCR1	CCL	Secreted Signaling	KEGG: hsa04060
377	TM_3	DC_3	CCL3	CCR1	0.00336568	0	CCL3_CCR1	CCL3 - CCR1	CCL	Secreted Signaling	KEGG: hsa04060
378	TM_4	DC_3	CCL3	CCR1	0.00146348	0	CCL3_CCR1	CCL3 - CCR1	CCL	Secreted Signaling	KEGG: hsa04060
379	CD4T_4	KC_1	CCL3	CCR1	0.0850643	0	CCL3_CCR1	CCL3 - CCR1	CCL	Secreted Signaling	KEGG: hsa04060
380	CD8T_1	KC_1	CCL3	CCR1	0.00688586	0	CCL3_CCR1	CCL3 - CCR1	CCL	Secreted Signaling	KEGG: hsa04060
381	CD8T_3	KC_1	CCL3	CCR1	0.0131554	0	CCL3_CCR1	CCL3 - CCR1	CCL	Secreted Signaling	KEGG: hsa04060
382	CD8T_4	KC_1	CCL3	CCR1	0.0162818	0	CCL3_CCR1	CCL3 - CCR1	CCL	Secreted Signaling	KEGG: hsa04060
383	CD8T_5	KC_1	CCL3	CCR1	0.0463411	0	CCL3_CCR1	CCL3 - CCR1	CCL	Secreted Signaling	KEGG: hsa04060
384	CD8T_6	KC_1	CCL3	CCR1	0.0192614	0	CCL3_CCR1	CCL3 - CCR1	CCL	Secreted Signaling	KEGG: hsa04060
385	CD8T_7	KC_1	CCL3	CCR1	0.0441056	0	CCL3_CCR1	CCL3 - CCR1	CCL	Secreted Signaling	KEGG: hsa04060
386	DC_1	KC_1	CCL3	CCR1	0.038016	0	CCL3_CCR1	CCL3 - CCR1	CCL	Secreted Signaling	KEGG: hsa04060
387	DC_2	KC_1	CCL3	CCR1	0.0500375	0	CCL3_CCR1	CCL3 - CCR1	CCL	Secreted Signaling	KEGG: hsa04060
388	DC_3	KC_1	CCL3	CCR1	0.0102744	0	CCL3_CCR1	CCL3 - CCR1	CCL	Secreted Signaling	KEGG: hsa04060
389	DC_4	KC_1	CCL3	CCR1	0.00316615	0	CCL3_CCR1	CCL3 - CCR1	CCL	Secreted Signaling	KEGG: hsa04060
390	DC_5	KC_1	CCL3	CCR1	0.00708525	0	CCL3_CCR1	CCL3 - CCR1	CCL	Secreted Signaling	KEGG: hsa04060
391	KC_1	KC_1	CCL3	CCR1	0.114636	0	CCL3_CCR1	CCL3 - CCR1	CCL	Secreted Signaling	KEGG: hsa04060
392	KC_2	KC_1	CCL3	CCR1	0.0705876	0	CCL3_CCR1	CCL3 - CCR1	CCL	Secreted Signaling	KEGG: hsa04060
393	KC_3	KC_1	CCL3	CCR1	0.0371845	0	CCL3_CCR1	CCL3 - CCR1	CCL	Secreted Signaling	KEGG: hsa04060
394	Mono_1	KC_1	CCL3	CCR1	0.0441678	0	CCL3_CCR1	CCL3 - CCR1	CCL	Secreted Signaling	KEGG: hsa04060
395	Mono_2	KC_1	CCL3	CCR1	0.0109933	0	CCL3_CCR1	CCL3 - CCR1	CCL	Secreted Signaling	KEGG: hsa04060
396	NK_1	KC_1	CCL3	CCR1	0.0502696	0	CCL3_CCR1	CCL3 - CCR1	CCL	Secreted Signaling	KEGG: hsa04060
397	NK_2	KC_1	CCL3	CCR1	0.0425718	0	CCL3_CCR1	CCL3 - CCR1	CCL	Secreted Signaling	KEGG: hsa04060
398	TM_1	KC_1	CCL3	CCR1	0.0312619	0	CCL3_CCR1	CCL3 - CCR1	CCL	Secreted Signaling	KEGG: hsa04060
399	TM_2	KC_1	CCL3	CCR1	0.102646	0	CCL3_CCR1	CCL3 - CCR1	CCL	Secreted Signaling	KEGG: hsa04060
400	TM_3	KC_1	CCL3	CCR1	0.0289992	0	CCL3_CCR1	CCL3 - CCR1	CCL	Secreted Signaling	KEGG: hsa04060
401	TM_4	KC_1	CCL3	CCR1	0.0127956	0	CCL3_CCR1	CCL3 - CCR1	CCL	Secreted Signaling	KEGG: hsa04060
402	CD4T_4	KC_2	CCL3	CCR1	0.0274729	0	CCL3_CCR1	CCL3 - CCR1	CCL	Secreted Signaling	KEGG: hsa04060
403	CD8T_1	KC_2	CCL3	CCR1	0.00210228	0	CCL3_CCR1	CCL3 - CCR1	CCL	Secreted Signaling	KEGG: hsa04060
404	CD8T_3	KC_2	CCL3	CCR1	0.0040341	0	CCL3_CCR1	CCL3 - CCR1	CCL	Secreted Signaling	KEGG: hsa04060
405	CD8T_4	KC_2	CCL3	CCR1	0.0050038	0	CCL3_CCR1	CCL3 - CCR1	CCL	Secreted Signaling	KEGG: hsa04060
406	CD8T_5	KC_2	CCL3	CCR1	0.0145497	0	CCL3_CCR1	CCL3 - CCR1	CCL	Secreted Signaling	KEGG: hsa04060
407	CD8T_6	KC_2	CCL3	CCR1	0.00593192	0	CCL3_CCR1	CCL3 - CCR1	CCL	Secreted Signaling	KEGG: hsa04060
408	CD8T_7	KC_2	CCL3	CCR1	0.0138256	0	CCL3_CCR1	CCL3 - CCR1	CCL	Secreted Signaling	KEGG: hsa04060
409	DC_1	KC_2	CCL3	CCR1	0.0118648	0	CCL3_CCR1	CCL3 - CCR1	CCL	Secreted Signaling	KEGG: hsa04060
410	DC_2	KC_2	CCL3	CCR1	0.0157521	0	CCL3_CCR1	CCL3 - CCR1	CCL	Secreted Signaling	KEGG: hsa04060
411	DC_3	KC_2	CCL3	CCR1	0.00314426	0	CCL3_CCR1	CCL3 - CCR1	CCL	Secreted Signaling	KEGG: hsa04060
412	DC_4	KC_2	CCL3	CCR1	0.000964131	0	CCL3_CCR1	CCL3 - CCR1	CCL	Secreted Signaling	KEGG: hsa04060
413	DC_5	KC_2	CCL3	CCR1	0.00216345	0	CCL3_CCR1	CCL3 - CCR1	CCL	Secreted Signaling	KEGG: hsa04060
414	KC_1	KC_2	CCL3	CCR1	0.0378518	0	CCL3_CCR1	CCL3 - CCR1	CCL	Secreted Signaling	KEGG: hsa04060
415	KC_2	KC_2	CCL3	CCR1	0.0225558	0	CCL3_CCR1	CCL3 - CCR1	CCL	Secreted Signaling	KEGG: hsa04060
416	KC_3	KC_2	CCL3	CCR1	0.0115984	0	CCL3_CCR1	CCL3 - CCR1	CCL	Secreted Signaling	KEGG: hsa04060
417	Mono_1	KC_2	CCL3	CCR1	0.0138457	0	CCL3_CCR1	CCL3 - CCR1	CCL	Secreted Signaling	KEGG: hsa04060
418	Mono_2	KC_2	CCL3	CCR1	0.00336595	0	CCL3_CCR1	CCL3 - CCR1	CCL	Secreted Signaling	KEGG: hsa04060
419	NK_1	KC_2	CCL3	CCR1	0.0158278	0	CCL3_CCR1	CCL3 - CCR1	CCL	Secreted Signaling	KEGG: hsa04060
420	NK_2	KC_2	CCL3	CCR1	0.0133301	0	CCL3_CCR1	CCL3 - CCR1	CCL	Secreted Signaling	KEGG: hsa04060
421	TM_1	KC_2	CCL3	CCR1	0.00970996	0	CCL3_CCR1	CCL3 - CCR1	CCL	Secreted Signaling	KEGG: hsa04060
422	TM_2	KC_2	CCL3	CCR1	0.0335882	0	CCL3_CCR1	CCL3 - CCR1	CCL	Secreted Signaling	KEGG: hsa04060
423	TM_3	KC_2	CCL3	CCR1	0.00899268	0	CCL3_CCR1	CCL3 - CCR1	CCL	Secreted Signaling	KEGG: hsa04060
424	TM_4	KC_2	CCL3	CCR1	0.00392277	0	CCL3_CCR1	CCL3 - CCR1	CCL	Secreted Signaling	KEGG: hsa04060
425	CD4T_4	Mono_2	CCL3	CCR1	0.026262	0	CCL3_CCR1	CCL3 - CCR1	CCL	Secreted Signaling	KEGG: hsa04060
426	CD8T_1	Mono_2	CCL3	CCR1	0.00200732	0	CCL3_CCR1	CCL3 - CCR1	CCL	Secreted Signaling	KEGG: hsa04060
427	CD8T_3	Mono_2	CCL3	CCR1	0.00385221	0	CCL3_CCR1	CCL3 - CCR1	CCL	Secreted Signaling	KEGG: hsa04060
428	CD8T_4	Mono_2	CCL3	CCR1	0.0047784	0	CCL3_CCR1	CCL3 - CCR1	CCL	Secreted Signaling	KEGG: hsa04060
429	CD8T_5	Mono_2	CCL3	CCR1	0.0139003	0	CCL3_CCR1	CCL3 - CCR1	CCL	Secreted Signaling	KEGG: hsa04060
430	CD8T_6	Mono_2	CCL3	CCR1	0.00566495	0	CCL3_CCR1	CCL3 - CCR1	CCL	Secreted Signaling	KEGG: hsa04060
431	CD8T_7	Mono_2	CCL3	CCR1	0.0132081	0	CCL3_CCR1	CCL3 - CCR1	CCL	Secreted Signaling	KEGG: hsa04060
432	DC_1	Mono_2	CCL3	CCR1	0.0113339	0	CCL3_CCR1	CCL3 - CCR1	CCL	Secreted Signaling	KEGG: hsa04060
433	DC_2	Mono_2	CCL3	CCR1	0.0150499	0	CCL3_CCR1	CCL3 - CCR1	CCL	Secreted Signaling	KEGG: hsa04060
434	DC_3	Mono_2	CCL3	CCR1	0.00300237	0	CCL3_CCR1	CCL3 - CCR1	CCL	Secreted Signaling	KEGG: hsa04060
435	DC_4	Mono_2	CCL3	CCR1	0.000920533	0	CCL3_CCR1	CCL3 - CCR1	CCL	Secreted Signaling	KEGG: hsa04060
436	DC_5	Mono_2	CCL3	CCR1	0.00206573	0	CCL3_CCR1	CCL3 - CCR1	CCL	Secreted Signaling	KEGG: hsa04060
437	KC_1	Mono_2	CCL3	CCR1	0.0362006	0	CCL3_CCR1	CCL3 - CCR1	CCL	Secreted Signaling	KEGG: hsa04060
438	KC_2	Mono_2	CCL3	CCR1	0.0215568	0	CCL3_CCR1	CCL3 - CCR1	CCL	Secreted Signaling	KEGG: hsa04060
439	KC_3	Mono_2	CCL3	CCR1	0.0110792	0	CCL3_CCR1	CCL3 - CCR1	CCL	Secreted Signaling	KEGG: hsa04060
440	Mono_1	Mono_2	CCL3	CCR1	0.0132273	0	CCL3_CCR1	CCL3 - CCR1	CCL	Secreted Signaling	KEGG: hsa04060
441	Mono_2	Mono_2	CCL3	CCR1	0.0032141	0	CCL3_CCR1	CCL3 - CCR1	CCL	Secreted Signaling	KEGG: hsa04060
442	NK_1	Mono_2	CCL3	CCR1	0.0151223	0	CCL3_CCR1	CCL3 - CCR1	CCL	Secreted Signaling	KEGG: hsa04060
443	NK_2	Mono_2	CCL3	CCR1	0.0127344	0	CCL3_CCR1	CCL3 - CCR1	CCL	Secreted Signaling	KEGG: hsa04060
444	TM_1	Mono_2	CCL3	CCR1	0.00927454	0	CCL3_CCR1	CCL3 - CCR1	CCL	Secreted Signaling	KEGG: hsa04060
445	TM_2	Mono_2	CCL3	CCR1	0.0321167	0	CCL3_CCR1	CCL3 - CCR1	CCL	Secreted Signaling	KEGG: hsa04060
446	TM_3	Mono_2	CCL3	CCR1	0.00858915	0	CCL3_CCR1	CCL3 - CCR1	CCL	Secreted Signaling	KEGG: hsa04060
447	TM_4	Mono_2	CCL3	CCR1	0.00374588	0	CCL3_CCR1	CCL3 - CCR1	CCL	Secreted Signaling	KEGG: hsa04060
448	CD4T_4	TM_1	CCL3	CCR1	0.0345457	0	CCL3_CCR1	CCL3 - CCR1	CCL	Secreted Signaling	KEGG: hsa04060
449	CD8T_1	TM_1	CCL3	CCR1	0.00266138	0	CCL3_CCR1	CCL3 - CCR1	CCL	Secreted Signaling	KEGG: hsa04060
450	CD8T_3	TM_1	CCL3	CCR1	0.00510434	0	CCL3_CCR1	CCL3 - CCR1	CCL	Secreted Signaling	KEGG: hsa04060
451	CD8T_4	TM_1	CCL3	CCR1	0.00632966	0	CCL3_CCR1	CCL3 - CCR1	CCL	Secreted Signaling	KEGG: hsa04060
452	CD8T_5	TM_1	CCL3	CCR1	0.0183582	0	CCL3_CCR1	CCL3 - CCR1	CCL	Secreted Signaling	KEGG: hsa04060
453	CD8T_6	TM_1	CCL3	CCR1	0.00750185	0	CCL3_CCR1	CCL3 - CCR1	CCL	Secreted Signaling	KEGG: hsa04060
454	CD8T_7	TM_1	CCL3	CCR1	0.017448	0	CCL3_CCR1	CCL3 - CCR1	CCL	Secreted Signaling	KEGG: hsa04060
455	DC_1	TM_1	CCL3	CCR1	0.0149813	0	CCL3_CCR1	CCL3 - CCR1	CCL	Secreted Signaling	KEGG: hsa04060
456	DC_2	TM_1	CCL3	CCR1	0.0198691	0	CCL3_CCR1	CCL3 - CCR1	CCL	Secreted Signaling	KEGG: hsa04060
457	DC_3	TM_1	CCL3	CCR1	0.00397937	0	CCL3_CCR1	CCL3 - CCR1	CCL	Secreted Signaling	KEGG: hsa04060
458	DC_4	TM_1	CCL3	CCR1	0.00122091	0	CCL3_CCR1	CCL3 - CCR1	CCL	Secreted Signaling	KEGG: hsa04060
459	DC_5	TM_1	CCL3	CCR1	0.00273878	0	CCL3_CCR1	CCL3 - CCR1	CCL	Secreted Signaling	KEGG: hsa04060
460	KC_1	TM_1	CCL3	CCR1	0.0474663	0	CCL3_CCR1	CCL3 - CCR1	CCL	Secreted Signaling	KEGG: hsa04060
461	KC_2	TM_1	CCL3	CCR1	0.0283996	0	CCL3_CCR1	CCL3 - CCR1	CCL	Secreted Signaling	KEGG: hsa04060
462	KC_3	TM_1	CCL3	CCR1	0.0146459	0	CCL3_CCR1	CCL3 - CCR1	CCL	Secreted Signaling	KEGG: hsa04060
463	Mono_1	TM_1	CCL3	CCR1	0.0174732	0	CCL3_CCR1	CCL3 - CCR1	CCL	Secreted Signaling	KEGG: hsa04060
464	Mono_2	TM_1	CCL3	CCR1	0.00425969	0	CCL3_CCR1	CCL3 - CCR1	CCL	Secreted Signaling	KEGG: hsa04060
465	NK_1	TM_1	CCL3	CCR1	0.0199642	0	CCL3_CCR1	CCL3 - CCR1	CCL	Secreted Signaling	KEGG: hsa04060
466	NK_2	TM_1	CCL3	CCR1	0.0168249	0	CCL3_CCR1	CCL3 - CCR1	CCL	Secreted Signaling	KEGG: hsa04060
467	TM_1	TM_1	CCL3	CCR1	0.0122674	0	CCL3_CCR1	CCL3 - CCR1	CCL	Secreted Signaling	KEGG: hsa04060
468	TM_2	TM_1	CCL3	CCR1	0.0421671	0	CCL3_CCR1	CCL3 - CCR1	CCL	Secreted Signaling	KEGG: hsa04060
469	TM_3	TM_1	CCL3	CCR1	0.0113634	0	CCL3_CCR1	CCL3 - CCR1	CCL	Secreted Signaling	KEGG: hsa04060
470	TM_4	TM_1	CCL3	CCR1	0.00496362	0	CCL3_CCR1	CCL3 - CCR1	CCL	Secreted Signaling	KEGG: hsa04060
471	CD4T_4	TM_2	CCL3	CCR1	0.048222	0	CCL3_CCR1	CCL3 - CCR1	CCL	Secreted Signaling	KEGG: hsa04060
472	CD8T_1	TM_2	CCL3	CCR1	0.00376421	0	CCL3_CCR1	CCL3 - CCR1	CCL	Secreted Signaling	KEGG: hsa04060
473	CD8T_3	TM_2	CCL3	CCR1	0.00721217	0	CCL3_CCR1	CCL3 - CCR1	CCL	Secreted Signaling	KEGG: hsa04060
474	CD8T_4	TM_2	CCL3	CCR1	0.00893894	0	CCL3_CCR1	CCL3 - CCR1	CCL	Secreted Signaling	KEGG: hsa04060
475	CD8T_5	TM_2	CCL3	CCR1	0.0257974	0	CCL3_CCR1	CCL3 - CCR1	CCL	Secreted Signaling	KEGG: hsa04060
476	CD8T_6	TM_2	CCL3	CCR1	0.0105892	0	CCL3_CCR1	CCL3 - CCR1	CCL	Secreted Signaling	KEGG: hsa04060
477	CD8T_7	TM_2	CCL3	CCR1	0.0245274	0	CCL3_CCR1	CCL3 - CCR1	CCL	Secreted Signaling	KEGG: hsa04060
478	DC_1	TM_2	CCL3	CCR1	0.0210813	0	CCL3_CCR1	CCL3 - CCR1	CCL	Secreted Signaling	KEGG: hsa04060
479	DC_2	TM_2	CCL3	CCR1	0.0279031	0	CCL3_CCR1	CCL3 - CCR1	CCL	Secreted Signaling	KEGG: hsa04060
480	DC_3	TM_2	CCL3	CCR1	0.00562527	0	CCL3_CCR1	CCL3 - CCR1	CCL	Secreted Signaling	KEGG: hsa04060
481	DC_4	TM_2	CCL3	CCR1	0.00172787	0	CCL3_CCR1	CCL3 - CCR1	CCL	Secreted Signaling	KEGG: hsa04060
482	DC_5	TM_2	CCL3	CCR1	0.00387356	0	CCL3_CCR1	CCL3 - CCR1	CCL	Secreted Signaling	KEGG: hsa04060
483	KC_1	TM_2	CCL3	CCR1	0.0659085	0	CCL3_CCR1	CCL3 - CCR1	CCL	Secreted Signaling	KEGG: hsa04060
484	KC_2	TM_2	CCL3	CCR1	0.039743	0	CCL3_CCR1	CCL3 - CCR1	CCL	Secreted Signaling	KEGG: hsa04060
485	KC_3	TM_2	CCL3	CCR1	0.0206123	0	CCL3_CCR1	CCL3 - CCR1	CCL	Secreted Signaling	KEGG: hsa04060
486	Mono_1	TM_2	CCL3	CCR1	0.0245627	0	CCL3_CCR1	CCL3 - CCR1	CCL	Secreted Signaling	KEGG: hsa04060
487	Mono_2	TM_2	CCL3	CCR1	0.00602084	0	CCL3_CCR1	CCL3 - CCR1	CCL	Secreted Signaling	KEGG: hsa04060
488	NK_1	TM_2	CCL3	CCR1	0.0280355	0	CCL3_CCR1	CCL3 - CCR1	CCL	Secreted Signaling	KEGG: hsa04060
489	NK_2	TM_2	CCL3	CCR1	0.0236576	0	CCL3_CCR1	CCL3 - CCR1	CCL	Secreted Signaling	KEGG: hsa04060
490	TM_1	TM_2	CCL3	CCR1	0.0172819	0	CCL3_CCR1	CCL3 - CCR1	CCL	Secreted Signaling	KEGG: hsa04060
491	TM_2	TM_2	CCL3	CCR1	0.0586773	0	CCL3_CCR1	CCL3 - CCR1	CCL	Secreted Signaling	KEGG: hsa04060
492	TM_3	TM_2	CCL3	CCR1	0.0160143	0	CCL3_CCR1	CCL3 - CCR1	CCL	Secreted Signaling	KEGG: hsa04060
493	TM_4	TM_2	CCL3	CCR1	0.00701375	0	CCL3_CCR1	CCL3 - CCR1	CCL	Secreted Signaling	KEGG: hsa04060
494	CD4T_4	TM_4	CCL3	CCR1	0.0258819	0	CCL3_CCR1	CCL3 - CCR1	CCL	Secreted Signaling	KEGG: hsa04060
495	CD8T_1	TM_4	CCL3	CCR1	0.00197755	0	CCL3_CCR1	CCL3 - CCR1	CCL	Secreted Signaling	KEGG: hsa04060
496	CD8T_3	TM_4	CCL3	CCR1	0.00379519	0	CCL3_CCR1	CCL3 - CCR1	CCL	Secreted Signaling	KEGG: hsa04060
497	CD8T_4	TM_4	CCL3	CCR1	0.00470773	0	CCL3_CCR1	CCL3 - CCR1	CCL	Secreted Signaling	KEGG: hsa04060
498	CD8T_5	TM_4	CCL3	CCR1	0.0136966	0	CCL3_CCR1	CCL3 - CCR1	CCL	Secreted Signaling	KEGG: hsa04060
499	CD8T_6	TM_4	CCL3	CCR1	0.00558124	0	CCL3_CCR1	CCL3 - CCR1	CCL	Secreted Signaling	KEGG: hsa04060
500	CD8T_7	TM_4	CCL3	CCR1	0.0130144	0	CCL3_CCR1	CCL3 - CCR1	CCL	Secreted Signaling	KEGG: hsa04060
501	DC_1	TM_4	CCL3	CCR1	0.0111673	0	CCL3_CCR1	CCL3 - CCR1	CCL	Secreted Signaling	KEGG: hsa04060
502	DC_2	TM_4	CCL3	CCR1	0.0148296	0	CCL3_CCR1	CCL3 - CCR1	CCL	Secreted Signaling	KEGG: hsa04060
503	DC_3	TM_4	CCL3	CCR1	0.00295789	0	CCL3_CCR1	CCL3 - CCR1	CCL	Secreted Signaling	KEGG: hsa04060
504	DC_4	TM_4	CCL3	CCR1	0.000906867	0	CCL3_CCR1	CCL3 - CCR1	CCL	Secreted Signaling	KEGG: hsa04060
505	DC_5	TM_4	CCL3	CCR1	0.0020351	0	CCL3_CCR1	CCL3 - CCR1	CCL	Secreted Signaling	KEGG: hsa04060
506	KC_1	TM_4	CCL3	CCR1	0.0356819	0	CCL3_CCR1	CCL3 - CCR1	CCL	Secreted Signaling	KEGG: hsa04060
507	KC_2	TM_4	CCL3	CCR1	0.0212433	0	CCL3_CCR1	CCL3 - CCR1	CCL	Secreted Signaling	KEGG: hsa04060
508	KC_3	TM_4	CCL3	CCR1	0.0109164	0	CCL3_CCR1	CCL3 - CCR1	CCL	Secreted Signaling	KEGG: hsa04060
509	Mono_1	TM_4	CCL3	CCR1	0.0130333	0	CCL3_CCR1	CCL3 - CCR1	CCL	Secreted Signaling	KEGG: hsa04060
510	Mono_2	TM_4	CCL3	CCR1	0.00316649	0	CCL3_CCR1	CCL3 - CCR1	CCL	Secreted Signaling	KEGG: hsa04060
511	NK_1	TM_4	CCL3	CCR1	0.0149009	0	CCL3_CCR1	CCL3 - CCR1	CCL	Secreted Signaling	KEGG: hsa04060
512	NK_2	TM_4	CCL3	CCR1	0.0125476	0	CCL3_CCR1	CCL3 - CCR1	CCL	Secreted Signaling	KEGG: hsa04060
513	TM_1	TM_4	CCL3	CCR1	0.00913799	0	CCL3_CCR1	CCL3 - CCR1	CCL	Secreted Signaling	KEGG: hsa04060
514	TM_2	TM_4	CCL3	CCR1	0.0316546	0	CCL3_CCR1	CCL3 - CCR1	CCL	Secreted Signaling	KEGG: hsa04060
515	TM_3	TM_4	CCL3	CCR1	0.0084626	0	CCL3_CCR1	CCL3 - CCR1	CCL	Secreted Signaling	KEGG: hsa04060
516	TM_4	TM_4	CCL3	CCR1	0.00369043	0	CCL3_CCR1	CCL3 - CCR1	CCL	Secreted Signaling	KEGG: hsa04060
517	CD4T_4	DC_2	CCL3L1	CCR1	0.00542272	0	CCL3L1_CCR1	CCL3L1 - CCR1	CCL	Secreted Signaling	KEGG: hsa04060
518	CD8T_3	DC_2	CCL3L1	CCR1	0.00113452	0	CCL3L1_CCR1	CCL3L1 - CCR1	CCL	Secreted Signaling	KEGG: hsa04060
519	CD8T_4	DC_2	CCL3L1	CCR1	0.00410825	0	CCL3L1_CCR1	CCL3L1 - CCR1	CCL	Secreted Signaling	KEGG: hsa04060
520	CD8T_5	DC_2	CCL3L1	CCR1	0.00148514	0	CCL3L1_CCR1	CCL3L1 - CCR1	CCL	Secreted Signaling	KEGG: hsa04060
521	CD8T_6	DC_2	CCL3L1	CCR1	0.00163438	0	CCL3L1_CCR1	CCL3L1 - CCR1	CCL	Secreted Signaling	KEGG: hsa04060
522	CD8T_7	DC_2	CCL3L1	CCR1	0.00279252	0	CCL3L1_CCR1	CCL3L1 - CCR1	CCL	Secreted Signaling	KEGG: hsa04060
523	DC_1	DC_2	CCL3L1	CCR1	0.0056602	0	CCL3L1_CCR1	CCL3L1 - CCR1	CCL	Secreted Signaling	KEGG: hsa04060
524	DC_2	DC_2	CCL3L1	CCR1	0.00426813	0	CCL3L1_CCR1	CCL3L1 - CCR1	CCL	Secreted Signaling	KEGG: hsa04060
525	DC_3	DC_2	CCL3L1	CCR1	0.00115212	0	CCL3L1_CCR1	CCL3L1 - CCR1	CCL	Secreted Signaling	KEGG: hsa04060
526	KC_1	DC_2	CCL3L1	CCR1	0.00902586	0	CCL3L1_CCR1	CCL3L1 - CCR1	CCL	Secreted Signaling	KEGG: hsa04060
527	KC_2	DC_2	CCL3L1	CCR1	0.00510069	0	CCL3L1_CCR1	CCL3L1 - CCR1	CCL	Secreted Signaling	KEGG: hsa04060
528	KC_3	DC_2	CCL3L1	CCR1	0.00157941	0	CCL3L1_CCR1	CCL3L1 - CCR1	CCL	Secreted Signaling	KEGG: hsa04060
529	Mono_1	DC_2	CCL3L1	CCR1	0.0015326	0	CCL3L1_CCR1	CCL3L1 - CCR1	CCL	Secreted Signaling	KEGG: hsa04060
530	NK_1	DC_2	CCL3L1	CCR1	0.0010074	0	CCL3L1_CCR1	CCL3L1 - CCR1	CCL	Secreted Signaling	KEGG: hsa04060
531	NK_2	DC_2	CCL3L1	CCR1	0.000984283	0	CCL3L1_CCR1	CCL3L1 - CCR1	CCL	Secreted Signaling	KEGG: hsa04060
532	TM_1	DC_2	CCL3L1	CCR1	0.0012582	0	CCL3L1_CCR1	CCL3L1 - CCR1	CCL	Secreted Signaling	KEGG: hsa04060
533	TM_2	DC_2	CCL3L1	CCR1	0.0108443	0	CCL3L1_CCR1	CCL3L1 - CCR1	CCL	Secreted Signaling	KEGG: hsa04060
534	TM_3	DC_2	CCL3L1	CCR1	0.000873656	0	CCL3L1_CCR1	CCL3L1 - CCR1	CCL	Secreted Signaling	KEGG: hsa04060
535	TM_4	DC_2	CCL3L1	CCR1	0.000509961	0	CCL3L1_CCR1	CCL3L1 - CCR1	CCL	Secreted Signaling	KEGG: hsa04060
536	CD4T_4	DC_3	CCL3L1	CCR1	0.00574772	0	CCL3L1_CCR1	CCL3L1 - CCR1	CCL	Secreted Signaling	KEGG: hsa04060
537	CD8T_3	DC_3	CCL3L1	CCR1	0.00120282	0	CCL3L1_CCR1	CCL3L1 - CCR1	CCL	Secreted Signaling	KEGG: hsa04060
538	CD8T_4	DC_3	CCL3L1	CCR1	0.00435481	0	CCL3L1_CCR1	CCL3L1 - CCR1	CCL	Secreted Signaling	KEGG: hsa04060
539	CD8T_5	DC_3	CCL3L1	CCR1	0.00157452	0	CCL3L1_CCR1	CCL3L1 - CCR1	CCL	Secreted Signaling	KEGG: hsa04060
540	CD8T_6	DC_3	CCL3L1	CCR1	0.00173273	0	CCL3L1_CCR1	CCL3L1 - CCR1	CCL	Secreted Signaling	KEGG: hsa04060
541	CD8T_7	DC_3	CCL3L1	CCR1	0.00296035	0	CCL3L1_CCR1	CCL3L1 - CCR1	CCL	Secreted Signaling	KEGG: hsa04060
542	DC_1	DC_3	CCL3L1	CCR1	0.00599935	0	CCL3L1_CCR1	CCL3L1 - CCR1	CCL	Secreted Signaling	KEGG: hsa04060
543	DC_2	DC_3	CCL3L1	CCR1	0.00452424	0	CCL3L1_CCR1	CCL3L1 - CCR1	CCL	Secreted Signaling	KEGG: hsa04060
544	DC_3	DC_3	CCL3L1	CCR1	0.00122148	0	CCL3L1_CCR1	CCL3L1 - CCR1	CCL	Secreted Signaling	KEGG: hsa04060
545	KC_1	DC_3	CCL3L1	CCR1	0.00956472	0	CCL3L1_CCR1	CCL3L1 - CCR1	CCL	Secreted Signaling	KEGG: hsa04060
546	KC_2	DC_3	CCL3L1	CCR1	0.0054065	0	CCL3L1_CCR1	CCL3L1 - CCR1	CCL	Secreted Signaling	KEGG: hsa04060
547	KC_3	DC_3	CCL3L1	CCR1	0.00167446	0	CCL3L1_CCR1	CCL3L1 - CCR1	CCL	Secreted Signaling	KEGG: hsa04060
548	Mono_1	DC_3	CCL3L1	CCR1	0.00162483	0	CCL3L1_CCR1	CCL3L1 - CCR1	CCL	Secreted Signaling	KEGG: hsa04060
549	NK_1	DC_3	CCL3L1	CCR1	0.00106806	0	CCL3L1_CCR1	CCL3L1 - CCR1	CCL	Secreted Signaling	KEGG: hsa04060
550	NK_2	DC_3	CCL3L1	CCR1	0.00104355	0	CCL3L1_CCR1	CCL3L1 - CCR1	CCL	Secreted Signaling	KEGG: hsa04060
551	TM_1	DC_3	CCL3L1	CCR1	0.00133394	0	CCL3L1_CCR1	CCL3L1 - CCR1	CCL	Secreted Signaling	KEGG: hsa04060
552	TM_2	DC_3	CCL3L1	CCR1	0.0114905	0	CCL3L1_CCR1	CCL3L1 - CCR1	CCL	Secreted Signaling	KEGG: hsa04060
553	TM_3	DC_3	CCL3L1	CCR1	0.000926271	0	CCL3L1_CCR1	CCL3L1 - CCR1	CCL	Secreted Signaling	KEGG: hsa04060
554	TM_4	DC_3	CCL3L1	CCR1	0.000540684	0	CCL3L1_CCR1	CCL3L1 - CCR1	CCL	Secreted Signaling	KEGG: hsa04060
555	CD4T_4	KC_1	CCL3L1	CCR1	0.048638	0	CCL3L1_CCR1	CCL3L1 - CCR1	CCL	Secreted Signaling	KEGG: hsa04060
556	CD8T_3	KC_1	CCL3L1	CCR1	0.0105379	0	CCL3L1_CCR1	CCL3L1 - CCR1	CCL	Secreted Signaling	KEGG: hsa04060
557	CD8T_4	KC_1	CCL3L1	CCR1	0.0372403	0	CCL3L1_CCR1	CCL3L1 - CCR1	CCL	Secreted Signaling	KEGG: hsa04060
558	CD8T_5	KC_1	CCL3L1	CCR1	0.0137546	0	CCL3L1_CCR1	CCL3L1 - CCR1	CCL	Secreted Signaling	KEGG: hsa04060
559	CD8T_6	KC_1	CCL3L1	CCR1	0.0151182	0	CCL3L1_CCR1	CCL3L1 - CCR1	CCL	Secreted Signaling	KEGG: hsa04060
560	CD8T_7	KC_1	CCL3L1	CCR1	0.0255861	0	CCL3L1_CCR1	CCL3L1 - CCR1	CCL	Secreted Signaling	KEGG: hsa04060
561	DC_1	KC_1	CCL3L1	CCR1	0.0506716	0	CCL3L1_CCR1	CCL3L1 - CCR1	CCL	Secreted Signaling	KEGG: hsa04060
562	DC_2	KC_1	CCL3L1	CCR1	0.0386396	0	CCL3L1_CCR1	CCL3L1 - CCR1	CCL	Secreted Signaling	KEGG: hsa04060
563	DC_3	KC_1	CCL3L1	CCR1	0.0106998	0	CCL3L1_CCR1	CCL3L1 - CCR1	CCL	Secreted Signaling	KEGG: hsa04060
564	KC_1	KC_1	CCL3L1	CCR1	0.0786838	0	CCL3L1_CCR1	CCL3L1 - CCR1	CCL	Secreted Signaling	KEGG: hsa04060
565	KC_2	KC_1	CCL3L1	CCR1	0.0458679	0	CCL3L1_CCR1	CCL3L1 - CCR1	CCL	Secreted Signaling	KEGG: hsa04060
566	KC_3	KC_1	CCL3L1	CCR1	0.0146163	0	CCL3L1_CCR1	CCL3L1 - CCR1	CCL	Secreted Signaling	KEGG: hsa04060
567	Mono_1	KC_1	CCL3L1	CCR1	0.0141886	0	CCL3L1_CCR1	CCL3L1 - CCR1	CCL	Secreted Signaling	KEGG: hsa04060
568	NK_1	KC_1	CCL3L1	CCR1	0.00936704	0	CCL3L1_CCR1	CCL3L1 - CCR1	CCL	Secreted Signaling	KEGG: hsa04060
569	NK_2	KC_1	CCL3L1	CCR1	0.00915387	0	CCL3L1_CCR1	CCL3L1 - CCR1	CCL	Secreted Signaling	KEGG: hsa04060
570	TM_1	KC_1	CCL3L1	CCR1	0.0116747	0	CCL3L1_CCR1	CCL3L1 - CCR1	CCL	Secreted Signaling	KEGG: hsa04060
571	TM_2	KC_1	CCL3L1	CCR1	0.0932161	0	CCL3L1_CCR1	CCL3L1 - CCR1	CCL	Secreted Signaling	KEGG: hsa04060
572	TM_3	KC_1	CCL3L1	CCR1	0.00813251	0	CCL3L1_CCR1	CCL3L1 - CCR1	CCL	Secreted Signaling	KEGG: hsa04060
573	TM_4	KC_1	CCL3L1	CCR1	0.00476141	0	CCL3L1_CCR1	CCL3L1 - CCR1	CCL	Secreted Signaling	KEGG: hsa04060
574	CD4T_4	KC_2	CCL3L1	CCR1	0.0152961	0	CCL3L1_CCR1	CCL3L1 - CCR1	CCL	Secreted Signaling	KEGG: hsa04060
575	CD8T_3	KC_2	CCL3L1	CCR1	0.0032255	0	CCL3L1_CCR1	CCL3L1 - CCR1	CCL	Secreted Signaling	KEGG: hsa04060
576	CD8T_4	KC_2	CCL3L1	CCR1	0.0116163	0	CCL3L1_CCR1	CCL3L1 - CCR1	CCL	Secreted Signaling	KEGG: hsa04060
577	CD8T_5	KC_2	CCL3L1	CCR1	0.0042196	0	CCL3L1_CCR1	CCL3L1 - CCR1	CCL	Secreted Signaling	KEGG: hsa04060
578	CD8T_6	KC_2	CCL3L1	CCR1	0.00464236	0	CCL3L1_CCR1	CCL3L1 - CCR1	CCL	Secreted Signaling	KEGG: hsa04060
579	CD8T_7	KC_2	CCL3L1	CCR1	0.00791508	0	CCL3L1_CCR1	CCL3L1 - CCR1	CCL	Secreted Signaling	KEGG: hsa04060
580	DC_1	KC_2	CCL3L1	CCR1	0.015959	0	CCL3L1_CCR1	CCL3L1 - CCR1	CCL	Secreted Signaling	KEGG: hsa04060
581	DC_2	KC_2	CCL3L1	CCR1	0.0120648	0	CCL3L1_CCR1	CCL3L1 - CCR1	CCL	Secreted Signaling	KEGG: hsa04060
582	DC_3	KC_2	CCL3L1	CCR1	0.00327544	0	CCL3L1_CCR1	CCL3L1 - CCR1	CCL	Secreted Signaling	KEGG: hsa04060
583	KC_1	KC_2	CCL3L1	CCR1	0.0252928	0	CCL3L1_CCR1	CCL3L1 - CCR1	CCL	Secreted Signaling	KEGG: hsa04060
584	KC_2	KC_2	CCL3L1	CCR1	0.0143962	0	CCL3L1_CCR1	CCL3L1 - CCR1	CCL	Secreted Signaling	KEGG: hsa04060
585	KC_3	KC_2	CCL3L1	CCR1	0.00448668	0	CCL3L1_CCR1	CCL3L1 - CCR1	CCL	Secreted Signaling	KEGG: hsa04060
586	Mono_1	KC_2	CCL3L1	CCR1	0.00435407	0	CCL3L1_CCR1	CCL3L1 - CCR1	CCL	Secreted Signaling	KEGG: hsa04060
587	NK_1	KC_2	CCL3L1	CCR1	0.00286477	0	CCL3L1_CCR1	CCL3L1 - CCR1	CCL	Secreted Signaling	KEGG: hsa04060
588	NK_2	KC_2	CCL3L1	CCR1	0.00279915	0	CCL3L1_CCR1	CCL3L1 - CCR1	CCL	Secreted Signaling	KEGG: hsa04060
589	TM_1	KC_2	CCL3L1	CCR1	0.00357632	0	CCL3L1_CCR1	CCL3L1 - CCR1	CCL	Secreted Signaling	KEGG: hsa04060
590	TM_2	KC_2	CCL3L1	CCR1	0.0302883	0	CCL3L1_CCR1	CCL3L1 - CCR1	CCL	Secreted Signaling	KEGG: hsa04060
591	TM_3	KC_2	CCL3L1	CCR1	0.00248505	0	CCL3L1_CCR1	CCL3L1 - CCR1	CCL	Secreted Signaling	KEGG: hsa04060
592	TM_4	KC_2	CCL3L1	CCR1	0.00145152	0	CCL3L1_CCR1	CCL3L1 - CCR1	CCL	Secreted Signaling	KEGG: hsa04060
593	CD4T_4	Mono_2	CCL3L1	CCR1	0.0146139	0	CCL3L1_CCR1	CCL3L1 - CCR1	CCL	Secreted Signaling	KEGG: hsa04060
594	CD8T_3	Mono_2	CCL3L1	CCR1	0.00307996	0	CCL3L1_CCR1	CCL3L1 - CCR1	CCL	Secreted Signaling	KEGG: hsa04060
595	CD8T_4	Mono_2	CCL3L1	CCR1	0.0110963	0	CCL3L1_CCR1	CCL3L1 - CCR1	CCL	Secreted Signaling	KEGG: hsa04060
596	CD8T_5	Mono_2	CCL3L1	CCR1	0.00402938	0	CCL3L1_CCR1	CCL3L1 - CCR1	CCL	Secreted Signaling	KEGG: hsa04060
597	CD8T_6	Mono_2	CCL3L1	CCR1	0.00443317	0	CCL3L1_CCR1	CCL3L1 - CCR1	CCL	Secreted Signaling	KEGG: hsa04060
598	CD8T_7	Mono_2	CCL3L1	CCR1	0.00755954	0	CCL3L1_CCR1	CCL3L1 - CCR1	CCL	Secreted Signaling	KEGG: hsa04060
599	DC_1	Mono_2	CCL3L1	CCR1	0.0152477	0	CCL3L1_CCR1	CCL3L1 - CCR1	CCL	Secreted Signaling	KEGG: hsa04060
600	DC_2	Mono_2	CCL3L1	CCR1	0.011525	0	CCL3L1_CCR1	CCL3L1 - CCR1	CCL	Secreted Signaling	KEGG: hsa04060
601	DC_3	Mono_2	CCL3L1	CCR1	0.00312765	0	CCL3L1_CCR1	CCL3L1 - CCR1	CCL	Secreted Signaling	KEGG: hsa04060
602	KC_1	Mono_2	CCL3L1	CCR1	0.0241756	0	CCL3L1_CCR1	CCL3L1 - CCR1	CCL	Secreted Signaling	KEGG: hsa04060
603	KC_2	Mono_2	CCL3L1	CCR1	0.0137536	0	CCL3L1_CCR1	CCL3L1 - CCR1	CCL	Secreted Signaling	KEGG: hsa04060
604	KC_3	Mono_2	CCL3L1	CCR1	0.00428448	0	CCL3L1_CCR1	CCL3L1 - CCR1	CCL	Secreted Signaling	KEGG: hsa04060
605	Mono_1	Mono_2	CCL3L1	CCR1	0.00415781	0	CCL3L1_CCR1	CCL3L1 - CCR1	CCL	Secreted Signaling	KEGG: hsa04060
606	NK_1	Mono_2	CCL3L1	CCR1	0.00273546	0	CCL3L1_CCR1	CCL3L1 - CCR1	CCL	Secreted Signaling	KEGG: hsa04060
607	NK_2	Mono_2	CCL3L1	CCR1	0.0026728	0	CCL3L1_CCR1	CCL3L1 - CCR1	CCL	Secreted Signaling	KEGG: hsa04060
608	TM_1	Mono_2	CCL3L1	CCR1	0.003415	0	CCL3L1_CCR1	CCL3L1 - CCR1	CCL	Secreted Signaling	KEGG: hsa04060
609	TM_2	Mono_2	CCL3L1	CCR1	0.0289571	0	CCL3L1_CCR1	CCL3L1 - CCR1	CCL	Secreted Signaling	KEGG: hsa04060
610	TM_3	Mono_2	CCL3L1	CCR1	0.00237284	0	CCL3L1_CCR1	CCL3L1 - CCR1	CCL	Secreted Signaling	KEGG: hsa04060
611	TM_4	Mono_2	CCL3L1	CCR1	0.00138591	0	CCL3L1_CCR1	CCL3L1 - CCR1	CCL	Secreted Signaling	KEGG: hsa04060
612	CD4T_4	TM_1	CCL3L1	CCR1	0.0192962	0	CCL3L1_CCR1	CCL3L1 - CCR1	CCL	Secreted Signaling	KEGG: hsa04060
613	CD8T_3	TM_1	CCL3L1	CCR1	0.0040821	0	CCL3L1_CCR1	CCL3L1 - CCR1	CCL	Secreted Signaling	KEGG: hsa04060
614	CD8T_4	TM_1	CCL3L1	CCR1	0.0146684	0	CCL3L1_CCR1	CCL3L1 - CCR1	CCL	Secreted Signaling	KEGG: hsa04060
615	CD8T_5	TM_1	CCL3L1	CCR1	0.00533879	0	CCL3L1_CCR1	CCL3L1 - CCR1	CCL	Secreted Signaling	KEGG: hsa04060
616	CD8T_6	TM_1	CCL3L1	CCR1	0.00587302	0	CCL3L1_CCR1	CCL3L1 - CCR1	CCL	Secreted Signaling	KEGG: hsa04060
617	CD8T_7	TM_1	CCL3L1	CCR1	0.0100046	0	CCL3L1_CCR1	CCL3L1 - CCR1	CCL	Secreted Signaling	KEGG: hsa04060
618	DC_1	TM_1	CCL3L1	CCR1	0.020129	0	CCL3L1_CCR1	CCL3L1 - CCR1	CCL	Secreted Signaling	KEGG: hsa04060
619	DC_2	TM_1	CCL3L1	CCR1	0.015233	0	CCL3L1_CCR1	CCL3L1 - CCR1	CCL	Secreted Signaling	KEGG: hsa04060
620	DC_3	TM_1	CCL3L1	CCR1	0.00414524	0	CCL3L1_CCR1	CCL3L1 - CCR1	CCL	Secreted Signaling	KEGG: hsa04060
621	KC_1	TM_1	CCL3L1	CCR1	0.0318227	0	CCL3L1_CCR1	CCL3L1 - CCR1	CCL	Secreted Signaling	KEGG: hsa04060
622	KC_2	TM_1	CCL3L1	CCR1	0.0181654	0	CCL3L1_CCR1	CCL3L1 - CCR1	CCL	Secreted Signaling	KEGG: hsa04060
623	KC_3	TM_1	CCL3L1	CCR1	0.00567631	0	CCL3L1_CCR1	CCL3L1 - CCR1	CCL	Secreted Signaling	KEGG: hsa04060
624	Mono_1	TM_1	CCL3L1	CCR1	0.00550872	0	CCL3L1_CCR1	CCL3L1 - CCR1	CCL	Secreted Signaling	KEGG: hsa04060
625	NK_1	TM_1	CCL3L1	CCR1	0.00362591	0	CCL3L1_CCR1	CCL3L1 - CCR1	CCL	Secreted Signaling	KEGG: hsa04060
626	NK_2	TM_1	CCL3L1	CCR1	0.00354293	0	CCL3L1_CCR1	CCL3L1 - CCR1	CCL	Secreted Signaling	KEGG: hsa04060
627	TM_1	TM_1	CCL3L1	CCR1	0.00452566	0	CCL3L1_CCR1	CCL3L1 - CCR1	CCL	Secreted Signaling	KEGG: hsa04060
628	TM_2	TM_1	CCL3L1	CCR1	0.0380576	0	CCL3L1_CCR1	CCL3L1 - CCR1	CCL	Secreted Signaling	KEGG: hsa04060
629	TM_3	TM_1	CCL3L1	CCR1	0.00314563	0	CCL3L1_CCR1	CCL3L1 - CCR1	CCL	Secreted Signaling	KEGG: hsa04060
630	TM_4	TM_1	CCL3L1	CCR1	0.00183787	0	CCL3L1_CCR1	CCL3L1 - CCR1	CCL	Secreted Signaling	KEGG: hsa04060
631	CD4T_4	TM_2	CCL3L1	CCR1	0.0271049	0	CCL3L1_CCR1	CCL3L1 - CCR1	CCL	Secreted Signaling	KEGG: hsa04060
632	CD8T_3	TM_2	CCL3L1	CCR1	0.00577025	0	CCL3L1_CCR1	CCL3L1 - CCR1	CCL	Secreted Signaling	KEGG: hsa04060
633	CD8T_4	TM_2	CCL3L1	CCR1	0.0206437	0	CCL3L1_CCR1	CCL3L1 - CCR1	CCL	Secreted Signaling	KEGG: hsa04060
634	CD8T_5	TM_2	CCL3L1	CCR1	0.0075427	0	CCL3L1_CCR1	CCL3L1 - CCR1	CCL	Secreted Signaling	KEGG: hsa04060
635	CD8T_6	TM_2	CCL3L1	CCR1	0.00829563	0	CCL3L1_CCR1	CCL3L1 - CCR1	CCL	Secreted Signaling	KEGG: hsa04060
636	CD8T_7	TM_2	CCL3L1	CCR1	0.0141073	0	CCL3L1_CCR1	CCL3L1 - CCR1	CCL	Secreted Signaling	KEGG: hsa04060
637	DC_1	TM_2	CCL3L1	CCR1	0.028265	0	CCL3L1_CCR1	CCL3L1 - CCR1	CCL	Secreted Signaling	KEGG: hsa04060
638	DC_2	TM_2	CCL3L1	CCR1	0.0214333	0	CCL3L1_CCR1	CCL3L1 - CCR1	CCL	Secreted Signaling	KEGG: hsa04060
639	DC_3	TM_2	CCL3L1	CCR1	0.00585935	0	CCL3L1_CCR1	CCL3L1 - CCR1	CCL	Secreted Signaling	KEGG: hsa04060
640	KC_1	TM_2	CCL3L1	CCR1	0.0444707	0	CCL3L1_CCR1	CCL3L1 - CCR1	CCL	Secreted Signaling	KEGG: hsa04060
641	KC_2	TM_2	CCL3L1	CCR1	0.0255284	0	CCL3L1_CCR1	CCL3L1 - CCR1	CCL	Secreted Signaling	KEGG: hsa04060
642	KC_3	TM_2	CCL3L1	CCR1	0.00801843	0	CCL3L1_CCR1	CCL3L1 - CCR1	CCL	Secreted Signaling	KEGG: hsa04060
643	Mono_1	TM_2	CCL3L1	CCR1	0.00778224	0	CCL3L1_CCR1	CCL3L1 - CCR1	CCL	Secreted Signaling	KEGG: hsa04060
644	NK_1	TM_2	CCL3L1	CCR1	0.00512637	0	CCL3L1_CCR1	CCL3L1 - CCR1	CCL	Secreted Signaling	KEGG: hsa04060
645	NK_2	TM_2	CCL3L1	CCR1	0.00500922	0	CCL3L1_CCR1	CCL3L1 - CCR1	CCL	Secreted Signaling	KEGG: hsa04060
646	TM_1	TM_2	CCL3L1	CCR1	0.00639606	0	CCL3L1_CCR1	CCL3L1 - CCR1	CCL	Secreted Signaling	KEGG: hsa04060
647	TM_2	TM_2	CCL3L1	CCR1	0.0530479	0	CCL3L1_CCR1	CCL3L1 - CCR1	CCL	Secreted Signaling	KEGG: hsa04060
648	TM_3	TM_2	CCL3L1	CCR1	0.00444823	0	CCL3L1_CCR1	CCL3L1 - CCR1	CCL	Secreted Signaling	KEGG: hsa04060
649	TM_4	TM_2	CCL3L1	CCR1	0.00260034	0	CCL3L1_CCR1	CCL3L1 - CCR1	CCL	Secreted Signaling	KEGG: hsa04060
650	CD4T_4	TM_4	CCL3L1	CCR1	0.0143999	0	CCL3L1_CCR1	CCL3L1 - CCR1	CCL	Secreted Signaling	KEGG: hsa04060
651	CD8T_3	TM_4	CCL3L1	CCR1	0.00303433	0	CCL3L1_CCR1	CCL3L1 - CCR1	CCL	Secreted Signaling	KEGG: hsa04060
652	CD8T_4	TM_4	CCL3L1	CCR1	0.0109332	0	CCL3L1_CCR1	CCL3L1 - CCR1	CCL	Secreted Signaling	KEGG: hsa04060
653	CD8T_5	TM_4	CCL3L1	CCR1	0.00396975	0	CCL3L1_CCR1	CCL3L1 - CCR1	CCL	Secreted Signaling	KEGG: hsa04060
654	CD8T_6	TM_4	CCL3L1	CCR1	0.00436759	0	CCL3L1_CCR1	CCL3L1 - CCR1	CCL	Secreted Signaling	KEGG: hsa04060
655	CD8T_7	TM_4	CCL3L1	CCR1	0.00744805	0	CCL3L1_CCR1	CCL3L1 - CCR1	CCL	Secreted Signaling	KEGG: hsa04060
656	DC_1	TM_4	CCL3L1	CCR1	0.0150245	0	CCL3L1_CCR1	CCL3L1 - CCR1	CCL	Secreted Signaling	KEGG: hsa04060
657	DC_2	TM_4	CCL3L1	CCR1	0.0113557	0	CCL3L1_CCR1	CCL3L1 - CCR1	CCL	Secreted Signaling	KEGG: hsa04060
658	DC_3	TM_4	CCL3L1	CCR1	0.00308132	0	CCL3L1_CCR1	CCL3L1 - CCR1	CCL	Secreted Signaling	KEGG: hsa04060
659	KC_1	TM_4	CCL3L1	CCR1	0.023825	0	CCL3L1_CCR1	CCL3L1 - CCR1	CCL	Secreted Signaling	KEGG: hsa04060
660	KC_2	TM_4	CCL3L1	CCR1	0.013552	0	CCL3L1_CCR1	CCL3L1 - CCR1	CCL	Secreted Signaling	KEGG: hsa04060
661	KC_3	TM_4	CCL3L1	CCR1	0.00422108	0	CCL3L1_CCR1	CCL3L1 - CCR1	CCL	Secreted Signaling	KEGG: hsa04060
662	Mono_1	TM_4	CCL3L1	CCR1	0.00409628	0	CCL3L1_CCR1	CCL3L1 - CCR1	CCL	Secreted Signaling	KEGG: hsa04060
663	NK_1	TM_4	CCL3L1	CCR1	0.00269492	0	CCL3L1_CCR1	CCL3L1 - CCR1	CCL	Secreted Signaling	KEGG: hsa04060
664	NK_2	TM_4	CCL3L1	CCR1	0.00263319	0	CCL3L1_CCR1	CCL3L1 - CCR1	CCL	Secreted Signaling	KEGG: hsa04060
665	TM_1	TM_4	CCL3L1	CCR1	0.00336442	0	CCL3L1_CCR1	CCL3L1 - CCR1	CCL	Secreted Signaling	KEGG: hsa04060
666	TM_2	TM_4	CCL3L1	CCR1	0.0285391	0	CCL3L1_CCR1	CCL3L1 - CCR1	CCL	Secreted Signaling	KEGG: hsa04060
667	TM_3	TM_4	CCL3L1	CCR1	0.00233767	0	CCL3L1_CCR1	CCL3L1 - CCR1	CCL	Secreted Signaling	KEGG: hsa04060
668	TM_4	TM_4	CCL3L1	CCR1	0.00136535	0	CCL3L1_CCR1	CCL3L1 - CCR1	CCL	Secreted Signaling	KEGG: hsa04060
669	KC_1	DC_2	CCL14	CCR1	0.000498942	0	CCL14_CCR1	CCL14 - CCR1	CCL	Secreted Signaling	KEGG: hsa04060
670	KC_1	DC_3	CCL14	CCR1	0.000529002	0	CCL14_CCR1	CCL14 - CCR1	CCL	Secreted Signaling	KEGG: hsa04060
671	KC_1	KC_1	CCL14	CCR1	0.00465896	0	CCL14_CCR1	CCL14 - CCR1	CCL	Secreted Signaling	KEGG: hsa04060
672	KC_1	KC_2	CCL14	CCR1	0.00142019	0	CCL14_CCR1	CCL14 - CCR1	CCL	Secreted Signaling	KEGG: hsa04060
673	KC_1	Mono_2	CCL14	CCR1	0.00135599	0	CCL14_CCR1	CCL14 - CCR1	CCL	Secreted Signaling	KEGG: hsa04060
674	KC_1	TM_1	CCL14	CCR1	0.00179821	0	CCL14_CCR1	CCL14 - CCR1	CCL	Secreted Signaling	KEGG: hsa04060
675	KC_1	TM_2	CCL14	CCR1	0.00254427	0	CCL14_CCR1	CCL14 - CCR1	CCL	Secreted Signaling	KEGG: hsa04060
676	KC_1	TM_4	CCL14	CCR1	0.00133587	0	CCL14_CCR1	CCL14 - CCR1	CCL	Secreted Signaling	KEGG: hsa04060
677	CD4T_1	DC_2	CCL4	CCR5	0.00168903	0	CCL4_CCR5	CCL4 - CCR5	CCL	Secreted Signaling	KEGG: hsa04060
678	CD4T_2	DC_2	CCL4	CCR5	0.00109993	0	CCL4_CCR5	CCL4 - CCR5	CCL	Secreted Signaling	KEGG: hsa04060
679	CD4T_3	DC_2	CCL4	CCR5	0.00129893	0	CCL4_CCR5	CCL4 - CCR5	CCL	Secreted Signaling	KEGG: hsa04060
680	CD4T_4	DC_2	CCL4	CCR5	0.0103139	0	CCL4_CCR5	CCL4 - CCR5	CCL	Secreted Signaling	KEGG: hsa04060
681	CD8T_1	DC_2	CCL4	CCR5	0.00895737	0	CCL4_CCR5	CCL4 - CCR5	CCL	Secreted Signaling	KEGG: hsa04060
682	CD8T_2	DC_2	CCL4	CCR5	0.00924935	0	CCL4_CCR5	CCL4 - CCR5	CCL	Secreted Signaling	KEGG: hsa04060
683	CD8T_3	DC_2	CCL4	CCR5	0.0100572	0	CCL4_CCR5	CCL4 - CCR5	CCL	Secreted Signaling	KEGG: hsa04060
684	CD8T_4	DC_2	CCL4	CCR5	0.0100802	0	CCL4_CCR5	CCL4 - CCR5	CCL	Secreted Signaling	KEGG: hsa04060
685	CD8T_5	DC_2	CCL4	CCR5	0.0140827	0	CCL4_CCR5	CCL4 - CCR5	CCL	Secreted Signaling	KEGG: hsa04060
686	CD8T_6	DC_2	CCL4	CCR5	0.00580093	0	CCL4_CCR5	CCL4 - CCR5	CCL	Secreted Signaling	KEGG: hsa04060
687	CD8T_7	DC_2	CCL4	CCR5	0.00796156	0	CCL4_CCR5	CCL4 - CCR5	CCL	Secreted Signaling	KEGG: hsa04060
688	DC_1	DC_2	CCL4	CCR5	0.00297741	0	CCL4_CCR5	CCL4 - CCR5	CCL	Secreted Signaling	KEGG: hsa04060
689	DC_2	DC_2	CCL4	CCR5	0.00420844	0	CCL4_CCR5	CCL4 - CCR5	CCL	Secreted Signaling	KEGG: hsa04060
690	DC_3	DC_2	CCL4	CCR5	0.00158913	0	CCL4_CCR5	CCL4 - CCR5	CCL	Secreted Signaling	KEGG: hsa04060
691	DC_4	DC_2	CCL4	CCR5	0.000640935	0	CCL4_CCR5	CCL4 - CCR5	CCL	Secreted Signaling	KEGG: hsa04060
692	DC_5	DC_2	CCL4	CCR5	0.0075353	0	CCL4_CCR5	CCL4 - CCR5	CCL	Secreted Signaling	KEGG: hsa04060
693	KC_1	DC_2	CCL4	CCR5	0.0127635	0	CCL4_CCR5	CCL4 - CCR5	CCL	Secreted Signaling	KEGG: hsa04060
694	KC_2	DC_2	CCL4	CCR5	0.0102294	0	CCL4_CCR5	CCL4 - CCR5	CCL	Secreted Signaling	KEGG: hsa04060
695	KC_3	DC_2	CCL4	CCR5	0.0125743	0	CCL4_CCR5	CCL4 - CCR5	CCL	Secreted Signaling	KEGG: hsa04060
696	Mono_1	DC_2	CCL4	CCR5	0.0122171	0	CCL4_CCR5	CCL4 - CCR5	CCL	Secreted Signaling	KEGG: hsa04060
697	Mono_2	DC_2	CCL4	CCR5	0.00606993	0	CCL4_CCR5	CCL4 - CCR5	CCL	Secreted Signaling	KEGG: hsa04060
698	NK_1	DC_2	CCL4	CCR5	0.0121011	0	CCL4_CCR5	CCL4 - CCR5	CCL	Secreted Signaling	KEGG: hsa04060
699	NK_2	DC_2	CCL4	CCR5	0.0134448	0	CCL4_CCR5	CCL4 - CCR5	CCL	Secreted Signaling	KEGG: hsa04060
700	other	DC_2	CCL4	CCR5	0.000947568	0	CCL4_CCR5	CCL4 - CCR5	CCL	Secreted Signaling	KEGG: hsa04060
701	TM_1	DC_2	CCL4	CCR5	0.00259168	0	CCL4_CCR5	CCL4 - CCR5	CCL	Secreted Signaling	KEGG: hsa04060
702	TM_2	DC_2	CCL4	CCR5	0.0126036	0	CCL4_CCR5	CCL4 - CCR5	CCL	Secreted Signaling	KEGG: hsa04060
703	TM_3	DC_2	CCL4	CCR5	0.00428126	0	CCL4_CCR5	CCL4 - CCR5	CCL	Secreted Signaling	KEGG: hsa04060
704	TM_4	DC_2	CCL4	CCR5	0.00193206	0	CCL4_CCR5	CCL4 - CCR5	CCL	Secreted Signaling	KEGG: hsa04060
705	CD4T_1	DC_2	CCL5	CCR5	0.00875191	0	CCL5_CCR5	CCL5 - CCR5	CCL	Secreted Signaling	KEGG: hsa04060
706	CD4T_2	DC_2	CCL5	CCR5	0.00776156	0	CCL5_CCR5	CCL5 - CCR5	CCL	Secreted Signaling	KEGG: hsa04060
707	CD4T_3	DC_2	CCL5	CCR5	0.00553758	0	CCL5_CCR5	CCL5 - CCR5	CCL	Secreted Signaling	KEGG: hsa04060
708	CD4T_4	DC_2	CCL5	CCR5	0.0136795	0	CCL5_CCR5	CCL5 - CCR5	CCL	Secreted Signaling	KEGG: hsa04060
709	CD8T_1	DC_2	CCL5	CCR5	0.013517	0	CCL5_CCR5	CCL5 - CCR5	CCL	Secreted Signaling	KEGG: hsa04060
710	CD8T_2	DC_2	CCL5	CCR5	0.0134448	0	CCL5_CCR5	CCL5 - CCR5	CCL	Secreted Signaling	KEGG: hsa04060
711	CD8T_3	DC_2	CCL5	CCR5	0.0137924	0	CCL5_CCR5	CCL5 - CCR5	CCL	Secreted Signaling	KEGG: hsa04060
712	CD8T_4	DC_2	CCL5	CCR5	0.0138478	0	CCL5_CCR5	CCL5 - CCR5	CCL	Secreted Signaling	KEGG: hsa04060
713	CD8T_5	DC_2	CCL5	CCR5	0.0116287	0	CCL5_CCR5	CCL5 - CCR5	CCL	Secreted Signaling	KEGG: hsa04060
714	CD8T_6	DC_2	CCL5	CCR5	0.0116387	0	CCL5_CCR5	CCL5 - CCR5	CCL	Secreted Signaling	KEGG: hsa04060
715	CD8T_7	DC_2	CCL5	CCR5	0.0105076	0	CCL5_CCR5	CCL5 - CCR5	CCL	Secreted Signaling	KEGG: hsa04060
716	DC_1	DC_2	CCL5	CCR5	0.000424419	0	CCL5_CCR5	CCL5 - CCR5	CCL	Secreted Signaling	KEGG: hsa04060
717	DC_2	DC_2	CCL5	CCR5	0.000428227	0	CCL5_CCR5	CCL5 - CCR5	CCL	Secreted Signaling	KEGG: hsa04060
718	DC_3	DC_2	CCL5	CCR5	0.000811423	0	CCL5_CCR5	CCL5 - CCR5	CCL	Secreted Signaling	KEGG: hsa04060
719	DC_5	DC_2	CCL5	CCR5	0.0048981	0	CCL5_CCR5	CCL5 - CCR5	CCL	Secreted Signaling	KEGG: hsa04060
720	KC_1	DC_2	CCL5	CCR5	0.00237997	0	CCL5_CCR5	CCL5 - CCR5	CCL	Secreted Signaling	KEGG: hsa04060
721	KC_2	DC_2	CCL5	CCR5	0.0016109	0	CCL5_CCR5	CCL5 - CCR5	CCL	Secreted Signaling	KEGG: hsa04060
722	KC_3	DC_2	CCL5	CCR5	0.0105858	0	CCL5_CCR5	CCL5 - CCR5	CCL	Secreted Signaling	KEGG: hsa04060
723	Mono_1	DC_2	CCL5	CCR5	0.00921449	0	CCL5_CCR5	CCL5 - CCR5	CCL	Secreted Signaling	KEGG: hsa04060
724	Mono_2	DC_2	CCL5	CCR5	0.00291497	0	CCL5_CCR5	CCL5 - CCR5	CCL	Secreted Signaling	KEGG: hsa04060
725	NK_1	DC_2	CCL5	CCR5	0.00954064	0	CCL5_CCR5	CCL5 - CCR5	CCL	Secreted Signaling	KEGG: hsa04060
726	NK_2	DC_2	CCL5	CCR5	0.0121314	0	CCL5_CCR5	CCL5 - CCR5	CCL	Secreted Signaling	KEGG: hsa04060
727	other	DC_2	CCL5	CCR5	0.00047036	0	CCL5_CCR5	CCL5 - CCR5	CCL	Secreted Signaling	KEGG: hsa04060
728	TM_2	DC_2	CCL5	CCR5	0.000589816	0	CCL5_CCR5	CCL5 - CCR5	CCL	Secreted Signaling	KEGG: hsa04060
729	CD4T_4	DC_2	CCL3	CCR5	0.00986486	0	CCL3_CCR5	CCL3 - CCR5	CCL	Secreted Signaling	KEGG: hsa04060
730	CD8T_1	DC_2	CCL3	CCR5	0.000742466	0	CCL3_CCR5	CCL3 - CCR5	CCL	Secreted Signaling	KEGG: hsa04060
731	CD8T_3	DC_2	CCL3	CCR5	0.00142652	0	CCL3_CCR5	CCL3 - CCR5	CCL	Secreted Signaling	KEGG: hsa04060
732	CD8T_4	DC_2	CCL3	CCR5	0.00177053	0	CCL3_CCR5	CCL3 - CCR5	CCL	Secreted Signaling	KEGG: hsa04060
733	CD8T_5	DC_2	CCL3	CCR5	0.00518033	0	CCL3_CCR5	CCL3 - CCR5	CCL	Secreted Signaling	KEGG: hsa04060
734	CD8T_6	DC_2	CCL3	CCR5	0.0021002	0	CCL3_CCR5	CCL3 - CCR5	CCL	Secreted Signaling	KEGG: hsa04060
735	CD8T_7	DC_2	CCL3	CCR5	0.00492019	0	CCL3_CCR5	CCL3 - CCR5	CCL	Secreted Signaling	KEGG: hsa04060
736	DC_1	DC_2	CCL3	CCR5	0.004217	0	CCL3_CCR5	CCL3 - CCR5	CCL	Secreted Signaling	KEGG: hsa04060
737	DC_2	DC_2	CCL3	CCR5	0.00561287	0	CCL3_CCR5	CCL3 - CCR5	CCL	Secreted Signaling	KEGG: hsa04060
738	DC_3	DC_2	CCL3	CCR5	0.00111121	0	CCL3_CCR5	CCL3 - CCR5	CCL	Secreted Signaling	KEGG: hsa04060
739	DC_4	DC_2	CCL3	CCR5	0.000340253	0	CCL3_CCR5	CCL3 - CCR5	CCL	Secreted Signaling	KEGG: hsa04060
740	DC_5	DC_2	CCL3	CCR5	0.000764101	0	CCL3_CCR5	CCL3 - CCR5	CCL	Secreted Signaling	KEGG: hsa04060
741	KC_1	DC_2	CCL3	CCR5	0.0136853	0	CCL3_CCR5	CCL3 - CCR5	CCL	Secreted Signaling	KEGG: hsa04060
742	KC_2	DC_2	CCL3	CCR5	0.00807309	0	CCL3_CCR5	CCL3 - CCR5	CCL	Secreted Signaling	KEGG: hsa04060
743	KC_3	DC_2	CCL3	CCR5	0.00412159	0	CCL3_CCR5	CCL3 - CCR5	CCL	Secreted Signaling	KEGG: hsa04060
744	Mono_1	DC_2	CCL3	CCR5	0.00492741	0	CCL3_CCR5	CCL3 - CCR5	CCL	Secreted Signaling	KEGG: hsa04060
745	Mono_2	DC_2	CCL3	CCR5	0.00118973	0	CCL3_CCR5	CCL3 - CCR5	CCL	Secreted Signaling	KEGG: hsa04060
746	NK_1	DC_2	CCL3	CCR5	0.00564013	0	CCL3_CCR5	CCL3 - CCR5	CCL	Secreted Signaling	KEGG: hsa04060
747	NK_2	DC_2	CCL3	CCR5	0.00474233	0	CCL3_CCR5	CCL3 - CCR5	CCL	Secreted Signaling	KEGG: hsa04060
748	TM_1	DC_2	CCL3	CCR5	0.00344628	0	CCL3_CCR5	CCL3 - CCR5	CCL	Secreted Signaling	KEGG: hsa04060
749	TM_2	DC_2	CCL3	CCR5	0.0121095	0	CCL3_CCR5	CCL3 - CCR5	CCL	Secreted Signaling	KEGG: hsa04060
750	TM_3	DC_2	CCL3	CCR5	0.00319021	0	CCL3_CCR5	CCL3 - CCR5	CCL	Secreted Signaling	KEGG: hsa04060
751	TM_4	DC_2	CCL3	CCR5	0.00138705	0	CCL3_CCR5	CCL3 - CCR5	CCL	Secreted Signaling	KEGG: hsa04060
752	CD4T_3	CD4T_3	CCL20	CCR6	0.00976423	0	CCL20_CCR6	CCL20 - CCR6	CCL	Secreted Signaling	KEGG: hsa04060
753	TM_1	CD4T_3	CCL20	CCR6	0.0162201	0	CCL20_CCR6	CCL20 - CCR6	CCL	Secreted Signaling	KEGG: hsa04060
754	DC_1	Mono_2	CXCL2	CXCR1	0.00213405	0	CXCL2_CXCR1	CXCL2 - CXCR1	CXCL	Secreted Signaling	KEGG: hsa04060
755	DC_2	Mono_2	CXCL2	CXCR1	0.00838348	0	CXCL2_CXCR1	CXCL2 - CXCR1	CXCL	Secreted Signaling	KEGG: hsa04060
756	KC_1	Mono_2	CXCL2	CXCR1	0.0196114	0	CXCL2_CXCR1	CXCL2 - CXCR1	CXCL	Secreted Signaling	KEGG: hsa04060
757	Mono_1	Mono_2	CXCL2	CXCR1	0.00327767	0	CXCL2_CXCR1	CXCL2 - CXCR1	CXCL	Secreted Signaling	KEGG: hsa04060
758	TM_1	Mono_2	CXCL2	CXCR1	0.030351	0	CXCL2_CXCR1	CXCL2 - CXCR1	CXCL	Secreted Signaling	KEGG: hsa04060
759	TM_2	Mono_2	CXCL2	CXCR1	0.0156233	0	CXCL2_CXCR1	CXCL2 - CXCR1	CXCL	Secreted Signaling	KEGG: hsa04060
760	TM_3	Mono_2	CXCL2	CXCR1	0.00155353	0	CXCL2_CXCR1	CXCL2 - CXCR1	CXCL	Secreted Signaling	KEGG: hsa04060
761	TM_4	Mono_2	CXCL2	CXCR1	0.00507607	0	CXCL2_CXCR1	CXCL2 - CXCR1	CXCL	Secreted Signaling	KEGG: hsa04060
762	DC_2	Mono_2	CXCL3	CXCR1	0.00271583	0	CXCL3_CXCR1	CXCL3 - CXCR1	CXCL	Secreted Signaling	KEGG: hsa04060
763	KC_1	Mono_2	CXCL3	CXCR1	0.00518511	0	CXCL3_CXCR1	CXCL3 - CXCR1	CXCL	Secreted Signaling	KEGG: hsa04060
764	TM_1	Mono_2	CXCL3	CXCR1	0.00305261	0	CXCL3_CXCR1	CXCL3 - CXCR1	CXCL	Secreted Signaling	KEGG: hsa04060
765	TM_2	Mono_2	CXCL3	CXCR1	0.00550351	0	CXCL3_CXCR1	CXCL3 - CXCR1	CXCL	Secreted Signaling	KEGG: hsa04060
766	DC_1	Mono_2	CXCL8	CXCR1	0.0195326	0	CXCL8_CXCR1	CXCL8 - CXCR1	CXCL	Secreted Signaling	KEGG: hsa04060
767	DC_2	Mono_2	CXCL8	CXCR1	0.0170464	0	CXCL8_CXCR1	CXCL8 - CXCR1	CXCL	Secreted Signaling	KEGG: hsa04060
768	DC_4	Mono_2	CXCL8	CXCR1	0.00362512	0	CXCL8_CXCR1	CXCL8 - CXCR1	CXCL	Secreted Signaling	KEGG: hsa04060
769	KC_1	Mono_2	CXCL8	CXCR1	0.0240035	0	CXCL8_CXCR1	CXCL8 - CXCR1	CXCL	Secreted Signaling	KEGG: hsa04060
770	KC_2	Mono_2	CXCL8	CXCR1	0.00888504	0	CXCL8_CXCR1	CXCL8 - CXCR1	CXCL	Secreted Signaling	KEGG: hsa04060
771	Mono_1	Mono_2	CXCL8	CXCR1	0.0051366	0	CXCL8_CXCR1	CXCL8 - CXCR1	CXCL	Secreted Signaling	KEGG: hsa04060
772	Mono_2	Mono_2	CXCL8	CXCR1	0.0411157	0	CXCL8_CXCR1	CXCL8 - CXCR1	CXCL	Secreted Signaling	KEGG: hsa04060
773	TM_1	Mono_2	CXCL8	CXCR1	0.032044	0	CXCL8_CXCR1	CXCL8 - CXCR1	CXCL	Secreted Signaling	KEGG: hsa04060
774	TM_2	Mono_2	CXCL8	CXCR1	0.0284699	0	CXCL8_CXCR1	CXCL8 - CXCR1	CXCL	Secreted Signaling	KEGG: hsa04060
775	TM_3	Mono_2	CXCL8	CXCR1	0.00357596	0	CXCL8_CXCR1	CXCL8 - CXCR1	CXCL	Secreted Signaling	KEGG: hsa04060
776	TM_4	Mono_2	CXCL8	CXCR1	0.00544954	0	CXCL8_CXCR1	CXCL8 - CXCR1	CXCL	Secreted Signaling	KEGG: hsa04060
777	DC_1	Mono_2	CXCL2	CXCR2	0.0110661	0	CXCL2_CXCR2	CXCL2 - CXCR2	CXCL	Secreted Signaling	KEGG: hsa04060
778	DC_2	Mono_2	CXCL2	CXCR2	0.0423619	0	CXCL2_CXCR2	CXCL2 - CXCR2	CXCL	Secreted Signaling	KEGG: hsa04060
779	KC_1	Mono_2	CXCL2	CXCR2	0.0947489	0	CXCL2_CXCR2	CXCL2 - CXCR2	CXCL	Secreted Signaling	KEGG: hsa04060
780	Mono_1	Mono_2	CXCL2	CXCR2	0.0169152	0	CXCL2_CXCR2	CXCL2 - CXCR2	CXCL	Secreted Signaling	KEGG: hsa04060
781	TM_1	Mono_2	CXCL2	CXCR2	0.140729	0	CXCL2_CXCR2	CXCL2 - CXCR2	CXCL	Secreted Signaling	KEGG: hsa04060
782	TM_2	Mono_2	CXCL2	CXCR2	0.0766758	0	CXCL2_CXCR2	CXCL2 - CXCR2	CXCL	Secreted Signaling	KEGG: hsa04060
783	TM_3	Mono_2	CXCL2	CXCR2	0.00807547	0	CXCL2_CXCR2	CXCL2 - CXCR2	CXCL	Secreted Signaling	KEGG: hsa04060
784	TM_4	Mono_2	CXCL2	CXCR2	0.026001	0	CXCL2_CXCR2	CXCL2 - CXCR2	CXCL	Secreted Signaling	KEGG: hsa04060
785	DC_2	Mono_2	CXCL3	CXCR2	0.0140486	0	CXCL3_CXCR2	CXCL3 - CXCR2	CXCL	Secreted Signaling	KEGG: hsa04060
786	KC_1	Mono_2	CXCL3	CXCR2	0.0265475	0	CXCL3_CXCR2	CXCL3 - CXCR2	CXCL	Secreted Signaling	KEGG: hsa04060
787	TM_1	Mono_2	CXCL3	CXCR2	0.0157685	0	CXCL3_CXCR2	CXCL3 - CXCR2	CXCL	Secreted Signaling	KEGG: hsa04060
788	TM_2	Mono_2	CXCL3	CXCR2	0.0281406	0	CXCL3_CXCR2	CXCL3 - CXCR2	CXCL	Secreted Signaling	KEGG: hsa04060
789	DC_1	Mono_2	CXCL8	CXCR2	0.0943971	0	CXCL8_CXCR2	CXCL8 - CXCR2	CXCL	Secreted Signaling	KEGG: hsa04060
790	DC_2	Mono_2	CXCL8	CXCR2	0.0831904	0	CXCL8_CXCR2	CXCL8 - CXCR2	CXCL	Secreted Signaling	KEGG: hsa04060
791	DC_4	Mono_2	CXCL8	CXCR2	0.0186812	0	CXCL8_CXCR2	CXCL8 - CXCR2	CXCL	Secreted Signaling	KEGG: hsa04060
792	KC_1	Mono_2	CXCL8	CXCR2	0.114011	0	CXCL8_CXCR2	CXCL8 - CXCR2	CXCL	Secreted Signaling	KEGG: hsa04060
793	KC_2	Mono_2	CXCL8	CXCR2	0.0448045	0	CXCL8_CXCR2	CXCL8 - CXCR2	CXCL	Secreted Signaling	KEGG: hsa04060
794	Mono_1	Mono_2	CXCL8	CXCR2	0.0263045	0	CXCL8_CXCR2	CXCL8 - CXCR2	CXCL	Secreted Signaling	KEGG: hsa04060
795	Mono_2	Mono_2	CXCL8	CXCR2	0.183243	0	CXCL8_CXCR2	CXCL8 - CXCR2	CXCL	Secreted Signaling	KEGG: hsa04060
796	TM_1	Mono_2	CXCL8	CXCR2	0.147641	0	CXCL8_CXCR2	CXCL8 - CXCR2	CXCL	Secreted Signaling	KEGG: hsa04060
797	TM_2	Mono_2	CXCL8	CXCR2	0.132945	0	CXCL8_CXCR2	CXCL8 - CXCR2	CXCL	Secreted Signaling	KEGG: hsa04060
798	TM_3	Mono_2	CXCL8	CXCR2	0.0184316	0	CXCL8_CXCR2	CXCL8 - CXCR2	CXCL	Secreted Signaling	KEGG: hsa04060
799	TM_4	Mono_2	CXCL8	CXCR2	0.0278709	0	CXCL8_CXCR2	CXCL8 - CXCR2	CXCL	Secreted Signaling	KEGG: hsa04060
800	DC_2	CD8T_6	CXCL9	CXCR3	0.000439916	0	CXCL9_CXCR3	CXCL9 - CXCR3	CXCL	Secreted Signaling	KEGG: hsa04060
801	DC_4	CD8T_6	CXCL9	CXCR3	0.000977109	0	CXCL9_CXCR3	CXCL9 - CXCR3	CXCL	Secreted Signaling	KEGG: hsa04060
802	DC_2	CD8T_7	CXCL9	CXCR3	0.000533104	0	CXCL9_CXCR3	CXCL9 - CXCR3	CXCL	Secreted Signaling	KEGG: hsa04060
803	DC_4	CD8T_7	CXCL9	CXCR3	0.00118396	0	CXCL9_CXCR3	CXCL9 - CXCR3	CXCL	Secreted Signaling	KEGG: hsa04060
804	DC_2	DC_4	CXCL9	CXCR3	0.000275908	0	CXCL9_CXCR3	CXCL9 - CXCR3	CXCL	Secreted Signaling	KEGG: hsa04060
805	DC_4	DC_4	CXCL9	CXCR3	0.000612949	0	CXCL9_CXCR3	CXCL9 - CXCR3	CXCL	Secreted Signaling	KEGG: hsa04060
806	DC_2	CD8T_6	CXCL10	CXCR3	0.000512165	0	CXCL10_CXCR3	CXCL10 - CXCR3	CXCL	Secreted Signaling	KEGG: hsa04060
807	DC_2	CD8T_7	CXCL10	CXCR3	0.000620649	0	CXCL10_CXCR3	CXCL10 - CXCR3	CXCL	Secreted Signaling	KEGG: hsa04060
808	DC_2	DC_4	CXCL10	CXCR3	0.00032123	0	CXCL10_CXCR3	CXCL10 - CXCR3	CXCL	Secreted Signaling	KEGG: hsa04060
809	KC_1	CD4T_1	CXCL12	CXCR4	0.108809	0	CXCL12_CXCR4	CXCL12 - CXCR4	CXCL	Secreted Signaling	KEGG: hsa04060
810	KC_2	CD4T_1	CXCL12	CXCR4	0.109609	0	CXCL12_CXCR4	CXCL12 - CXCR4	CXCL	Secreted Signaling	KEGG: hsa04060
811	KC_1	CD4T_2	CXCL12	CXCR4	0.153862	0	CXCL12_CXCR4	CXCL12 - CXCR4	CXCL	Secreted Signaling	KEGG: hsa04060
812	KC_2	CD4T_2	CXCL12	CXCR4	0.154936	0	CXCL12_CXCR4	CXCL12 - CXCR4	CXCL	Secreted Signaling	KEGG: hsa04060
813	KC_1	CD4T_3	CXCL12	CXCR4	0.149657	0	CXCL12_CXCR4	CXCL12 - CXCR4	CXCL	Secreted Signaling	KEGG: hsa04060
814	KC_2	CD4T_3	CXCL12	CXCR4	0.150706	0	CXCL12_CXCR4	CXCL12 - CXCR4	CXCL	Secreted Signaling	KEGG: hsa04060
815	KC_1	CD4T_4	CXCL12	CXCR4	0.072935	0	CXCL12_CXCR4	CXCL12 - CXCR4	CXCL	Secreted Signaling	KEGG: hsa04060
816	KC_2	CD4T_4	CXCL12	CXCR4	0.0734931	0	CXCL12_CXCR4	CXCL12 - CXCR4	CXCL	Secreted Signaling	KEGG: hsa04060
817	KC_1	CD8T_1	CXCL12	CXCR4	0.155734	0	CXCL12_CXCR4	CXCL12 - CXCR4	CXCL	Secreted Signaling	KEGG: hsa04060
818	KC_2	CD8T_1	CXCL12	CXCR4	0.156818	0	CXCL12_CXCR4	CXCL12 - CXCR4	CXCL	Secreted Signaling	KEGG: hsa04060
819	KC_1	CD8T_2	CXCL12	CXCR4	0.163121	0	CXCL12_CXCR4	CXCL12 - CXCR4	CXCL	Secreted Signaling	KEGG: hsa04060
820	KC_2	CD8T_2	CXCL12	CXCR4	0.164247	0	CXCL12_CXCR4	CXCL12 - CXCR4	CXCL	Secreted Signaling	KEGG: hsa04060
821	KC_1	CD8T_3	CXCL12	CXCR4	0.111003	0	CXCL12_CXCR4	CXCL12 - CXCR4	CXCL	Secreted Signaling	KEGG: hsa04060
822	KC_2	CD8T_3	CXCL12	CXCR4	0.111817	0	CXCL12_CXCR4	CXCL12 - CXCR4	CXCL	Secreted Signaling	KEGG: hsa04060
823	KC_1	CD8T_4	CXCL12	CXCR4	0.114364	0	CXCL12_CXCR4	CXCL12 - CXCR4	CXCL	Secreted Signaling	KEGG: hsa04060
824	KC_2	CD8T_4	CXCL12	CXCR4	0.115199	0	CXCL12_CXCR4	CXCL12 - CXCR4	CXCL	Secreted Signaling	KEGG: hsa04060
825	KC_1	CD8T_5	CXCL12	CXCR4	0.147196	0	CXCL12_CXCR4	CXCL12 - CXCR4	CXCL	Secreted Signaling	KEGG: hsa04060
826	KC_2	CD8T_5	CXCL12	CXCR4	0.148232	0	CXCL12_CXCR4	CXCL12 - CXCR4	CXCL	Secreted Signaling	KEGG: hsa04060
827	KC_1	CD8T_6	CXCL12	CXCR4	0.0692451	0	CXCL12_CXCR4	CXCL12 - CXCR4	CXCL	Secreted Signaling	KEGG: hsa04060
828	KC_2	CD8T_6	CXCL12	CXCR4	0.069777	0	CXCL12_CXCR4	CXCL12 - CXCR4	CXCL	Secreted Signaling	KEGG: hsa04060
829	KC_1	CD8T_7	CXCL12	CXCR4	0.0663064	0	CXCL12_CXCR4	CXCL12 - CXCR4	CXCL	Secreted Signaling	KEGG: hsa04060
830	KC_2	CD8T_7	CXCL12	CXCR4	0.0668174	0	CXCL12_CXCR4	CXCL12 - CXCR4	CXCL	Secreted Signaling	KEGG: hsa04060
831	KC_1	DC_1	CXCL12	CXCR4	0.120582	0	CXCL12_CXCR4	CXCL12 - CXCR4	CXCL	Secreted Signaling	KEGG: hsa04060
832	KC_2	DC_1	CXCL12	CXCR4	0.121457	0	CXCL12_CXCR4	CXCL12 - CXCR4	CXCL	Secreted Signaling	KEGG: hsa04060
833	KC_1	DC_2	CXCL12	CXCR4	0.108272	0	CXCL12_CXCR4	CXCL12 - CXCR4	CXCL	Secreted Signaling	KEGG: hsa04060
834	KC_2	DC_2	CXCL12	CXCR4	0.109069	0	CXCL12_CXCR4	CXCL12 - CXCR4	CXCL	Secreted Signaling	KEGG: hsa04060
835	KC_1	DC_3	CXCL12	CXCR4	0.034248	0	CXCL12_CXCR4	CXCL12 - CXCR4	CXCL	Secreted Signaling	KEGG: hsa04060
836	KC_2	DC_3	CXCL12	CXCR4	0.0345211	0	CXCL12_CXCR4	CXCL12 - CXCR4	CXCL	Secreted Signaling	KEGG: hsa04060
837	KC_1	DC_4	CXCL12	CXCR4	0.105933	0	CXCL12_CXCR4	CXCL12 - CXCR4	CXCL	Secreted Signaling	KEGG: hsa04060
838	KC_2	DC_4	CXCL12	CXCR4	0.106714	0	CXCL12_CXCR4	CXCL12 - CXCR4	CXCL	Secreted Signaling	KEGG: hsa04060
839	KC_1	DC_5	CXCL12	CXCR4	0.124251	0	CXCL12_CXCR4	CXCL12 - CXCR4	CXCL	Secreted Signaling	KEGG: hsa04060
840	KC_2	DC_5	CXCL12	CXCR4	0.125149	0	CXCL12_CXCR4	CXCL12 - CXCR4	CXCL	Secreted Signaling	KEGG: hsa04060
841	KC_1	KC_1	CXCL12	CXCR4	0.0633636	0	CXCL12_CXCR4	CXCL12 - CXCR4	CXCL	Secreted Signaling	KEGG: hsa04060
842	KC_2	KC_1	CXCL12	CXCR4	0.0638535	0	CXCL12_CXCR4	CXCL12 - CXCR4	CXCL	Secreted Signaling	KEGG: hsa04060
843	KC_1	KC_2	CXCL12	CXCR4	0.0676719	0	CXCL12_CXCR4	CXCL12 - CXCR4	CXCL	Secreted Signaling	KEGG: hsa04060
844	KC_2	KC_2	CXCL12	CXCR4	0.0681926	0	CXCL12_CXCR4	CXCL12 - CXCR4	CXCL	Secreted Signaling	KEGG: hsa04060
845	KC_1	KC_3	CXCL12	CXCR4	0.135827	0	CXCL12_CXCR4	CXCL12 - CXCR4	CXCL	Secreted Signaling	KEGG: hsa04060
846	KC_2	KC_3	CXCL12	CXCR4	0.136795	0	CXCL12_CXCR4	CXCL12 - CXCR4	CXCL	Secreted Signaling	KEGG: hsa04060
847	KC_1	Mono_1	CXCL12	CXCR4	0.148664	0	CXCL12_CXCR4	CXCL12 - CXCR4	CXCL	Secreted Signaling	KEGG: hsa04060
848	KC_2	Mono_1	CXCL12	CXCR4	0.149708	0	CXCL12_CXCR4	CXCL12 - CXCR4	CXCL	Secreted Signaling	KEGG: hsa04060
849	KC_1	Mono_2	CXCL12	CXCR4	0.129424	0	CXCL12_CXCR4	CXCL12 - CXCR4	CXCL	Secreted Signaling	KEGG: hsa04060
850	KC_2	Mono_2	CXCL12	CXCR4	0.130354	0	CXCL12_CXCR4	CXCL12 - CXCR4	CXCL	Secreted Signaling	KEGG: hsa04060
851	KC_1	NK_1	CXCL12	CXCR4	0.0910228	0	CXCL12_CXCR4	CXCL12 - CXCR4	CXCL	Secreted Signaling	KEGG: hsa04060
852	KC_2	NK_1	CXCL12	CXCR4	0.0917055	0	CXCL12_CXCR4	CXCL12 - CXCR4	CXCL	Secreted Signaling	KEGG: hsa04060
853	KC_1	NK_2	CXCL12	CXCR4	0.0916707	0	CXCL12_CXCR4	CXCL12 - CXCR4	CXCL	Secreted Signaling	KEGG: hsa04060
854	KC_2	NK_2	CXCL12	CXCR4	0.0923578	0	CXCL12_CXCR4	CXCL12 - CXCR4	CXCL	Secreted Signaling	KEGG: hsa04060
855	KC_1	other	CXCL12	CXCR4	0.0191643	0	CXCL12_CXCR4	CXCL12 - CXCR4	CXCL	Secreted Signaling	KEGG: hsa04060
856	KC_2	other	CXCL12	CXCR4	0.0193195	0	CXCL12_CXCR4	CXCL12 - CXCR4	CXCL	Secreted Signaling	KEGG: hsa04060
857	KC_1	TM_1	CXCL12	CXCR4	0.0665606	0	CXCL12_CXCR4	CXCL12 - CXCR4	CXCL	Secreted Signaling	KEGG: hsa04060
858	KC_2	TM_1	CXCL12	CXCR4	0.0670734	0	CXCL12_CXCR4	CXCL12 - CXCR4	CXCL	Secreted Signaling	KEGG: hsa04060
859	KC_1	TM_2	CXCL12	CXCR4	0.0616636	0	CXCL12_CXCR4	CXCL12 - CXCR4	CXCL	Secreted Signaling	KEGG: hsa04060
860	KC_2	TM_2	CXCL12	CXCR4	0.0621412	0	CXCL12_CXCR4	CXCL12 - CXCR4	CXCL	Secreted Signaling	KEGG: hsa04060
861	KC_1	TM_3	CXCL12	CXCR4	0.0913056	0	CXCL12_CXCR4	CXCL12 - CXCR4	CXCL	Secreted Signaling	KEGG: hsa04060
862	KC_2	TM_3	CXCL12	CXCR4	0.0919903	0	CXCL12_CXCR4	CXCL12 - CXCR4	CXCL	Secreted Signaling	KEGG: hsa04060
863	KC_1	TM_4	CXCL12	CXCR4	0.0880551	0	CXCL12_CXCR4	CXCL12 - CXCR4	CXCL	Secreted Signaling	KEGG: hsa04060
864	KC_2	TM_4	CXCL12	CXCR4	0.0887177	0	CXCL12_CXCR4	CXCL12 - CXCR4	CXCL	Secreted Signaling	KEGG: hsa04060
865	DC_1	CD4T_3	CXCL16	CXCR6	0.00813175	0	CXCL16_CXCR6	CXCL16 - CXCR6	CXCL	Secreted Signaling	KEGG: hsa04060
866	DC_2	CD4T_3	CXCL16	CXCR6	0.0100142	0	CXCL16_CXCR6	CXCL16 - CXCR6	CXCL	Secreted Signaling	KEGG: hsa04060
867	DC_3	CD4T_3	CXCL16	CXCR6	0.00211413	0	CXCL16_CXCR6	CXCL16 - CXCR6	CXCL	Secreted Signaling	KEGG: hsa04060
868	DC_4	CD4T_3	CXCL16	CXCR6	0.009711	0	CXCL16_CXCR6	CXCL16 - CXCR6	CXCL	Secreted Signaling	KEGG: hsa04060
869	DC_5	CD4T_3	CXCL16	CXCR6	0.00581938	0	CXCL16_CXCR6	CXCL16 - CXCR6	CXCL	Secreted Signaling	KEGG: hsa04060
870	KC_1	CD4T_3	CXCL16	CXCR6	0.0131808	0	CXCL16_CXCR6	CXCL16 - CXCR6	CXCL	Secreted Signaling	KEGG: hsa04060
871	KC_2	CD4T_3	CXCL16	CXCR6	0.00677709	0	CXCL16_CXCR6	CXCL16 - CXCR6	CXCL	Secreted Signaling	KEGG: hsa04060
872	Mono_1	CD4T_3	CXCL16	CXCR6	0.00240701	0	CXCL16_CXCR6	CXCL16 - CXCR6	CXCL	Secreted Signaling	KEGG: hsa04060
873	TM_1	CD4T_3	CXCL16	CXCR6	0.00567758	0	CXCL16_CXCR6	CXCL16 - CXCR6	CXCL	Secreted Signaling	KEGG: hsa04060
874	TM_2	CD4T_3	CXCL16	CXCR6	0.00392299	0	CXCL16_CXCR6	CXCL16 - CXCR6	CXCL	Secreted Signaling	KEGG: hsa04060
875	TM_3	CD4T_3	CXCL16	CXCR6	0.00842587	0	CXCL16_CXCR6	CXCL16 - CXCR6	CXCL	Secreted Signaling	KEGG: hsa04060
876	TM_4	CD4T_3	CXCL16	CXCR6	0.00525473	0	CXCL16_CXCR6	CXCL16 - CXCR6	CXCL	Secreted Signaling	KEGG: hsa04060
877	DC_1	CD4T_4	CXCL16	CXCR6	0.00565719	0	CXCL16_CXCR6	CXCL16 - CXCR6	CXCL	Secreted Signaling	KEGG: hsa04060
878	DC_2	CD4T_4	CXCL16	CXCR6	0.00697083	0	CXCL16_CXCR6	CXCL16 - CXCR6	CXCL	Secreted Signaling	KEGG: hsa04060
879	DC_3	CD4T_4	CXCL16	CXCR6	0.00146807	0	CXCL16_CXCR6	CXCL16 - CXCR6	CXCL	Secreted Signaling	KEGG: hsa04060
880	DC_4	CD4T_4	CXCL16	CXCR6	0.00675914	0	CXCL16_CXCR6	CXCL16 - CXCR6	CXCL	Secreted Signaling	KEGG: hsa04060
881	DC_5	CD4T_4	CXCL16	CXCR6	0.00404562	0	CXCL16_CXCR6	CXCL16 - CXCR6	CXCL	Secreted Signaling	KEGG: hsa04060
882	KC_1	CD4T_4	CXCL16	CXCR6	0.00918397	0	CXCL16_CXCR6	CXCL16 - CXCR6	CXCL	Secreted Signaling	KEGG: hsa04060
883	KC_2	CD4T_4	CXCL16	CXCR6	0.0047128	0	CXCL16_CXCR6	CXCL16 - CXCR6	CXCL	Secreted Signaling	KEGG: hsa04060
884	Mono_1	CD4T_4	CXCL16	CXCR6	0.0016716	0	CXCL16_CXCR6	CXCL16 - CXCR6	CXCL	Secreted Signaling	KEGG: hsa04060
885	TM_1	CD4T_4	CXCL16	CXCR6	0.00394687	0	CXCL16_CXCR6	CXCL16 - CXCR6	CXCL	Secreted Signaling	KEGG: hsa04060
886	TM_2	CD4T_4	CXCL16	CXCR6	0.00272567	0	CXCL16_CXCR6	CXCL16 - CXCR6	CXCL	Secreted Signaling	KEGG: hsa04060
887	TM_3	CD4T_4	CXCL16	CXCR6	0.00586233	0	CXCL16_CXCR6	CXCL16 - CXCR6	CXCL	Secreted Signaling	KEGG: hsa04060
888	TM_4	CD4T_4	CXCL16	CXCR6	0.00365244	0	CXCL16_CXCR6	CXCL16 - CXCR6	CXCL	Secreted Signaling	KEGG: hsa04060
889	DC_1	CD8T_1	CXCL16	CXCR6	0.00996083	0	CXCL16_CXCR6	CXCL16 - CXCR6	CXCL	Secreted Signaling	KEGG: hsa04060
890	DC_2	CD8T_1	CXCL16	CXCR6	0.0122615	0	CXCL16_CXCR6	CXCL16 - CXCR6	CXCL	Secreted Signaling	KEGG: hsa04060
891	DC_3	CD8T_1	CXCL16	CXCR6	0.0025932	0	CXCL16_CXCR6	CXCL16 - CXCR6	CXCL	Secreted Signaling	KEGG: hsa04060
892	DC_4	CD8T_1	CXCL16	CXCR6	0.011891	0	CXCL16_CXCR6	CXCL16 - CXCR6	CXCL	Secreted Signaling	KEGG: hsa04060
893	DC_5	CD8T_1	CXCL16	CXCR6	0.00713207	0	CXCL16_CXCR6	CXCL16 - CXCR6	CXCL	Secreted Signaling	KEGG: hsa04060
894	KC_1	CD8T_1	CXCL16	CXCR6	0.016127	0	CXCL16_CXCR6	CXCL16 - CXCR6	CXCL	Secreted Signaling	KEGG: hsa04060
895	KC_2	CD8T_1	CXCL16	CXCR6	0.00830401	0	CXCL16_CXCR6	CXCL16 - CXCR6	CXCL	Secreted Signaling	KEGG: hsa04060
896	Mono_1	CD8T_1	CXCL16	CXCR6	0.00295225	0	CXCL16_CXCR6	CXCL16 - CXCR6	CXCL	Secreted Signaling	KEGG: hsa04060
897	TM_1	CD8T_1	CXCL16	CXCR6	0.00695851	0	CXCL16_CXCR6	CXCL16 - CXCR6	CXCL	Secreted Signaling	KEGG: hsa04060
898	TM_2	CD8T_1	CXCL16	CXCR6	0.00480998	0	CXCL16_CXCR6	CXCL16 - CXCR6	CXCL	Secreted Signaling	KEGG: hsa04060
899	TM_3	CD8T_1	CXCL16	CXCR6	0.0103204	0	CXCL16_CXCR6	CXCL16 - CXCR6	CXCL	Secreted Signaling	KEGG: hsa04060
900	TM_4	CD8T_1	CXCL16	CXCR6	0.00644088	0	CXCL16_CXCR6	CXCL16 - CXCR6	CXCL	Secreted Signaling	KEGG: hsa04060
901	DC_1	CD8T_6	CXCL16	CXCR6	0.0109447	0	CXCL16_CXCR6	CXCL16 - CXCR6	CXCL	Secreted Signaling	KEGG: hsa04060
902	DC_2	CD8T_6	CXCL16	CXCR6	0.0134695	0	CXCL16_CXCR6	CXCL16 - CXCR6	CXCL	Secreted Signaling	KEGG: hsa04060
903	DC_3	CD8T_6	CXCL16	CXCR6	0.00285144	0	CXCL16_CXCR6	CXCL16 - CXCR6	CXCL	Secreted Signaling	KEGG: hsa04060
904	DC_4	CD8T_6	CXCL16	CXCR6	0.0130631	0	CXCL16_CXCR6	CXCL16 - CXCR6	CXCL	Secreted Signaling	KEGG: hsa04060
905	DC_5	CD8T_6	CXCL16	CXCR6	0.00783875	0	CXCL16_CXCR6	CXCL16 - CXCR6	CXCL	Secreted Signaling	KEGG: hsa04060
906	KC_1	CD8T_6	CXCL16	CXCR6	0.0177091	0	CXCL16_CXCR6	CXCL16 - CXCR6	CXCL	Secreted Signaling	KEGG: hsa04060
907	KC_2	CD8T_6	CXCL16	CXCR6	0.00912575	0	CXCL16_CXCR6	CXCL16 - CXCR6	CXCL	Secreted Signaling	KEGG: hsa04060
908	Mono_1	CD8T_6	CXCL16	CXCR6	0.00324613	0	CXCL16_CXCR6	CXCL16 - CXCR6	CXCL	Secreted Signaling	KEGG: hsa04060
909	TM_1	CD8T_6	CXCL16	CXCR6	0.00764813	0	CXCL16_CXCR6	CXCL16 - CXCR6	CXCL	Secreted Signaling	KEGG: hsa04060
910	TM_2	CD8T_6	CXCL16	CXCR6	0.0052878	0	CXCL16_CXCR6	CXCL16 - CXCR6	CXCL	Secreted Signaling	KEGG: hsa04060
911	TM_3	CD8T_6	CXCL16	CXCR6	0.0113394	0	CXCL16_CXCR6	CXCL16 - CXCR6	CXCL	Secreted Signaling	KEGG: hsa04060
912	TM_4	CD8T_6	CXCL16	CXCR6	0.00707956	0	CXCL16_CXCR6	CXCL16 - CXCR6	CXCL	Secreted Signaling	KEGG: hsa04060
913	DC_1	CD8T_7	CXCL16	CXCR6	0.00576407	0	CXCL16_CXCR6	CXCL16 - CXCR6	CXCL	Secreted Signaling	KEGG: hsa04060
914	DC_2	CD8T_7	CXCL16	CXCR6	0.00710235	0	CXCL16_CXCR6	CXCL16 - CXCR6	CXCL	Secreted Signaling	KEGG: hsa04060
915	DC_3	CD8T_7	CXCL16	CXCR6	0.00149592	0	CXCL16_CXCR6	CXCL16 - CXCR6	CXCL	Secreted Signaling	KEGG: hsa04060
916	DC_4	CD8T_7	CXCL16	CXCR6	0.00688669	0	CXCL16_CXCR6	CXCL16 - CXCR6	CXCL	Secreted Signaling	KEGG: hsa04060
917	DC_5	CD8T_7	CXCL16	CXCR6	0.00412218	0	CXCL16_CXCR6	CXCL16 - CXCR6	CXCL	Secreted Signaling	KEGG: hsa04060
918	KC_1	CD8T_7	CXCL16	CXCR6	0.00935684	0	CXCL16_CXCR6	CXCL16 - CXCR6	CXCL	Secreted Signaling	KEGG: hsa04060
919	KC_2	CD8T_7	CXCL16	CXCR6	0.00480193	0	CXCL16_CXCR6	CXCL16 - CXCR6	CXCL	Secreted Signaling	KEGG: hsa04060
920	Mono_1	CD8T_7	CXCL16	CXCR6	0.00170331	0	CXCL16_CXCR6	CXCL16 - CXCR6	CXCL	Secreted Signaling	KEGG: hsa04060
921	TM_1	CD8T_7	CXCL16	CXCR6	0.00402157	0	CXCL16_CXCR6	CXCL16 - CXCR6	CXCL	Secreted Signaling	KEGG: hsa04060
922	TM_2	CD8T_7	CXCL16	CXCR6	0.00277732	0	CXCL16_CXCR6	CXCL16 - CXCR6	CXCL	Secreted Signaling	KEGG: hsa04060
923	TM_3	CD8T_7	CXCL16	CXCR6	0.00597306	0	CXCL16_CXCR6	CXCL16 - CXCR6	CXCL	Secreted Signaling	KEGG: hsa04060
924	TM_4	CD8T_7	CXCL16	CXCR6	0.00372159	0	CXCL16_CXCR6	CXCL16 - CXCR6	CXCL	Secreted Signaling	KEGG: hsa04060
925	DC_1	NK_1	CXCL16	CXCR6	0.0103872	0	CXCL16_CXCR6	CXCL16 - CXCR6	CXCL	Secreted Signaling	KEGG: hsa04060
926	DC_2	NK_1	CXCL16	CXCR6	0.0127851	0	CXCL16_CXCR6	CXCL16 - CXCR6	CXCL	Secreted Signaling	KEGG: hsa04060
927	DC_3	NK_1	CXCL16	CXCR6	0.00270507	0	CXCL16_CXCR6	CXCL16 - CXCR6	CXCL	Secreted Signaling	KEGG: hsa04060
928	DC_4	NK_1	CXCL16	CXCR6	0.012399	0	CXCL16_CXCR6	CXCL16 - CXCR6	CXCL	Secreted Signaling	KEGG: hsa04060
929	DC_5	NK_1	CXCL16	CXCR6	0.00743828	0	CXCL16_CXCR6	CXCL16 - CXCR6	CXCL	Secreted Signaling	KEGG: hsa04060
930	KC_1	NK_1	CXCL16	CXCR6	0.0168129	0	CXCL16_CXCR6	CXCL16 - CXCR6	CXCL	Secreted Signaling	KEGG: hsa04060
931	KC_2	NK_1	CXCL16	CXCR6	0.0086601	0	CXCL16_CXCR6	CXCL16 - CXCR6	CXCL	Secreted Signaling	KEGG: hsa04060
932	Mono_1	NK_1	CXCL16	CXCR6	0.00307956	0	CXCL16_CXCR6	CXCL16 - CXCR6	CXCL	Secreted Signaling	KEGG: hsa04060
933	TM_1	NK_1	CXCL16	CXCR6	0.00725733	0	CXCL16_CXCR6	CXCL16 - CXCR6	CXCL	Secreted Signaling	KEGG: hsa04060
934	TM_2	NK_1	CXCL16	CXCR6	0.005017	0	CXCL16_CXCR6	CXCL16 - CXCR6	CXCL	Secreted Signaling	KEGG: hsa04060
935	TM_3	NK_1	CXCL16	CXCR6	0.010762	0	CXCL16_CXCR6	CXCL16 - CXCR6	CXCL	Secreted Signaling	KEGG: hsa04060
936	TM_4	NK_1	CXCL16	CXCR6	0.00671761	0	CXCL16_CXCR6	CXCL16 - CXCR6	CXCL	Secreted Signaling	KEGG: hsa04060
937	CD8T_7	CD4T_1	MIF	CD74_CXCR4	0.116595	0	MIF_CD74_CXCR4	MIF - (CD74+CXCR4)	MIF	Secreted Signaling	PMID: 29637711; PMID: 24760155
938	CD8T_7	CD4T_2	MIF	CD74_CXCR4	0.11935	0	MIF_CD74_CXCR4	MIF - (CD74+CXCR4)	MIF	Secreted Signaling	PMID: 29637711; PMID: 24760155
939	CD8T_7	CD4T_3	MIF	CD74_CXCR4	0.115681	0.01	MIF_CD74_CXCR4	MIF - (CD74+CXCR4)	MIF	Secreted Signaling	PMID: 29637711; PMID: 24760155
940	CD4T_1	CD8T_1	MIF	CD74_CXCR4	0.124412	0	MIF_CD74_CXCR4	MIF - (CD74+CXCR4)	MIF	Secreted Signaling	PMID: 29637711; PMID: 24760155
941	CD4T_2	CD8T_1	MIF	CD74_CXCR4	0.131055	0	MIF_CD74_CXCR4	MIF - (CD74+CXCR4)	MIF	Secreted Signaling	PMID: 29637711; PMID: 24760155
942	CD4T_3	CD8T_1	MIF	CD74_CXCR4	0.133598	0	MIF_CD74_CXCR4	MIF - (CD74+CXCR4)	MIF	Secreted Signaling	PMID: 29637711; PMID: 24760155
943	CD4T_4	CD8T_1	MIF	CD74_CXCR4	0.120855	0	MIF_CD74_CXCR4	MIF - (CD74+CXCR4)	MIF	Secreted Signaling	PMID: 29637711; PMID: 24760155
944	CD8T_1	CD8T_1	MIF	CD74_CXCR4	0.130996	0	MIF_CD74_CXCR4	MIF - (CD74+CXCR4)	MIF	Secreted Signaling	PMID: 29637711; PMID: 24760155
945	CD8T_3	CD8T_1	MIF	CD74_CXCR4	0.118636	0	MIF_CD74_CXCR4	MIF - (CD74+CXCR4)	MIF	Secreted Signaling	PMID: 29637711; PMID: 24760155
946	CD8T_6	CD8T_1	MIF	CD74_CXCR4	0.131635	0	MIF_CD74_CXCR4	MIF - (CD74+CXCR4)	MIF	Secreted Signaling	PMID: 29637711; PMID: 24760155
947	CD8T_7	CD8T_1	MIF	CD74_CXCR4	0.157476	0	MIF_CD74_CXCR4	MIF - (CD74+CXCR4)	MIF	Secreted Signaling	PMID: 29637711; PMID: 24760155
948	DC_4	CD8T_1	MIF	CD74_CXCR4	0.133903	0	MIF_CD74_CXCR4	MIF - (CD74+CXCR4)	MIF	Secreted Signaling	PMID: 29637711; PMID: 24760155
949	DC_5	CD8T_1	MIF	CD74_CXCR4	0.133598	0	MIF_CD74_CXCR4	MIF - (CD74+CXCR4)	MIF	Secreted Signaling	PMID: 29637711; PMID: 24760155
950	NK_1	CD8T_1	MIF	CD74_CXCR4	0.127421	0	MIF_CD74_CXCR4	MIF - (CD74+CXCR4)	MIF	Secreted Signaling	PMID: 29637711; PMID: 24760155
951	NK_2	CD8T_1	MIF	CD74_CXCR4	0.11624	0	MIF_CD74_CXCR4	MIF - (CD74+CXCR4)	MIF	Secreted Signaling	PMID: 29637711; PMID: 24760155
952	other	CD8T_1	MIF	CD74_CXCR4	0.142601	0	MIF_CD74_CXCR4	MIF - (CD74+CXCR4)	MIF	Secreted Signaling	PMID: 29637711; PMID: 24760155
953	CD4T_1	CD8T_2	MIF	CD74_CXCR4	0.133606	0	MIF_CD74_CXCR4	MIF - (CD74+CXCR4)	MIF	Secreted Signaling	PMID: 29637711; PMID: 24760155
954	CD4T_2	CD8T_2	MIF	CD74_CXCR4	0.140661	0	MIF_CD74_CXCR4	MIF - (CD74+CXCR4)	MIF	Secreted Signaling	PMID: 29637711; PMID: 24760155
955	CD4T_3	CD8T_2	MIF	CD74_CXCR4	0.14336	0	MIF_CD74_CXCR4	MIF - (CD74+CXCR4)	MIF	Secreted Signaling	PMID: 29637711; PMID: 24760155
956	CD4T_4	CD8T_2	MIF	CD74_CXCR4	0.129824	0	MIF_CD74_CXCR4	MIF - (CD74+CXCR4)	MIF	Secreted Signaling	PMID: 29637711; PMID: 24760155
957	CD8T_1	CD8T_2	MIF	CD74_CXCR4	0.140598	0	MIF_CD74_CXCR4	MIF - (CD74+CXCR4)	MIF	Secreted Signaling	PMID: 29637711; PMID: 24760155
958	CD8T_3	CD8T_2	MIF	CD74_CXCR4	0.127465	0	MIF_CD74_CXCR4	MIF - (CD74+CXCR4)	MIF	Secreted Signaling	PMID: 29637711; PMID: 24760155
959	CD8T_6	CD8T_2	MIF	CD74_CXCR4	0.141277	0	MIF_CD74_CXCR4	MIF - (CD74+CXCR4)	MIF	Secreted Signaling	PMID: 29637711; PMID: 24760155
960	CD8T_7	CD8T_2	MIF	CD74_CXCR4	0.168642	0	MIF_CD74_CXCR4	MIF - (CD74+CXCR4)	MIF	Secreted Signaling	PMID: 29637711; PMID: 24760155
961	DC_3	CD8T_2	MIF	CD74_CXCR4	0.125268	0	MIF_CD74_CXCR4	MIF - (CD74+CXCR4)	MIF	Secreted Signaling	PMID: 29637711; PMID: 24760155
962	DC_4	CD8T_2	MIF	CD74_CXCR4	0.143682	0	MIF_CD74_CXCR4	MIF - (CD74+CXCR4)	MIF	Secreted Signaling	PMID: 29637711; PMID: 24760155
963	DC_5	CD8T_2	MIF	CD74_CXCR4	0.143359	0	MIF_CD74_CXCR4	MIF - (CD74+CXCR4)	MIF	Secreted Signaling	PMID: 29637711; PMID: 24760155
964	NK_1	CD8T_2	MIF	CD74_CXCR4	0.136802	0	MIF_CD74_CXCR4	MIF - (CD74+CXCR4)	MIF	Secreted Signaling	PMID: 29637711; PMID: 24760155
965	NK_2	CD8T_2	MIF	CD74_CXCR4	0.124915	0	MIF_CD74_CXCR4	MIF - (CD74+CXCR4)	MIF	Secreted Signaling	PMID: 29637711; PMID: 24760155
966	other	CD8T_2	MIF	CD74_CXCR4	0.152904	0	MIF_CD74_CXCR4	MIF - (CD74+CXCR4)	MIF	Secreted Signaling	PMID: 29637711; PMID: 24760155
967	CD8T_7	CD8T_3	MIF	CD74_CXCR4	0.13164	0	MIF_CD74_CXCR4	MIF - (CD74+CXCR4)	MIF	Secreted Signaling	PMID: 29637711; PMID: 24760155
968	other	CD8T_3	MIF	CD74_CXCR4	0.118861	0	MIF_CD74_CXCR4	MIF - (CD74+CXCR4)	MIF	Secreted Signaling	PMID: 29637711; PMID: 24760155
969	CD8T_7	CD8T_4	MIF	CD74_CXCR4	0.137052	0	MIF_CD74_CXCR4	MIF - (CD74+CXCR4)	MIF	Secreted Signaling	PMID: 29637711; PMID: 24760155
970	other	CD8T_4	MIF	CD74_CXCR4	0.123823	0	MIF_CD74_CXCR4	MIF - (CD74+CXCR4)	MIF	Secreted Signaling	PMID: 29637711; PMID: 24760155
971	CD4T_1	CD8T_5	MIF	CD74_CXCR4	0.134057	0	MIF_CD74_CXCR4	MIF - (CD74+CXCR4)	MIF	Secreted Signaling	PMID: 29637711; PMID: 24760155
972	CD4T_2	CD8T_5	MIF	CD74_CXCR4	0.141131	0	MIF_CD74_CXCR4	MIF - (CD74+CXCR4)	MIF	Secreted Signaling	PMID: 29637711; PMID: 24760155
973	CD4T_3	CD8T_5	MIF	CD74_CXCR4	0.143838	0	MIF_CD74_CXCR4	MIF - (CD74+CXCR4)	MIF	Secreted Signaling	PMID: 29637711; PMID: 24760155
974	CD4T_4	CD8T_5	MIF	CD74_CXCR4	0.130264	0	MIF_CD74_CXCR4	MIF - (CD74+CXCR4)	MIF	Secreted Signaling	PMID: 29637711; PMID: 24760155
975	CD8T_1	CD8T_5	MIF	CD74_CXCR4	0.141068	0	MIF_CD74_CXCR4	MIF - (CD74+CXCR4)	MIF	Secreted Signaling	PMID: 29637711; PMID: 24760155
976	CD8T_3	CD8T_5	MIF	CD74_CXCR4	0.127898	0	MIF_CD74_CXCR4	MIF - (CD74+CXCR4)	MIF	Secreted Signaling	PMID: 29637711; PMID: 24760155
977	CD8T_5	CD8T_5	MIF	CD74_CXCR4	0.115196	0	MIF_CD74_CXCR4	MIF - (CD74+CXCR4)	MIF	Secreted Signaling	PMID: 29637711; PMID: 24760155
978	CD8T_6	CD8T_5	MIF	CD74_CXCR4	0.141749	0	MIF_CD74_CXCR4	MIF - (CD74+CXCR4)	MIF	Secreted Signaling	PMID: 29637711; PMID: 24760155
979	CD8T_7	CD8T_5	MIF	CD74_CXCR4	0.169188	0	MIF_CD74_CXCR4	MIF - (CD74+CXCR4)	MIF	Secreted Signaling	PMID: 29637711; PMID: 24760155
980	DC_1	CD8T_5	MIF	CD74_CXCR4	0.117032	0.01	MIF_CD74_CXCR4	MIF - (CD74+CXCR4)	MIF	Secreted Signaling	PMID: 29637711; PMID: 24760155
981	DC_3	CD8T_5	MIF	CD74_CXCR4	0.125694	0	MIF_CD74_CXCR4	MIF - (CD74+CXCR4)	MIF	Secreted Signaling	PMID: 29637711; PMID: 24760155
982	DC_4	CD8T_5	MIF	CD74_CXCR4	0.144162	0	MIF_CD74_CXCR4	MIF - (CD74+CXCR4)	MIF	Secreted Signaling	PMID: 29637711; PMID: 24760155
983	DC_5	CD8T_5	MIF	CD74_CXCR4	0.143838	0	MIF_CD74_CXCR4	MIF - (CD74+CXCR4)	MIF	Secreted Signaling	PMID: 29637711; PMID: 24760155
984	NK_1	CD8T_5	MIF	CD74_CXCR4	0.137262	0	MIF_CD74_CXCR4	MIF - (CD74+CXCR4)	MIF	Secreted Signaling	PMID: 29637711; PMID: 24760155
985	NK_2	CD8T_5	MIF	CD74_CXCR4	0.125341	0	MIF_CD74_CXCR4	MIF - (CD74+CXCR4)	MIF	Secreted Signaling	PMID: 29637711; PMID: 24760155
986	other	CD8T_5	MIF	CD74_CXCR4	0.153408	0	MIF_CD74_CXCR4	MIF - (CD74+CXCR4)	MIF	Secreted Signaling	PMID: 29637711; PMID: 24760155
987	CD8T_7	CD8T_7	MIF	CD74_CXCR4	0.115195	0	MIF_CD74_CXCR4	MIF - (CD74+CXCR4)	MIF	Secreted Signaling	PMID: 29637711; PMID: 24760155
988	CD4T_1	DC_1	MIF	CD74_CXCR4	0.160558	0	MIF_CD74_CXCR4	MIF - (CD74+CXCR4)	MIF	Secreted Signaling	PMID: 29637711; PMID: 24760155
989	CD4T_2	DC_1	MIF	CD74_CXCR4	0.168758	0	MIF_CD74_CXCR4	MIF - (CD74+CXCR4)	MIF	Secreted Signaling	PMID: 29637711; PMID: 24760155
990	CD4T_3	DC_1	MIF	CD74_CXCR4	0.171889	0	MIF_CD74_CXCR4	MIF - (CD74+CXCR4)	MIF	Secreted Signaling	PMID: 29637711; PMID: 24760155
991	CD4T_4	DC_1	MIF	CD74_CXCR4	0.156151	0	MIF_CD74_CXCR4	MIF - (CD74+CXCR4)	MIF	Secreted Signaling	PMID: 29637711; PMID: 24760155
992	CD8T_1	DC_1	MIF	CD74_CXCR4	0.168685	0	MIF_CD74_CXCR4	MIF - (CD74+CXCR4)	MIF	Secreted Signaling	PMID: 29637711; PMID: 24760155
993	CD8T_2	DC_1	MIF	CD74_CXCR4	0.126609	0	MIF_CD74_CXCR4	MIF - (CD74+CXCR4)	MIF	Secreted Signaling	PMID: 29637711; PMID: 24760155
994	CD8T_3	DC_1	MIF	CD74_CXCR4	0.153397	0	MIF_CD74_CXCR4	MIF - (CD74+CXCR4)	MIF	Secreted Signaling	PMID: 29637711; PMID: 24760155
995	CD8T_4	DC_1	MIF	CD74_CXCR4	0.126068	0	MIF_CD74_CXCR4	MIF - (CD74+CXCR4)	MIF	Secreted Signaling	PMID: 29637711; PMID: 24760155
996	CD8T_5	DC_1	MIF	CD74_CXCR4	0.138566	0	MIF_CD74_CXCR4	MIF - (CD74+CXCR4)	MIF	Secreted Signaling	PMID: 29637711; PMID: 24760155
997	CD8T_6	DC_1	MIF	CD74_CXCR4	0.169473	0	MIF_CD74_CXCR4	MIF - (CD74+CXCR4)	MIF	Secreted Signaling	PMID: 29637711; PMID: 24760155
998	CD8T_7	DC_1	MIF	CD74_CXCR4	0.201022	0	MIF_CD74_CXCR4	MIF - (CD74+CXCR4)	MIF	Secreted Signaling	PMID: 29637711; PMID: 24760155
999	DC_1	DC_1	MIF	CD74_CXCR4	0.140715	0	MIF_CD74_CXCR4	MIF - (CD74+CXCR4)	MIF	Secreted Signaling	PMID: 29637711; PMID: 24760155
1000	DC_2	DC_1	MIF	CD74_CXCR4	0.132526	0	MIF_CD74_CXCR4	MIF - (CD74+CXCR4)	MIF	Secreted Signaling	PMID: 29637711; PMID: 24760155
1001	DC_3	DC_1	MIF	CD74_CXCR4	0.15083	0	MIF_CD74_CXCR4	MIF - (CD74+CXCR4)	MIF	Secreted Signaling	PMID: 29637711; PMID: 24760155
1002	DC_4	DC_1	MIF	CD74_CXCR4	0.172263	0	MIF_CD74_CXCR4	MIF - (CD74+CXCR4)	MIF	Secreted Signaling	PMID: 29637711; PMID: 24760155
1003	DC_5	DC_1	MIF	CD74_CXCR4	0.171888	0	MIF_CD74_CXCR4	MIF - (CD74+CXCR4)	MIF	Secreted Signaling	PMID: 29637711; PMID: 24760155
1004	KC_2	DC_1	MIF	CD74_CXCR4	0.126975	0.01	MIF_CD74_CXCR4	MIF - (CD74+CXCR4)	MIF	Secreted Signaling	PMID: 29637711; PMID: 24760155
1005	KC_3	DC_1	MIF	CD74_CXCR4	0.129672	0	MIF_CD74_CXCR4	MIF - (CD74+CXCR4)	MIF	Secreted Signaling	PMID: 29637711; PMID: 24760155
1006	Mono_1	DC_1	MIF	CD74_CXCR4	0.119647	0.01	MIF_CD74_CXCR4	MIF - (CD74+CXCR4)	MIF	Secreted Signaling	PMID: 29637711; PMID: 24760155
1007	NK_1	DC_1	MIF	CD74_CXCR4	0.164277	0	MIF_CD74_CXCR4	MIF - (CD74+CXCR4)	MIF	Secreted Signaling	PMID: 29637711; PMID: 24760155
1008	NK_2	DC_1	MIF	CD74_CXCR4	0.150419	0	MIF_CD74_CXCR4	MIF - (CD74+CXCR4)	MIF	Secreted Signaling	PMID: 29637711; PMID: 24760155
1009	other	DC_1	MIF	CD74_CXCR4	0.182927	0	MIF_CD74_CXCR4	MIF - (CD74+CXCR4)	MIF	Secreted Signaling	PMID: 29637711; PMID: 24760155
1010	TM_2	DC_1	MIF	CD74_CXCR4	0.120666	0	MIF_CD74_CXCR4	MIF - (CD74+CXCR4)	MIF	Secreted Signaling	PMID: 29637711; PMID: 24760155
1011	TM_4	DC_1	MIF	CD74_CXCR4	0.12904	0	MIF_CD74_CXCR4	MIF - (CD74+CXCR4)	MIF	Secreted Signaling	PMID: 29637711; PMID: 24760155
1012	CD4T_1	DC_2	MIF	CD74_CXCR4	0.152419	0	MIF_CD74_CXCR4	MIF - (CD74+CXCR4)	MIF	Secreted Signaling	PMID: 29637711; PMID: 24760155
1013	CD4T_2	DC_2	MIF	CD74_CXCR4	0.160283	0	MIF_CD74_CXCR4	MIF - (CD74+CXCR4)	MIF	Secreted Signaling	PMID: 29637711; PMID: 24760155
1014	CD4T_3	DC_2	MIF	CD74_CXCR4	0.163287	0	MIF_CD74_CXCR4	MIF - (CD74+CXCR4)	MIF	Secreted Signaling	PMID: 29637711; PMID: 24760155
1015	CD4T_4	DC_2	MIF	CD74_CXCR4	0.148196	0	MIF_CD74_CXCR4	MIF - (CD74+CXCR4)	MIF	Secreted Signaling	PMID: 29637711; PMID: 24760155
1016	CD8T_1	DC_2	MIF	CD74_CXCR4	0.160213	0	MIF_CD74_CXCR4	MIF - (CD74+CXCR4)	MIF	Secreted Signaling	PMID: 29637711; PMID: 24760155
1017	CD8T_3	DC_2	MIF	CD74_CXCR4	0.145558	0	MIF_CD74_CXCR4	MIF - (CD74+CXCR4)	MIF	Secreted Signaling	PMID: 29637711; PMID: 24760155
1018	CD8T_4	DC_2	MIF	CD74_CXCR4	0.119429	0.02	MIF_CD74_CXCR4	MIF - (CD74+CXCR4)	MIF	Secreted Signaling	PMID: 29637711; PMID: 24760155
1019	CD8T_5	DC_2	MIF	CD74_CXCR4	0.131367	0	MIF_CD74_CXCR4	MIF - (CD74+CXCR4)	MIF	Secreted Signaling	PMID: 29637711; PMID: 24760155
1020	CD8T_6	DC_2	MIF	CD74_CXCR4	0.160969	0	MIF_CD74_CXCR4	MIF - (CD74+CXCR4)	MIF	Secreted Signaling	PMID: 29637711; PMID: 24760155
1021	CD8T_7	DC_2	MIF	CD74_CXCR4	0.191299	0	MIF_CD74_CXCR4	MIF - (CD74+CXCR4)	MIF	Secreted Signaling	PMID: 29637711; PMID: 24760155
1022	DC_1	DC_2	MIF	CD74_CXCR4	0.133422	0	MIF_CD74_CXCR4	MIF - (CD74+CXCR4)	MIF	Secreted Signaling	PMID: 29637711; PMID: 24760155
1023	DC_2	DC_2	MIF	CD74_CXCR4	0.125596	0	MIF_CD74_CXCR4	MIF - (CD74+CXCR4)	MIF	Secreted Signaling	PMID: 29637711; PMID: 24760155
1024	DC_3	DC_2	MIF	CD74_CXCR4	0.143101	0	MIF_CD74_CXCR4	MIF - (CD74+CXCR4)	MIF	Secreted Signaling	PMID: 29637711; PMID: 24760155
1025	DC_4	DC_2	MIF	CD74_CXCR4	0.163646	0	MIF_CD74_CXCR4	MIF - (CD74+CXCR4)	MIF	Secreted Signaling	PMID: 29637711; PMID: 24760155
1026	DC_5	DC_2	MIF	CD74_CXCR4	0.163287	0	MIF_CD74_CXCR4	MIF - (CD74+CXCR4)	MIF	Secreted Signaling	PMID: 29637711; PMID: 24760155
1027	KC_3	DC_2	MIF	CD74_CXCR4	0.12287	0.04	MIF_CD74_CXCR4	MIF - (CD74+CXCR4)	MIF	Secreted Signaling	PMID: 29637711; PMID: 24760155
1028	NK_1	DC_2	MIF	CD74_CXCR4	0.155984	0	MIF_CD74_CXCR4	MIF - (CD74+CXCR4)	MIF	Secreted Signaling	PMID: 29637711; PMID: 24760155
1029	NK_2	DC_2	MIF	CD74_CXCR4	0.142706	0	MIF_CD74_CXCR4	MIF - (CD74+CXCR4)	MIF	Secreted Signaling	PMID: 29637711; PMID: 24760155
1030	other	DC_2	MIF	CD74_CXCR4	0.173889	0	MIF_CD74_CXCR4	MIF - (CD74+CXCR4)	MIF	Secreted Signaling	PMID: 29637711; PMID: 24760155
1031	TM_4	DC_2	MIF	CD74_CXCR4	0.122266	0	MIF_CD74_CXCR4	MIF - (CD74+CXCR4)	MIF	Secreted Signaling	PMID: 29637711; PMID: 24760155
1032	CD4T_1	DC_4	MIF	CD74_CXCR4	0.1574	0	MIF_CD74_CXCR4	MIF - (CD74+CXCR4)	MIF	Secreted Signaling	PMID: 29637711; PMID: 24760155
1033	CD4T_2	DC_4	MIF	CD74_CXCR4	0.165471	0	MIF_CD74_CXCR4	MIF - (CD74+CXCR4)	MIF	Secreted Signaling	PMID: 29637711; PMID: 24760155
1034	CD4T_3	DC_4	MIF	CD74_CXCR4	0.168552	0	MIF_CD74_CXCR4	MIF - (CD74+CXCR4)	MIF	Secreted Signaling	PMID: 29637711; PMID: 24760155
1035	CD4T_4	DC_4	MIF	CD74_CXCR4	0.153064	0	MIF_CD74_CXCR4	MIF - (CD74+CXCR4)	MIF	Secreted Signaling	PMID: 29637711; PMID: 24760155
1036	CD8T_1	DC_4	MIF	CD74_CXCR4	0.165399	0	MIF_CD74_CXCR4	MIF - (CD74+CXCR4)	MIF	Secreted Signaling	PMID: 29637711; PMID: 24760155
1037	CD8T_2	DC_4	MIF	CD74_CXCR4	0.12402	0	MIF_CD74_CXCR4	MIF - (CD74+CXCR4)	MIF	Secreted Signaling	PMID: 29637711; PMID: 24760155
1038	CD8T_3	DC_4	MIF	CD74_CXCR4	0.150355	0	MIF_CD74_CXCR4	MIF - (CD74+CXCR4)	MIF	Secreted Signaling	PMID: 29637711; PMID: 24760155
1039	CD8T_4	DC_4	MIF	CD74_CXCR4	0.123489	0.02	MIF_CD74_CXCR4	MIF - (CD74+CXCR4)	MIF	Secreted Signaling	PMID: 29637711; PMID: 24760155
1040	CD8T_5	DC_4	MIF	CD74_CXCR4	0.13577	0	MIF_CD74_CXCR4	MIF - (CD74+CXCR4)	MIF	Secreted Signaling	PMID: 29637711; PMID: 24760155
1041	CD8T_6	DC_4	MIF	CD74_CXCR4	0.166174	0	MIF_CD74_CXCR4	MIF - (CD74+CXCR4)	MIF	Secreted Signaling	PMID: 29637711; PMID: 24760155
1042	CD8T_7	DC_4	MIF	CD74_CXCR4	0.197255	0	MIF_CD74_CXCR4	MIF - (CD74+CXCR4)	MIF	Secreted Signaling	PMID: 29637711; PMID: 24760155
1043	DC_1	DC_4	MIF	CD74_CXCR4	0.137883	0	MIF_CD74_CXCR4	MIF - (CD74+CXCR4)	MIF	Secreted Signaling	PMID: 29637711; PMID: 24760155
1044	DC_2	DC_4	MIF	CD74_CXCR4	0.129834	0	MIF_CD74_CXCR4	MIF - (CD74+CXCR4)	MIF	Secreted Signaling	PMID: 29637711; PMID: 24760155
1045	DC_3	DC_4	MIF	CD74_CXCR4	0.14783	0	MIF_CD74_CXCR4	MIF - (CD74+CXCR4)	MIF	Secreted Signaling	PMID: 29637711; PMID: 24760155
1046	DC_4	DC_4	MIF	CD74_CXCR4	0.168921	0	MIF_CD74_CXCR4	MIF - (CD74+CXCR4)	MIF	Secreted Signaling	PMID: 29637711; PMID: 24760155
1047	DC_5	DC_4	MIF	CD74_CXCR4	0.168552	0	MIF_CD74_CXCR4	MIF - (CD74+CXCR4)	MIF	Secreted Signaling	PMID: 29637711; PMID: 24760155
1048	KC_2	DC_4	MIF	CD74_CXCR4	0.124379	0.04	MIF_CD74_CXCR4	MIF - (CD74+CXCR4)	MIF	Secreted Signaling	PMID: 29637711; PMID: 24760155
1049	KC_3	DC_4	MIF	CD74_CXCR4	0.12703	0.02	MIF_CD74_CXCR4	MIF - (CD74+CXCR4)	MIF	Secreted Signaling	PMID: 29637711; PMID: 24760155
1050	NK_1	DC_4	MIF	CD74_CXCR4	0.16106	0	MIF_CD74_CXCR4	MIF - (CD74+CXCR4)	MIF	Secreted Signaling	PMID: 29637711; PMID: 24760155
1051	NK_2	DC_4	MIF	CD74_CXCR4	0.147425	0	MIF_CD74_CXCR4	MIF - (CD74+CXCR4)	MIF	Secreted Signaling	PMID: 29637711; PMID: 24760155
1052	other	DC_4	MIF	CD74_CXCR4	0.179423	0	MIF_CD74_CXCR4	MIF - (CD74+CXCR4)	MIF	Secreted Signaling	PMID: 29637711; PMID: 24760155
1053	TM_4	DC_4	MIF	CD74_CXCR4	0.126408	0	MIF_CD74_CXCR4	MIF - (CD74+CXCR4)	MIF	Secreted Signaling	PMID: 29637711; PMID: 24760155
1054	CD4T_1	DC_5	MIF	CD74_CXCR4	0.166319	0	MIF_CD74_CXCR4	MIF - (CD74+CXCR4)	MIF	Secreted Signaling	PMID: 29637711; PMID: 24760155
1055	CD4T_2	DC_5	MIF	CD74_CXCR4	0.174753	0	MIF_CD74_CXCR4	MIF - (CD74+CXCR4)	MIF	Secreted Signaling	PMID: 29637711; PMID: 24760155
1056	CD4T_3	DC_5	MIF	CD74_CXCR4	0.17797	0	MIF_CD74_CXCR4	MIF - (CD74+CXCR4)	MIF	Secreted Signaling	PMID: 29637711; PMID: 24760155
1057	CD4T_4	DC_5	MIF	CD74_CXCR4	0.161785	0	MIF_CD74_CXCR4	MIF - (CD74+CXCR4)	MIF	Secreted Signaling	PMID: 29637711; PMID: 24760155
1058	CD8T_1	DC_5	MIF	CD74_CXCR4	0.174678	0	MIF_CD74_CXCR4	MIF - (CD74+CXCR4)	MIF	Secreted Signaling	PMID: 29637711; PMID: 24760155
1059	CD8T_2	DC_5	MIF	CD74_CXCR4	0.131343	0	MIF_CD74_CXCR4	MIF - (CD74+CXCR4)	MIF	Secreted Signaling	PMID: 29637711; PMID: 24760155
1060	CD8T_3	DC_5	MIF	CD74_CXCR4	0.15895	0	MIF_CD74_CXCR4	MIF - (CD74+CXCR4)	MIF	Secreted Signaling	PMID: 29637711; PMID: 24760155
1061	CD8T_4	DC_5	MIF	CD74_CXCR4	0.130785	0	MIF_CD74_CXCR4	MIF - (CD74+CXCR4)	MIF	Secreted Signaling	PMID: 29637711; PMID: 24760155
1062	CD8T_5	DC_5	MIF	CD74_CXCR4	0.143673	0	MIF_CD74_CXCR4	MIF - (CD74+CXCR4)	MIF	Secreted Signaling	PMID: 29637711; PMID: 24760155
1063	CD8T_6	DC_5	MIF	CD74_CXCR4	0.175488	0	MIF_CD74_CXCR4	MIF - (CD74+CXCR4)	MIF	Secreted Signaling	PMID: 29637711; PMID: 24760155
1064	CD8T_7	DC_5	MIF	CD74_CXCR4	0.207876	0	MIF_CD74_CXCR4	MIF - (CD74+CXCR4)	MIF	Secreted Signaling	PMID: 29637711; PMID: 24760155
1065	DC_1	DC_5	MIF	CD74_CXCR4	0.145888	0	MIF_CD74_CXCR4	MIF - (CD74+CXCR4)	MIF	Secreted Signaling	PMID: 29637711; PMID: 24760155
1066	DC_2	DC_5	MIF	CD74_CXCR4	0.137447	0	MIF_CD74_CXCR4	MIF - (CD74+CXCR4)	MIF	Secreted Signaling	PMID: 29637711; PMID: 24760155
1067	DC_3	DC_5	MIF	CD74_CXCR4	0.156308	0	MIF_CD74_CXCR4	MIF - (CD74+CXCR4)	MIF	Secreted Signaling	PMID: 29637711; PMID: 24760155
1068	DC_4	DC_5	MIF	CD74_CXCR4	0.178355	0	MIF_CD74_CXCR4	MIF - (CD74+CXCR4)	MIF	Secreted Signaling	PMID: 29637711; PMID: 24760155
1069	DC_5	DC_5	MIF	CD74_CXCR4	0.17797	0	MIF_CD74_CXCR4	MIF - (CD74+CXCR4)	MIF	Secreted Signaling	PMID: 29637711; PMID: 24760155
1070	KC_2	DC_5	MIF	CD74_CXCR4	0.13172	0	MIF_CD74_CXCR4	MIF - (CD74+CXCR4)	MIF	Secreted Signaling	PMID: 29637711; PMID: 24760155
1071	KC_3	DC_5	MIF	CD74_CXCR4	0.134503	0	MIF_CD74_CXCR4	MIF - (CD74+CXCR4)	MIF	Secreted Signaling	PMID: 29637711; PMID: 24760155
1072	Mono_1	DC_5	MIF	CD74_CXCR4	0.124157	0	MIF_CD74_CXCR4	MIF - (CD74+CXCR4)	MIF	Secreted Signaling	PMID: 29637711; PMID: 24760155
1073	NK_1	DC_5	MIF	CD74_CXCR4	0.170145	0	MIF_CD74_CXCR4	MIF - (CD74+CXCR4)	MIF	Secreted Signaling	PMID: 29637711; PMID: 24760155
1074	NK_2	DC_5	MIF	CD74_CXCR4	0.155884	0	MIF_CD74_CXCR4	MIF - (CD74+CXCR4)	MIF	Secreted Signaling	PMID: 29637711; PMID: 24760155
1075	other	DC_5	MIF	CD74_CXCR4	0.18931	0	MIF_CD74_CXCR4	MIF - (CD74+CXCR4)	MIF	Secreted Signaling	PMID: 29637711; PMID: 24760155
1076	TM_2	DC_5	MIF	CD74_CXCR4	0.12521	0	MIF_CD74_CXCR4	MIF - (CD74+CXCR4)	MIF	Secreted Signaling	PMID: 29637711; PMID: 24760155
1077	TM_3	DC_5	MIF	CD74_CXCR4	0.11949	0.04	MIF_CD74_CXCR4	MIF - (CD74+CXCR4)	MIF	Secreted Signaling	PMID: 29637711; PMID: 24760155
1078	TM_4	DC_5	MIF	CD74_CXCR4	0.133851	0	MIF_CD74_CXCR4	MIF - (CD74+CXCR4)	MIF	Secreted Signaling	PMID: 29637711; PMID: 24760155
1079	CD4T_2	KC_1	MIF	CD74_CXCR4	0.121962	0.03	MIF_CD74_CXCR4	MIF - (CD74+CXCR4)	MIF	Secreted Signaling	PMID: 29637711; PMID: 24760155
1080	CD4T_3	KC_1	MIF	CD74_CXCR4	0.124354	0.01	MIF_CD74_CXCR4	MIF - (CD74+CXCR4)	MIF	Secreted Signaling	PMID: 29637711; PMID: 24760155
1081	CD8T_6	KC_1	MIF	CD74_CXCR4	0.122508	0.04	MIF_CD74_CXCR4	MIF - (CD74+CXCR4)	MIF	Secreted Signaling	PMID: 29637711; PMID: 24760155
1082	CD8T_7	KC_1	MIF	CD74_CXCR4	0.14686	0	MIF_CD74_CXCR4	MIF - (CD74+CXCR4)	MIF	Secreted Signaling	PMID: 29637711; PMID: 24760155
1083	DC_5	KC_1	MIF	CD74_CXCR4	0.124354	0.02	MIF_CD74_CXCR4	MIF - (CD74+CXCR4)	MIF	Secreted Signaling	PMID: 29637711; PMID: 24760155
1084	other	KC_1	MIF	CD74_CXCR4	0.13283	0.01	MIF_CD74_CXCR4	MIF - (CD74+CXCR4)	MIF	Secreted Signaling	PMID: 29637711; PMID: 24760155
1085	CD4T_2	KC_2	MIF	CD74_CXCR4	0.122958	0.02	MIF_CD74_CXCR4	MIF - (CD74+CXCR4)	MIF	Secreted Signaling	PMID: 29637711; PMID: 24760155
1086	CD4T_3	KC_2	MIF	CD74_CXCR4	0.125367	0	MIF_CD74_CXCR4	MIF - (CD74+CXCR4)	MIF	Secreted Signaling	PMID: 29637711; PMID: 24760155
1087	CD8T_1	KC_2	MIF	CD74_CXCR4	0.122902	0.02	MIF_CD74_CXCR4	MIF - (CD74+CXCR4)	MIF	Secreted Signaling	PMID: 29637711; PMID: 24760155
1088	CD8T_6	KC_2	MIF	CD74_CXCR4	0.123507	0.03	MIF_CD74_CXCR4	MIF - (CD74+CXCR4)	MIF	Secreted Signaling	PMID: 29637711; PMID: 24760155
1089	CD8T_7	KC_2	MIF	CD74_CXCR4	0.148024	0	MIF_CD74_CXCR4	MIF - (CD74+CXCR4)	MIF	Secreted Signaling	PMID: 29637711; PMID: 24760155
1090	DC_4	KC_2	MIF	CD74_CXCR4	0.125655	0.04	MIF_CD74_CXCR4	MIF - (CD74+CXCR4)	MIF	Secreted Signaling	PMID: 29637711; PMID: 24760155
1091	other	KC_2	MIF	CD74_CXCR4	0.1339	0	MIF_CD74_CXCR4	MIF - (CD74+CXCR4)	MIF	Secreted Signaling	PMID: 29637711; PMID: 24760155
1092	CD4T_1	KC_3	MIF	CD74_CXCR4	0.144263	0	MIF_CD74_CXCR4	MIF - (CD74+CXCR4)	MIF	Secreted Signaling	PMID: 29637711; PMID: 24760155
1093	CD4T_2	KC_3	MIF	CD74_CXCR4	0.151782	0	MIF_CD74_CXCR4	MIF - (CD74+CXCR4)	MIF	Secreted Signaling	PMID: 29637711; PMID: 24760155
1094	CD4T_3	KC_3	MIF	CD74_CXCR4	0.154655	0	MIF_CD74_CXCR4	MIF - (CD74+CXCR4)	MIF	Secreted Signaling	PMID: 29637711; PMID: 24760155
1095	CD4T_4	KC_3	MIF	CD74_CXCR4	0.140228	0	MIF_CD74_CXCR4	MIF - (CD74+CXCR4)	MIF	Secreted Signaling	PMID: 29637711; PMID: 24760155
1096	CD8T_1	KC_3	MIF	CD74_CXCR4	0.151715	0	MIF_CD74_CXCR4	MIF - (CD74+CXCR4)	MIF	Secreted Signaling	PMID: 29637711; PMID: 24760155
1097	CD8T_3	KC_3	MIF	CD74_CXCR4	0.13771	0	MIF_CD74_CXCR4	MIF - (CD74+CXCR4)	MIF	Secreted Signaling	PMID: 29637711; PMID: 24760155
1098	CD8T_5	KC_3	MIF	CD74_CXCR4	0.124173	0.04	MIF_CD74_CXCR4	MIF - (CD74+CXCR4)	MIF	Secreted Signaling	PMID: 29637711; PMID: 24760155
1099	CD8T_6	KC_3	MIF	CD74_CXCR4	0.152438	0	MIF_CD74_CXCR4	MIF - (CD74+CXCR4)	MIF	Secreted Signaling	PMID: 29637711; PMID: 24760155
1100	CD8T_7	KC_3	MIF	CD74_CXCR4	0.181508	0	MIF_CD74_CXCR4	MIF - (CD74+CXCR4)	MIF	Secreted Signaling	PMID: 29637711; PMID: 24760155
1101	DC_1	KC_3	MIF	CD74_CXCR4	0.126131	0.01	MIF_CD74_CXCR4	MIF - (CD74+CXCR4)	MIF	Secreted Signaling	PMID: 29637711; PMID: 24760155
1102	DC_3	KC_3	MIF	CD74_CXCR4	0.135363	0	MIF_CD74_CXCR4	MIF - (CD74+CXCR4)	MIF	Secreted Signaling	PMID: 29637711; PMID: 24760155
1103	DC_4	KC_3	MIF	CD74_CXCR4	0.154999	0	MIF_CD74_CXCR4	MIF - (CD74+CXCR4)	MIF	Secreted Signaling	PMID: 29637711; PMID: 24760155
1104	DC_5	KC_3	MIF	CD74_CXCR4	0.154655	0	MIF_CD74_CXCR4	MIF - (CD74+CXCR4)	MIF	Secreted Signaling	PMID: 29637711; PMID: 24760155
1105	NK_1	KC_3	MIF	CD74_CXCR4	0.147671	0	MIF_CD74_CXCR4	MIF - (CD74+CXCR4)	MIF	Secreted Signaling	PMID: 29637711; PMID: 24760155
1106	NK_2	KC_3	MIF	CD74_CXCR4	0.134987	0	MIF_CD74_CXCR4	MIF - (CD74+CXCR4)	MIF	Secreted Signaling	PMID: 29637711; PMID: 24760155
1107	other	KC_3	MIF	CD74_CXCR4	0.164807	0	MIF_CD74_CXCR4	MIF - (CD74+CXCR4)	MIF	Secreted Signaling	PMID: 29637711; PMID: 24760155
1108	CD4T_1	Mono_1	MIF	CD74_CXCR4	0.158936	0	MIF_CD74_CXCR4	MIF - (CD74+CXCR4)	MIF	Secreted Signaling	PMID: 29637711; PMID: 24760155
1109	CD4T_2	Mono_1	MIF	CD74_CXCR4	0.16707	0	MIF_CD74_CXCR4	MIF - (CD74+CXCR4)	MIF	Secreted Signaling	PMID: 29637711; PMID: 24760155
1110	CD4T_3	Mono_1	MIF	CD74_CXCR4	0.170175	0	MIF_CD74_CXCR4	MIF - (CD74+CXCR4)	MIF	Secreted Signaling	PMID: 29637711; PMID: 24760155
1111	CD4T_4	Mono_1	MIF	CD74_CXCR4	0.154565	0	MIF_CD74_CXCR4	MIF - (CD74+CXCR4)	MIF	Secreted Signaling	PMID: 29637711; PMID: 24760155
1112	CD8T_1	Mono_1	MIF	CD74_CXCR4	0.166997	0	MIF_CD74_CXCR4	MIF - (CD74+CXCR4)	MIF	Secreted Signaling	PMID: 29637711; PMID: 24760155
1113	CD8T_2	Mono_1	MIF	CD74_CXCR4	0.125278	0	MIF_CD74_CXCR4	MIF - (CD74+CXCR4)	MIF	Secreted Signaling	PMID: 29637711; PMID: 24760155
1114	CD8T_3	Mono_1	MIF	CD74_CXCR4	0.151834	0	MIF_CD74_CXCR4	MIF - (CD74+CXCR4)	MIF	Secreted Signaling	PMID: 29637711; PMID: 24760155
1115	CD8T_4	Mono_1	MIF	CD74_CXCR4	0.124743	0	MIF_CD74_CXCR4	MIF - (CD74+CXCR4)	MIF	Secreted Signaling	PMID: 29637711; PMID: 24760155
1116	CD8T_5	Mono_1	MIF	CD74_CXCR4	0.137129	0	MIF_CD74_CXCR4	MIF - (CD74+CXCR4)	MIF	Secreted Signaling	PMID: 29637711; PMID: 24760155
1117	CD8T_6	Mono_1	MIF	CD74_CXCR4	0.167779	0	MIF_CD74_CXCR4	MIF - (CD74+CXCR4)	MIF	Secreted Signaling	PMID: 29637711; PMID: 24760155
1118	CD8T_7	Mono_1	MIF	CD74_CXCR4	0.199087	0	MIF_CD74_CXCR4	MIF - (CD74+CXCR4)	MIF	Secreted Signaling	PMID: 29637711; PMID: 24760155
1119	DC_1	Mono_1	MIF	CD74_CXCR4	0.13926	0	MIF_CD74_CXCR4	MIF - (CD74+CXCR4)	MIF	Secreted Signaling	PMID: 29637711; PMID: 24760155
1120	DC_2	Mono_1	MIF	CD74_CXCR4	0.131143	0	MIF_CD74_CXCR4	MIF - (CD74+CXCR4)	MIF	Secreted Signaling	PMID: 29637711; PMID: 24760155
1121	DC_3	Mono_1	MIF	CD74_CXCR4	0.149289	0	MIF_CD74_CXCR4	MIF - (CD74+CXCR4)	MIF	Secreted Signaling	PMID: 29637711; PMID: 24760155
1122	DC_4	Mono_1	MIF	CD74_CXCR4	0.170546	0	MIF_CD74_CXCR4	MIF - (CD74+CXCR4)	MIF	Secreted Signaling	PMID: 29637711; PMID: 24760155
1123	DC_5	Mono_1	MIF	CD74_CXCR4	0.170175	0	MIF_CD74_CXCR4	MIF - (CD74+CXCR4)	MIF	Secreted Signaling	PMID: 29637711; PMID: 24760155
1124	KC_2	Mono_1	MIF	CD74_CXCR4	0.125641	0.01	MIF_CD74_CXCR4	MIF - (CD74+CXCR4)	MIF	Secreted Signaling	PMID: 29637711; PMID: 24760155
1125	KC_3	Mono_1	MIF	CD74_CXCR4	0.128314	0	MIF_CD74_CXCR4	MIF - (CD74+CXCR4)	MIF	Secreted Signaling	PMID: 29637711; PMID: 24760155
1126	Mono_1	Mono_1	MIF	CD74_CXCR4	0.118379	0	MIF_CD74_CXCR4	MIF - (CD74+CXCR4)	MIF	Secreted Signaling	PMID: 29637711; PMID: 24760155
1127	NK_1	Mono_1	MIF	CD74_CXCR4	0.162624	0	MIF_CD74_CXCR4	MIF - (CD74+CXCR4)	MIF	Secreted Signaling	PMID: 29637711; PMID: 24760155
1128	NK_2	Mono_1	MIF	CD74_CXCR4	0.148881	0	MIF_CD74_CXCR4	MIF - (CD74+CXCR4)	MIF	Secreted Signaling	PMID: 29637711; PMID: 24760155
1129	other	Mono_1	MIF	CD74_CXCR4	0.181127	0	MIF_CD74_CXCR4	MIF - (CD74+CXCR4)	MIF	Secreted Signaling	PMID: 29637711; PMID: 24760155
1130	TM_2	Mono_1	MIF	CD74_CXCR4	0.11939	0.01	MIF_CD74_CXCR4	MIF - (CD74+CXCR4)	MIF	Secreted Signaling	PMID: 29637711; PMID: 24760155
1131	TM_4	Mono_1	MIF	CD74_CXCR4	0.127688	0	MIF_CD74_CXCR4	MIF - (CD74+CXCR4)	MIF	Secreted Signaling	PMID: 29637711; PMID: 24760155
1132	CD8T_7	NK_1	MIF	CD74_CXCR4	0.120654	0	MIF_CD74_CXCR4	MIF - (CD74+CXCR4)	MIF	Secreted Signaling	PMID: 29637711; PMID: 24760155
1133	CD8T_7	NK_2	MIF	CD74_CXCR4	0.116552	0	MIF_CD74_CXCR4	MIF - (CD74+CXCR4)	MIF	Secreted Signaling	PMID: 29637711; PMID: 24760155
1134	CD8T_7	TM_1	MIF	CD74_CXCR4	0.129243	0.02	MIF_CD74_CXCR4	MIF - (CD74+CXCR4)	MIF	Secreted Signaling	PMID: 29637711; PMID: 24760155
1135	CD8T_7	TM_2	MIF	CD74_CXCR4	0.131632	0	MIF_CD74_CXCR4	MIF - (CD74+CXCR4)	MIF	Secreted Signaling	PMID: 29637711; PMID: 24760155
1136	other	TM_2	MIF	CD74_CXCR4	0.118854	0.01	MIF_CD74_CXCR4	MIF - (CD74+CXCR4)	MIF	Secreted Signaling	PMID: 29637711; PMID: 24760155
1137	CD4T_1	TM_3	MIF	CD74_CXCR4	0.117749	0	MIF_CD74_CXCR4	MIF - (CD74+CXCR4)	MIF	Secreted Signaling	PMID: 29637711; PMID: 24760155
1138	CD4T_2	TM_3	MIF	CD74_CXCR4	0.124087	0	MIF_CD74_CXCR4	MIF - (CD74+CXCR4)	MIF	Secreted Signaling	PMID: 29637711; PMID: 24760155
1139	CD4T_3	TM_3	MIF	CD74_CXCR4	0.126514	0	MIF_CD74_CXCR4	MIF - (CD74+CXCR4)	MIF	Secreted Signaling	PMID: 29637711; PMID: 24760155
1140	CD8T_1	TM_3	MIF	CD74_CXCR4	0.12403	0	MIF_CD74_CXCR4	MIF - (CD74+CXCR4)	MIF	Secreted Signaling	PMID: 29637711; PMID: 24760155
1141	CD8T_6	TM_3	MIF	CD74_CXCR4	0.124641	0	MIF_CD74_CXCR4	MIF - (CD74+CXCR4)	MIF	Secreted Signaling	PMID: 29637711; PMID: 24760155
1142	CD8T_7	TM_3	MIF	CD74_CXCR4	0.149344	0	MIF_CD74_CXCR4	MIF - (CD74+CXCR4)	MIF	Secreted Signaling	PMID: 29637711; PMID: 24760155
1143	DC_4	TM_3	MIF	CD74_CXCR4	0.126805	0	MIF_CD74_CXCR4	MIF - (CD74+CXCR4)	MIF	Secreted Signaling	PMID: 29637711; PMID: 24760155
1144	DC_5	TM_3	MIF	CD74_CXCR4	0.126514	0	MIF_CD74_CXCR4	MIF - (CD74+CXCR4)	MIF	Secreted Signaling	PMID: 29637711; PMID: 24760155
1145	NK_1	TM_3	MIF	CD74_CXCR4	0.120619	0	MIF_CD74_CXCR4	MIF - (CD74+CXCR4)	MIF	Secreted Signaling	PMID: 29637711; PMID: 24760155
1146	other	TM_3	MIF	CD74_CXCR4	0.135114	0	MIF_CD74_CXCR4	MIF - (CD74+CXCR4)	MIF	Secreted Signaling	PMID: 29637711; PMID: 24760155
1147	CD4T_1	TM_4	MIF	CD74_CXCR4	0.122887	0	MIF_CD74_CXCR4	MIF - (CD74+CXCR4)	MIF	Secreted Signaling	PMID: 29637711; PMID: 24760155
1148	CD4T_2	TM_4	MIF	CD74_CXCR4	0.12946	0	MIF_CD74_CXCR4	MIF - (CD74+CXCR4)	MIF	Secreted Signaling	PMID: 29637711; PMID: 24760155
1149	CD4T_3	TM_4	MIF	CD74_CXCR4	0.131977	0	MIF_CD74_CXCR4	MIF - (CD74+CXCR4)	MIF	Secreted Signaling	PMID: 29637711; PMID: 24760155
1150	CD4T_4	TM_4	MIF	CD74_CXCR4	0.119367	0	MIF_CD74_CXCR4	MIF - (CD74+CXCR4)	MIF	Secreted Signaling	PMID: 29637711; PMID: 24760155
1151	CD8T_1	TM_4	MIF	CD74_CXCR4	0.129402	0	MIF_CD74_CXCR4	MIF - (CD74+CXCR4)	MIF	Secreted Signaling	PMID: 29637711; PMID: 24760155
1152	CD8T_3	TM_4	MIF	CD74_CXCR4	0.117172	0.01	MIF_CD74_CXCR4	MIF - (CD74+CXCR4)	MIF	Secreted Signaling	PMID: 29637711; PMID: 24760155
1153	CD8T_6	TM_4	MIF	CD74_CXCR4	0.130035	0	MIF_CD74_CXCR4	MIF - (CD74+CXCR4)	MIF	Secreted Signaling	PMID: 29637711; PMID: 24760155
1154	CD8T_7	TM_4	MIF	CD74_CXCR4	0.155617	0	MIF_CD74_CXCR4	MIF - (CD74+CXCR4)	MIF	Secreted Signaling	PMID: 29637711; PMID: 24760155
1155	DC_4	TM_4	MIF	CD74_CXCR4	0.132278	0	MIF_CD74_CXCR4	MIF - (CD74+CXCR4)	MIF	Secreted Signaling	PMID: 29637711; PMID: 24760155
1156	DC_5	TM_4	MIF	CD74_CXCR4	0.131977	0	MIF_CD74_CXCR4	MIF - (CD74+CXCR4)	MIF	Secreted Signaling	PMID: 29637711; PMID: 24760155
1157	NK_1	TM_4	MIF	CD74_CXCR4	0.125864	0	MIF_CD74_CXCR4	MIF - (CD74+CXCR4)	MIF	Secreted Signaling	PMID: 29637711; PMID: 24760155
1158	NK_2	TM_4	MIF	CD74_CXCR4	0.114801	0.04	MIF_CD74_CXCR4	MIF - (CD74+CXCR4)	MIF	Secreted Signaling	PMID: 29637711; PMID: 24760155
1159	other	TM_4	MIF	CD74_CXCR4	0.140888	0	MIF_CD74_CXCR4	MIF - (CD74+CXCR4)	MIF	Secreted Signaling	PMID: 29637711; PMID: 24760155
1160	CD8T_7	CD4T_1	MIF	CD74_CD44	0.088877	0	MIF_CD74_CD44	MIF - (CD74+CD44)	MIF	Secreted Signaling	PMID: 29637711; PMID: 26175090
1161	other	CD4T_1	MIF	CD74_CD44	0.0798677	0	MIF_CD74_CD44	MIF - (CD74+CD44)	MIF	Secreted Signaling	PMID: 29637711; PMID: 26175090
1162	CD8T_7	CD4T_3	MIF	CD74_CD44	0.0831288	0	MIF_CD74_CD44	MIF - (CD74+CD44)	MIF	Secreted Signaling	PMID: 29637711; PMID: 26175090
1163	CD4T_2	CD8T_1	MIF	CD74_CD44	0.0780336	0	MIF_CD74_CD44	MIF - (CD74+CD44)	MIF	Secreted Signaling	PMID: 29637711; PMID: 26175090
1164	CD4T_3	CD8T_1	MIF	CD74_CD44	0.0796422	0	MIF_CD74_CD44	MIF - (CD74+CD44)	MIF	Secreted Signaling	PMID: 29637711; PMID: 26175090
1165	CD8T_1	CD8T_1	MIF	CD74_CD44	0.0779961	0	MIF_CD74_CD44	MIF - (CD74+CD44)	MIF	Secreted Signaling	PMID: 29637711; PMID: 26175090
1166	CD8T_6	CD8T_1	MIF	CD74_CD44	0.0784003	0	MIF_CD74_CD44	MIF - (CD74+CD44)	MIF	Secreted Signaling	PMID: 29637711; PMID: 26175090
1167	CD8T_7	CD8T_1	MIF	CD74_CD44	0.0949329	0	MIF_CD74_CD44	MIF - (CD74+CD44)	MIF	Secreted Signaling	PMID: 29637711; PMID: 26175090
1168	DC_5	CD8T_1	MIF	CD74_CD44	0.079642	0.02	MIF_CD74_CD44	MIF - (CD74+CD44)	MIF	Secreted Signaling	PMID: 29637711; PMID: 26175090
1169	NK_1	CD8T_1	MIF	CD74_CD44	0.0757417	0	MIF_CD74_CD44	MIF - (CD74+CD44)	MIF	Secreted Signaling	PMID: 29637711; PMID: 26175090
1170	other	CD8T_1	MIF	CD74_CD44	0.0853672	0	MIF_CD74_CD44	MIF - (CD74+CD44)	MIF	Secreted Signaling	PMID: 29637711; PMID: 26175090
1171	CD4T_2	CD8T_2	MIF	CD74_CD44	0.0825071	0	MIF_CD74_CD44	MIF - (CD74+CD44)	MIF	Secreted Signaling	PMID: 29637711; PMID: 26175090
1172	CD4T_3	CD8T_2	MIF	CD74_CD44	0.0841995	0	MIF_CD74_CD44	MIF - (CD74+CD44)	MIF	Secreted Signaling	PMID: 29637711; PMID: 26175090
1173	CD8T_1	CD8T_2	MIF	CD74_CD44	0.0824677	0	MIF_CD74_CD44	MIF - (CD74+CD44)	MIF	Secreted Signaling	PMID: 29637711; PMID: 26175090
1174	CD8T_6	CD8T_2	MIF	CD74_CD44	0.082893	0	MIF_CD74_CD44	MIF - (CD74+CD44)	MIF	Secreted Signaling	PMID: 29637711; PMID: 26175090
1175	CD8T_7	CD8T_2	MIF	CD74_CD44	0.10027	0	MIF_CD74_CD44	MIF - (CD74+CD44)	MIF	Secreted Signaling	PMID: 29637711; PMID: 26175090
1176	DC_4	CD8T_2	MIF	CD74_CD44	0.0844023	0.01	MIF_CD74_CD44	MIF - (CD74+CD44)	MIF	Secreted Signaling	PMID: 29637711; PMID: 26175090
1177	DC_5	CD8T_2	MIF	CD74_CD44	0.0841993	0	MIF_CD74_CD44	MIF - (CD74+CD44)	MIF	Secreted Signaling	PMID: 29637711; PMID: 26175090
1178	NK_1	CD8T_2	MIF	CD74_CD44	0.0800953	0	MIF_CD74_CD44	MIF - (CD74+CD44)	MIF	Secreted Signaling	PMID: 29637711; PMID: 26175090
1179	other	CD8T_2	MIF	CD74_CD44	0.0902201	0	MIF_CD74_CD44	MIF - (CD74+CD44)	MIF	Secreted Signaling	PMID: 29637711; PMID: 26175090
1180	CD8T_7	CD8T_3	MIF	CD74_CD44	0.0904702	0	MIF_CD74_CD44	MIF - (CD74+CD44)	MIF	Secreted Signaling	PMID: 29637711; PMID: 26175090
1181	other	CD8T_3	MIF	CD74_CD44	0.0813138	0	MIF_CD74_CD44	MIF - (CD74+CD44)	MIF	Secreted Signaling	PMID: 29637711; PMID: 26175090
1182	CD4T_2	CD8T_4	MIF	CD74_CD44	0.0803815	0	MIF_CD74_CD44	MIF - (CD74+CD44)	MIF	Secreted Signaling	PMID: 29637711; PMID: 26175090
1183	CD4T_3	CD8T_4	MIF	CD74_CD44	0.0820342	0	MIF_CD74_CD44	MIF - (CD74+CD44)	MIF	Secreted Signaling	PMID: 29637711; PMID: 26175090
1184	CD8T_1	CD8T_4	MIF	CD74_CD44	0.080343	0	MIF_CD74_CD44	MIF - (CD74+CD44)	MIF	Secreted Signaling	PMID: 29637711; PMID: 26175090
1185	CD8T_6	CD8T_4	MIF	CD74_CD44	0.0807583	0	MIF_CD74_CD44	MIF - (CD74+CD44)	MIF	Secreted Signaling	PMID: 29637711; PMID: 26175090
1186	CD8T_7	CD8T_4	MIF	CD74_CD44	0.0977353	0	MIF_CD74_CD44	MIF - (CD74+CD44)	MIF	Secreted Signaling	PMID: 29637711; PMID: 26175090
1187	DC_4	CD8T_4	MIF	CD74_CD44	0.0822322	0.01	MIF_CD74_CD44	MIF - (CD74+CD44)	MIF	Secreted Signaling	PMID: 29637711; PMID: 26175090
1188	DC_5	CD8T_4	MIF	CD74_CD44	0.082034	0	MIF_CD74_CD44	MIF - (CD74+CD44)	MIF	Secreted Signaling	PMID: 29637711; PMID: 26175090
1189	NK_1	CD8T_4	MIF	CD74_CD44	0.0780265	0.03	MIF_CD74_CD44	MIF - (CD74+CD44)	MIF	Secreted Signaling	PMID: 29637711; PMID: 26175090
1190	other	CD8T_4	MIF	CD74_CD44	0.0879148	0	MIF_CD74_CD44	MIF - (CD74+CD44)	MIF	Secreted Signaling	PMID: 29637711; PMID: 26175090
1191	CD4T_1	CD8T_6	MIF	CD74_CD44	0.0783171	0	MIF_CD74_CD44	MIF - (CD74+CD44)	MIF	Secreted Signaling	PMID: 29637711; PMID: 26175090
1192	CD4T_2	CD8T_6	MIF	CD74_CD44	0.0827312	0	MIF_CD74_CD44	MIF - (CD74+CD44)	MIF	Secreted Signaling	PMID: 29637711; PMID: 26175090
1193	CD4T_3	CD8T_6	MIF	CD74_CD44	0.0844277	0	MIF_CD74_CD44	MIF - (CD74+CD44)	MIF	Secreted Signaling	PMID: 29637711; PMID: 26175090
1194	CD4T_4	CD8T_6	MIF	CD74_CD44	0.0759631	0.01	MIF_CD74_CD44	MIF - (CD74+CD44)	MIF	Secreted Signaling	PMID: 29637711; PMID: 26175090
1195	CD8T_1	CD8T_6	MIF	CD74_CD44	0.0826917	0	MIF_CD74_CD44	MIF - (CD74+CD44)	MIF	Secreted Signaling	PMID: 29637711; PMID: 26175090
1196	CD8T_6	CD8T_6	MIF	CD74_CD44	0.083118	0	MIF_CD74_CD44	MIF - (CD74+CD44)	MIF	Secreted Signaling	PMID: 29637711; PMID: 26175090
1197	CD8T_7	CD8T_6	MIF	CD74_CD44	0.100537	0	MIF_CD74_CD44	MIF - (CD74+CD44)	MIF	Secreted Signaling	PMID: 29637711; PMID: 26175090
1198	DC_4	CD8T_6	MIF	CD74_CD44	0.084631	0.01	MIF_CD74_CD44	MIF - (CD74+CD44)	MIF	Secreted Signaling	PMID: 29637711; PMID: 26175090
1199	DC_5	CD8T_6	MIF	CD74_CD44	0.0844275	0	MIF_CD74_CD44	MIF - (CD74+CD44)	MIF	Secreted Signaling	PMID: 29637711; PMID: 26175090
1200	NK_1	CD8T_6	MIF	CD74_CD44	0.0803133	0	MIF_CD74_CD44	MIF - (CD74+CD44)	MIF	Secreted Signaling	PMID: 29637711; PMID: 26175090
1201	other	CD8T_6	MIF	CD74_CD44	0.090463	0	MIF_CD74_CD44	MIF - (CD74+CD44)	MIF	Secreted Signaling	PMID: 29637711; PMID: 26175090
1202	CD4T_2	CD8T_7	MIF	CD74_CD44	0.0761396	0.02	MIF_CD74_CD44	MIF - (CD74+CD44)	MIF	Secreted Signaling	PMID: 29637711; PMID: 26175090
1203	CD4T_3	CD8T_7	MIF	CD74_CD44	0.0777124	0	MIF_CD74_CD44	MIF - (CD74+CD44)	MIF	Secreted Signaling	PMID: 29637711; PMID: 26175090
1204	CD8T_1	CD8T_7	MIF	CD74_CD44	0.0761029	0.02	MIF_CD74_CD44	MIF - (CD74+CD44)	MIF	Secreted Signaling	PMID: 29637711; PMID: 26175090
1205	CD8T_6	CD8T_7	MIF	CD74_CD44	0.0764981	0	MIF_CD74_CD44	MIF - (CD74+CD44)	MIF	Secreted Signaling	PMID: 29637711; PMID: 26175090
1206	CD8T_7	CD8T_7	MIF	CD74_CD44	0.0926699	0	MIF_CD74_CD44	MIF - (CD74+CD44)	MIF	Secreted Signaling	PMID: 29637711; PMID: 26175090
1207	other	CD8T_7	MIF	CD74_CD44	0.0833113	0	MIF_CD74_CD44	MIF - (CD74+CD44)	MIF	Secreted Signaling	PMID: 29637711; PMID: 26175090
1208	CD4T_1	DC_1	MIF	CD74_CD44	0.124812	0	MIF_CD74_CD44	MIF - (CD74+CD44)	MIF	Secreted Signaling	PMID: 29637711; PMID: 26175090
1209	CD4T_2	DC_1	MIF	CD74_CD44	0.131473	0	MIF_CD74_CD44	MIF - (CD74+CD44)	MIF	Secreted Signaling	PMID: 29637711; PMID: 26175090
1210	CD4T_3	DC_1	MIF	CD74_CD44	0.134023	0	MIF_CD74_CD44	MIF - (CD74+CD44)	MIF	Secreted Signaling	PMID: 29637711; PMID: 26175090
1211	CD4T_4	DC_1	MIF	CD74_CD44	0.121244	0	MIF_CD74_CD44	MIF - (CD74+CD44)	MIF	Secreted Signaling	PMID: 29637711; PMID: 26175090
1212	CD8T_1	DC_1	MIF	CD74_CD44	0.131413	0	MIF_CD74_CD44	MIF - (CD74+CD44)	MIF	Secreted Signaling	PMID: 29637711; PMID: 26175090
1213	CD8T_2	DC_1	MIF	CD74_CD44	0.097543	0	MIF_CD74_CD44	MIF - (CD74+CD44)	MIF	Secreted Signaling	PMID: 29637711; PMID: 26175090
1214	CD8T_3	DC_1	MIF	CD74_CD44	0.11902	0	MIF_CD74_CD44	MIF - (CD74+CD44)	MIF	Secreted Signaling	PMID: 29637711; PMID: 26175090
1215	CD8T_4	DC_1	MIF	CD74_CD44	0.0971128	0	MIF_CD74_CD44	MIF - (CD74+CD44)	MIF	Secreted Signaling	PMID: 29637711; PMID: 26175090
1216	CD8T_5	DC_1	MIF	CD74_CD44	0.107091	0	MIF_CD74_CD44	MIF - (CD74+CD44)	MIF	Secreted Signaling	PMID: 29637711; PMID: 26175090
1217	CD8T_6	DC_1	MIF	CD74_CD44	0.132055	0	MIF_CD74_CD44	MIF - (CD74+CD44)	MIF	Secreted Signaling	PMID: 29637711; PMID: 26175090
1218	CD8T_7	DC_1	MIF	CD74_CD44	0.157962	0	MIF_CD74_CD44	MIF - (CD74+CD44)	MIF	Secreted Signaling	PMID: 29637711; PMID: 26175090
1219	DC_1	DC_1	MIF	CD74_CD44	0.108814	0	MIF_CD74_CD44	MIF - (CD74+CD44)	MIF	Secreted Signaling	PMID: 29637711; PMID: 26175090
1220	DC_2	DC_1	MIF	CD74_CD44	0.102261	0	MIF_CD74_CD44	MIF - (CD74+CD44)	MIF	Secreted Signaling	PMID: 29637711; PMID: 26175090
1221	DC_3	DC_1	MIF	CD74_CD44	0.116948	0	MIF_CD74_CD44	MIF - (CD74+CD44)	MIF	Secreted Signaling	PMID: 29637711; PMID: 26175090
1222	DC_4	DC_1	MIF	CD74_CD44	0.134328	0	MIF_CD74_CD44	MIF - (CD74+CD44)	MIF	Secreted Signaling	PMID: 29637711; PMID: 26175090
1223	DC_5	DC_1	MIF	CD74_CD44	0.134023	0	MIF_CD74_CD44	MIF - (CD74+CD44)	MIF	Secreted Signaling	PMID: 29637711; PMID: 26175090
1224	KC_2	DC_1	MIF	CD74_CD44	0.0978343	0	MIF_CD74_CD44	MIF - (CD74+CD44)	MIF	Secreted Signaling	PMID: 29637711; PMID: 26175090
1225	KC_3	DC_1	MIF	CD74_CD44	0.0999834	0	MIF_CD74_CD44	MIF - (CD74+CD44)	MIF	Secreted Signaling	PMID: 29637711; PMID: 26175090
1226	Mono_1	DC_1	MIF	CD74_CD44	0.0920107	0	MIF_CD74_CD44	MIF - (CD74+CD44)	MIF	Secreted Signaling	PMID: 29637711; PMID: 26175090
1227	NK_1	DC_1	MIF	CD74_CD44	0.127829	0	MIF_CD74_CD44	MIF - (CD74+CD44)	MIF	Secreted Signaling	PMID: 29637711; PMID: 26175090
1228	NK_2	DC_1	MIF	CD74_CD44	0.116616	0	MIF_CD74_CD44	MIF - (CD74+CD44)	MIF	Secreted Signaling	PMID: 29637711; PMID: 26175090
1229	other	DC_1	MIF	CD74_CD44	0.143049	0	MIF_CD74_CD44	MIF - (CD74+CD44)	MIF	Secreted Signaling	PMID: 29637711; PMID: 26175090
1230	TM_2	DC_1	MIF	CD74_CD44	0.0928199	0	MIF_CD74_CD44	MIF - (CD74+CD44)	MIF	Secreted Signaling	PMID: 29637711; PMID: 26175090
1231	TM_3	DC_1	MIF	CD74_CD44	0.0884303	0	MIF_CD74_CD44	MIF - (CD74+CD44)	MIF	Secreted Signaling	PMID: 29637711; PMID: 26175090
1232	TM_4	DC_1	MIF	CD74_CD44	0.0994795	0	MIF_CD74_CD44	MIF - (CD74+CD44)	MIF	Secreted Signaling	PMID: 29637711; PMID: 26175090
1233	CD4T_1	DC_2	MIF	CD74_CD44	0.123802	0	MIF_CD74_CD44	MIF - (CD74+CD44)	MIF	Secreted Signaling	PMID: 29637711; PMID: 26175090
1234	CD4T_2	DC_2	MIF	CD74_CD44	0.130416	0	MIF_CD74_CD44	MIF - (CD74+CD44)	MIF	Secreted Signaling	PMID: 29637711; PMID: 26175090
1235	CD4T_3	DC_2	MIF	CD74_CD44	0.132949	0	MIF_CD74_CD44	MIF - (CD74+CD44)	MIF	Secreted Signaling	PMID: 29637711; PMID: 26175090
1236	CD4T_4	DC_2	MIF	CD74_CD44	0.120259	0	MIF_CD74_CD44	MIF - (CD74+CD44)	MIF	Secreted Signaling	PMID: 29637711; PMID: 26175090
1237	CD8T_1	DC_2	MIF	CD74_CD44	0.130357	0	MIF_CD74_CD44	MIF - (CD74+CD44)	MIF	Secreted Signaling	PMID: 29637711; PMID: 26175090
1238	CD8T_2	DC_2	MIF	CD74_CD44	0.0967289	0	MIF_CD74_CD44	MIF - (CD74+CD44)	MIF	Secreted Signaling	PMID: 29637711; PMID: 26175090
1239	CD8T_3	DC_2	MIF	CD74_CD44	0.11805	0	MIF_CD74_CD44	MIF - (CD74+CD44)	MIF	Secreted Signaling	PMID: 29637711; PMID: 26175090
1240	CD8T_4	DC_2	MIF	CD74_CD44	0.0963019	0	MIF_CD74_CD44	MIF - (CD74+CD44)	MIF	Secreted Signaling	PMID: 29637711; PMID: 26175090
1241	CD8T_5	DC_2	MIF	CD74_CD44	0.106207	0	MIF_CD74_CD44	MIF - (CD74+CD44)	MIF	Secreted Signaling	PMID: 29637711; PMID: 26175090
1242	CD8T_6	DC_2	MIF	CD74_CD44	0.130994	0	MIF_CD74_CD44	MIF - (CD74+CD44)	MIF	Secreted Signaling	PMID: 29637711; PMID: 26175090
1243	CD8T_7	DC_2	MIF	CD74_CD44	0.156731	0	MIF_CD74_CD44	MIF - (CD74+CD44)	MIF	Secreted Signaling	PMID: 29637711; PMID: 26175090
1244	DC_1	DC_2	MIF	CD74_CD44	0.107917	0	MIF_CD74_CD44	MIF - (CD74+CD44)	MIF	Secreted Signaling	PMID: 29637711; PMID: 26175090
1245	DC_2	DC_2	MIF	CD74_CD44	0.101412	0	MIF_CD74_CD44	MIF - (CD74+CD44)	MIF	Secreted Signaling	PMID: 29637711; PMID: 26175090
1246	DC_3	DC_2	MIF	CD74_CD44	0.115993	0	MIF_CD74_CD44	MIF - (CD74+CD44)	MIF	Secreted Signaling	PMID: 29637711; PMID: 26175090
1247	DC_4	DC_2	MIF	CD74_CD44	0.133252	0	MIF_CD74_CD44	MIF - (CD74+CD44)	MIF	Secreted Signaling	PMID: 29637711; PMID: 26175090
1248	DC_5	DC_2	MIF	CD74_CD44	0.132949	0	MIF_CD74_CD44	MIF - (CD74+CD44)	MIF	Secreted Signaling	PMID: 29637711; PMID: 26175090
1249	KC_2	DC_2	MIF	CD74_CD44	0.097018	0	MIF_CD74_CD44	MIF - (CD74+CD44)	MIF	Secreted Signaling	PMID: 29637711; PMID: 26175090
1250	KC_3	DC_2	MIF	CD74_CD44	0.0991512	0	MIF_CD74_CD44	MIF - (CD74+CD44)	MIF	Secreted Signaling	PMID: 29637711; PMID: 26175090
1251	Mono_1	DC_2	MIF	CD74_CD44	0.0912381	0	MIF_CD74_CD44	MIF - (CD74+CD44)	MIF	Secreted Signaling	PMID: 29637711; PMID: 26175090
1252	NK_1	DC_2	MIF	CD74_CD44	0.126798	0	MIF_CD74_CD44	MIF - (CD74+CD44)	MIF	Secreted Signaling	PMID: 29637711; PMID: 26175090
1253	NK_2	DC_2	MIF	CD74_CD44	0.115664	0	MIF_CD74_CD44	MIF - (CD74+CD44)	MIF	Secreted Signaling	PMID: 29637711; PMID: 26175090
1254	other	DC_2	MIF	CD74_CD44	0.141915	0	MIF_CD74_CD44	MIF - (CD74+CD44)	MIF	Secreted Signaling	PMID: 29637711; PMID: 26175090
1255	TM_2	DC_2	MIF	CD74_CD44	0.0920412	0	MIF_CD74_CD44	MIF - (CD74+CD44)	MIF	Secreted Signaling	PMID: 29637711; PMID: 26175090
1256	TM_3	DC_2	MIF	CD74_CD44	0.0876849	0	MIF_CD74_CD44	MIF - (CD74+CD44)	MIF	Secreted Signaling	PMID: 29637711; PMID: 26175090
1257	TM_4	DC_2	MIF	CD74_CD44	0.098651	0	MIF_CD74_CD44	MIF - (CD74+CD44)	MIF	Secreted Signaling	PMID: 29637711; PMID: 26175090
1258	CD4T_1	DC_3	MIF	CD74_CD44	0.100338	0	MIF_CD74_CD44	MIF - (CD74+CD44)	MIF	Secreted Signaling	PMID: 29637711; PMID: 26175090
1259	CD4T_2	DC_3	MIF	CD74_CD44	0.105851	0	MIF_CD74_CD44	MIF - (CD74+CD44)	MIF	Secreted Signaling	PMID: 29637711; PMID: 26175090
1260	CD4T_3	DC_3	MIF	CD74_CD44	0.107966	0	MIF_CD74_CD44	MIF - (CD74+CD44)	MIF	Secreted Signaling	PMID: 29637711; PMID: 26175090
1261	CD4T_4	DC_3	MIF	CD74_CD44	0.0973925	0	MIF_CD74_CD44	MIF - (CD74+CD44)	MIF	Secreted Signaling	PMID: 29637711; PMID: 26175090
1262	CD8T_1	DC_3	MIF	CD74_CD44	0.105802	0	MIF_CD74_CD44	MIF - (CD74+CD44)	MIF	Secreted Signaling	PMID: 29637711; PMID: 26175090
1263	CD8T_3	DC_3	MIF	CD74_CD44	0.0955577	0	MIF_CD74_CD44	MIF - (CD74+CD44)	MIF	Secreted Signaling	PMID: 29637711; PMID: 26175090
1264	CD8T_5	DC_3	MIF	CD74_CD44	0.0857521	0	MIF_CD74_CD44	MIF - (CD74+CD44)	MIF	Secreted Signaling	PMID: 29637711; PMID: 26175090
1265	CD8T_6	DC_3	MIF	CD74_CD44	0.106333	0	MIF_CD74_CD44	MIF - (CD74+CD44)	MIF	Secreted Signaling	PMID: 29637711; PMID: 26175090
1266	CD8T_7	DC_3	MIF	CD74_CD44	0.127939	0	MIF_CD74_CD44	MIF - (CD74+CD44)	MIF	Secreted Signaling	PMID: 29637711; PMID: 26175090
1267	DC_1	DC_3	MIF	CD74_CD44	0.0871649	0	MIF_CD74_CD44	MIF - (CD74+CD44)	MIF	Secreted Signaling	PMID: 29637711; PMID: 26175090
1268	DC_2	DC_3	MIF	CD74_CD44	0.081796	0.02	MIF_CD74_CD44	MIF - (CD74+CD44)	MIF	Secreted Signaling	PMID: 29637711; PMID: 26175090
1269	DC_3	DC_3	MIF	CD74_CD44	0.0938514	0	MIF_CD74_CD44	MIF - (CD74+CD44)	MIF	Secreted Signaling	PMID: 29637711; PMID: 26175090
1270	DC_4	DC_3	MIF	CD74_CD44	0.108219	0	MIF_CD74_CD44	MIF - (CD74+CD44)	MIF	Secreted Signaling	PMID: 29637711; PMID: 26175090
1271	DC_5	DC_3	MIF	CD74_CD44	0.107966	0	MIF_CD74_CD44	MIF - (CD74+CD44)	MIF	Secreted Signaling	PMID: 29637711; PMID: 26175090
1272	NK_1	DC_3	MIF	CD74_CD44	0.102833	0	MIF_CD74_CD44	MIF - (CD74+CD44)	MIF	Secreted Signaling	PMID: 29637711; PMID: 26175090
1273	NK_2	DC_3	MIF	CD74_CD44	0.093578	0	MIF_CD74_CD44	MIF - (CD74+CD44)	MIF	Secreted Signaling	PMID: 29637711; PMID: 26175090
1274	other	DC_3	MIF	CD74_CD44	0.115472	0	MIF_CD74_CD44	MIF - (CD74+CD44)	MIF	Secreted Signaling	PMID: 29637711; PMID: 26175090
1275	TM_4	DC_3	MIF	CD74_CD44	0.0795218	0.02	MIF_CD74_CD44	MIF - (CD74+CD44)	MIF	Secreted Signaling	PMID: 29637711; PMID: 26175090
1276	CD4T_1	DC_4	MIF	CD74_CD44	0.0850415	0	MIF_CD74_CD44	MIF - (CD74+CD44)	MIF	Secreted Signaling	PMID: 29637711; PMID: 26175090
1277	CD4T_2	DC_4	MIF	CD74_CD44	0.0897977	0	MIF_CD74_CD44	MIF - (CD74+CD44)	MIF	Secreted Signaling	PMID: 29637711; PMID: 26175090
1278	CD4T_3	DC_4	MIF	CD74_CD44	0.0916247	0	MIF_CD74_CD44	MIF - (CD74+CD44)	MIF	Secreted Signaling	PMID: 29637711; PMID: 26175090
1279	CD4T_4	DC_4	MIF	CD74_CD44	0.0825036	0.01	MIF_CD74_CD44	MIF - (CD74+CD44)	MIF	Secreted Signaling	PMID: 29637711; PMID: 26175090
1280	CD8T_1	DC_4	MIF	CD74_CD44	0.0897551	0	MIF_CD74_CD44	MIF - (CD74+CD44)	MIF	Secreted Signaling	PMID: 29637711; PMID: 26175090
1281	CD8T_3	DC_4	MIF	CD74_CD44	0.0809241	0.02	MIF_CD74_CD44	MIF - (CD74+CD44)	MIF	Secreted Signaling	PMID: 29637711; PMID: 26175090
1282	CD8T_6	DC_4	MIF	CD74_CD44	0.0902143	0	MIF_CD74_CD44	MIF - (CD74+CD44)	MIF	Secreted Signaling	PMID: 29637711; PMID: 26175090
1283	CD8T_7	DC_4	MIF	CD74_CD44	0.108944	0	MIF_CD74_CD44	MIF - (CD74+CD44)	MIF	Secreted Signaling	PMID: 29637711; PMID: 26175090
1284	DC_4	DC_4	MIF	CD74_CD44	0.0918435	0	MIF_CD74_CD44	MIF - (CD74+CD44)	MIF	Secreted Signaling	PMID: 29637711; PMID: 26175090
1285	DC_5	DC_4	MIF	CD74_CD44	0.0916245	0	MIF_CD74_CD44	MIF - (CD74+CD44)	MIF	Secreted Signaling	PMID: 29637711; PMID: 26175090
1286	NK_1	DC_4	MIF	CD74_CD44	0.087193	0	MIF_CD74_CD44	MIF - (CD74+CD44)	MIF	Secreted Signaling	PMID: 29637711; PMID: 26175090
1287	other	DC_4	MIF	CD74_CD44	0.0981193	0	MIF_CD74_CD44	MIF - (CD74+CD44)	MIF	Secreted Signaling	PMID: 29637711; PMID: 26175090
1288	CD8T_7	DC_5	MIF	CD74_CD44	0.082476	0	MIF_CD74_CD44	MIF - (CD74+CD44)	MIF	Secreted Signaling	PMID: 29637711; PMID: 26175090
1289	CD4T_1	KC_1	MIF	CD74_CD44	0.131716	0	MIF_CD74_CD44	MIF - (CD74+CD44)	MIF	Secreted Signaling	PMID: 29637711; PMID: 26175090
1290	CD4T_2	KC_1	MIF	CD74_CD44	0.138687	0	MIF_CD74_CD44	MIF - (CD74+CD44)	MIF	Secreted Signaling	PMID: 29637711; PMID: 26175090
1291	CD4T_3	KC_1	MIF	CD74_CD44	0.141354	0	MIF_CD74_CD44	MIF - (CD74+CD44)	MIF	Secreted Signaling	PMID: 29637711; PMID: 26175090
1292	CD4T_4	KC_1	MIF	CD74_CD44	0.12798	0	MIF_CD74_CD44	MIF - (CD74+CD44)	MIF	Secreted Signaling	PMID: 29637711; PMID: 26175090
1293	CD8T_1	KC_1	MIF	CD74_CD44	0.138625	0	MIF_CD74_CD44	MIF - (CD74+CD44)	MIF	Secreted Signaling	PMID: 29637711; PMID: 26175090
1294	CD8T_2	KC_1	MIF	CD74_CD44	0.103116	0	MIF_CD74_CD44	MIF - (CD74+CD44)	MIF	Secreted Signaling	PMID: 29637711; PMID: 26175090
1295	CD8T_3	KC_1	MIF	CD74_CD44	0.125649	0	MIF_CD74_CD44	MIF - (CD74+CD44)	MIF	Secreted Signaling	PMID: 29637711; PMID: 26175090
1296	CD8T_4	KC_1	MIF	CD74_CD44	0.102664	0	MIF_CD74_CD44	MIF - (CD74+CD44)	MIF	Secreted Signaling	PMID: 29637711; PMID: 26175090
1297	CD8T_5	KC_1	MIF	CD74_CD44	0.113142	0	MIF_CD74_CD44	MIF - (CD74+CD44)	MIF	Secreted Signaling	PMID: 29637711; PMID: 26175090
1298	CD8T_6	KC_1	MIF	CD74_CD44	0.139295	0	MIF_CD74_CD44	MIF - (CD74+CD44)	MIF	Secreted Signaling	PMID: 29637711; PMID: 26175090
1299	CD8T_7	KC_1	MIF	CD74_CD44	0.166351	0	MIF_CD74_CD44	MIF - (CD74+CD44)	MIF	Secreted Signaling	PMID: 29637711; PMID: 26175090
1300	DC_1	KC_1	MIF	CD74_CD44	0.114949	0	MIF_CD74_CD44	MIF - (CD74+CD44)	MIF	Secreted Signaling	PMID: 29637711; PMID: 26175090
1301	DC_2	KC_1	MIF	CD74_CD44	0.108072	0	MIF_CD74_CD44	MIF - (CD74+CD44)	MIF	Secreted Signaling	PMID: 29637711; PMID: 26175090
1302	DC_3	KC_1	MIF	CD74_CD44	0.123479	0	MIF_CD74_CD44	MIF - (CD74+CD44)	MIF	Secreted Signaling	PMID: 29637711; PMID: 26175090
1303	DC_4	KC_1	MIF	CD74_CD44	0.141673	0	MIF_CD74_CD44	MIF - (CD74+CD44)	MIF	Secreted Signaling	PMID: 29637711; PMID: 26175090
1304	DC_5	KC_1	MIF	CD74_CD44	0.141354	0	MIF_CD74_CD44	MIF - (CD74+CD44)	MIF	Secreted Signaling	PMID: 29637711; PMID: 26175090
1305	KC_2	KC_1	MIF	CD74_CD44	0.103422	0	MIF_CD74_CD44	MIF - (CD74+CD44)	MIF	Secreted Signaling	PMID: 29637711; PMID: 26175090
1306	KC_3	KC_1	MIF	CD74_CD44	0.10568	0	MIF_CD74_CD44	MIF - (CD74+CD44)	MIF	Secreted Signaling	PMID: 29637711; PMID: 26175090
1307	Mono_1	KC_1	MIF	CD74_CD44	0.0973019	0	MIF_CD74_CD44	MIF - (CD74+CD44)	MIF	Secreted Signaling	PMID: 29637711; PMID: 26175090
1308	NK_1	KC_1	MIF	CD74_CD44	0.134874	0	MIF_CD74_CD44	MIF - (CD74+CD44)	MIF	Secreted Signaling	PMID: 29637711; PMID: 26175090
1309	NK_2	KC_1	MIF	CD74_CD44	0.123131	0	MIF_CD74_CD44	MIF - (CD74+CD44)	MIF	Secreted Signaling	PMID: 29637711; PMID: 26175090
1310	other	KC_1	MIF	CD74_CD44	0.150788	0	MIF_CD74_CD44	MIF - (CD74+CD44)	MIF	Secreted Signaling	PMID: 29637711; PMID: 26175090
1311	TM_2	KC_1	MIF	CD74_CD44	0.0981526	0	MIF_CD74_CD44	MIF - (CD74+CD44)	MIF	Secreted Signaling	PMID: 29637711; PMID: 26175090
1312	TM_3	KC_1	MIF	CD74_CD44	0.0935369	0.01	MIF_CD74_CD44	MIF - (CD74+CD44)	MIF	Secreted Signaling	PMID: 29637711; PMID: 26175090
1313	TM_4	KC_1	MIF	CD74_CD44	0.105151	0	MIF_CD74_CD44	MIF - (CD74+CD44)	MIF	Secreted Signaling	PMID: 29637711; PMID: 26175090
1314	CD4T_1	KC_2	MIF	CD74_CD44	0.112497	0	MIF_CD74_CD44	MIF - (CD74+CD44)	MIF	Secreted Signaling	PMID: 29637711; PMID: 26175090
1315	CD4T_2	KC_2	MIF	CD74_CD44	0.118589	0	MIF_CD74_CD44	MIF - (CD74+CD44)	MIF	Secreted Signaling	PMID: 29637711; PMID: 26175090
1316	CD4T_3	KC_2	MIF	CD74_CD44	0.120924	0	MIF_CD74_CD44	MIF - (CD74+CD44)	MIF	Secreted Signaling	PMID: 29637711; PMID: 26175090
1317	CD4T_4	KC_2	MIF	CD74_CD44	0.109237	0	MIF_CD74_CD44	MIF - (CD74+CD44)	MIF	Secreted Signaling	PMID: 29637711; PMID: 26175090
1318	CD8T_1	KC_2	MIF	CD74_CD44	0.118535	0	MIF_CD74_CD44	MIF - (CD74+CD44)	MIF	Secreted Signaling	PMID: 29637711; PMID: 26175090
1319	CD8T_2	KC_2	MIF	CD74_CD44	0.087649	0	MIF_CD74_CD44	MIF - (CD74+CD44)	MIF	Secreted Signaling	PMID: 29637711; PMID: 26175090
1320	CD8T_3	KC_2	MIF	CD74_CD44	0.107206	0	MIF_CD74_CD44	MIF - (CD74+CD44)	MIF	Secreted Signaling	PMID: 29637711; PMID: 26175090
1321	CD8T_4	KC_2	MIF	CD74_CD44	0.0872582	0	MIF_CD74_CD44	MIF - (CD74+CD44)	MIF	Secreted Signaling	PMID: 29637711; PMID: 26175090
1322	CD8T_5	KC_2	MIF	CD74_CD44	0.0963323	0	MIF_CD74_CD44	MIF - (CD74+CD44)	MIF	Secreted Signaling	PMID: 29637711; PMID: 26175090
1323	CD8T_6	KC_2	MIF	CD74_CD44	0.119122	0	MIF_CD74_CD44	MIF - (CD74+CD44)	MIF	Secreted Signaling	PMID: 29637711; PMID: 26175090
1324	CD8T_7	KC_2	MIF	CD74_CD44	0.14291	0	MIF_CD74_CD44	MIF - (CD74+CD44)	MIF	Secreted Signaling	PMID: 29637711; PMID: 26175090
1325	DC_1	KC_2	MIF	CD74_CD44	0.0979007	0	MIF_CD74_CD44	MIF - (CD74+CD44)	MIF	Secreted Signaling	PMID: 29637711; PMID: 26175090
1326	DC_2	KC_2	MIF	CD74_CD44	0.0919371	0	MIF_CD74_CD44	MIF - (CD74+CD44)	MIF	Secreted Signaling	PMID: 29637711; PMID: 26175090
1327	DC_3	KC_2	MIF	CD74_CD44	0.105316	0	MIF_CD74_CD44	MIF - (CD74+CD44)	MIF	Secreted Signaling	PMID: 29637711; PMID: 26175090
1328	DC_4	KC_2	MIF	CD74_CD44	0.121204	0	MIF_CD74_CD44	MIF - (CD74+CD44)	MIF	Secreted Signaling	PMID: 29637711; PMID: 26175090
1329	DC_5	KC_2	MIF	CD74_CD44	0.120924	0	MIF_CD74_CD44	MIF - (CD74+CD44)	MIF	Secreted Signaling	PMID: 29637711; PMID: 26175090
1330	KC_2	KC_2	MIF	CD74_CD44	0.0879135	0.01	MIF_CD74_CD44	MIF - (CD74+CD44)	MIF	Secreted Signaling	PMID: 29637711; PMID: 26175090
1331	KC_3	KC_2	MIF	CD74_CD44	0.0898665	0	MIF_CD74_CD44	MIF - (CD74+CD44)	MIF	Secreted Signaling	PMID: 29637711; PMID: 26175090
1332	Mono_1	KC_2	MIF	CD74_CD44	0.0826264	0.01	MIF_CD74_CD44	MIF - (CD74+CD44)	MIF	Secreted Signaling	PMID: 29637711; PMID: 26175090
1333	NK_1	KC_2	MIF	CD74_CD44	0.115255	0	MIF_CD74_CD44	MIF - (CD74+CD44)	MIF	Secreted Signaling	PMID: 29637711; PMID: 26175090
1334	NK_2	KC_2	MIF	CD74_CD44	0.105013	0	MIF_CD74_CD44	MIF - (CD74+CD44)	MIF	Secreted Signaling	PMID: 29637711; PMID: 26175090
1335	other	KC_2	MIF	CD74_CD44	0.1292	0	MIF_CD74_CD44	MIF - (CD74+CD44)	MIF	Secreted Signaling	PMID: 29637711; PMID: 26175090
1336	TM_2	KC_2	MIF	CD74_CD44	0.0833606	0	MIF_CD74_CD44	MIF - (CD74+CD44)	MIF	Secreted Signaling	PMID: 29637711; PMID: 26175090
1337	TM_4	KC_2	MIF	CD74_CD44	0.0894084	0	MIF_CD74_CD44	MIF - (CD74+CD44)	MIF	Secreted Signaling	PMID: 29637711; PMID: 26175090
1338	CD4T_1	KC_3	MIF	CD74_CD44	0.0857251	0	MIF_CD74_CD44	MIF - (CD74+CD44)	MIF	Secreted Signaling	PMID: 29637711; PMID: 26175090
1339	CD4T_2	KC_3	MIF	CD74_CD44	0.0905157	0	MIF_CD74_CD44	MIF - (CD74+CD44)	MIF	Secreted Signaling	PMID: 29637711; PMID: 26175090
1340	CD4T_3	KC_3	MIF	CD74_CD44	0.0923558	0	MIF_CD74_CD44	MIF - (CD74+CD44)	MIF	Secreted Signaling	PMID: 29637711; PMID: 26175090
1341	CD4T_4	KC_3	MIF	CD74_CD44	0.0831686	0.02	MIF_CD74_CD44	MIF - (CD74+CD44)	MIF	Secreted Signaling	PMID: 29637711; PMID: 26175090
1342	CD8T_1	KC_3	MIF	CD74_CD44	0.0904729	0	MIF_CD74_CD44	MIF - (CD74+CD44)	MIF	Secreted Signaling	PMID: 29637711; PMID: 26175090
1343	CD8T_3	KC_3	MIF	CD74_CD44	0.0815776	0.03	MIF_CD74_CD44	MIF - (CD74+CD44)	MIF	Secreted Signaling	PMID: 29637711; PMID: 26175090
1344	CD8T_6	KC_3	MIF	CD74_CD44	0.0909353	0	MIF_CD74_CD44	MIF - (CD74+CD44)	MIF	Secreted Signaling	PMID: 29637711; PMID: 26175090
1345	CD8T_7	KC_3	MIF	CD74_CD44	0.109796	0	MIF_CD74_CD44	MIF - (CD74+CD44)	MIF	Secreted Signaling	PMID: 29637711; PMID: 26175090
1346	DC_4	KC_3	MIF	CD74_CD44	0.0925763	0.01	MIF_CD74_CD44	MIF - (CD74+CD44)	MIF	Secreted Signaling	PMID: 29637711; PMID: 26175090
1347	DC_5	KC_3	MIF	CD74_CD44	0.0923556	0	MIF_CD74_CD44	MIF - (CD74+CD44)	MIF	Secreted Signaling	PMID: 29637711; PMID: 26175090
1348	NK_1	KC_3	MIF	CD74_CD44	0.0878922	0	MIF_CD74_CD44	MIF - (CD74+CD44)	MIF	Secreted Signaling	PMID: 29637711; PMID: 26175090
1349	other	KC_3	MIF	CD74_CD44	0.0988966	0	MIF_CD74_CD44	MIF - (CD74+CD44)	MIF	Secreted Signaling	PMID: 29637711; PMID: 26175090
1350	CD4T_1	Mono_1	MIF	CD74_CD44	0.0890972	0	MIF_CD74_CD44	MIF - (CD74+CD44)	MIF	Secreted Signaling	PMID: 29637711; PMID: 26175090
1351	CD4T_2	Mono_1	MIF	CD74_CD44	0.0940568	0	MIF_CD74_CD44	MIF - (CD74+CD44)	MIF	Secreted Signaling	PMID: 29637711; PMID: 26175090
1352	CD4T_3	Mono_1	MIF	CD74_CD44	0.0959613	0	MIF_CD74_CD44	MIF - (CD74+CD44)	MIF	Secreted Signaling	PMID: 29637711; PMID: 26175090
1353	CD4T_4	Mono_1	MIF	CD74_CD44	0.0864496	0	MIF_CD74_CD44	MIF - (CD74+CD44)	MIF	Secreted Signaling	PMID: 29637711; PMID: 26175090
1354	CD8T_1	Mono_1	MIF	CD74_CD44	0.0940125	0	MIF_CD74_CD44	MIF - (CD74+CD44)	MIF	Secreted Signaling	PMID: 29637711; PMID: 26175090
1355	CD8T_3	Mono_1	MIF	CD74_CD44	0.0848016	0	MIF_CD74_CD44	MIF - (CD74+CD44)	MIF	Secreted Signaling	PMID: 29637711; PMID: 26175090
1356	CD8T_6	Mono_1	MIF	CD74_CD44	0.0944911	0	MIF_CD74_CD44	MIF - (CD74+CD44)	MIF	Secreted Signaling	PMID: 29637711; PMID: 26175090
1357	CD8T_7	Mono_1	MIF	CD74_CD44	0.113997	0	MIF_CD74_CD44	MIF - (CD74+CD44)	MIF	Secreted Signaling	PMID: 29637711; PMID: 26175090
1358	DC_3	Mono_1	MIF	CD74_CD44	0.0832697	0.01	MIF_CD74_CD44	MIF - (CD74+CD44)	MIF	Secreted Signaling	PMID: 29637711; PMID: 26175090
1359	DC_4	Mono_1	MIF	CD74_CD44	0.0961895	0	MIF_CD74_CD44	MIF - (CD74+CD44)	MIF	Secreted Signaling	PMID: 29637711; PMID: 26175090
1360	DC_5	Mono_1	MIF	CD74_CD44	0.0959612	0	MIF_CD74_CD44	MIF - (CD74+CD44)	MIF	Secreted Signaling	PMID: 29637711; PMID: 26175090
1361	NK_1	Mono_1	MIF	CD74_CD44	0.091341	0	MIF_CD74_CD44	MIF - (CD74+CD44)	MIF	Secreted Signaling	PMID: 29637711; PMID: 26175090
1362	NK_2	Mono_1	MIF	CD74_CD44	0.0830243	0	MIF_CD74_CD44	MIF - (CD74+CD44)	MIF	Secreted Signaling	PMID: 29637711; PMID: 26175090
1363	other	Mono_1	MIF	CD74_CD44	0.102729	0	MIF_CD74_CD44	MIF - (CD74+CD44)	MIF	Secreted Signaling	PMID: 29637711; PMID: 26175090
1364	CD4T_1	TM_1	MIF	CD74_CD44	0.132396	0	MIF_CD74_CD44	MIF - (CD74+CD44)	MIF	Secreted Signaling	PMID: 29637711; PMID: 26175090
1365	CD4T_2	TM_1	MIF	CD74_CD44	0.139397	0	MIF_CD74_CD44	MIF - (CD74+CD44)	MIF	Secreted Signaling	PMID: 29637711; PMID: 26175090
1366	CD4T_3	TM_1	MIF	CD74_CD44	0.142076	0	MIF_CD74_CD44	MIF - (CD74+CD44)	MIF	Secreted Signaling	PMID: 29637711; PMID: 26175090
1367	CD4T_4	TM_1	MIF	CD74_CD44	0.128644	0	MIF_CD74_CD44	MIF - (CD74+CD44)	MIF	Secreted Signaling	PMID: 29637711; PMID: 26175090
1368	CD8T_1	TM_1	MIF	CD74_CD44	0.139335	0	MIF_CD74_CD44	MIF - (CD74+CD44)	MIF	Secreted Signaling	PMID: 29637711; PMID: 26175090
1369	CD8T_2	TM_1	MIF	CD74_CD44	0.103667	0	MIF_CD74_CD44	MIF - (CD74+CD44)	MIF	Secreted Signaling	PMID: 29637711; PMID: 26175090
1370	CD8T_3	TM_1	MIF	CD74_CD44	0.126303	0	MIF_CD74_CD44	MIF - (CD74+CD44)	MIF	Secreted Signaling	PMID: 29637711; PMID: 26175090
1371	CD8T_4	TM_1	MIF	CD74_CD44	0.103212	0	MIF_CD74_CD44	MIF - (CD74+CD44)	MIF	Secreted Signaling	PMID: 29637711; PMID: 26175090
1372	CD8T_5	TM_1	MIF	CD74_CD44	0.113739	0	MIF_CD74_CD44	MIF - (CD74+CD44)	MIF	Secreted Signaling	PMID: 29637711; PMID: 26175090
1373	CD8T_6	TM_1	MIF	CD74_CD44	0.140009	0	MIF_CD74_CD44	MIF - (CD74+CD44)	MIF	Secreted Signaling	PMID: 29637711; PMID: 26175090
1374	CD8T_7	TM_1	MIF	CD74_CD44	0.167176	0	MIF_CD74_CD44	MIF - (CD74+CD44)	MIF	Secreted Signaling	PMID: 29637711; PMID: 26175090
1375	DC_1	TM_1	MIF	CD74_CD44	0.115555	0	MIF_CD74_CD44	MIF - (CD74+CD44)	MIF	Secreted Signaling	PMID: 29637711; PMID: 26175090
1376	DC_2	TM_1	MIF	CD74_CD44	0.108645	0	MIF_CD74_CD44	MIF - (CD74+CD44)	MIF	Secreted Signaling	PMID: 29637711; PMID: 26175090
1377	DC_3	TM_1	MIF	CD74_CD44	0.124123	0	MIF_CD74_CD44	MIF - (CD74+CD44)	MIF	Secreted Signaling	PMID: 29637711; PMID: 26175090
1378	DC_4	TM_1	MIF	CD74_CD44	0.142397	0	MIF_CD74_CD44	MIF - (CD74+CD44)	MIF	Secreted Signaling	PMID: 29637711; PMID: 26175090
1379	DC_5	TM_1	MIF	CD74_CD44	0.142076	0	MIF_CD74_CD44	MIF - (CD74+CD44)	MIF	Secreted Signaling	PMID: 29637711; PMID: 26175090
1380	KC_2	TM_1	MIF	CD74_CD44	0.103974	0	MIF_CD74_CD44	MIF - (CD74+CD44)	MIF	Secreted Signaling	PMID: 29637711; PMID: 26175090
1381	KC_3	TM_1	MIF	CD74_CD44	0.106242	0	MIF_CD74_CD44	MIF - (CD74+CD44)	MIF	Secreted Signaling	PMID: 29637711; PMID: 26175090
1382	Mono_1	TM_1	MIF	CD74_CD44	0.0978246	0	MIF_CD74_CD44	MIF - (CD74+CD44)	MIF	Secreted Signaling	PMID: 29637711; PMID: 26175090
1383	NK_1	TM_1	MIF	CD74_CD44	0.135568	0	MIF_CD74_CD44	MIF - (CD74+CD44)	MIF	Secreted Signaling	PMID: 29637711; PMID: 26175090
1384	NK_2	TM_1	MIF	CD74_CD44	0.123773	0	MIF_CD74_CD44	MIF - (CD74+CD44)	MIF	Secreted Signaling	PMID: 29637711; PMID: 26175090
1385	other	TM_1	MIF	CD74_CD44	0.15155	0	MIF_CD74_CD44	MIF - (CD74+CD44)	MIF	Secreted Signaling	PMID: 29637711; PMID: 26175090
1386	TM_2	TM_1	MIF	CD74_CD44	0.0986794	0	MIF_CD74_CD44	MIF - (CD74+CD44)	MIF	Secreted Signaling	PMID: 29637711; PMID: 26175090
1387	TM_3	TM_1	MIF	CD74_CD44	0.0940414	0	MIF_CD74_CD44	MIF - (CD74+CD44)	MIF	Secreted Signaling	PMID: 29637711; PMID: 26175090
1388	TM_4	TM_1	MIF	CD74_CD44	0.10571	0	MIF_CD74_CD44	MIF - (CD74+CD44)	MIF	Secreted Signaling	PMID: 29637711; PMID: 26175090
1389	CD4T_1	TM_2	MIF	CD74_CD44	0.136254	0	MIF_CD74_CD44	MIF - (CD74+CD44)	MIF	Secreted Signaling	PMID: 29637711; PMID: 26175090
1390	CD4T_2	TM_2	MIF	CD74_CD44	0.143425	0	MIF_CD74_CD44	MIF - (CD74+CD44)	MIF	Secreted Signaling	PMID: 29637711; PMID: 26175090
1391	CD4T_3	TM_2	MIF	CD74_CD44	0.146168	0	MIF_CD74_CD44	MIF - (CD74+CD44)	MIF	Secreted Signaling	PMID: 29637711; PMID: 26175090
1392	CD4T_4	TM_2	MIF	CD74_CD44	0.132409	0	MIF_CD74_CD44	MIF - (CD74+CD44)	MIF	Secreted Signaling	PMID: 29637711; PMID: 26175090
1393	CD8T_1	TM_2	MIF	CD74_CD44	0.143361	0	MIF_CD74_CD44	MIF - (CD74+CD44)	MIF	Secreted Signaling	PMID: 29637711; PMID: 26175090
1394	CD8T_2	TM_2	MIF	CD74_CD44	0.10679	0	MIF_CD74_CD44	MIF - (CD74+CD44)	MIF	Secreted Signaling	PMID: 29637711; PMID: 26175090
1395	CD8T_3	TM_2	MIF	CD74_CD44	0.130009	0	MIF_CD74_CD44	MIF - (CD74+CD44)	MIF	Secreted Signaling	PMID: 29637711; PMID: 26175090
1396	CD8T_4	TM_2	MIF	CD74_CD44	0.106324	0	MIF_CD74_CD44	MIF - (CD74+CD44)	MIF	Secreted Signaling	PMID: 29637711; PMID: 26175090
1397	CD8T_5	TM_2	MIF	CD74_CD44	0.117126	0	MIF_CD74_CD44	MIF - (CD74+CD44)	MIF	Secreted Signaling	PMID: 29637711; PMID: 26175090
1398	CD8T_6	TM_2	MIF	CD74_CD44	0.144051	0	MIF_CD74_CD44	MIF - (CD74+CD44)	MIF	Secreted Signaling	PMID: 29637711; PMID: 26175090
1399	CD8T_7	TM_2	MIF	CD74_CD44	0.171846	0	MIF_CD74_CD44	MIF - (CD74+CD44)	MIF	Secreted Signaling	PMID: 29637711; PMID: 26175090
1400	DC_1	TM_2	MIF	CD74_CD44	0.118989	0	MIF_CD74_CD44	MIF - (CD74+CD44)	MIF	Secreted Signaling	PMID: 29637711; PMID: 26175090
1401	DC_2	TM_2	MIF	CD74_CD44	0.1119	0	MIF_CD74_CD44	MIF - (CD74+CD44)	MIF	Secreted Signaling	PMID: 29637711; PMID: 26175090
1402	DC_3	TM_2	MIF	CD74_CD44	0.127775	0	MIF_CD74_CD44	MIF - (CD74+CD44)	MIF	Secreted Signaling	PMID: 29637711; PMID: 26175090
1403	DC_4	TM_2	MIF	CD74_CD44	0.146496	0	MIF_CD74_CD44	MIF - (CD74+CD44)	MIF	Secreted Signaling	PMID: 29637711; PMID: 26175090
1404	DC_5	TM_2	MIF	CD74_CD44	0.146168	0	MIF_CD74_CD44	MIF - (CD74+CD44)	MIF	Secreted Signaling	PMID: 29637711; PMID: 26175090
1405	KC_2	TM_2	MIF	CD74_CD44	0.107106	0	MIF_CD74_CD44	MIF - (CD74+CD44)	MIF	Secreted Signaling	PMID: 29637711; PMID: 26175090
1406	KC_3	TM_2	MIF	CD74_CD44	0.109434	0	MIF_CD74_CD44	MIF - (CD74+CD44)	MIF	Secreted Signaling	PMID: 29637711; PMID: 26175090
1407	Mono_1	TM_2	MIF	CD74_CD44	0.100792	0	MIF_CD74_CD44	MIF - (CD74+CD44)	MIF	Secreted Signaling	PMID: 29637711; PMID: 26175090
1408	NK_1	TM_2	MIF	CD74_CD44	0.139503	0	MIF_CD74_CD44	MIF - (CD74+CD44)	MIF	Secreted Signaling	PMID: 29637711; PMID: 26175090
1409	NK_2	TM_2	MIF	CD74_CD44	0.127416	0	MIF_CD74_CD44	MIF - (CD74+CD44)	MIF	Secreted Signaling	PMID: 29637711; PMID: 26175090
1410	other	TM_2	MIF	CD74_CD44	0.155865	0	MIF_CD74_CD44	MIF - (CD74+CD44)	MIF	Secreted Signaling	PMID: 29637711; PMID: 26175090
1411	TM_2	TM_2	MIF	CD74_CD44	0.10167	0	MIF_CD74_CD44	MIF - (CD74+CD44)	MIF	Secreted Signaling	PMID: 29637711; PMID: 26175090
1412	TM_3	TM_2	MIF	CD74_CD44	0.0969062	0	MIF_CD74_CD44	MIF - (CD74+CD44)	MIF	Secreted Signaling	PMID: 29637711; PMID: 26175090
1413	TM_4	TM_2	MIF	CD74_CD44	0.108888	0	MIF_CD74_CD44	MIF - (CD74+CD44)	MIF	Secreted Signaling	PMID: 29637711; PMID: 26175090
1414	CD4T_1	TM_3	MIF	CD74_CD44	0.110496	0	MIF_CD74_CD44	MIF - (CD74+CD44)	MIF	Secreted Signaling	PMID: 29637711; PMID: 26175090
1415	CD4T_2	TM_3	MIF	CD74_CD44	0.116495	0	MIF_CD74_CD44	MIF - (CD74+CD44)	MIF	Secreted Signaling	PMID: 29637711; PMID: 26175090
1416	CD4T_3	TM_3	MIF	CD74_CD44	0.118794	0	MIF_CD74_CD44	MIF - (CD74+CD44)	MIF	Secreted Signaling	PMID: 29637711; PMID: 26175090
1417	CD4T_4	TM_3	MIF	CD74_CD44	0.107288	0	MIF_CD74_CD44	MIF - (CD74+CD44)	MIF	Secreted Signaling	PMID: 29637711; PMID: 26175090
1418	CD8T_1	TM_3	MIF	CD74_CD44	0.116441	0	MIF_CD74_CD44	MIF - (CD74+CD44)	MIF	Secreted Signaling	PMID: 29637711; PMID: 26175090
1419	CD8T_2	TM_3	MIF	CD74_CD44	0.0860475	0	MIF_CD74_CD44	MIF - (CD74+CD44)	MIF	Secreted Signaling	PMID: 29637711; PMID: 26175090
1420	CD8T_3	TM_3	MIF	CD74_CD44	0.105288	0	MIF_CD74_CD44	MIF - (CD74+CD44)	MIF	Secreted Signaling	PMID: 29637711; PMID: 26175090
1421	CD8T_4	TM_3	MIF	CD74_CD44	0.0856632	0	MIF_CD74_CD44	MIF - (CD74+CD44)	MIF	Secreted Signaling	PMID: 29637711; PMID: 26175090
1422	CD8T_5	TM_3	MIF	CD74_CD44	0.0945886	0	MIF_CD74_CD44	MIF - (CD74+CD44)	MIF	Secreted Signaling	PMID: 29637711; PMID: 26175090
1423	CD8T_6	TM_3	MIF	CD74_CD44	0.117019	0	MIF_CD74_CD44	MIF - (CD74+CD44)	MIF	Secreted Signaling	PMID: 29637711; PMID: 26175090
1424	CD8T_7	TM_3	MIF	CD74_CD44	0.140454	0	MIF_CD74_CD44	MIF - (CD74+CD44)	MIF	Secreted Signaling	PMID: 29637711; PMID: 26175090
1425	DC_1	TM_3	MIF	CD74_CD44	0.0961316	0	MIF_CD74_CD44	MIF - (CD74+CD44)	MIF	Secreted Signaling	PMID: 29637711; PMID: 26175090
1426	DC_2	TM_3	MIF	CD74_CD44	0.090265	0	MIF_CD74_CD44	MIF - (CD74+CD44)	MIF	Secreted Signaling	PMID: 29637711; PMID: 26175090
1427	DC_3	TM_3	MIF	CD74_CD44	0.103428	0	MIF_CD74_CD44	MIF - (CD74+CD44)	MIF	Secreted Signaling	PMID: 29637711; PMID: 26175090
1428	DC_4	TM_3	MIF	CD74_CD44	0.119069	0	MIF_CD74_CD44	MIF - (CD74+CD44)	MIF	Secreted Signaling	PMID: 29637711; PMID: 26175090
1429	DC_5	TM_3	MIF	CD74_CD44	0.118794	0	MIF_CD74_CD44	MIF - (CD74+CD44)	MIF	Secreted Signaling	PMID: 29637711; PMID: 26175090
1430	KC_2	TM_3	MIF	CD74_CD44	0.0863077	0	MIF_CD74_CD44	MIF - (CD74+CD44)	MIF	Secreted Signaling	PMID: 29637711; PMID: 26175090
1431	KC_3	TM_3	MIF	CD74_CD44	0.0882284	0	MIF_CD74_CD44	MIF - (CD74+CD44)	MIF	Secreted Signaling	PMID: 29637711; PMID: 26175090
1432	Mono_1	TM_3	MIF	CD74_CD44	0.0811085	0	MIF_CD74_CD44	MIF - (CD74+CD44)	MIF	Secreted Signaling	PMID: 29637711; PMID: 26175090
1433	NK_1	TM_3	MIF	CD74_CD44	0.113212	0	MIF_CD74_CD44	MIF - (CD74+CD44)	MIF	Secreted Signaling	PMID: 29637711; PMID: 26175090
1434	NK_2	TM_3	MIF	CD74_CD44	0.10313	0	MIF_CD74_CD44	MIF - (CD74+CD44)	MIF	Secreted Signaling	PMID: 29637711; PMID: 26175090
1435	other	TM_3	MIF	CD74_CD44	0.126945	0	MIF_CD74_CD44	MIF - (CD74+CD44)	MIF	Secreted Signaling	PMID: 29637711; PMID: 26175090
1436	TM_2	TM_3	MIF	CD74_CD44	0.0818305	0	MIF_CD74_CD44	MIF - (CD74+CD44)	MIF	Secreted Signaling	PMID: 29637711; PMID: 26175090
1437	TM_4	TM_3	MIF	CD74_CD44	0.0877779	0	MIF_CD74_CD44	MIF - (CD74+CD44)	MIF	Secreted Signaling	PMID: 29637711; PMID: 26175090
1438	CD4T_1	TM_4	MIF	CD74_CD44	0.136187	0	MIF_CD74_CD44	MIF - (CD74+CD44)	MIF	Secreted Signaling	PMID: 29637711; PMID: 26175090
1439	CD4T_2	TM_4	MIF	CD74_CD44	0.143355	0	MIF_CD74_CD44	MIF - (CD74+CD44)	MIF	Secreted Signaling	PMID: 29637711; PMID: 26175090
1440	CD4T_3	TM_4	MIF	CD74_CD44	0.146097	0	MIF_CD74_CD44	MIF - (CD74+CD44)	MIF	Secreted Signaling	PMID: 29637711; PMID: 26175090
1441	CD4T_4	TM_4	MIF	CD74_CD44	0.132343	0	MIF_CD74_CD44	MIF - (CD74+CD44)	MIF	Secreted Signaling	PMID: 29637711; PMID: 26175090
1442	CD8T_1	TM_4	MIF	CD74_CD44	0.143291	0	MIF_CD74_CD44	MIF - (CD74+CD44)	MIF	Secreted Signaling	PMID: 29637711; PMID: 26175090
1443	CD8T_2	TM_4	MIF	CD74_CD44	0.106736	0	MIF_CD74_CD44	MIF - (CD74+CD44)	MIF	Secreted Signaling	PMID: 29637711; PMID: 26175090
1444	CD8T_3	TM_4	MIF	CD74_CD44	0.129945	0	MIF_CD74_CD44	MIF - (CD74+CD44)	MIF	Secreted Signaling	PMID: 29637711; PMID: 26175090
1445	CD8T_4	TM_4	MIF	CD74_CD44	0.10627	0	MIF_CD74_CD44	MIF - (CD74+CD44)	MIF	Secreted Signaling	PMID: 29637711; PMID: 26175090
1446	CD8T_5	TM_4	MIF	CD74_CD44	0.117068	0	MIF_CD74_CD44	MIF - (CD74+CD44)	MIF	Secreted Signaling	PMID: 29637711; PMID: 26175090
1447	CD8T_6	TM_4	MIF	CD74_CD44	0.143981	0	MIF_CD74_CD44	MIF - (CD74+CD44)	MIF	Secreted Signaling	PMID: 29637711; PMID: 26175090
1448	CD8T_7	TM_4	MIF	CD74_CD44	0.171766	0	MIF_CD74_CD44	MIF - (CD74+CD44)	MIF	Secreted Signaling	PMID: 29637711; PMID: 26175090
1449	DC_1	TM_4	MIF	CD74_CD44	0.118929	0	MIF_CD74_CD44	MIF - (CD74+CD44)	MIF	Secreted Signaling	PMID: 29637711; PMID: 26175090
1450	DC_2	TM_4	MIF	CD74_CD44	0.111843	0	MIF_CD74_CD44	MIF - (CD74+CD44)	MIF	Secreted Signaling	PMID: 29637711; PMID: 26175090
1451	DC_3	TM_4	MIF	CD74_CD44	0.127711	0	MIF_CD74_CD44	MIF - (CD74+CD44)	MIF	Secreted Signaling	PMID: 29637711; PMID: 26175090
1452	DC_4	TM_4	MIF	CD74_CD44	0.146425	0	MIF_CD74_CD44	MIF - (CD74+CD44)	MIF	Secreted Signaling	PMID: 29637711; PMID: 26175090
1453	DC_5	TM_4	MIF	CD74_CD44	0.146097	0	MIF_CD74_CD44	MIF - (CD74+CD44)	MIF	Secreted Signaling	PMID: 29637711; PMID: 26175090
1454	KC_2	TM_4	MIF	CD74_CD44	0.107051	0	MIF_CD74_CD44	MIF - (CD74+CD44)	MIF	Secreted Signaling	PMID: 29637711; PMID: 26175090
1455	KC_3	TM_4	MIF	CD74_CD44	0.109378	0	MIF_CD74_CD44	MIF - (CD74+CD44)	MIF	Secreted Signaling	PMID: 29637711; PMID: 26175090
1456	Mono_1	TM_4	MIF	CD74_CD44	0.10074	0	MIF_CD74_CD44	MIF - (CD74+CD44)	MIF	Secreted Signaling	PMID: 29637711; PMID: 26175090
1457	NK_1	TM_4	MIF	CD74_CD44	0.139435	0	MIF_CD74_CD44	MIF - (CD74+CD44)	MIF	Secreted Signaling	PMID: 29637711; PMID: 26175090
1458	NK_2	TM_4	MIF	CD74_CD44	0.127353	0	MIF_CD74_CD44	MIF - (CD74+CD44)	MIF	Secreted Signaling	PMID: 29637711; PMID: 26175090
1459	other	TM_4	MIF	CD74_CD44	0.155791	0	MIF_CD74_CD44	MIF - (CD74+CD44)	MIF	Secreted Signaling	PMID: 29637711; PMID: 26175090
1460	TM_2	TM_4	MIF	CD74_CD44	0.101618	0	MIF_CD74_CD44	MIF - (CD74+CD44)	MIF	Secreted Signaling	PMID: 29637711; PMID: 26175090
1461	TM_3	TM_4	MIF	CD74_CD44	0.0968565	0	MIF_CD74_CD44	MIF - (CD74+CD44)	MIF	Secreted Signaling	PMID: 29637711; PMID: 26175090
1462	TM_4	TM_4	MIF	CD74_CD44	0.108833	0	MIF_CD74_CD44	MIF - (CD74+CD44)	MIF	Secreted Signaling	PMID: 29637711; PMID: 26175090
1463	CD4T_1	Mono_2	MIF	CD74_CXCR2	0.0492116	0	MIF_CD74_CXCR2	MIF - (CD74+CXCR2)	MIF	Secreted Signaling	PMID: 29637711; PMID: 26175090
1464	CD4T_2	Mono_2	MIF	CD74_CXCR2	0.0520779	0	MIF_CD74_CXCR2	MIF - (CD74+CXCR2)	MIF	Secreted Signaling	PMID: 29637711; PMID: 26175090
1465	CD4T_3	Mono_2	MIF	CD74_CXCR2	0.0531823	0	MIF_CD74_CXCR2	MIF - (CD74+CXCR2)	MIF	Secreted Signaling	PMID: 29637711; PMID: 26175090
1466	CD4T_4	Mono_2	MIF	CD74_CXCR2	0.0476872	0	MIF_CD74_CXCR2	MIF - (CD74+CXCR2)	MIF	Secreted Signaling	PMID: 29637711; PMID: 26175090
1467	CD8T_1	Mono_2	MIF	CD74_CXCR2	0.0520522	0	MIF_CD74_CXCR2	MIF - (CD74+CXCR2)	MIF	Secreted Signaling	PMID: 29637711; PMID: 26175090
1468	CD8T_2	Mono_2	MIF	CD74_CXCR2	0.0377474	0	MIF_CD74_CXCR2	MIF - (CD74+CXCR2)	MIF	Secreted Signaling	PMID: 29637711; PMID: 26175090
1469	CD8T_3	Mono_2	MIF	CD74_CXCR2	0.0467403	0	MIF_CD74_CXCR2	MIF - (CD74+CXCR2)	MIF	Secreted Signaling	PMID: 29637711; PMID: 26175090
1470	CD8T_4	Mono_2	MIF	CD74_CXCR2	0.0375699	0	MIF_CD74_CXCR2	MIF - (CD74+CXCR2)	MIF	Secreted Signaling	PMID: 29637711; PMID: 26175090
1471	CD8T_5	Mono_2	MIF	CD74_CXCR2	0.041713	0	MIF_CD74_CXCR2	MIF - (CD74+CXCR2)	MIF	Secreted Signaling	PMID: 29637711; PMID: 26175090
1472	CD8T_6	Mono_2	MIF	CD74_CXCR2	0.0523296	0	MIF_CD74_CXCR2	MIF - (CD74+CXCR2)	MIF	Secreted Signaling	PMID: 29637711; PMID: 26175090
1473	CD8T_7	Mono_2	MIF	CD74_CXCR2	0.0637447	0	MIF_CD74_CXCR2	MIF - (CD74+CXCR2)	MIF	Secreted Signaling	PMID: 29637711; PMID: 26175090
1474	DC_1	Mono_2	MIF	CD74_CXCR2	0.0424339	0	MIF_CD74_CXCR2	MIF - (CD74+CXCR2)	MIF	Secreted Signaling	PMID: 29637711; PMID: 26175090
1475	DC_2	Mono_2	MIF	CD74_CXCR2	0.0397004	0	MIF_CD74_CXCR2	MIF - (CD74+CXCR2)	MIF	Secreted Signaling	PMID: 29637711; PMID: 26175090
1476	DC_3	Mono_2	MIF	CD74_CXCR2	0.0458615	0	MIF_CD74_CXCR2	MIF - (CD74+CXCR2)	MIF	Secreted Signaling	PMID: 29637711; PMID: 26175090
1477	DC_4	Mono_2	MIF	CD74_CXCR2	0.0533147	0	MIF_CD74_CXCR2	MIF - (CD74+CXCR2)	MIF	Secreted Signaling	PMID: 29637711; PMID: 26175090
1478	DC_5	Mono_2	MIF	CD74_CXCR2	0.0531822	0	MIF_CD74_CXCR2	MIF - (CD74+CXCR2)	MIF	Secreted Signaling	PMID: 29637711; PMID: 26175090
1479	KC_1	Mono_2	MIF	CD74_CXCR2	0.0281772	0	MIF_CD74_CXCR2	MIF - (CD74+CXCR2)	MIF	Secreted Signaling	PMID: 29637711; PMID: 26175090
1480	KC_2	Mono_2	MIF	CD74_CXCR2	0.0378676	0	MIF_CD74_CXCR2	MIF - (CD74+CXCR2)	MIF	Secreted Signaling	PMID: 29637711; PMID: 26175090
1481	KC_3	Mono_2	MIF	CD74_CXCR2	0.038756	0	MIF_CD74_CXCR2	MIF - (CD74+CXCR2)	MIF	Secreted Signaling	PMID: 29637711; PMID: 26175090
1482	Mono_1	Mono_2	MIF	CD74_CXCR2	0.0354732	0	MIF_CD74_CXCR2	MIF - (CD74+CXCR2)	MIF	Secreted Signaling	PMID: 29637711; PMID: 26175090
1483	Mono_2	Mono_2	MIF	CD74_CXCR2	0.012443	0	MIF_CD74_CXCR2	MIF - (CD74+CXCR2)	MIF	Secreted Signaling	PMID: 29637711; PMID: 26175090
1484	NK_1	Mono_2	MIF	CD74_CXCR2	0.0505066	0	MIF_CD74_CXCR2	MIF - (CD74+CXCR2)	MIF	Secreted Signaling	PMID: 29637711; PMID: 26175090
1485	NK_2	Mono_2	MIF	CD74_CXCR2	0.0457209	0	MIF_CD74_CXCR2	MIF - (CD74+CXCR2)	MIF	Secreted Signaling	PMID: 29637711; PMID: 26175090
1486	other	Mono_2	MIF	CD74_CXCR2	0.0571233	0	MIF_CD74_CXCR2	MIF - (CD74+CXCR2)	MIF	Secreted Signaling	PMID: 29637711; PMID: 26175090
1487	TM_1	Mono_2	MIF	CD74_CXCR2	0.0237784	0	MIF_CD74_CXCR2	MIF - (CD74+CXCR2)	MIF	Secreted Signaling	PMID: 29637711; PMID: 26175090
1488	TM_2	Mono_2	MIF	CD74_CXCR2	0.0358047	0	MIF_CD74_CXCR2	MIF - (CD74+CXCR2)	MIF	Secreted Signaling	PMID: 29637711; PMID: 26175090
1489	TM_3	Mono_2	MIF	CD74_CXCR2	0.0340104	0	MIF_CD74_CXCR2	MIF - (CD74+CXCR2)	MIF	Secreted Signaling	PMID: 29637711; PMID: 26175090
1490	TM_4	Mono_2	MIF	CD74_CXCR2	0.0385475	0	MIF_CD74_CXCR2	MIF - (CD74+CXCR2)	MIF	Secreted Signaling	PMID: 29637711; PMID: 26175090
1491	CD4T_4	DC_4	XCL1	XCR1	0.00859328	0	XCL1_XCR1	XCL1 - XCR1	XCR	Secreted Signaling	KEGG: hsa04060
1492	CD8T_1	DC_4	XCL1	XCR1	0.0117451	0	XCL1_XCR1	XCL1 - XCR1	XCR	Secreted Signaling	KEGG: hsa04060
1493	CD8T_5	DC_4	XCL1	XCR1	0.00809194	0	XCL1_XCR1	XCL1 - XCR1	XCR	Secreted Signaling	KEGG: hsa04060
1494	KC_3	DC_4	XCL1	XCR1	0.00835096	0	XCL1_XCR1	XCL1 - XCR1	XCR	Secreted Signaling	KEGG: hsa04060
1495	NK_1	DC_4	XCL1	XCR1	0.0338459	0	XCL1_XCR1	XCL1 - XCR1	XCR	Secreted Signaling	KEGG: hsa04060
1496	CD4T_4	DC_4	XCL2	XCR1	0.0230052	0	XCL2_XCR1	XCL2 - XCR1	XCR	Secreted Signaling	KEGG: hsa04060
1497	CD8T_1	DC_4	XCL2	XCR1	0.0294968	0	XCL2_XCR1	XCL2 - XCR1	XCR	Secreted Signaling	KEGG: hsa04060
1498	CD8T_2	DC_4	XCL2	XCR1	0.00857412	0	XCL2_XCR1	XCL2 - XCR1	XCR	Secreted Signaling	KEGG: hsa04060
1499	CD8T_3	DC_4	XCL2	XCR1	0.00777296	0	XCL2_XCR1	XCL2 - XCR1	XCR	Secreted Signaling	KEGG: hsa04060
1500	CD8T_4	DC_4	XCL2	XCR1	0.00726347	0	XCL2_XCR1	XCL2 - XCR1	XCR	Secreted Signaling	KEGG: hsa04060
1501	CD8T_5	DC_4	XCL2	XCR1	0.0258885	0	XCL2_XCR1	XCL2 - XCR1	XCR	Secreted Signaling	KEGG: hsa04060
1502	CD8T_7	DC_4	XCL2	XCR1	0.00735581	0	XCL2_XCR1	XCL2 - XCR1	XCR	Secreted Signaling	KEGG: hsa04060
1503	DC_5	DC_4	XCL2	XCR1	0.00552649	0	XCL2_XCR1	XCL2 - XCR1	XCR	Secreted Signaling	KEGG: hsa04060
1504	KC_3	DC_4	XCL2	XCR1	0.00926865	0	XCL2_XCR1	XCL2 - XCR1	XCR	Secreted Signaling	KEGG: hsa04060
1505	Mono_1	DC_4	XCL2	XCR1	0.00841457	0	XCL2_XCR1	XCL2 - XCR1	XCR	Secreted Signaling	KEGG: hsa04060
1506	Mono_2	DC_4	XCL2	XCR1	0.00445977	0	XCL2_XCR1	XCL2 - XCR1	XCR	Secreted Signaling	KEGG: hsa04060
1507	NK_1	DC_4	XCL2	XCR1	0.0434908	0	XCL2_XCR1	XCL2 - XCR1	XCR	Secreted Signaling	KEGG: hsa04060
1508	NK_2	DC_4	XCL2	XCR1	0.0234528	0	XCL2_XCR1	XCL2 - XCR1	XCR	Secreted Signaling	KEGG: hsa04060
1509	TM_1	DC_1	IL1A	IL1R2	0.000501855	0	IL1A_IL1R2	IL1A - IL1R2	IL1	Secreted Signaling	KEGG: hsa04060
1510	TM_1	Mono_2	IL1A	IL1R2	0.00116296	0	IL1A_IL1R2	IL1A - IL1R2	IL1	Secreted Signaling	KEGG: hsa04060
1511	TM_1	TM_1	IL1A	IL1R2	0.000623302	0	IL1A_IL1R2	IL1A - IL1R2	IL1	Secreted Signaling	KEGG: hsa04060
1512	DC_1	DC_1	IL1B	IL1R2	0.0152284	0	IL1B_IL1R2	IL1B - IL1R2	IL1	Secreted Signaling	KEGG: hsa04060
1513	DC_2	DC_1	IL1B	IL1R2	0.0108835	0	IL1B_IL1R2	IL1B - IL1R2	IL1	Secreted Signaling	KEGG: hsa04060
1514	DC_3	DC_1	IL1B	IL1R2	0.00187993	0	IL1B_IL1R2	IL1B - IL1R2	IL1	Secreted Signaling	KEGG: hsa04060
1515	DC_4	DC_1	IL1B	IL1R2	0.000630872	0	IL1B_IL1R2	IL1B - IL1R2	IL1	Secreted Signaling	KEGG: hsa04060
1516	KC_1	DC_1	IL1B	IL1R2	0.0115276	0	IL1B_IL1R2	IL1B - IL1R2	IL1	Secreted Signaling	KEGG: hsa04060
1517	KC_2	DC_1	IL1B	IL1R2	0.00347842	0	IL1B_IL1R2	IL1B - IL1R2	IL1	Secreted Signaling	KEGG: hsa04060
1518	Mono_1	DC_1	IL1B	IL1R2	0.0073557	0	IL1B_IL1R2	IL1B - IL1R2	IL1	Secreted Signaling	KEGG: hsa04060
1519	Mono_2	DC_1	IL1B	IL1R2	0.00765812	0	IL1B_IL1R2	IL1B - IL1R2	IL1	Secreted Signaling	KEGG: hsa04060
1520	TM_1	DC_1	IL1B	IL1R2	0.0192805	0	IL1B_IL1R2	IL1B - IL1R2	IL1	Secreted Signaling	KEGG: hsa04060
1521	TM_2	DC_1	IL1B	IL1R2	0.0211408	0	IL1B_IL1R2	IL1B - IL1R2	IL1	Secreted Signaling	KEGG: hsa04060
1522	TM_3	DC_1	IL1B	IL1R2	0.0093251	0	IL1B_IL1R2	IL1B - IL1R2	IL1	Secreted Signaling	KEGG: hsa04060
1523	TM_4	DC_1	IL1B	IL1R2	0.00948832	0	IL1B_IL1R2	IL1B - IL1R2	IL1	Secreted Signaling	KEGG: hsa04060
1524	DC_1	Mono_2	IL1B	IL1R2	0.0346173	0	IL1B_IL1R2	IL1B - IL1R2	IL1	Secreted Signaling	KEGG: hsa04060
1525	DC_2	Mono_2	IL1B	IL1R2	0.02488	0	IL1B_IL1R2	IL1B - IL1R2	IL1	Secreted Signaling	KEGG: hsa04060
1526	DC_3	Mono_2	IL1B	IL1R2	0.00434849	0	IL1B_IL1R2	IL1B - IL1R2	IL1	Secreted Signaling	KEGG: hsa04060
1527	DC_4	Mono_2	IL1B	IL1R2	0.00146168	0	IL1B_IL1R2	IL1B - IL1R2	IL1	Secreted Signaling	KEGG: hsa04060
1528	KC_1	Mono_2	IL1B	IL1R2	0.0263305	0	IL1B_IL1R2	IL1B - IL1R2	IL1	Secreted Signaling	KEGG: hsa04060
1529	KC_2	Mono_2	IL1B	IL1R2	0.00802911	0	IL1B_IL1R2	IL1B - IL1R2	IL1	Secreted Signaling	KEGG: hsa04060
1530	Mono_1	Mono_2	IL1B	IL1R2	0.0168929	0	IL1B_IL1R2	IL1B - IL1R2	IL1	Secreted Signaling	KEGG: hsa04060
1531	Mono_2	Mono_2	IL1B	IL1R2	0.0175805	0	IL1B_IL1R2	IL1B - IL1R2	IL1	Secreted Signaling	KEGG: hsa04060
1532	TM_1	Mono_2	IL1B	IL1R2	0.0436001	0	IL1B_IL1R2	IL1B - IL1R2	IL1	Secreted Signaling	KEGG: hsa04060
1533	TM_2	Mono_2	IL1B	IL1R2	0.0476927	0	IL1B_IL1R2	IL1B - IL1R2	IL1	Secreted Signaling	KEGG: hsa04060
1534	TM_3	Mono_2	IL1B	IL1R2	0.0213608	0	IL1B_IL1R2	IL1B - IL1R2	IL1	Secreted Signaling	KEGG: hsa04060
1535	TM_4	Mono_2	IL1B	IL1R2	0.0217301	0	IL1B_IL1R2	IL1B - IL1R2	IL1	Secreted Signaling	KEGG: hsa04060
1536	DC_1	TM_1	IL1B	IL1R2	0.0188465	0	IL1B_IL1R2	IL1B - IL1R2	IL1	Secreted Signaling	KEGG: hsa04060
1537	DC_2	TM_1	IL1B	IL1R2	0.0134833	0	IL1B_IL1R2	IL1B - IL1R2	IL1	Secreted Signaling	KEGG: hsa04060
1538	DC_3	TM_1	IL1B	IL1R2	0.00233408	0	IL1B_IL1R2	IL1B - IL1R2	IL1	Secreted Signaling	KEGG: hsa04060
1539	DC_4	TM_1	IL1B	IL1R2	0.000783516	0	IL1B_IL1R2	IL1B - IL1R2	IL1	Secreted Signaling	KEGG: hsa04060
1540	KC_1	TM_1	IL1B	IL1R2	0.0142791	0	IL1B_IL1R2	IL1B - IL1R2	IL1	Secreted Signaling	KEGG: hsa04060
1541	KC_2	TM_1	IL1B	IL1R2	0.00431707	0	IL1B_IL1R2	IL1B - IL1R2	IL1	Secreted Signaling	KEGG: hsa04060
1542	Mono_1	TM_1	IL1B	IL1R2	0.00912061	0	IL1B_IL1R2	IL1B - IL1R2	IL1	Secreted Signaling	KEGG: hsa04060
1543	Mono_2	TM_1	IL1B	IL1R2	0.0094949	0	IL1B_IL1R2	IL1B - IL1R2	IL1	Secreted Signaling	KEGG: hsa04060
1544	TM_1	TM_1	IL1B	IL1R2	0.023838	0	IL1B_IL1R2	IL1B - IL1R2	IL1	Secreted Signaling	KEGG: hsa04060
1545	TM_2	TM_1	IL1B	IL1R2	0.0261262	0	IL1B_IL1R2	IL1B - IL1R2	IL1	Secreted Signaling	KEGG: hsa04060
1546	TM_3	TM_1	IL1B	IL1R2	0.011557	0	IL1B_IL1R2	IL1B - IL1R2	IL1	Secreted Signaling	KEGG: hsa04060
1547	TM_4	TM_1	IL1B	IL1R2	0.0117589	0	IL1B_IL1R2	IL1B - IL1R2	IL1	Secreted Signaling	KEGG: hsa04060
1548	CD4T_1	CD4T_3	IL16	CD4	0.00106753	0	IL16_CD4	IL16 - CD4	IL16	Secreted Signaling	KEGG: hsa04060
1549	CD4T_4	CD4T_3	IL16	CD4	0.00160513	0	IL16_CD4	IL16 - CD4	IL16	Secreted Signaling	KEGG: hsa04060
1550	CD8T_3	CD4T_3	IL16	CD4	0.0016758	0	IL16_CD4	IL16 - CD4	IL16	Secreted Signaling	KEGG: hsa04060
1551	CD8T_6	CD4T_3	IL16	CD4	0.00159696	0	IL16_CD4	IL16 - CD4	IL16	Secreted Signaling	KEGG: hsa04060
1552	CD8T_7	CD4T_3	IL16	CD4	0.00106928	0	IL16_CD4	IL16 - CD4	IL16	Secreted Signaling	KEGG: hsa04060
1553	DC_1	CD4T_3	IL16	CD4	0.000974018	0	IL16_CD4	IL16 - CD4	IL16	Secreted Signaling	KEGG: hsa04060
1554	DC_2	CD4T_3	IL16	CD4	0.000763514	0	IL16_CD4	IL16 - CD4	IL16	Secreted Signaling	KEGG: hsa04060
1555	DC_3	CD4T_3	IL16	CD4	0.000692972	0	IL16_CD4	IL16 - CD4	IL16	Secreted Signaling	KEGG: hsa04060
1556	DC_4	CD4T_3	IL16	CD4	0.00258356	0	IL16_CD4	IL16 - CD4	IL16	Secreted Signaling	KEGG: hsa04060
1557	DC_5	CD4T_3	IL16	CD4	0.000602038	0	IL16_CD4	IL16 - CD4	IL16	Secreted Signaling	KEGG: hsa04060
1558	KC_1	CD4T_3	IL16	CD4	0.000593024	0	IL16_CD4	IL16 - CD4	IL16	Secreted Signaling	KEGG: hsa04060
1559	KC_3	CD4T_3	IL16	CD4	0.00214424	0	IL16_CD4	IL16 - CD4	IL16	Secreted Signaling	KEGG: hsa04060
1560	NK_1	CD4T_3	IL16	CD4	0.00180776	0	IL16_CD4	IL16 - CD4	IL16	Secreted Signaling	KEGG: hsa04060
1561	TM_1	CD4T_3	IL16	CD4	0.00102235	0	IL16_CD4	IL16 - CD4	IL16	Secreted Signaling	KEGG: hsa04060
1562	TM_3	CD4T_3	IL16	CD4	0.00106701	0	IL16_CD4	IL16 - CD4	IL16	Secreted Signaling	KEGG: hsa04060
1563	TM_4	CD4T_3	IL16	CD4	0.000938215	0	IL16_CD4	IL16 - CD4	IL16	Secreted Signaling	KEGG: hsa04060
1564	CD4T_1	DC_1	IL16	CD4	0.00287708	0	IL16_CD4	IL16 - CD4	IL16	Secreted Signaling	KEGG: hsa04060
1565	CD4T_4	DC_1	IL16	CD4	0.00432201	0	IL16_CD4	IL16 - CD4	IL16	Secreted Signaling	KEGG: hsa04060
1566	CD8T_3	DC_1	IL16	CD4	0.00451176	0	IL16_CD4	IL16 - CD4	IL16	Secreted Signaling	KEGG: hsa04060
1567	CD8T_6	DC_1	IL16	CD4	0.00430008	0	IL16_CD4	IL16 - CD4	IL16	Secreted Signaling	KEGG: hsa04060
1568	CD8T_7	DC_1	IL16	CD4	0.00288177	0	IL16_CD4	IL16 - CD4	IL16	Secreted Signaling	KEGG: hsa04060
1569	DC_1	DC_1	IL16	CD4	0.00262547	0	IL16_CD4	IL16 - CD4	IL16	Secreted Signaling	KEGG: hsa04060
1570	DC_2	DC_1	IL16	CD4	0.00205879	0	IL16_CD4	IL16 - CD4	IL16	Secreted Signaling	KEGG: hsa04060
1571	DC_3	DC_1	IL16	CD4	0.0018688	0	IL16_CD4	IL16 - CD4	IL16	Secreted Signaling	KEGG: hsa04060
1572	DC_4	DC_1	IL16	CD4	0.00694503	0	IL16_CD4	IL16 - CD4	IL16	Secreted Signaling	KEGG: hsa04060
1573	DC_5	DC_1	IL16	CD4	0.00162382	0	IL16_CD4	IL16 - CD4	IL16	Secreted Signaling	KEGG: hsa04060
1574	KC_1	DC_1	IL16	CD4	0.00159953	0	IL16_CD4	IL16 - CD4	IL16	Secreted Signaling	KEGG: hsa04060
1575	KC_3	DC_1	IL16	CD4	0.00576836	0	IL16_CD4	IL16 - CD4	IL16	Secreted Signaling	KEGG: hsa04060
1576	NK_1	DC_1	IL16	CD4	0.00486594	0	IL16_CD4	IL16 - CD4	IL16	Secreted Signaling	KEGG: hsa04060
1577	TM_1	DC_1	IL16	CD4	0.00275551	0	IL16_CD4	IL16 - CD4	IL16	Secreted Signaling	KEGG: hsa04060
1578	TM_3	DC_1	IL16	CD4	0.00287568	0	IL16_CD4	IL16 - CD4	IL16	Secreted Signaling	KEGG: hsa04060
1579	TM_4	DC_1	IL16	CD4	0.00252912	0	IL16_CD4	IL16 - CD4	IL16	Secreted Signaling	KEGG: hsa04060
1580	CD4T_1	DC_2	IL16	CD4	0.00544628	0	IL16_CD4	IL16 - CD4	IL16	Secreted Signaling	KEGG: hsa04060
1581	CD4T_4	DC_2	IL16	CD4	0.00817094	0	IL16_CD4	IL16 - CD4	IL16	Secreted Signaling	KEGG: hsa04060
1582	CD8T_3	DC_2	IL16	CD4	0.00852822	0	IL16_CD4	IL16 - CD4	IL16	Secreted Signaling	KEGG: hsa04060
1583	CD8T_6	DC_2	IL16	CD4	0.00812963	0	IL16_CD4	IL16 - CD4	IL16	Secreted Signaling	KEGG: hsa04060
1584	CD8T_7	DC_2	IL16	CD4	0.00545514	0	IL16_CD4	IL16 - CD4	IL16	Secreted Signaling	KEGG: hsa04060
1585	DC_1	DC_2	IL16	CD4	0.0049711	0	IL16_CD4	IL16 - CD4	IL16	Secreted Signaling	KEGG: hsa04060
1586	DC_2	DC_2	IL16	CD4	0.00390012	0	IL16_CD4	IL16 - CD4	IL16	Secreted Signaling	KEGG: hsa04060
1587	DC_3	DC_2	IL16	CD4	0.00354081	0	IL16_CD4	IL16 - CD4	IL16	Secreted Signaling	KEGG: hsa04060
1588	DC_4	DC_2	IL16	CD4	0.0130991	0	IL16_CD4	IL16 - CD4	IL16	Secreted Signaling	KEGG: hsa04060
1589	DC_5	DC_2	IL16	CD4	0.00307733	0	IL16_CD4	IL16 - CD4	IL16	Secreted Signaling	KEGG: hsa04060
1590	KC_1	DC_2	IL16	CD4	0.00303136	0	IL16_CD4	IL16 - CD4	IL16	Secreted Signaling	KEGG: hsa04060
1591	KC_3	DC_2	IL16	CD4	0.0108912	0	IL16_CD4	IL16 - CD4	IL16	Secreted Signaling	KEGG: hsa04060
1592	NK_1	DC_2	IL16	CD4	0.00919478	0	IL16_CD4	IL16 - CD4	IL16	Secreted Signaling	KEGG: hsa04060
1593	TM_1	DC_2	IL16	CD4	0.00521671	0	IL16_CD4	IL16 - CD4	IL16	Secreted Signaling	KEGG: hsa04060
1594	TM_3	DC_2	IL16	CD4	0.00544363	0	IL16_CD4	IL16 - CD4	IL16	Secreted Signaling	KEGG: hsa04060
1595	TM_4	DC_2	IL16	CD4	0.00478907	0	IL16_CD4	IL16 - CD4	IL16	Secreted Signaling	KEGG: hsa04060
1596	CD4T_1	DC_3	IL16	CD4	0.00411019	0	IL16_CD4	IL16 - CD4	IL16	Secreted Signaling	KEGG: hsa04060
1597	CD4T_4	DC_3	IL16	CD4	0.00617057	0	IL16_CD4	IL16 - CD4	IL16	Secreted Signaling	KEGG: hsa04060
1598	CD8T_3	DC_3	IL16	CD4	0.00644096	0	IL16_CD4	IL16 - CD4	IL16	Secreted Signaling	KEGG: hsa04060
1599	CD8T_6	DC_3	IL16	CD4	0.00613932	0	IL16_CD4	IL16 - CD4	IL16	Secreted Signaling	KEGG: hsa04060
1600	CD8T_7	DC_3	IL16	CD4	0.00411688	0	IL16_CD4	IL16 - CD4	IL16	Secreted Signaling	KEGG: hsa04060
1601	DC_1	DC_3	IL16	CD4	0.00375114	0	IL16_CD4	IL16 - CD4	IL16	Secreted Signaling	KEGG: hsa04060
1602	DC_2	DC_3	IL16	CD4	0.00294221	0	IL16_CD4	IL16 - CD4	IL16	Secreted Signaling	KEGG: hsa04060
1603	DC_3	DC_3	IL16	CD4	0.00267092	0	IL16_CD4	IL16 - CD4	IL16	Secreted Signaling	KEGG: hsa04060
1604	DC_4	DC_3	IL16	CD4	0.00990433	0	IL16_CD4	IL16 - CD4	IL16	Secreted Signaling	KEGG: hsa04060
1605	DC_5	DC_3	IL16	CD4	0.00232104	0	IL16_CD4	IL16 - CD4	IL16	Secreted Signaling	KEGG: hsa04060
1606	KC_1	DC_3	IL16	CD4	0.00228634	0	IL16_CD4	IL16 - CD4	IL16	Secreted Signaling	KEGG: hsa04060
1607	KC_3	DC_3	IL16	CD4	0.00823042	0	IL16_CD4	IL16 - CD4	IL16	Secreted Signaling	KEGG: hsa04060
1608	NK_1	DC_3	IL16	CD4	0.00694552	0	IL16_CD4	IL16 - CD4	IL16	Secreted Signaling	KEGG: hsa04060
1609	TM_1	DC_3	IL16	CD4	0.00393671	0	IL16_CD4	IL16 - CD4	IL16	Secreted Signaling	KEGG: hsa04060
1610	TM_3	DC_3	IL16	CD4	0.00410819	0	IL16_CD4	IL16 - CD4	IL16	Secreted Signaling	KEGG: hsa04060
1611	TM_4	DC_3	IL16	CD4	0.00361363	0	IL16_CD4	IL16 - CD4	IL16	Secreted Signaling	KEGG: hsa04060
1612	CD4T_1	DC_4	IL16	CD4	0.00180872	0	IL16_CD4	IL16 - CD4	IL16	Secreted Signaling	KEGG: hsa04060
1613	CD4T_4	DC_4	IL16	CD4	0.00271855	0	IL16_CD4	IL16 - CD4	IL16	Secreted Signaling	KEGG: hsa04060
1614	CD8T_3	DC_4	IL16	CD4	0.00283811	0	IL16_CD4	IL16 - CD4	IL16	Secreted Signaling	KEGG: hsa04060
1615	CD8T_6	DC_4	IL16	CD4	0.00270474	0	IL16_CD4	IL16 - CD4	IL16	Secreted Signaling	KEGG: hsa04060
1616	CD8T_7	DC_4	IL16	CD4	0.00181167	0	IL16_CD4	IL16 - CD4	IL16	Secreted Signaling	KEGG: hsa04060
1617	DC_1	DC_4	IL16	CD4	0.00165038	0	IL16_CD4	IL16 - CD4	IL16	Secreted Signaling	KEGG: hsa04060
1618	DC_2	DC_4	IL16	CD4	0.00129389	0	IL16_CD4	IL16 - CD4	IL16	Secreted Signaling	KEGG: hsa04060
1619	DC_3	DC_4	IL16	CD4	0.0011744	0.01	IL16_CD4	IL16 - CD4	IL16	Secreted Signaling	KEGG: hsa04060
1620	DC_4	DC_4	IL16	CD4	0.00437271	0	IL16_CD4	IL16 - CD4	IL16	Secreted Signaling	KEGG: hsa04060
1621	DC_5	DC_4	IL16	CD4	0.00102036	0	IL16_CD4	IL16 - CD4	IL16	Secreted Signaling	KEGG: hsa04060
1622	KC_1	DC_4	IL16	CD4	0.00100509	0	IL16_CD4	IL16 - CD4	IL16	Secreted Signaling	KEGG: hsa04060
1623	KC_3	DC_4	IL16	CD4	0.00363026	0	IL16_CD4	IL16 - CD4	IL16	Secreted Signaling	KEGG: hsa04060
1624	NK_1	DC_4	IL16	CD4	0.0030613	0	IL16_CD4	IL16 - CD4	IL16	Secreted Signaling	KEGG: hsa04060
1625	TM_1	DC_4	IL16	CD4	0.00173221	0	IL16_CD4	IL16 - CD4	IL16	Secreted Signaling	KEGG: hsa04060
1626	TM_3	DC_4	IL16	CD4	0.00180784	0	IL16_CD4	IL16 - CD4	IL16	Secreted Signaling	KEGG: hsa04060
1627	TM_4	DC_4	IL16	CD4	0.00158976	0	IL16_CD4	IL16 - CD4	IL16	Secreted Signaling	KEGG: hsa04060
1628	CD4T_1	KC_1	IL16	CD4	0.00836505	0	IL16_CD4	IL16 - CD4	IL16	Secreted Signaling	KEGG: hsa04060
1629	CD4T_4	KC_1	IL16	CD4	0.0125315	0	IL16_CD4	IL16 - CD4	IL16	Secreted Signaling	KEGG: hsa04060
1630	CD8T_3	KC_1	IL16	CD4	0.013077	0	IL16_CD4	IL16 - CD4	IL16	Secreted Signaling	KEGG: hsa04060
1631	CD8T_6	KC_1	IL16	CD4	0.0124684	0	IL16_CD4	IL16 - CD4	IL16	Secreted Signaling	KEGG: hsa04060
1632	CD8T_7	KC_1	IL16	CD4	0.00837862	0	IL16_CD4	IL16 - CD4	IL16	Secreted Signaling	KEGG: hsa04060
1633	DC_1	KC_1	IL16	CD4	0.00763717	0	IL16_CD4	IL16 - CD4	IL16	Secreted Signaling	KEGG: hsa04060
1634	DC_2	KC_1	IL16	CD4	0.00599527	0	IL16_CD4	IL16 - CD4	IL16	Secreted Signaling	KEGG: hsa04060
1635	DC_3	KC_1	IL16	CD4	0.00544399	0	IL16_CD4	IL16 - CD4	IL16	Secreted Signaling	KEGG: hsa04060
1636	DC_4	KC_1	IL16	CD4	0.0200366	0	IL16_CD4	IL16 - CD4	IL16	Secreted Signaling	KEGG: hsa04060
1637	DC_5	KC_1	IL16	CD4	0.00473257	0	IL16_CD4	IL16 - CD4	IL16	Secreted Signaling	KEGG: hsa04060
1638	KC_1	KC_1	IL16	CD4	0.004662	0	IL16_CD4	IL16 - CD4	IL16	Secreted Signaling	KEGG: hsa04060
1639	KC_3	KC_1	IL16	CD4	0.0166791	0	IL16_CD4	IL16 - CD4	IL16	Secreted Signaling	KEGG: hsa04060
1640	NK_1	KC_1	IL16	CD4	0.014094	0	IL16_CD4	IL16 - CD4	IL16	Secreted Signaling	KEGG: hsa04060
1641	TM_1	KC_1	IL16	CD4	0.00801344	0	IL16_CD4	IL16 - CD4	IL16	Secreted Signaling	KEGG: hsa04060
1642	TM_3	KC_1	IL16	CD4	0.008361	0	IL16_CD4	IL16 - CD4	IL16	Secreted Signaling	KEGG: hsa04060
1643	TM_4	KC_1	IL16	CD4	0.00735825	0	IL16_CD4	IL16 - CD4	IL16	Secreted Signaling	KEGG: hsa04060
1644	CD4T_1	KC_2	IL16	CD4	0.00495432	0	IL16_CD4	IL16 - CD4	IL16	Secreted Signaling	KEGG: hsa04060
1645	CD4T_4	KC_2	IL16	CD4	0.0074347	0	IL16_CD4	IL16 - CD4	IL16	Secreted Signaling	KEGG: hsa04060
1646	CD8T_3	KC_2	IL16	CD4	0.00776005	0	IL16_CD4	IL16 - CD4	IL16	Secreted Signaling	KEGG: hsa04060
1647	CD8T_6	KC_2	IL16	CD4	0.00739709	0	IL16_CD4	IL16 - CD4	IL16	Secreted Signaling	KEGG: hsa04060
1648	CD8T_7	KC_2	IL16	CD4	0.00496238	0	IL16_CD4	IL16 - CD4	IL16	Secreted Signaling	KEGG: hsa04060
1649	DC_1	KC_2	IL16	CD4	0.00452187	0	IL16_CD4	IL16 - CD4	IL16	Secreted Signaling	KEGG: hsa04060
1650	DC_2	KC_2	IL16	CD4	0.00354733	0	IL16_CD4	IL16 - CD4	IL16	Secreted Signaling	KEGG: hsa04060
1651	DC_3	KC_2	IL16	CD4	0.00322042	0	IL16_CD4	IL16 - CD4	IL16	Secreted Signaling	KEGG: hsa04060
1652	DC_4	KC_2	IL16	CD4	0.0119242	0	IL16_CD4	IL16 - CD4	IL16	Secreted Signaling	KEGG: hsa04060
1653	DC_5	KC_2	IL16	CD4	0.00279875	0	IL16_CD4	IL16 - CD4	IL16	Secreted Signaling	KEGG: hsa04060
1654	KC_1	KC_2	IL16	CD4	0.00275694	0	IL16_CD4	IL16 - CD4	IL16	Secreted Signaling	KEGG: hsa04060
1655	KC_3	KC_2	IL16	CD4	0.00991233	0	IL16_CD4	IL16 - CD4	IL16	Secreted Signaling	KEGG: hsa04060
1656	NK_1	KC_2	IL16	CD4	0.00836707	0	IL16_CD4	IL16 - CD4	IL16	Secreted Signaling	KEGG: hsa04060
1657	TM_1	KC_2	IL16	CD4	0.00474539	0	IL16_CD4	IL16 - CD4	IL16	Secreted Signaling	KEGG: hsa04060
1658	TM_3	KC_2	IL16	CD4	0.00495192	0	IL16_CD4	IL16 - CD4	IL16	Secreted Signaling	KEGG: hsa04060
1659	TM_4	KC_2	IL16	CD4	0.00435622	0	IL16_CD4	IL16 - CD4	IL16	Secreted Signaling	KEGG: hsa04060
1660	CD4T_1	TM_1	IL16	CD4	0.00363315	0	IL16_CD4	IL16 - CD4	IL16	Secreted Signaling	KEGG: hsa04060
1661	CD4T_4	TM_1	IL16	CD4	0.00545571	0	IL16_CD4	IL16 - CD4	IL16	Secreted Signaling	KEGG: hsa04060
1662	CD8T_3	TM_1	IL16	CD4	0.00569495	0	IL16_CD4	IL16 - CD4	IL16	Secreted Signaling	KEGG: hsa04060
1663	CD8T_6	TM_1	IL16	CD4	0.00542806	0	IL16_CD4	IL16 - CD4	IL16	Secreted Signaling	KEGG: hsa04060
1664	CD8T_7	TM_1	IL16	CD4	0.00363907	0	IL16_CD4	IL16 - CD4	IL16	Secreted Signaling	KEGG: hsa04060
1665	DC_1	TM_1	IL16	CD4	0.00331563	0	IL16_CD4	IL16 - CD4	IL16	Secreted Signaling	KEGG: hsa04060
1666	DC_2	TM_1	IL16	CD4	0.00260038	0	IL16_CD4	IL16 - CD4	IL16	Secreted Signaling	KEGG: hsa04060
1667	DC_3	TM_1	IL16	CD4	0.00236053	0	IL16_CD4	IL16 - CD4	IL16	Secreted Signaling	KEGG: hsa04060
1668	DC_4	TM_1	IL16	CD4	0.00876072	0	IL16_CD4	IL16 - CD4	IL16	Secreted Signaling	KEGG: hsa04060
1669	DC_5	TM_1	IL16	CD4	0.00205122	0	IL16_CD4	IL16 - CD4	IL16	Secreted Signaling	KEGG: hsa04060
1670	KC_1	TM_1	IL16	CD4	0.00202055	0	IL16_CD4	IL16 - CD4	IL16	Secreted Signaling	KEGG: hsa04060
1671	KC_3	TM_1	IL16	CD4	0.00727867	0	IL16_CD4	IL16 - CD4	IL16	Secreted Signaling	KEGG: hsa04060
1672	NK_1	TM_1	IL16	CD4	0.00614143	0	IL16_CD4	IL16 - CD4	IL16	Secreted Signaling	KEGG: hsa04060
1673	TM_1	TM_1	IL16	CD4	0.00347974	0	IL16_CD4	IL16 - CD4	IL16	Secreted Signaling	KEGG: hsa04060
1674	TM_3	TM_1	IL16	CD4	0.00363138	0	IL16_CD4	IL16 - CD4	IL16	Secreted Signaling	KEGG: hsa04060
1675	TM_4	TM_1	IL16	CD4	0.00319403	0	IL16_CD4	IL16 - CD4	IL16	Secreted Signaling	KEGG: hsa04060
1676	CD4T_1	TM_2	IL16	CD4	0.00249025	0	IL16_CD4	IL16 - CD4	IL16	Secreted Signaling	KEGG: hsa04060
1677	CD4T_4	TM_2	IL16	CD4	0.00374164	0	IL16_CD4	IL16 - CD4	IL16	Secreted Signaling	KEGG: hsa04060
1678	CD8T_3	TM_2	IL16	CD4	0.00390601	0	IL16_CD4	IL16 - CD4	IL16	Secreted Signaling	KEGG: hsa04060
1679	CD8T_6	TM_2	IL16	CD4	0.00372264	0	IL16_CD4	IL16 - CD4	IL16	Secreted Signaling	KEGG: hsa04060
1680	CD8T_7	TM_2	IL16	CD4	0.00249431	0	IL16_CD4	IL16 - CD4	IL16	Secreted Signaling	KEGG: hsa04060
1681	DC_1	TM_2	IL16	CD4	0.00227239	0	IL16_CD4	IL16 - CD4	IL16	Secreted Signaling	KEGG: hsa04060
1682	DC_2	TM_2	IL16	CD4	0.00178178	0	IL16_CD4	IL16 - CD4	IL16	Secreted Signaling	KEGG: hsa04060
1683	DC_3	TM_2	IL16	CD4	0.00161732	0	IL16_CD4	IL16 - CD4	IL16	Secreted Signaling	KEGG: hsa04060
1684	DC_4	TM_2	IL16	CD4	0.00601456	0	IL16_CD4	IL16 - CD4	IL16	Secreted Signaling	KEGG: hsa04060
1685	DC_5	TM_2	IL16	CD4	0.00140526	0	IL16_CD4	IL16 - CD4	IL16	Secreted Signaling	KEGG: hsa04060
1686	KC_1	TM_2	IL16	CD4	0.00138423	0	IL16_CD4	IL16 - CD4	IL16	Secreted Signaling	KEGG: hsa04060
1687	KC_3	TM_2	IL16	CD4	0.00499474	0	IL16_CD4	IL16 - CD4	IL16	Secreted Signaling	KEGG: hsa04060
1688	NK_1	TM_2	IL16	CD4	0.00421283	0	IL16_CD4	IL16 - CD4	IL16	Secreted Signaling	KEGG: hsa04060
1689	TM_1	TM_2	IL16	CD4	0.00238499	0	IL16_CD4	IL16 - CD4	IL16	Secreted Signaling	KEGG: hsa04060
1690	TM_3	TM_2	IL16	CD4	0.00248904	0	IL16_CD4	IL16 - CD4	IL16	Secreted Signaling	KEGG: hsa04060
1691	TM_4	TM_2	IL16	CD4	0.00218897	0	IL16_CD4	IL16 - CD4	IL16	Secreted Signaling	KEGG: hsa04060
1692	CD4T_1	TM_3	IL16	CD4	0.00364231	0	IL16_CD4	IL16 - CD4	IL16	Secreted Signaling	KEGG: hsa04060
1693	CD4T_4	TM_3	IL16	CD4	0.00546944	0	IL16_CD4	IL16 - CD4	IL16	Secreted Signaling	KEGG: hsa04060
1694	CD8T_3	TM_3	IL16	CD4	0.00570928	0	IL16_CD4	IL16 - CD4	IL16	Secreted Signaling	KEGG: hsa04060
1695	CD8T_6	TM_3	IL16	CD4	0.00544172	0	IL16_CD4	IL16 - CD4	IL16	Secreted Signaling	KEGG: hsa04060
1696	CD8T_7	TM_3	IL16	CD4	0.00364824	0	IL16_CD4	IL16 - CD4	IL16	Secreted Signaling	KEGG: hsa04060
1697	DC_1	TM_3	IL16	CD4	0.003324	0	IL16_CD4	IL16 - CD4	IL16	Secreted Signaling	KEGG: hsa04060
1698	DC_2	TM_3	IL16	CD4	0.00260694	0	IL16_CD4	IL16 - CD4	IL16	Secreted Signaling	KEGG: hsa04060
1699	DC_3	TM_3	IL16	CD4	0.00236649	0	IL16_CD4	IL16 - CD4	IL16	Secreted Signaling	KEGG: hsa04060
1700	DC_4	TM_3	IL16	CD4	0.00878269	0	IL16_CD4	IL16 - CD4	IL16	Secreted Signaling	KEGG: hsa04060
1701	DC_5	TM_3	IL16	CD4	0.0020564	0	IL16_CD4	IL16 - CD4	IL16	Secreted Signaling	KEGG: hsa04060
1702	KC_1	TM_3	IL16	CD4	0.00202566	0	IL16_CD4	IL16 - CD4	IL16	Secreted Signaling	KEGG: hsa04060
1703	KC_3	TM_3	IL16	CD4	0.00729695	0	IL16_CD4	IL16 - CD4	IL16	Secreted Signaling	KEGG: hsa04060
1704	NK_1	TM_3	IL16	CD4	0.00615688	0	IL16_CD4	IL16 - CD4	IL16	Secreted Signaling	KEGG: hsa04060
1705	TM_1	TM_3	IL16	CD4	0.00348851	0	IL16_CD4	IL16 - CD4	IL16	Secreted Signaling	KEGG: hsa04060
1706	TM_3	TM_3	IL16	CD4	0.00364053	0	IL16_CD4	IL16 - CD4	IL16	Secreted Signaling	KEGG: hsa04060
1707	TM_4	TM_3	IL16	CD4	0.00320209	0	IL16_CD4	IL16 - CD4	IL16	Secreted Signaling	KEGG: hsa04060
1708	CD4T_1	TM_4	IL16	CD4	0.00426443	0	IL16_CD4	IL16 - CD4	IL16	Secreted Signaling	KEGG: hsa04060
1709	CD4T_4	TM_4	IL16	CD4	0.00640165	0	IL16_CD4	IL16 - CD4	IL16	Secreted Signaling	KEGG: hsa04060
1710	CD8T_3	TM_4	IL16	CD4	0.00668209	0	IL16_CD4	IL16 - CD4	IL16	Secreted Signaling	KEGG: hsa04060
1711	CD8T_6	TM_4	IL16	CD4	0.00636923	0	IL16_CD4	IL16 - CD4	IL16	Secreted Signaling	KEGG: hsa04060
1712	CD8T_7	TM_4	IL16	CD4	0.00427138	0	IL16_CD4	IL16 - CD4	IL16	Secreted Signaling	KEGG: hsa04060
1713	DC_1	TM_4	IL16	CD4	0.00389197	0	IL16_CD4	IL16 - CD4	IL16	Secreted Signaling	KEGG: hsa04060
1714	DC_2	TM_4	IL16	CD4	0.00305276	0	IL16_CD4	IL16 - CD4	IL16	Secreted Signaling	KEGG: hsa04060
1715	DC_3	TM_4	IL16	CD4	0.0027713	0	IL16_CD4	IL16 - CD4	IL16	Secreted Signaling	KEGG: hsa04060
1716	DC_4	TM_4	IL16	CD4	0.0102738	0	IL16_CD4	IL16 - CD4	IL16	Secreted Signaling	KEGG: hsa04060
1717	DC_5	TM_4	IL16	CD4	0.0024083	0	IL16_CD4	IL16 - CD4	IL16	Secreted Signaling	KEGG: hsa04060
1718	KC_1	TM_4	IL16	CD4	0.00237231	0	IL16_CD4	IL16 - CD4	IL16	Secreted Signaling	KEGG: hsa04060
1719	KC_3	TM_4	IL16	CD4	0.00853797	0	IL16_CD4	IL16 - CD4	IL16	Secreted Signaling	KEGG: hsa04060
1720	NK_1	TM_4	IL16	CD4	0.0072054	0	IL16_CD4	IL16 - CD4	IL16	Secreted Signaling	KEGG: hsa04060
1721	TM_1	TM_4	IL16	CD4	0.00408448	0	IL16_CD4	IL16 - CD4	IL16	Secreted Signaling	KEGG: hsa04060
1722	TM_3	TM_4	IL16	CD4	0.00426236	0	IL16_CD4	IL16 - CD4	IL16	Secreted Signaling	KEGG: hsa04060
1723	TM_4	TM_4	IL16	CD4	0.00374931	0	IL16_CD4	IL16 - CD4	IL16	Secreted Signaling	KEGG: hsa04060
1724	CD4T_1	DC_1	IFNG	IFNGR1_IFNGR2	0.00818413	0	IFNG_IFNGR1_IFNGR2	IFNG - (IFNGR1+IFNGR2)	IFN-II	Secreted Signaling	KEGG: hsa04060
1725	CD4T_4	DC_1	IFNG	IFNGR1_IFNGR2	0.0371835	0	IFNG_IFNGR1_IFNGR2	IFNG - (IFNGR1+IFNGR2)	IFN-II	Secreted Signaling	KEGG: hsa04060
1726	CD8T_1	DC_1	IFNG	IFNGR1_IFNGR2	0.0080866	0	IFNG_IFNGR1_IFNGR2	IFNG - (IFNGR1+IFNGR2)	IFN-II	Secreted Signaling	KEGG: hsa04060
1727	CD8T_2	DC_1	IFNG	IFNGR1_IFNGR2	0.00726677	0	IFNG_IFNGR1_IFNGR2	IFNG - (IFNGR1+IFNGR2)	IFN-II	Secreted Signaling	KEGG: hsa04060
1728	CD8T_3	DC_1	IFNG	IFNGR1_IFNGR2	0.0207223	0	IFNG_IFNGR1_IFNGR2	IFNG - (IFNGR1+IFNGR2)	IFN-II	Secreted Signaling	KEGG: hsa04060
1729	CD8T_4	DC_1	IFNG	IFNGR1_IFNGR2	0.0332352	0	IFNG_IFNGR1_IFNGR2	IFNG - (IFNGR1+IFNGR2)	IFN-II	Secreted Signaling	KEGG: hsa04060
1730	CD8T_5	DC_1	IFNG	IFNGR1_IFNGR2	0.00801796	0	IFNG_IFNGR1_IFNGR2	IFNG - (IFNGR1+IFNGR2)	IFN-II	Secreted Signaling	KEGG: hsa04060
1731	CD8T_6	DC_1	IFNG	IFNGR1_IFNGR2	0.022825	0	IFNG_IFNGR1_IFNGR2	IFNG - (IFNGR1+IFNGR2)	IFN-II	Secreted Signaling	KEGG: hsa04060
1732	CD8T_7	DC_1	IFNG	IFNGR1_IFNGR2	0.0211764	0	IFNG_IFNGR1_IFNGR2	IFNG - (IFNGR1+IFNGR2)	IFN-II	Secreted Signaling	KEGG: hsa04060
1733	KC_3	DC_1	IFNG	IFNGR1_IFNGR2	0.00650483	0	IFNG_IFNGR1_IFNGR2	IFNG - (IFNGR1+IFNGR2)	IFN-II	Secreted Signaling	KEGG: hsa04060
1734	Mono_1	DC_1	IFNG	IFNGR1_IFNGR2	0.00537449	0	IFNG_IFNGR1_IFNGR2	IFNG - (IFNGR1+IFNGR2)	IFN-II	Secreted Signaling	KEGG: hsa04060
1735	NK_1	DC_1	IFNG	IFNGR1_IFNGR2	0.00898265	0	IFNG_IFNGR1_IFNGR2	IFNG - (IFNGR1+IFNGR2)	IFN-II	Secreted Signaling	KEGG: hsa04060
1736	NK_2	DC_1	IFNG	IFNGR1_IFNGR2	0.00879236	0	IFNG_IFNGR1_IFNGR2	IFNG - (IFNGR1+IFNGR2)	IFN-II	Secreted Signaling	KEGG: hsa04060
1737	CD4T_1	DC_2	IFNG	IFNGR1_IFNGR2	0.0121749	0	IFNG_IFNGR1_IFNGR2	IFNG - (IFNGR1+IFNGR2)	IFN-II	Secreted Signaling	KEGG: hsa04060
1738	CD4T_4	DC_2	IFNG	IFNGR1_IFNGR2	0.0545375	0	IFNG_IFNGR1_IFNGR2	IFNG - (IFNGR1+IFNGR2)	IFN-II	Secreted Signaling	KEGG: hsa04060
1739	CD8T_1	DC_2	IFNG	IFNGR1_IFNGR2	0.0120304	0	IFNG_IFNGR1_IFNGR2	IFNG - (IFNGR1+IFNGR2)	IFN-II	Secreted Signaling	KEGG: hsa04060
1740	CD8T_2	DC_2	IFNG	IFNGR1_IFNGR2	0.0108151	0	IFNG_IFNGR1_IFNGR2	IFNG - (IFNGR1+IFNGR2)	IFN-II	Secreted Signaling	KEGG: hsa04060
1741	CD8T_3	DC_2	IFNG	IFNGR1_IFNGR2	0.0306381	0	IFNG_IFNGR1_IFNGR2	IFNG - (IFNGR1+IFNGR2)	IFN-II	Secreted Signaling	KEGG: hsa04060
1742	CD8T_4	DC_2	IFNG	IFNGR1_IFNGR2	0.0488398	0	IFNG_IFNGR1_IFNGR2	IFNG - (IFNGR1+IFNGR2)	IFN-II	Secreted Signaling	KEGG: hsa04060
1743	CD8T_5	DC_2	IFNG	IFNGR1_IFNGR2	0.0119287	0	IFNG_IFNGR1_IFNGR2	IFNG - (IFNGR1+IFNGR2)	IFN-II	Secreted Signaling	KEGG: hsa04060
1744	CD8T_6	DC_2	IFNG	IFNGR1_IFNGR2	0.0337123	0	IFNG_IFNGR1_IFNGR2	IFNG - (IFNGR1+IFNGR2)	IFN-II	Secreted Signaling	KEGG: hsa04060
1745	CD8T_7	DC_2	IFNG	IFNGR1_IFNGR2	0.0313025	0	IFNG_IFNGR1_IFNGR2	IFNG - (IFNGR1+IFNGR2)	IFN-II	Secreted Signaling	KEGG: hsa04060
1746	KC_3	DC_2	IFNG	IFNGR1_IFNGR2	0.00968472	0	IFNG_IFNGR1_IFNGR2	IFNG - (IFNGR1+IFNGR2)	IFN-II	Secreted Signaling	KEGG: hsa04060
1747	Mono_1	DC_2	IFNG	IFNGR1_IFNGR2	0.00800628	0	IFNG_IFNGR1_IFNGR2	IFNG - (IFNGR1+IFNGR2)	IFN-II	Secreted Signaling	KEGG: hsa04060
1748	NK_1	DC_2	IFNG	IFNGR1_IFNGR2	0.0133575	0	IFNG_IFNGR1_IFNGR2	IFNG - (IFNGR1+IFNGR2)	IFN-II	Secreted Signaling	KEGG: hsa04060
1749	NK_2	DC_2	IFNG	IFNGR1_IFNGR2	0.0130758	0	IFNG_IFNGR1_IFNGR2	IFNG - (IFNGR1+IFNGR2)	IFN-II	Secreted Signaling	KEGG: hsa04060
1750	CD4T_1	DC_3	IFNG	IFNGR1_IFNGR2	0.00745935	0	IFNG_IFNGR1_IFNGR2	IFNG - (IFNGR1+IFNGR2)	IFN-II	Secreted Signaling	KEGG: hsa04060
1751	CD4T_4	DC_3	IFNG	IFNGR1_IFNGR2	0.0339786	0	IFNG_IFNGR1_IFNGR2	IFNG - (IFNGR1+IFNGR2)	IFN-II	Secreted Signaling	KEGG: hsa04060
1752	CD8T_1	DC_3	IFNG	IFNGR1_IFNGR2	0.0073704	0	IFNG_IFNGR1_IFNGR2	IFNG - (IFNGR1+IFNGR2)	IFN-II	Secreted Signaling	KEGG: hsa04060
1753	CD8T_2	DC_3	IFNG	IFNGR1_IFNGR2	0.00662269	0	IFNG_IFNGR1_IFNGR2	IFNG - (IFNGR1+IFNGR2)	IFN-II	Secreted Signaling	KEGG: hsa04060
1754	CD8T_3	DC_3	IFNG	IFNGR1_IFNGR2	0.0189084	0	IFNG_IFNGR1_IFNGR2	IFNG - (IFNGR1+IFNGR2)	IFN-II	Secreted Signaling	KEGG: hsa04060
1755	CD8T_4	DC_3	IFNG	IFNGR1_IFNGR2	0.0303598	0	IFNG_IFNGR1_IFNGR2	IFNG - (IFNGR1+IFNGR2)	IFN-II	Secreted Signaling	KEGG: hsa04060
1756	CD8T_5	DC_3	IFNG	IFNGR1_IFNGR2	0.00730779	0	IFNG_IFNGR1_IFNGR2	IFNG - (IFNGR1+IFNGR2)	IFN-II	Secreted Signaling	KEGG: hsa04060
1757	CD8T_6	DC_3	IFNG	IFNGR1_IFNGR2	0.0208309	0	IFNG_IFNGR1_IFNGR2	IFNG - (IFNGR1+IFNGR2)	IFN-II	Secreted Signaling	KEGG: hsa04060
1758	CD8T_7	DC_3	IFNG	IFNGR1_IFNGR2	0.0193234	0	IFNG_IFNGR1_IFNGR2	IFNG - (IFNGR1+IFNGR2)	IFN-II	Secreted Signaling	KEGG: hsa04060
1759	KC_3	DC_3	IFNG	IFNGR1_IFNGR2	0.00592788	0	IFNG_IFNGR1_IFNGR2	IFNG - (IFNGR1+IFNGR2)	IFN-II	Secreted Signaling	KEGG: hsa04060
1760	Mono_1	DC_3	IFNG	IFNGR1_IFNGR2	0.00489731	0	IFNG_IFNGR1_IFNGR2	IFNG - (IFNGR1+IFNGR2)	IFN-II	Secreted Signaling	KEGG: hsa04060
1761	NK_1	DC_3	IFNG	IFNGR1_IFNGR2	0.00818774	0	IFNG_IFNGR1_IFNGR2	IFNG - (IFNGR1+IFNGR2)	IFN-II	Secreted Signaling	KEGG: hsa04060
1762	NK_2	DC_3	IFNG	IFNGR1_IFNGR2	0.00801416	0	IFNG_IFNGR1_IFNGR2	IFNG - (IFNGR1+IFNGR2)	IFN-II	Secreted Signaling	KEGG: hsa04060
1763	CD4T_1	DC_4	IFNG	IFNGR1_IFNGR2	0.00884076	0	IFNG_IFNGR1_IFNGR2	IFNG - (IFNGR1+IFNGR2)	IFN-II	Secreted Signaling	KEGG: hsa04060
1764	CD4T_4	DC_4	IFNG	IFNGR1_IFNGR2	0.0400729	0	IFNG_IFNGR1_IFNGR2	IFNG - (IFNGR1+IFNGR2)	IFN-II	Secreted Signaling	KEGG: hsa04060
1765	CD8T_1	DC_4	IFNG	IFNGR1_IFNGR2	0.00873548	0	IFNG_IFNGR1_IFNGR2	IFNG - (IFNGR1+IFNGR2)	IFN-II	Secreted Signaling	KEGG: hsa04060
1766	CD8T_2	DC_4	IFNG	IFNGR1_IFNGR2	0.00785039	0	IFNG_IFNGR1_IFNGR2	IFNG - (IFNGR1+IFNGR2)	IFN-II	Secreted Signaling	KEGG: hsa04060
1767	CD8T_3	DC_4	IFNG	IFNGR1_IFNGR2	0.0223623	0	IFNG_IFNGR1_IFNGR2	IFNG - (IFNGR1+IFNGR2)	IFN-II	Secreted Signaling	KEGG: hsa04060
1768	CD8T_4	DC_4	IFNG	IFNGR1_IFNGR2	0.0358291	0	IFNG_IFNGR1_IFNGR2	IFNG - (IFNGR1+IFNGR2)	IFN-II	Secreted Signaling	KEGG: hsa04060
1769	CD8T_5	DC_4	IFNG	IFNGR1_IFNGR2	0.00866138	0	IFNG_IFNGR1_IFNGR2	IFNG - (IFNGR1+IFNGR2)	IFN-II	Secreted Signaling	KEGG: hsa04060
1770	CD8T_6	DC_4	IFNG	IFNGR1_IFNGR2	0.0246272	0	IFNG_IFNGR1_IFNGR2	IFNG - (IFNGR1+IFNGR2)	IFN-II	Secreted Signaling	KEGG: hsa04060
1771	CD8T_7	DC_4	IFNG	IFNGR1_IFNGR2	0.0228514	0	IFNG_IFNGR1_IFNGR2	IFNG - (IFNGR1+IFNGR2)	IFN-II	Secreted Signaling	KEGG: hsa04060
1772	KC_3	DC_4	IFNG	IFNGR1_IFNGR2	0.00702768	0	IFNG_IFNGR1_IFNGR2	IFNG - (IFNGR1+IFNGR2)	IFN-II	Secreted Signaling	KEGG: hsa04060
1773	Mono_1	DC_4	IFNG	IFNGR1_IFNGR2	0.00580703	0	IFNG_IFNGR1_IFNGR2	IFNG - (IFNGR1+IFNGR2)	IFN-II	Secreted Signaling	KEGG: hsa04060
1774	NK_1	DC_4	IFNG	IFNGR1_IFNGR2	0.00970273	0	IFNG_IFNGR1_IFNGR2	IFNG - (IFNGR1+IFNGR2)	IFN-II	Secreted Signaling	KEGG: hsa04060
1775	NK_2	DC_4	IFNG	IFNGR1_IFNGR2	0.00949733	0	IFNG_IFNGR1_IFNGR2	IFNG - (IFNGR1+IFNGR2)	IFN-II	Secreted Signaling	KEGG: hsa04060
1776	CD4T_1	DC_5	IFNG	IFNGR1_IFNGR2	0.00119912	0	IFNG_IFNGR1_IFNGR2	IFNG - (IFNGR1+IFNGR2)	IFN-II	Secreted Signaling	KEGG: hsa04060
1777	CD4T_4	DC_5	IFNG	IFNGR1_IFNGR2	0.00558748	0	IFNG_IFNGR1_IFNGR2	IFNG - (IFNGR1+IFNGR2)	IFN-II	Secreted Signaling	KEGG: hsa04060
1778	CD8T_1	DC_5	IFNG	IFNGR1_IFNGR2	0.00118473	0	IFNG_IFNGR1_IFNGR2	IFNG - (IFNGR1+IFNGR2)	IFN-II	Secreted Signaling	KEGG: hsa04060
1779	CD8T_2	DC_5	IFNG	IFNGR1_IFNGR2	0.00106387	0	IFNG_IFNGR1_IFNGR2	IFNG - (IFNGR1+IFNGR2)	IFN-II	Secreted Signaling	KEGG: hsa04060
1780	CD8T_3	DC_5	IFNG	IFNGR1_IFNGR2	0.00306931	0	IFNG_IFNGR1_IFNGR2	IFNG - (IFNGR1+IFNGR2)	IFN-II	Secreted Signaling	KEGG: hsa04060
1781	CD8T_4	DC_5	IFNG	IFNGR1_IFNGR2	0.00497683	0	IFNG_IFNGR1_IFNGR2	IFNG - (IFNGR1+IFNGR2)	IFN-II	Secreted Signaling	KEGG: hsa04060
1782	CD8T_5	DC_5	IFNG	IFNGR1_IFNGR2	0.00117461	0	IFNG_IFNGR1_IFNGR2	IFNG - (IFNGR1+IFNGR2)	IFN-II	Secreted Signaling	KEGG: hsa04060
1783	CD8T_6	DC_5	IFNG	IFNGR1_IFNGR2	0.00338694	0	IFNG_IFNGR1_IFNGR2	IFNG - (IFNGR1+IFNGR2)	IFN-II	Secreted Signaling	KEGG: hsa04060
1784	CD8T_7	DC_5	IFNG	IFNGR1_IFNGR2	0.00313779	0	IFNG_IFNGR1_IFNGR2	IFNG - (IFNGR1+IFNGR2)	IFN-II	Secreted Signaling	KEGG: hsa04060
1785	KC_3	DC_5	IFNG	IFNGR1_IFNGR2	0.000951698	0	IFNG_IFNGR1_IFNGR2	IFNG - (IFNGR1+IFNGR2)	IFN-II	Secreted Signaling	KEGG: hsa04060
1786	Mono_1	DC_5	IFNG	IFNGR1_IFNGR2	0.00078556	0	IFNG_IFNGR1_IFNGR2	IFNG - (IFNGR1+IFNGR2)	IFN-II	Secreted Signaling	KEGG: hsa04060
1787	NK_1	DC_5	IFNG	IFNGR1_IFNGR2	0.00131702	0	IFNG_IFNGR1_IFNGR2	IFNG - (IFNGR1+IFNGR2)	IFN-II	Secreted Signaling	KEGG: hsa04060
1788	NK_2	DC_5	IFNG	IFNGR1_IFNGR2	0.00128891	0	IFNG_IFNGR1_IFNGR2	IFNG - (IFNGR1+IFNGR2)	IFN-II	Secreted Signaling	KEGG: hsa04060
1789	CD4T_1	KC_1	IFNG	IFNGR1_IFNGR2	0.00923671	0	IFNG_IFNGR1_IFNGR2	IFNG - (IFNGR1+IFNGR2)	IFN-II	Secreted Signaling	KEGG: hsa04060
1790	CD4T_4	KC_1	IFNG	IFNGR1_IFNGR2	0.0418086	0	IFNG_IFNGR1_IFNGR2	IFNG - (IFNGR1+IFNGR2)	IFN-II	Secreted Signaling	KEGG: hsa04060
1791	CD8T_1	KC_1	IFNG	IFNGR1_IFNGR2	0.00912676	0	IFNG_IFNGR1_IFNGR2	IFNG - (IFNGR1+IFNGR2)	IFN-II	Secreted Signaling	KEGG: hsa04060
1792	CD8T_2	KC_1	IFNG	IFNGR1_IFNGR2	0.00820235	0	IFNG_IFNGR1_IFNGR2	IFNG - (IFNGR1+IFNGR2)	IFN-II	Secreted Signaling	KEGG: hsa04060
1793	CD8T_3	KC_1	IFNG	IFNGR1_IFNGR2	0.0233495	0	IFNG_IFNGR1_IFNGR2	IFNG - (IFNGR1+IFNGR2)	IFN-II	Secreted Signaling	KEGG: hsa04060
1794	CD8T_4	KC_1	IFNG	IFNGR1_IFNGR2	0.0373882	0	IFNG_IFNGR1_IFNGR2	IFNG - (IFNGR1+IFNGR2)	IFN-II	Secreted Signaling	KEGG: hsa04060
1795	CD8T_5	KC_1	IFNG	IFNGR1_IFNGR2	0.00904936	0	IFNG_IFNGR1_IFNGR2	IFNG - (IFNGR1+IFNGR2)	IFN-II	Secreted Signaling	KEGG: hsa04060
1796	CD8T_6	KC_1	IFNG	IFNGR1_IFNGR2	0.0257118	0	IFNG_IFNGR1_IFNGR2	IFNG - (IFNGR1+IFNGR2)	IFN-II	Secreted Signaling	KEGG: hsa04060
1797	CD8T_7	KC_1	IFNG	IFNGR1_IFNGR2	0.0238597	0	IFNG_IFNGR1_IFNGR2	IFNG - (IFNGR1+IFNGR2)	IFN-II	Secreted Signaling	KEGG: hsa04060
1798	KC_3	KC_1	IFNG	IFNGR1_IFNGR2	0.00734303	0	IFNG_IFNGR1_IFNGR2	IFNG - (IFNGR1+IFNGR2)	IFN-II	Secreted Signaling	KEGG: hsa04060
1799	Mono_1	KC_1	IFNG	IFNGR1_IFNGR2	0.00606794	0	IFNG_IFNGR1_IFNGR2	IFNG - (IFNGR1+IFNGR2)	IFN-II	Secreted Signaling	KEGG: hsa04060
1800	NK_1	KC_1	IFNG	IFNGR1_IFNGR2	0.0101369	0	IFNG_IFNGR1_IFNGR2	IFNG - (IFNGR1+IFNGR2)	IFN-II	Secreted Signaling	KEGG: hsa04060
1801	NK_2	KC_1	IFNG	IFNGR1_IFNGR2	0.00992239	0	IFNG_IFNGR1_IFNGR2	IFNG - (IFNGR1+IFNGR2)	IFN-II	Secreted Signaling	KEGG: hsa04060
1802	CD4T_1	KC_2	IFNG	IFNGR1_IFNGR2	0.00375863	0	IFNG_IFNGR1_IFNGR2	IFNG - (IFNGR1+IFNGR2)	IFN-II	Secreted Signaling	KEGG: hsa04060
1803	CD4T_4	KC_2	IFNG	IFNGR1_IFNGR2	0.0173512	0	IFNG_IFNGR1_IFNGR2	IFNG - (IFNGR1+IFNGR2)	IFN-II	Secreted Signaling	KEGG: hsa04060
1804	CD8T_1	KC_2	IFNG	IFNGR1_IFNGR2	0.00371365	0	IFNG_IFNGR1_IFNGR2	IFNG - (IFNGR1+IFNGR2)	IFN-II	Secreted Signaling	KEGG: hsa04060
1805	CD8T_2	KC_2	IFNG	IFNGR1_IFNGR2	0.00333566	0	IFNG_IFNGR1_IFNGR2	IFNG - (IFNGR1+IFNGR2)	IFN-II	Secreted Signaling	KEGG: hsa04060
1806	CD8T_3	KC_2	IFNG	IFNGR1_IFNGR2	0.00958243	0	IFNG_IFNGR1_IFNGR2	IFNG - (IFNGR1+IFNGR2)	IFN-II	Secreted Signaling	KEGG: hsa04060
1807	CD8T_4	KC_2	IFNG	IFNGR1_IFNGR2	0.0154749	0	IFNG_IFNGR1_IFNGR2	IFNG - (IFNGR1+IFNGR2)	IFN-II	Secreted Signaling	KEGG: hsa04060
1808	CD8T_5	KC_2	IFNG	IFNGR1_IFNGR2	0.00368199	0	IFNG_IFNGR1_IFNGR2	IFNG - (IFNGR1+IFNGR2)	IFN-II	Secreted Signaling	KEGG: hsa04060
1809	CD8T_6	KC_2	IFNG	IFNGR1_IFNGR2	0.010567	0	IFNG_IFNGR1_IFNGR2	IFNG - (IFNGR1+IFNGR2)	IFN-II	Secreted Signaling	KEGG: hsa04060
1810	CD8T_7	KC_2	IFNG	IFNGR1_IFNGR2	0.00979482	0	IFNG_IFNGR1_IFNGR2	IFNG - (IFNGR1+IFNGR2)	IFN-II	Secreted Signaling	KEGG: hsa04060
1811	KC_3	KC_2	IFNG	IFNGR1_IFNGR2	0.00298467	0	IFNG_IFNGR1_IFNGR2	IFNG - (IFNGR1+IFNGR2)	IFN-II	Secreted Signaling	KEGG: hsa04060
1812	Mono_1	KC_2	IFNG	IFNGR1_IFNGR2	0.00246451	0	IFNG_IFNGR1_IFNGR2	IFNG - (IFNGR1+IFNGR2)	IFN-II	Secreted Signaling	KEGG: hsa04060
1813	NK_1	KC_2	IFNG	IFNGR1_IFNGR2	0.00412716	0	IFNG_IFNGR1_IFNGR2	IFNG - (IFNGR1+IFNGR2)	IFN-II	Secreted Signaling	KEGG: hsa04060
1814	NK_2	KC_2	IFNG	IFNGR1_IFNGR2	0.00403931	0	IFNG_IFNGR1_IFNGR2	IFNG - (IFNGR1+IFNGR2)	IFN-II	Secreted Signaling	KEGG: hsa04060
1815	CD4T_1	TM_1	IFNG	IFNGR1_IFNGR2	0.0131279	0	IFNG_IFNGR1_IFNGR2	IFNG - (IFNGR1+IFNGR2)	IFN-II	Secreted Signaling	KEGG: hsa04060
1816	CD4T_4	TM_1	IFNG	IFNGR1_IFNGR2	0.05861	0	IFNG_IFNGR1_IFNGR2	IFNG - (IFNGR1+IFNGR2)	IFN-II	Secreted Signaling	KEGG: hsa04060
1817	CD8T_1	TM_1	IFNG	IFNGR1_IFNGR2	0.0129723	0	IFNG_IFNGR1_IFNGR2	IFNG - (IFNGR1+IFNGR2)	IFN-II	Secreted Signaling	KEGG: hsa04060
1818	CD8T_2	TM_1	IFNG	IFNGR1_IFNGR2	0.011663	0	IFNG_IFNGR1_IFNGR2	IFNG - (IFNGR1+IFNGR2)	IFN-II	Secreted Signaling	KEGG: hsa04060
1819	CD8T_3	TM_1	IFNG	IFNGR1_IFNGR2	0.0329883	0	IFNG_IFNGR1_IFNGR2	IFNG - (IFNGR1+IFNGR2)	IFN-II	Secreted Signaling	KEGG: hsa04060
1820	CD8T_4	TM_1	IFNG	IFNGR1_IFNGR2	0.0525105	0	IFNG_IFNGR1_IFNGR2	IFNG - (IFNGR1+IFNGR2)	IFN-II	Secreted Signaling	KEGG: hsa04060
1821	CD8T_5	TM_1	IFNG	IFNGR1_IFNGR2	0.0128627	0	IFNG_IFNGR1_IFNGR2	IFNG - (IFNGR1+IFNGR2)	IFN-II	Secreted Signaling	KEGG: hsa04060
1822	CD8T_6	TM_1	IFNG	IFNGR1_IFNGR2	0.0362895	0	IFNG_IFNGR1_IFNGR2	IFNG - (IFNGR1+IFNGR2)	IFN-II	Secreted Signaling	KEGG: hsa04060
1823	CD8T_7	TM_1	IFNG	IFNGR1_IFNGR2	0.0337018	0	IFNG_IFNGR1_IFNGR2	IFNG - (IFNGR1+IFNGR2)	IFN-II	Secreted Signaling	KEGG: hsa04060
1824	KC_3	TM_1	IFNG	IFNGR1_IFNGR2	0.0104449	0	IFNG_IFNGR1_IFNGR2	IFNG - (IFNGR1+IFNGR2)	IFN-II	Secreted Signaling	KEGG: hsa04060
1825	Mono_1	TM_1	IFNG	IFNGR1_IFNGR2	0.00863587	0	IFNG_IFNGR1_IFNGR2	IFNG - (IFNGR1+IFNGR2)	IFN-II	Secreted Signaling	KEGG: hsa04060
1826	NK_1	TM_1	IFNG	IFNGR1_IFNGR2	0.0144018	0	IFNG_IFNGR1_IFNGR2	IFNG - (IFNGR1+IFNGR2)	IFN-II	Secreted Signaling	KEGG: hsa04060
1827	NK_2	TM_1	IFNG	IFNGR1_IFNGR2	0.0140984	0	IFNG_IFNGR1_IFNGR2	IFNG - (IFNGR1+IFNGR2)	IFN-II	Secreted Signaling	KEGG: hsa04060
1828	CD4T_1	TM_2	IFNG	IFNGR1_IFNGR2	0.0113441	0	IFNG_IFNGR1_IFNGR2	IFNG - (IFNGR1+IFNGR2)	IFN-II	Secreted Signaling	KEGG: hsa04060
1829	CD4T_4	TM_2	IFNG	IFNGR1_IFNGR2	0.050965	0	IFNG_IFNGR1_IFNGR2	IFNG - (IFNGR1+IFNGR2)	IFN-II	Secreted Signaling	KEGG: hsa04060
1830	CD8T_1	TM_2	IFNG	IFNGR1_IFNGR2	0.0112093	0	IFNG_IFNGR1_IFNGR2	IFNG - (IFNGR1+IFNGR2)	IFN-II	Secreted Signaling	KEGG: hsa04060
1831	CD8T_2	TM_2	IFNG	IFNGR1_IFNGR2	0.0100761	0	IFNG_IFNGR1_IFNGR2	IFNG - (IFNGR1+IFNGR2)	IFN-II	Secreted Signaling	KEGG: hsa04060
1832	CD8T_3	TM_2	IFNG	IFNGR1_IFNGR2	0.0285838	0	IFNG_IFNGR1_IFNGR2	IFNG - (IFNGR1+IFNGR2)	IFN-II	Secreted Signaling	KEGG: hsa04060
1833	CD8T_4	TM_2	IFNG	IFNGR1_IFNGR2	0.0456226	0	IFNG_IFNGR1_IFNGR2	IFNG - (IFNGR1+IFNGR2)	IFN-II	Secreted Signaling	KEGG: hsa04060
1834	CD8T_5	TM_2	IFNG	IFNGR1_IFNGR2	0.0111145	0	IFNG_IFNGR1_IFNGR2	IFNG - (IFNGR1+IFNGR2)	IFN-II	Secreted Signaling	KEGG: hsa04060
1835	CD8T_6	TM_2	IFNG	IFNGR1_IFNGR2	0.0314586	0	IFNG_IFNGR1_IFNGR2	IFNG - (IFNGR1+IFNGR2)	IFN-II	Secreted Signaling	KEGG: hsa04060
1836	CD8T_7	TM_2	IFNG	IFNGR1_IFNGR2	0.029205	0	IFNG_IFNGR1_IFNGR2	IFNG - (IFNGR1+IFNGR2)	IFN-II	Secreted Signaling	KEGG: hsa04060
1837	KC_3	TM_2	IFNG	IFNGR1_IFNGR2	0.00902228	0	IFNG_IFNGR1_IFNGR2	IFNG - (IFNGR1+IFNGR2)	IFN-II	Secreted Signaling	KEGG: hsa04060
1838	Mono_1	TM_2	IFNG	IFNGR1_IFNGR2	0.00745778	0	IFNG_IFNGR1_IFNGR2	IFNG - (IFNGR1+IFNGR2)	IFN-II	Secreted Signaling	KEGG: hsa04060
1839	NK_1	TM_2	IFNG	IFNGR1_IFNGR2	0.012447	0	IFNG_IFNGR1_IFNGR2	IFNG - (IFNGR1+IFNGR2)	IFN-II	Secreted Signaling	KEGG: hsa04060
1840	NK_2	TM_2	IFNG	IFNGR1_IFNGR2	0.0121843	0	IFNG_IFNGR1_IFNGR2	IFNG - (IFNGR1+IFNGR2)	IFN-II	Secreted Signaling	KEGG: hsa04060
1841	CD4T_1	TM_3	IFNG	IFNGR1_IFNGR2	0.0100216	0	IFNG_IFNGR1_IFNGR2	IFNG - (IFNGR1+IFNGR2)	IFN-II	Secreted Signaling	KEGG: hsa04060
1842	CD4T_4	TM_3	IFNG	IFNGR1_IFNGR2	0.0452351	0	IFNG_IFNGR1_IFNGR2	IFNG - (IFNGR1+IFNGR2)	IFN-II	Secreted Signaling	KEGG: hsa04060
1843	CD8T_1	TM_3	IFNG	IFNGR1_IFNGR2	0.00990244	0	IFNG_IFNGR1_IFNGR2	IFNG - (IFNGR1+IFNGR2)	IFN-II	Secreted Signaling	KEGG: hsa04060
1844	CD8T_2	TM_3	IFNG	IFNGR1_IFNGR2	0.00890017	0	IFNG_IFNGR1_IFNGR2	IFNG - (IFNGR1+IFNGR2)	IFN-II	Secreted Signaling	KEGG: hsa04060
1845	CD8T_3	TM_3	IFNG	IFNGR1_IFNGR2	0.0253031	0	IFNG_IFNGR1_IFNGR2	IFNG - (IFNGR1+IFNGR2)	IFN-II	Secreted Signaling	KEGG: hsa04060
1846	CD8T_4	TM_3	IFNG	IFNGR1_IFNGR2	0.0404677	0	IFNG_IFNGR1_IFNGR2	IFNG - (IFNGR1+IFNGR2)	IFN-II	Secreted Signaling	KEGG: hsa04060
1847	CD8T_5	TM_3	IFNG	IFNGR1_IFNGR2	0.00981853	0	IFNG_IFNGR1_IFNGR2	IFNG - (IFNGR1+IFNGR2)	IFN-II	Secreted Signaling	KEGG: hsa04060
1848	CD8T_6	TM_3	IFNG	IFNGR1_IFNGR2	0.0278574	0	IFNG_IFNGR1_IFNGR2	IFNG - (IFNGR1+IFNGR2)	IFN-II	Secreted Signaling	KEGG: hsa04060
1849	CD8T_7	TM_3	IFNG	IFNGR1_IFNGR2	0.0258549	0	IFNG_IFNGR1_IFNGR2	IFNG - (IFNGR1+IFNGR2)	IFN-II	Secreted Signaling	KEGG: hsa04060
1850	KC_3	TM_3	IFNG	IFNGR1_IFNGR2	0.00796833	0	IFNG_IFNGR1_IFNGR2	IFNG - (IFNGR1+IFNGR2)	IFN-II	Secreted Signaling	KEGG: hsa04060
1851	Mono_1	TM_3	IFNG	IFNGR1_IFNGR2	0.00658537	0	IFNG_IFNGR1_IFNGR2	IFNG - (IFNGR1+IFNGR2)	IFN-II	Secreted Signaling	KEGG: hsa04060
1852	NK_1	TM_3	IFNG	IFNGR1_IFNGR2	0.0109975	0	IFNG_IFNGR1_IFNGR2	IFNG - (IFNGR1+IFNGR2)	IFN-II	Secreted Signaling	KEGG: hsa04060
1853	NK_2	TM_3	IFNG	IFNGR1_IFNGR2	0.010765	0	IFNG_IFNGR1_IFNGR2	IFNG - (IFNGR1+IFNGR2)	IFN-II	Secreted Signaling	KEGG: hsa04060
1854	CD4T_1	TM_4	IFNG	IFNGR1_IFNGR2	0.0101058	0	IFNG_IFNGR1_IFNGR2	IFNG - (IFNGR1+IFNGR2)	IFN-II	Secreted Signaling	KEGG: hsa04060
1855	CD4T_4	TM_4	IFNG	IFNGR1_IFNGR2	0.0456012	0	IFNG_IFNGR1_IFNGR2	IFNG - (IFNGR1+IFNGR2)	IFN-II	Secreted Signaling	KEGG: hsa04060
1856	CD8T_1	TM_4	IFNG	IFNGR1_IFNGR2	0.00998558	0	IFNG_IFNGR1_IFNGR2	IFNG - (IFNGR1+IFNGR2)	IFN-II	Secreted Signaling	KEGG: hsa04060
1857	CD8T_2	TM_4	IFNG	IFNGR1_IFNGR2	0.00897497	0	IFNG_IFNGR1_IFNGR2	IFNG - (IFNGR1+IFNGR2)	IFN-II	Secreted Signaling	KEGG: hsa04060
1858	CD8T_3	TM_4	IFNG	IFNGR1_IFNGR2	0.0255123	0	IFNG_IFNGR1_IFNGR2	IFNG - (IFNGR1+IFNGR2)	IFN-II	Secreted Signaling	KEGG: hsa04060
1859	CD8T_4	TM_4	IFNG	IFNGR1_IFNGR2	0.0407969	0	IFNG_IFNGR1_IFNGR2	IFNG - (IFNGR1+IFNGR2)	IFN-II	Secreted Signaling	KEGG: hsa04060
1860	CD8T_5	TM_4	IFNG	IFNGR1_IFNGR2	0.00990097	0	IFNG_IFNGR1_IFNGR2	IFNG - (IFNGR1+IFNGR2)	IFN-II	Secreted Signaling	KEGG: hsa04060
1861	CD8T_6	TM_4	IFNG	IFNGR1_IFNGR2	0.028087	0	IFNG_IFNGR1_IFNGR2	IFNG - (IFNGR1+IFNGR2)	IFN-II	Secreted Signaling	KEGG: hsa04060
1862	CD8T_7	TM_4	IFNG	IFNGR1_IFNGR2	0.0260684	0	IFNG_IFNGR1_IFNGR2	IFNG - (IFNGR1+IFNGR2)	IFN-II	Secreted Signaling	KEGG: hsa04060
1863	KC_3	TM_4	IFNG	IFNGR1_IFNGR2	0.00803536	0	IFNG_IFNGR1_IFNGR2	IFNG - (IFNGR1+IFNGR2)	IFN-II	Secreted Signaling	KEGG: hsa04060
1864	Mono_1	TM_4	IFNG	IFNGR1_IFNGR2	0.00664085	0	IFNG_IFNGR1_IFNGR2	IFNG - (IFNGR1+IFNGR2)	IFN-II	Secreted Signaling	KEGG: hsa04060
1865	NK_1	TM_4	IFNG	IFNGR1_IFNGR2	0.0110897	0	IFNG_IFNGR1_IFNGR2	IFNG - (IFNGR1+IFNGR2)	IFN-II	Secreted Signaling	KEGG: hsa04060
1866	NK_2	TM_4	IFNG	IFNGR1_IFNGR2	0.0108553	0	IFNG_IFNGR1_IFNGR2	IFNG - (IFNGR1+IFNGR2)	IFN-II	Secreted Signaling	KEGG: hsa04060
1867	CD4T_1	CD8T_7	TNF	TNFRSF1A	0.000820908	0	TNF_TNFRSF1A	TNF - TNFRSF1A	TNF	Secreted Signaling	KEGG: hsa04060
1868	DC_4	CD8T_7	TNF	TNFRSF1A	0.000562091	0	TNF_TNFRSF1A	TNF - TNFRSF1A	TNF	Secreted Signaling	KEGG: hsa04060
1869	KC_1	CD8T_7	TNF	TNFRSF1A	0.00145741	0	TNF_TNFRSF1A	TNF - TNFRSF1A	TNF	Secreted Signaling	KEGG: hsa04060
1870	KC_2	CD8T_7	TNF	TNFRSF1A	9.94e-05	0	TNF_TNFRSF1A	TNF - TNFRSF1A	TNF	Secreted Signaling	KEGG: hsa04060
1871	TM_1	CD8T_7	TNF	TNFRSF1A	0.000434998	0	TNF_TNFRSF1A	TNF - TNFRSF1A	TNF	Secreted Signaling	KEGG: hsa04060
1872	TM_2	CD8T_7	TNF	TNFRSF1A	0.000741777	0	TNF_TNFRSF1A	TNF - TNFRSF1A	TNF	Secreted Signaling	KEGG: hsa04060
1873	TM_3	CD8T_7	TNF	TNFRSF1A	0.000360692	0	TNF_TNFRSF1A	TNF - TNFRSF1A	TNF	Secreted Signaling	KEGG: hsa04060
1874	TM_4	CD8T_7	TNF	TNFRSF1A	0.00030107	0	TNF_TNFRSF1A	TNF - TNFRSF1A	TNF	Secreted Signaling	KEGG: hsa04060
1875	CD4T_1	DC_1	TNF	TNFRSF1A	0.00188372	0	TNF_TNFRSF1A	TNF - TNFRSF1A	TNF	Secreted Signaling	KEGG: hsa04060
1876	DC_4	DC_1	TNF	TNFRSF1A	0.00129025	0	TNF_TNFRSF1A	TNF - TNFRSF1A	TNF	Secreted Signaling	KEGG: hsa04060
1877	KC_1	DC_1	TNF	TNFRSF1A	0.00334154	0	TNF_TNFRSF1A	TNF - TNFRSF1A	TNF	Secreted Signaling	KEGG: hsa04060
1878	KC_2	DC_1	TNF	TNFRSF1A	0.000228345	0	TNF_TNFRSF1A	TNF - TNFRSF1A	TNF	Secreted Signaling	KEGG: hsa04060
1879	TM_1	DC_1	TNF	TNFRSF1A	0.000998678	0	TNF_TNFRSF1A	TNF - TNFRSF1A	TNF	Secreted Signaling	KEGG: hsa04060
1880	TM_2	DC_1	TNF	TNFRSF1A	0.00170231	0	TNF_TNFRSF1A	TNF - TNFRSF1A	TNF	Secreted Signaling	KEGG: hsa04060
1881	TM_3	DC_1	TNF	TNFRSF1A	0.000828165	0	TNF_TNFRSF1A	TNF - TNFRSF1A	TNF	Secreted Signaling	KEGG: hsa04060
1882	TM_4	DC_1	TNF	TNFRSF1A	0.000691324	0	TNF_TNFRSF1A	TNF - TNFRSF1A	TNF	Secreted Signaling	KEGG: hsa04060
1883	CD4T_1	DC_2	TNF	TNFRSF1A	0.00368539	0	TNF_TNFRSF1A	TNF - TNFRSF1A	TNF	Secreted Signaling	KEGG: hsa04060
1884	DC_4	DC_2	TNF	TNFRSF1A	0.00252574	0	TNF_TNFRSF1A	TNF - TNFRSF1A	TNF	Secreted Signaling	KEGG: hsa04060
1885	KC_1	DC_2	TNF	TNFRSF1A	0.00652842	0	TNF_TNFRSF1A	TNF - TNFRSF1A	TNF	Secreted Signaling	KEGG: hsa04060
1886	KC_2	DC_2	TNF	TNFRSF1A	0.000447454	0	TNF_TNFRSF1A	TNF - TNFRSF1A	TNF	Secreted Signaling	KEGG: hsa04060
1887	TM_1	DC_2	TNF	TNFRSF1A	0.00195552	0	TNF_TNFRSF1A	TNF - TNFRSF1A	TNF	Secreted Signaling	KEGG: hsa04060
1888	TM_2	DC_2	TNF	TNFRSF1A	0.00333106	0	TNF_TNFRSF1A	TNF - TNFRSF1A	TNF	Secreted Signaling	KEGG: hsa04060
1889	TM_3	DC_2	TNF	TNFRSF1A	0.0016219	0	TNF_TNFRSF1A	TNF - TNFRSF1A	TNF	Secreted Signaling	KEGG: hsa04060
1890	TM_4	DC_2	TNF	TNFRSF1A	0.00135409	0	TNF_TNFRSF1A	TNF - TNFRSF1A	TNF	Secreted Signaling	KEGG: hsa04060
1891	CD4T_1	DC_3	TNF	TNFRSF1A	0.00227895	0	TNF_TNFRSF1A	TNF - TNFRSF1A	TNF	Secreted Signaling	KEGG: hsa04060
1892	DC_4	DC_3	TNF	TNFRSF1A	0.00156116	0	TNF_TNFRSF1A	TNF - TNFRSF1A	TNF	Secreted Signaling	KEGG: hsa04060
1893	KC_1	DC_3	TNF	TNFRSF1A	0.0040414	0	TNF_TNFRSF1A	TNF - TNFRSF1A	TNF	Secreted Signaling	KEGG: hsa04060
1894	KC_2	DC_3	TNF	TNFRSF1A	0.000276351	0	TNF_TNFRSF1A	TNF - TNFRSF1A	TNF	Secreted Signaling	KEGG: hsa04060
1895	TM_1	DC_3	TNF	TNFRSF1A	0.00120844	0	TNF_TNFRSF1A	TNF - TNFRSF1A	TNF	Secreted Signaling	KEGG: hsa04060
1896	TM_2	DC_3	TNF	TNFRSF1A	0.00205956	0	TNF_TNFRSF1A	TNF - TNFRSF1A	TNF	Secreted Signaling	KEGG: hsa04060
1897	TM_3	DC_3	TNF	TNFRSF1A	0.00100215	0	TNF_TNFRSF1A	TNF - TNFRSF1A	TNF	Secreted Signaling	KEGG: hsa04060
1898	TM_4	DC_3	TNF	TNFRSF1A	0.000836583	0	TNF_TNFRSF1A	TNF - TNFRSF1A	TNF	Secreted Signaling	KEGG: hsa04060
1899	CD4T_1	DC_4	TNF	TNFRSF1A	0.000525129	0	TNF_TNFRSF1A	TNF - TNFRSF1A	TNF	Secreted Signaling	KEGG: hsa04060
1900	DC_4	DC_4	TNF	TNFRSF1A	0.000359532	0.01	TNF_TNFRSF1A	TNF - TNFRSF1A	TNF	Secreted Signaling	KEGG: hsa04060
1901	KC_1	DC_4	TNF	TNFRSF1A	0.000932511	0	TNF_TNFRSF1A	TNF - TNFRSF1A	TNF	Secreted Signaling	KEGG: hsa04060
1902	KC_2	DC_4	TNF	TNFRSF1A	6.36e-05	0	TNF_TNFRSF1A	TNF - TNFRSF1A	TNF	Secreted Signaling	KEGG: hsa04060
1903	TM_1	DC_4	TNF	TNFRSF1A	0.000278226	0	TNF_TNFRSF1A	TNF - TNFRSF1A	TNF	Secreted Signaling	KEGG: hsa04060
1904	TM_2	DC_4	TNF	TNFRSF1A	0.000474496	0	TNF_TNFRSF1A	TNF - TNFRSF1A	TNF	Secreted Signaling	KEGG: hsa04060
1905	TM_3	DC_4	TNF	TNFRSF1A	0.000230694	0	TNF_TNFRSF1A	TNF - TNFRSF1A	TNF	Secreted Signaling	KEGG: hsa04060
1906	TM_4	DC_4	TNF	TNFRSF1A	0.000192556	0	TNF_TNFRSF1A	TNF - TNFRSF1A	TNF	Secreted Signaling	KEGG: hsa04060
1907	CD4T_1	KC_1	TNF	TNFRSF1A	0.00197097	0	TNF_TNFRSF1A	TNF - TNFRSF1A	TNF	Secreted Signaling	KEGG: hsa04060
1908	DC_4	KC_1	TNF	TNFRSF1A	0.00135005	0	TNF_TNFRSF1A	TNF - TNFRSF1A	TNF	Secreted Signaling	KEGG: hsa04060
1909	KC_1	KC_1	TNF	TNFRSF1A	0.00349608	0	TNF_TNFRSF1A	TNF - TNFRSF1A	TNF	Secreted Signaling	KEGG: hsa04060
1910	KC_2	KC_1	TNF	TNFRSF1A	0.00023894	0	TNF_TNFRSF1A	TNF - TNFRSF1A	TNF	Secreted Signaling	KEGG: hsa04060
1911	TM_1	KC_1	TNF	TNFRSF1A	0.00104498	0	TNF_TNFRSF1A	TNF - TNFRSF1A	TNF	Secreted Signaling	KEGG: hsa04060
1912	TM_2	KC_1	TNF	TNFRSF1A	0.00178118	0	TNF_TNFRSF1A	TNF - TNFRSF1A	TNF	Secreted Signaling	KEGG: hsa04060
1913	TM_3	KC_1	TNF	TNFRSF1A	0.000866569	0	TNF_TNFRSF1A	TNF - TNFRSF1A	TNF	Secreted Signaling	KEGG: hsa04060
1914	TM_4	KC_1	TNF	TNFRSF1A	0.000723387	0	TNF_TNFRSF1A	TNF - TNFRSF1A	TNF	Secreted Signaling	KEGG: hsa04060
1915	CD4T_1	KC_2	TNF	TNFRSF1A	0.000506933	0	TNF_TNFRSF1A	TNF - TNFRSF1A	TNF	Secreted Signaling	KEGG: hsa04060
1916	DC_4	KC_2	TNF	TNFRSF1A	0.000347072	0	TNF_TNFRSF1A	TNF - TNFRSF1A	TNF	Secreted Signaling	KEGG: hsa04060
1917	KC_1	KC_2	TNF	TNFRSF1A	0.000900212	0.01	TNF_TNFRSF1A	TNF - TNFRSF1A	TNF	Secreted Signaling	KEGG: hsa04060
1918	KC_2	KC_2	TNF	TNFRSF1A	6.14e-05	0	TNF_TNFRSF1A	TNF - TNFRSF1A	TNF	Secreted Signaling	KEGG: hsa04060
1919	TM_1	KC_2	TNF	TNFRSF1A	0.000268583	0	TNF_TNFRSF1A	TNF - TNFRSF1A	TNF	Secreted Signaling	KEGG: hsa04060
1920	TM_2	KC_2	TNF	TNFRSF1A	0.000458054	0	TNF_TNFRSF1A	TNF - TNFRSF1A	TNF	Secreted Signaling	KEGG: hsa04060
1921	TM_3	KC_2	TNF	TNFRSF1A	0.000222698	0	TNF_TNFRSF1A	TNF - TNFRSF1A	TNF	Secreted Signaling	KEGG: hsa04060
1922	TM_4	KC_2	TNF	TNFRSF1A	0.000185882	0	TNF_TNFRSF1A	TNF - TNFRSF1A	TNF	Secreted Signaling	KEGG: hsa04060
1923	CD4T_1	Mono_2	TNF	TNFRSF1A	0.0048323	0	TNF_TNFRSF1A	TNF - TNFRSF1A	TNF	Secreted Signaling	KEGG: hsa04060
1924	DC_4	Mono_2	TNF	TNFRSF1A	0.00331296	0	TNF_TNFRSF1A	TNF - TNFRSF1A	TNF	Secreted Signaling	KEGG: hsa04060
1925	KC_1	Mono_2	TNF	TNFRSF1A	0.00855249	0	TNF_TNFRSF1A	TNF - TNFRSF1A	TNF	Secreted Signaling	KEGG: hsa04060
1926	KC_2	Mono_2	TNF	TNFRSF1A	0.000587297	0	TNF_TNFRSF1A	TNF - TNFRSF1A	TNF	Secreted Signaling	KEGG: hsa04060
1927	TM_1	Mono_2	TNF	TNFRSF1A	0.00256547	0	TNF_TNFRSF1A	TNF - TNFRSF1A	TNF	Secreted Signaling	KEGG: hsa04060
1928	TM_2	Mono_2	TNF	TNFRSF1A	0.00436818	0	TNF_TNFRSF1A	TNF - TNFRSF1A	TNF	Secreted Signaling	KEGG: hsa04060
1929	TM_3	Mono_2	TNF	TNFRSF1A	0.00212801	0	TNF_TNFRSF1A	TNF - TNFRSF1A	TNF	Secreted Signaling	KEGG: hsa04060
1930	TM_4	Mono_2	TNF	TNFRSF1A	0.00177678	0	TNF_TNFRSF1A	TNF - TNFRSF1A	TNF	Secreted Signaling	KEGG: hsa04060
1931	CD4T_1	TM_1	TNF	TNFRSF1A	0.00295343	0	TNF_TNFRSF1A	TNF - TNFRSF1A	TNF	Secreted Signaling	KEGG: hsa04060
1932	DC_4	TM_1	TNF	TNFRSF1A	0.00202363	0	TNF_TNFRSF1A	TNF - TNFRSF1A	TNF	Secreted Signaling	KEGG: hsa04060
1933	KC_1	TM_1	TNF	TNFRSF1A	0.00523476	0	TNF_TNFRSF1A	TNF - TNFRSF1A	TNF	Secreted Signaling	KEGG: hsa04060
1934	KC_2	TM_1	TNF	TNFRSF1A	0.000358353	0	TNF_TNFRSF1A	TNF - TNFRSF1A	TNF	Secreted Signaling	KEGG: hsa04060
1935	TM_1	TM_1	TNF	TNFRSF1A	0.00156659	0	TNF_TNFRSF1A	TNF - TNFRSF1A	TNF	Secreted Signaling	KEGG: hsa04060
1936	TM_2	TM_1	TNF	TNFRSF1A	0.00266928	0	TNF_TNFRSF1A	TNF - TNFRSF1A	TNF	Secreted Signaling	KEGG: hsa04060
1937	TM_3	TM_1	TNF	TNFRSF1A	0.00129924	0	TNF_TNFRSF1A	TNF - TNFRSF1A	TNF	Secreted Signaling	KEGG: hsa04060
1938	TM_4	TM_1	TNF	TNFRSF1A	0.00108464	0	TNF_TNFRSF1A	TNF - TNFRSF1A	TNF	Secreted Signaling	KEGG: hsa04060
1939	CD4T_1	TM_2	TNF	TNFRSF1A	0.00714334	0	TNF_TNFRSF1A	TNF - TNFRSF1A	TNF	Secreted Signaling	KEGG: hsa04060
1940	DC_4	TM_2	TNF	TNFRSF1A	0.00490096	0	TNF_TNFRSF1A	TNF - TNFRSF1A	TNF	Secreted Signaling	KEGG: hsa04060
1941	KC_1	TM_2	TNF	TNFRSF1A	0.0126201	0	TNF_TNFRSF1A	TNF - TNFRSF1A	TNF	Secreted Signaling	KEGG: hsa04060
1942	KC_2	TM_2	TNF	TNFRSF1A	0.000869947	0	TNF_TNFRSF1A	TNF - TNFRSF1A	TNF	Secreted Signaling	KEGG: hsa04060
1943	TM_1	TM_2	TNF	TNFRSF1A	0.00379654	0	TNF_TNFRSF1A	TNF - TNFRSF1A	TNF	Secreted Signaling	KEGG: hsa04060
1944	TM_2	TM_2	TNF	TNFRSF1A	0.00645871	0	TNF_TNFRSF1A	TNF - TNFRSF1A	TNF	Secreted Signaling	KEGG: hsa04060
1945	TM_3	TM_2	TNF	TNFRSF1A	0.00314983	0	TNF_TNFRSF1A	TNF - TNFRSF1A	TNF	Secreted Signaling	KEGG: hsa04060
1946	TM_4	TM_2	TNF	TNFRSF1A	0.00263038	0	TNF_TNFRSF1A	TNF - TNFRSF1A	TNF	Secreted Signaling	KEGG: hsa04060
1947	CD4T_1	TM_3	TNF	TNFRSF1A	0.00193437	0	TNF_TNFRSF1A	TNF - TNFRSF1A	TNF	Secreted Signaling	KEGG: hsa04060
1948	DC_4	TM_3	TNF	TNFRSF1A	0.00132497	0	TNF_TNFRSF1A	TNF - TNFRSF1A	TNF	Secreted Signaling	KEGG: hsa04060
1949	KC_1	TM_3	TNF	TNFRSF1A	0.00343126	0	TNF_TNFRSF1A	TNF - TNFRSF1A	TNF	Secreted Signaling	KEGG: hsa04060
1950	KC_2	TM_3	TNF	TNFRSF1A	0.000234496	0	TNF_TNFRSF1A	TNF - TNFRSF1A	TNF	Secreted Signaling	KEGG: hsa04060
1951	TM_1	TM_3	TNF	TNFRSF1A	0.00102556	0	TNF_TNFRSF1A	TNF - TNFRSF1A	TNF	Secreted Signaling	KEGG: hsa04060
1952	TM_2	TM_3	TNF	TNFRSF1A	0.0017481	0	TNF_TNFRSF1A	TNF - TNFRSF1A	TNF	Secreted Signaling	KEGG: hsa04060
1953	TM_3	TM_3	TNF	TNFRSF1A	0.00085046	0	TNF_TNFRSF1A	TNF - TNFRSF1A	TNF	Secreted Signaling	KEGG: hsa04060
1954	TM_4	TM_3	TNF	TNFRSF1A	0.000709938	0	TNF_TNFRSF1A	TNF - TNFRSF1A	TNF	Secreted Signaling	KEGG: hsa04060
1955	CD4T_1	TM_4	TNF	TNFRSF1A	0.00640489	0	TNF_TNFRSF1A	TNF - TNFRSF1A	TNF	Secreted Signaling	KEGG: hsa04060
1956	DC_4	TM_4	TNF	TNFRSF1A	0.00439329	0	TNF_TNFRSF1A	TNF - TNFRSF1A	TNF	Secreted Signaling	KEGG: hsa04060
1957	KC_1	TM_4	TNF	TNFRSF1A	0.011322	0	TNF_TNFRSF1A	TNF - TNFRSF1A	TNF	Secreted Signaling	KEGG: hsa04060
1958	KC_2	TM_4	TNF	TNFRSF1A	0.000779506	0	TNF_TNFRSF1A	TNF - TNFRSF1A	TNF	Secreted Signaling	KEGG: hsa04060
1959	TM_1	TM_4	TNF	TNFRSF1A	0.00340288	0	TNF_TNFRSF1A	TNF - TNFRSF1A	TNF	Secreted Signaling	KEGG: hsa04060
1960	TM_2	TM_4	TNF	TNFRSF1A	0.00579062	0	TNF_TNFRSF1A	TNF - TNFRSF1A	TNF	Secreted Signaling	KEGG: hsa04060
1961	TM_3	TM_4	TNF	TNFRSF1A	0.00282304	0	TNF_TNFRSF1A	TNF - TNFRSF1A	TNF	Secreted Signaling	KEGG: hsa04060
1962	TM_4	TM_4	TNF	TNFRSF1A	0.00235736	0	TNF_TNFRSF1A	TNF - TNFRSF1A	TNF	Secreted Signaling	KEGG: hsa04060
1963	CD4T_1	CD4T_1	TNF	TNFRSF1B	0.0038526	0	TNF_TNFRSF1B	TNF - TNFRSF1B	TNF	Secreted Signaling	KEGG: hsa04060
1964	KC_1	CD4T_1	TNF	TNFRSF1B	0.00682373	0.03	TNF_TNFRSF1B	TNF - TNFRSF1B	TNF	Secreted Signaling	KEGG: hsa04060
1965	KC_2	CD4T_1	TNF	TNFRSF1B	0.000467824	0.02	TNF_TNFRSF1B	TNF - TNFRSF1B	TNF	Secreted Signaling	KEGG: hsa04060
1966	TM_2	CD4T_1	TNF	TNFRSF1B	0.00348225	0	TNF_TNFRSF1B	TNF - TNFRSF1B	TNF	Secreted Signaling	KEGG: hsa04060
1967	TM_3	CD4T_1	TNF	TNFRSF1B	0.00169565	0	TNF_TNFRSF1B	TNF - TNFRSF1B	TNF	Secreted Signaling	KEGG: hsa04060
1968	TM_4	CD4T_1	TNF	TNFRSF1B	0.00141567	0	TNF_TNFRSF1B	TNF - TNFRSF1B	TNF	Secreted Signaling	KEGG: hsa04060
1969	CD4T_1	CD4T_2	TNF	TNFRSF1B	0.0122848	0	TNF_TNFRSF1B	TNF - TNFRSF1B	TNF	Secreted Signaling	KEGG: hsa04060
1970	DC_4	CD4T_2	TNF	TNFRSF1B	0.00844215	0	TNF_TNFRSF1B	TNF - TNFRSF1B	TNF	Secreted Signaling	KEGG: hsa04060
1971	KC_1	CD4T_2	TNF	TNFRSF1B	0.0216177	0	TNF_TNFRSF1B	TNF - TNFRSF1B	TNF	Secreted Signaling	KEGG: hsa04060
1972	KC_2	CD4T_2	TNF	TNFRSF1B	0.00150293	0.02	TNF_TNFRSF1B	TNF - TNFRSF1B	TNF	Secreted Signaling	KEGG: hsa04060
1973	TM_2	CD4T_2	TNF	TNFRSF1B	0.0111129	0	TNF_TNFRSF1B	TNF - TNFRSF1B	TNF	Secreted Signaling	KEGG: hsa04060
1974	TM_3	CD4T_2	TNF	TNFRSF1B	0.00543265	0	TNF_TNFRSF1B	TNF - TNFRSF1B	TNF	Secreted Signaling	KEGG: hsa04060
1975	TM_4	CD4T_2	TNF	TNFRSF1B	0.00453845	0	TNF_TNFRSF1B	TNF - TNFRSF1B	TNF	Secreted Signaling	KEGG: hsa04060
1976	CD4T_1	CD4T_3	TNF	TNFRSF1B	0.0104998	0	TNF_TNFRSF1B	TNF - TNFRSF1B	TNF	Secreted Signaling	KEGG: hsa04060
1977	DC_4	CD4T_3	TNF	TNFRSF1B	0.00721141	0	TNF_TNFRSF1B	TNF - TNFRSF1B	TNF	Secreted Signaling	KEGG: hsa04060
1978	KC_1	CD4T_3	TNF	TNFRSF1B	0.018502	0	TNF_TNFRSF1B	TNF - TNFRSF1B	TNF	Secreted Signaling	KEGG: hsa04060
1979	KC_2	CD4T_3	TNF	TNFRSF1B	0.00128251	0.02	TNF_TNFRSF1B	TNF - TNFRSF1B	TNF	Secreted Signaling	KEGG: hsa04060
1980	TM_2	CD4T_3	TNF	TNFRSF1B	0.00949652	0	TNF_TNFRSF1B	TNF - TNFRSF1B	TNF	Secreted Signaling	KEGG: hsa04060
1981	TM_3	CD4T_3	TNF	TNFRSF1B	0.0046386	0	TNF_TNFRSF1B	TNF - TNFRSF1B	TNF	Secreted Signaling	KEGG: hsa04060
1982	TM_4	CD4T_3	TNF	TNFRSF1B	0.00387459	0	TNF_TNFRSF1B	TNF - TNFRSF1B	TNF	Secreted Signaling	KEGG: hsa04060
1983	CD4T_1	CD4T_4	TNF	TNFRSF1B	0.00347838	0	TNF_TNFRSF1B	TNF - TNFRSF1B	TNF	Secreted Signaling	KEGG: hsa04060
1984	KC_1	CD4T_4	TNF	TNFRSF1B	0.00616269	0.03	TNF_TNFRSF1B	TNF - TNFRSF1B	TNF	Secreted Signaling	KEGG: hsa04060
1985	KC_2	CD4T_4	TNF	TNFRSF1B	0.000422243	0.02	TNF_TNFRSF1B	TNF - TNFRSF1B	TNF	Secreted Signaling	KEGG: hsa04060
1986	TM_2	CD4T_4	TNF	TNFRSF1B	0.00314389	0	TNF_TNFRSF1B	TNF - TNFRSF1B	TNF	Secreted Signaling	KEGG: hsa04060
1987	TM_3	CD4T_4	TNF	TNFRSF1B	0.00153062	0	TNF_TNFRSF1B	TNF - TNFRSF1B	TNF	Secreted Signaling	KEGG: hsa04060
1988	TM_4	CD4T_4	TNF	TNFRSF1B	0.00127786	0	TNF_TNFRSF1B	TNF - TNFRSF1B	TNF	Secreted Signaling	KEGG: hsa04060
1989	CD4T_1	CD8T_1	TNF	TNFRSF1B	0.0155709	0	TNF_TNFRSF1B	TNF - TNFRSF1B	TNF	Secreted Signaling	KEGG: hsa04060
1990	DC_4	CD8T_1	TNF	TNFRSF1B	0.0107116	0	TNF_TNFRSF1B	TNF - TNFRSF1B	TNF	Secreted Signaling	KEGG: hsa04060
1991	KC_1	CD8T_1	TNF	TNFRSF1B	0.0273313	0	TNF_TNFRSF1B	TNF - TNFRSF1B	TNF	Secreted Signaling	KEGG: hsa04060
1992	KC_2	CD8T_1	TNF	TNFRSF1B	0.00191054	0.02	TNF_TNFRSF1B	TNF - TNFRSF1B	TNF	Secreted Signaling	KEGG: hsa04060
1993	TM_1	CD8T_1	TNF	TNFRSF1B	0.00830867	0.02	TNF_TNFRSF1B	TNF - TNFRSF1B	TNF	Secreted Signaling	KEGG: hsa04060
1994	TM_2	CD8T_1	TNF	TNFRSF1B	0.01409	0	TNF_TNFRSF1B	TNF - TNFRSF1B	TNF	Secreted Signaling	KEGG: hsa04060
1995	TM_3	CD8T_1	TNF	TNFRSF1B	0.00689867	0	TNF_TNFRSF1B	TNF - TNFRSF1B	TNF	Secreted Signaling	KEGG: hsa04060
1996	TM_4	CD8T_1	TNF	TNFRSF1B	0.00576457	0	TNF_TNFRSF1B	TNF - TNFRSF1B	TNF	Secreted Signaling	KEGG: hsa04060
1997	CD4T_1	CD8T_2	TNF	TNFRSF1B	0.0132851	0	TNF_TNFRSF1B	TNF - TNFRSF1B	TNF	Secreted Signaling	KEGG: hsa04060
1998	DC_4	CD8T_2	TNF	TNFRSF1B	0.00913248	0	TNF_TNFRSF1B	TNF - TNFRSF1B	TNF	Secreted Signaling	KEGG: hsa04060
[truncated: 11,713 more rows]
